# Supplementary material for: Screening and identification of multiple abiotic stress responsive candidate genes based on hybrid-sequencing in Vicia sativa
Source: Heliyon. 2023 Feb 4;9(2):e13536. doi: 10.1016/j.heliyon.2023.e13536 (PMC9929474; doi:10.1016/j.heliyon.2023.e13536)
Supplement: Multimedia component 2 [file mmc2.xlsx]

## Sheet: Sheet1
Table S2 Summary of 39,709 non-redundant high-quality isoforms.
Gene ID	Sequence structure
F01.PB1	ACCATTCATAAGAATACAATTATCAAAACCTATCAATCTTTTCAATTTCATTGCAATACACACGATGGCCGCATCATCCATGGCTCTCTCTTCACCAACCTTGACTGGCAAGCCAGTCAAGCTGACCCCATCAAGCCAAGAGTTGGAGCTTCAAGGTTCACCATGAGGAAGTCTGCTACCACCAAGAAAGTAGCCTCCTCTGGCAGCCCATGGTATGGACCAGACCGTGTTAAGTACTTAGGCCCATTCTCCGGTGAGTCTCCATCCTACTTGACTGGAGAATTCCCAGGTGATTACGGTTGGACACTGCTGGACTCTCTGCTGACCCAGAGACATTCTCCAAGAACCGTGAGCTTGAAGTCATCCACTCCAGATGGGCTATGTTGGAGCTTTGGATGT…
F01.PB2	ATAACCAAAACACATTTGTAAGAAAAACAATGAGGTCTCTAATGCTTCTGCTTCTCTCATTCTTGCAGTAGCCATACTCTTTTTAGGTTTCCCATCTGAAACTTCAGCAAACCACTATTCTTATTCCTCACCACACCACCGTCTACTCACCACCACCACCAAAGCATCCATACCATTACTCATCTCCTCCACCTCCACCGTTCACACTTACCCACACCCTCACCCAGTCTACCACTCTCCACCACCACCGTTCACACCTATCCTCACCCACACCCAGTCTACCACTCACCACCACCACCAGTTCACACCTACCCTCATCCACACCAGTCTACCACTCACCACCACACCAACACCACACAAGAAGCCATACAAGTATCCATCTCCCCACCACCACCAGTG…
F01.PB3	ACCATTCATAAGAGTACAATTATCAAAACAATTACAAACCTTTTCAATTTCCTTGCAATAAACAATGGCCGCATCATCCATGGCTCTCTCTTCACCAACCTTGACTGGCAAGCCAGTCAAGCTGACCCCATCAAGCCAAGAGTTGGGAGCTTCAAGGTTCACCATGAGGAAGTCTGCTACCACCAAGAAAGTAGCTTCCTCTGGTAGCCCATGGTACGGCCCAGACCGTGTTAAGTACCTAGGTCCATTCTCCGGTGAGTCTCCATCATACTTGACCGGAGAGTTCCCAGGTGACTACGGTTGGGACACTGCTGGACTTTCTGCTGATCCAGAGACATTCGCCAAGAACAGAGAGCTTGAGGTCATCCACTCCAGATGGCTATGTTGGAGCTTTGGATG…
F01.PB4	ATGCACCAAACACACTATCATGGCTTCCATAACCTTCCTAGTGTTACTCCTTCTTGCTCTTGGCATTCCTCAGGGGTTTGCCAACTATGAGTCACCACCTATTTATCAACCACCGGTGAAAACACCACCAATCTACAAGCCACCAGTTGAGAAACCACCAGTTTACAAGCCACCAACTGAGAAGCCACCTGTGTACAAACCACCAGTTGAGAAACCTCCCGTTTATAAACCACCTGTTTACCAACCTCCAGTTTACAAACCACCTACAGAAAAGCCTCCGGTCTACAAACCACCCGTTTACAAGCCACCAGTAGAGAAGCCTCCTGTTTACCAACCTCCAGTTTACAAACCACCTACAGAAAAGCCTCCAGTCTACAAACCACCCGTTTACAAGCCACC…
F01.PB5	ATTCATTCATAACTATTGTTCTCACTCATTCAACAATCACAATAGTCATTCATTCATTCACCATGGCAATGGCAACACAAGCCAGTCTGTTCACACCACCACTCTCATCTCCAAAAACATCCAAACAACCATCAACTCTATCCTTCATCTCTCTCAAACCCATCAAATTCACCCCAAGAACAACAAAAATTGCTGCTTCAGAAGACAAAACCGACGTAGCAACCGACGTAGCAACGAAAAAAGAAGCACCAGTTGGGTTCACCCCACCTGAGCTAGACCCAAACACACCTTCCCCAATTTTCGGTGGAAGCACTGGTGGACTATTGCGTAAGGCCCAAGTGGAAGAATTCTATGTTATCACATGGGAGTCAGCTAAAGAACAGATTTTTGAGATGCCAA…
F01.PB6	ATACTAGCTGATAGTATAAATATTGCATGATATCGAGAATTGTAAGTCAAGCTAAGTCTTCAAACATTTCCACTTCTAAACCACTTTTGTTCAATTTTTCAATCATGAGAAAGGCTTTCTGTATTCCTTTGTTGCTTCTTGTAACATTCTTGTATGCTACTTGTGTTTTAGGAAGAAATGTTCCCTCAGGGAATGAAGTGAACACAGAAGGGAAGCTTGCAAATGAAGCAGTGACAAAGCCAAGCCTAAAAGGAACCAATGAAGATGAAAAATTCATTGGATATTTTTATCTAAAACACAAACTCAAAGGATATTTTCACAAGAAACCAATTTACTATAAGCCCATTCCAACGTATAAGCCATTCCACAAAGCAACCATAGTGGACAAACCTACCACTA…
F01.PB7	ATATCAAATCCAATAATCGGATAATCACCATTTAATAATAAGATGAAGATTATTCACATACTTCTCCTTTTCACTTTTCTCTCATTCACCACTTCTTATGCTTCTGTCAATGATTTCTGTGTAGCAAATTTGAAGGCTACAGATACCCCTTCAGGCTATCACTGCCTACCCGTTGCAAACTTAACATCAGACGATTTCGTCTTCCACGGCTTCGTAGCCGGAGACACCAAAAACTCCTTCAATGCTGCACTTTCCTCTGCATTCGTCACCGATTTTCCCGCTCTTAACGGACTTGGAGTCTCCGCAGCGCGATTAGACATAGCCGAAGGTGGATCAATTCCAGCGCATACTCATCCCGGTGCTACCGAATTATTGATAATGGTTCAAGGTGAAATAACT…
F01.PB8	AGGGTTTTTGTTTCTTCAAAGAGAGAGAGAGAGAGTAAGAGAGAGAAGAAGCAGCCACCATGGAAAAGCTCGAGCAAGTCCAATGTTTCGGCCGCAAGAAGAACGCCGTCGCCGTGACCTACTGCAAGCGTGGCCGTGGCCTGATCAAGATCAACGGCGCTCCAATCGAGTTGGTCCAGCCGGAGATCCTCAGGTTCAAGGCCTTCGAACCAATCCTGTTGTTGGGAAAGAGCAGATTTGCTGGAGTGGACATGCGGATCCGTGTCAAGGGCGGTGGTCACACCTCTCAGATTTACGCTATCAGGCAGAGCATTGCTAAGGCACTGGTTGCTTTCTACCAGAAGTATGTGGATGAGCAAAGCAAAAAGGAGATAAAGGACATTCTTGTCCGATATGACA…
F01.PB9	ACAAGTATCAACGCAGAGTAATTTTCACAAACTTGAGCTAAACTTCCAAGTAACTTGTTCATACTCTTCCATTTCACTCCATAATCATCCACACACTTACACAAACAAAACATAAAAATGGCAACCATCTCAGCTACCACCACAACCGCATCAATCTCCCGTGCATGTCTTGCACAGAAGCGACCTCTTGCAGTCTCATCCTCTCCTGTTCTTGGGTTGCCAACCATGGCTAAGGTTGGAAGAGTGAGGTGTTCAATAGAAAAGCCTTCTTCTGTGAATGAAAGCAGCTCAAAGATGGGAATGCCAGTATCTTTGTTATCAGCTGCATGTGCTGCAGCCATGTCAAGCCCAGCAGCGATGGCATTAGTGGATGAAAGAATGAGTACTGAAGGAACTGGT…
F01.PB10	AAGGTGATTTCAGCGAATAAGCAGAGAAACAAATCGGAATCGCGTTTTGGAACAAGAGAAAGCGAAAATGAGCGGACCAGCCAAAAAAGTGGTGGATGTTGCATTCAAAGCCGGCAAGAACATTGACTGGGAAGGTATGGCTAAGCTTCTCGTCTCCGATGAAGCTCGCCGTGAATTCTCCGGTCTCCGTCGCGCTTTCGACGAGGTTAACAGCCAACTTCGAACAAAGTTCAGCCAGGAGCCTGAGCCCATAGACTGGGAATATTATAGAAAAGGAATTGGTCCTCGTTTGGTGGATATGTACAAGGAAGCTTATGAGAGCATTGAGATCCCCAAGTTTGTTGACACAGTAACTCCTCAATATAAGCCTAAGTTTGAGGCACTGTATGTCGAGCTTAA…
F01.PB11	AAGCCAACCCCATCTATATCTCTATATCAACTAGATCATCAACAATACAACCAATAAACCTACAAACAAAACCTGTTTTGTTCTCTCTACCAAACCAAATCTCAATCCTCAAACATGGCAACAAAGTTTACTCTTCTTTTCCTTCTCCTAACTCTACTCTCTATAGCAACATCAACACCAACAAGCTTCATCAAATCCTCATGTAGCACAACACAATATCCAACACTTTGTGTTGAATCTCTCTCTGTCTATGCATCGACTATCCAACAAGACCCTCACCAATTAGTCCAAACAGCTTTGTCCCTAAGTCTCAACAAAACTCAATCCACAAAAGGTTTTGTTACAATGTGCAAAAGCTTCAAAAATCTTAAACCAAGAGAATATGCTGCCCTTCATGAT…
F01.PB12	ATATCAAATCCAATAATCGGATAATCACCATTTAATAATAAGATGAAGATTATTCCATACTTCTCCTTTTCACTTTTCTCTCATTCACCACTTCTTATGCTTCTGTCAATGATTTCTGTGTAGCAAATTTGAAGGCTACAGATACCCCTTCAGGCTATCACTGCCTACCCGTTGCAAACTTAACATCAGACGATTTCGTCTTCCACGGCTTCGTAGCCGGCGACACCAAAAACTCCTTCAATGCTGCACTTTCCTCTGCATTCGTCACCGATTTTCCCGCTCTTAACGGACTTGGAGTCTCCGCAGCGCGATTAGACATAGCCGAAGGTGGATCAATTCCAGCGCATACTCATCCCGGTGCTACCGAATTATTGATAATGGTTCAAGGTGAAATAACTG…
F01.PB13	ACCAACTTAACTATCTTAGGGTGTAAGAGTTGGAATTCCCAGAGCTATTCTTATCCTTAGAAAAGACTATAGTCTATCTCATTGCTTCTTGAGTTTTGCATTCTAACATTAAGGAACTGTTATCAATGGCTGTCTCATCTTGTCAATCTATCATGTCAAGCTCTATCACCAACATCTCTAGCAGATCTAGGGTTAACCAGTTTACCAACATCCCTTCTGTCTACAATATTCCAAGCTTCAGAAGGAATGTTAGCCTCAAAGTTAGATCTATGGCTGAGGGAGAACAGAAAGAGCAACCAAAGGTGCCTGTAGACCCAACTACTCCAATTACACCACCAACACCAACCCCAACTCCACAACCAGCCTATACTCGTCCACCAAAGATGAGCACAAAGTTTT…
F01.PB14	GTCTCTACCTTTCCACTATTCCTATTTTTGTGTATAAATACATATATCCATTTCACAAACCACTCACCACCAACTACAACTCAATCACGTTTTCATTTCAGCTACTACTCTTTTTTACTCTCTCTCTCTTTCTCTATCTGTTTGTTTCATTGTATGGCAGCCAATTCGAGTAGCCGATCGATTTCTGGCTTCGGGAAGCGAGCTTTCAACCAGATCTGGAACTCCAACTCTGTAGCTTCTCCTCTCCCAATCGCATCTAGGAGGGCGCATACAGTTCATTGTACGACAAGAACGCTGATGATCACAACCACTCTGGGCCAGTCCCTGATGATGTGATCCAGGCAACTGAATCCACCAAATACTGGGCTCCACACCCACAGACTGGGGTATTTGGGCCAC…
F01.PB15	ATCATTCAAGCAGCTATCACCAAAATCTGTGTGAATTCATACTTTCCCTTCCTCCAACAAGATGCAAAGCAGGAATATCTATGGATATCCACAACAGCAATACCGAGATGATGATAGCTCGTGGATGGAAACTAAGGCTCAACAGCTCCAGAGCCATGGATATCCACAGACACAGCAATATCCAGGCATGAAACCAGGTTATGGCAATGAATCTGATTACTCCATGCCAAACCATCATGGCCATGACTCTAACCACAATATGTATTATCAGGACAGCAAGCCTCATGGCCATGGTCATGGCAATGGCCAAATGTTCCCTTTTGGAGCTACCACTAATCACTCACCTCATCATGGTAGCAGTGTAAAGCCATTCAACCATGGTGGTGGTGGCCACAATGA…
F01.PB16	CTTCTCCCCGACGACAGAAAGAGAGAAACAAACAAAACATGGCAACAGCAGAACCACTCGTTGAAGGCTCCACGGCAGAGGAAGTTACGGCGGCGCCAGTTCCGGCACCGGAGGTAGGGTTAAAGCACAAACTAGACAGAAGATGGACTTTCTGGTTCGATAACCAATCCAAACCTAAACAAGGTGCAGCCTGGGGAACCACTCTTCGCAAAGTTTACACCTTTGACACCGTCGAAGAGTTCTGGTGTTTGCATGATCAGATTTTCAAGCCCAGCAAGTTGCCTGGAAATGCTGACTTTCATTTGTTCAAGGATGGGGTTGAACCGAAGTGGGAAGATCCGGAGTGTGCCAATGGAGGGAAGTGGACTCTTACCAGCAAAGGGAAGGGAAATCTTGATA…
F01.PB17	ATAAGAAGGCTCCTTATCTCGTTGCGTTGTTTCGTTCTTCTTCTTCTACACCGTGAGGTTTACCCCGTGTCCAAAATCACCGATTTCACAAAGATGAATCGTGAAAAGTTAATTAAGATGGCCGGTTCAGTTCGAACTGGTGGAAAGGGTACCGTCAGAAGAAAGAAGAAGGCTGTCCATAAGACAACAACTACAGATGATAAAAGGCTTCAGAGCACCCTCAAGAGAATTGGGGTGAATGCCATCCCTCAAATTGAGGAGGTCAATATCTTTAAGGATGATGTTGTCATCCAGTTCTCAAACCCCAAAGTGCAAGCTTCCATTGCTGCTAATACATGGGTTGTTAGTGGTGCTCCTCAAACCAAGAAGTTGCAGGACATACTTCCTAGCATTATCCAC…
F01.PB18	ATGTCCCAACTATCTTCTTTATCCACACCCACCTAGTACTCTCATTCATTCTTAATCTCACGCAAAAGAAAAAAGAAAAACTCTCAACATGGCGGCTTTGGCCTCCGCAACCGCCACAGTCTCCTCCTTCTCCCTAAGACTCCCACCATCTTCTTCTTCTTCTCGCGTCTCTCTCACTTCAGTTAAACTCCCTTTCTCAAACAACGCCAATTCCCTCAAACTCAATTGGTCCAGTAGCATTTCCGCTCCAATTCTTCACCAAAACCATTCCACTGTTACTTCTCCTCCTCGTTCTCTCACAATTGTTTCCGCTAAAGGCTACAAATTGAAAACTCACAAGGCTTCGGCGAAGCGATTTAGGGTTACCGGCGCCGGTAAAATTGTGCGGAGGAGAGCCGG…
F01.PB19	ATCTATCTCAAAGCATAACAGTAAACAAATATCAAGTTATAATCTTTTAGTAAGCGTTTTCTGTTATTTTCTCAATGGCACGTACCAAGCAAACCGCTCGCAAGTCCACTGGCGGCAAAGCTCCAAGGAAGCAACTGGCAACCAAAGCCGCTCGCAAGTCCGCTCCGGCCACCGGAGGAGTGAAGAAGCCACATCGTTTCAGGCCAGGAACCGTCGCCCTCCGTGAGATCCGCAAGTACCAGAAGAGCACTGAGCTTCTGATCCGCAAGCTTCCCTTCCAGCGTCTTGTTCGTGAGATCGCTCAGGATTTCAAGACTGACCTCCGTTTCCAGAGCTCCGCCGTGTCGGCACTTCAAGAAGCGGCTGAGGCTTACCTCGTCGGACTCTTTGAGGACACAA…
F01.PB20	GAAAAGAGAGAGAGTGAGAAAAAAAGAGAGATGCGTTGTTATGGCTTATCTATCCCCGGAAGCGATCATCGCTTCTTCCTTCCAACACCAACTCCGCCACTATCCCTACGCCCGATGACCCGAGTAACATTCGGGTCGGGTTTCCCGAAACTGAAAGCCACGTTCAACGACGGCGTTGTGACGGAGAAACTGAGTTTCTACGATCTTCTAGGGATACCTGAATCTGGTTCGTTGATGGATATCAAAAGTGCTTATAAACAGCTTGCGAGAAAGTATCATCCGGACGTTTCGCCGCCGGACCGGGTGGAAGAGTATACGAAGAAGTTTATTCAGGTTCATGAGGCGTATGAGACGTTGTCTGATCCTTCTAGGAGGATTATGTATGATCAGGATATGGCT…
F01.PB21	TAGTATCAACGCAGAGTTGAATCATTGTAGCAAGAAAGTAAGCATGTCAGGTCCAGAGTGTTGCTCAAATCCACCAACGCTGAATCCAATTTCAGGATCTGGCCACGTCGACAAGATCGGTACTCTCAATGCCTACATCGCCGGCTCTCCTAATTCCAACTCCGCCGTTCTTCTCGTCTCCGATATTTTTGGATATGAAGCACCAAATTTAAGGAAACTTGCAGACAAAGTCGCAGCTGCTGGTTATTACGTTGTTGTTCCCGACTTCCTTAACGGTGAACCTTATAATCCCGAGAACCCTGATAGGCCCTTGCCTATTTGGATAAAAGATCATGGAACGGACAAAGGTTTTGAAGATGCAAAACTCATAATCGAAGCCATAAAAAGTAAAGGTGTTTC…
F01.PB22	CCCCACTCAACATTTTATACTCTCTCCAATTCCATTATTTCAACCACAATTTCCATCCTTCCAAAAACCACACCATGGCAACCAGAGTCGCACTTTTACTCTTCCTCTTCATCACCCTCTCACGCGCTCGCGACCTCCATAACTCACTTCCCGAATCCACCAAATACCACACCGTTTCCTTCGATCTCAACTCCATCCACCACCTTCCGGTAGTTACGCTCCCGATCTCCGTCCCATCAACCGTCACGTCCATGTACTTCGTCCTTTGCCGTTGGAGTTCCCCTTATCTCACCGTCACCGCCGTTGCCGCCATGGCCACCGCCGCCAGATCCCTTACGGCAACGACATGATCTTGGCGAACGACGCGAACACCAAAGATCGCCGGATCCCGAAACGGTT…
F01.PB23	AATAATAATTGGAACACAAAACTACCATATCACCACTAAATTCCTCACATATCTGATTCATATCTCTTTGCATTGGCAACACCAAAATCACATACTAGAATGGCATCAACAACCTTTGCAACCGTCGTAGGAATGGGTGGTGCATCACGTCTCACCTCAGGATTTCTAAAGCCACAAGTAACTGCTAGAAACCCTTTGAGACAAGCTATGGCAACAGGAAATGGTGGAAGGGTTACATGCTTTCAGAGGGATTGGCTAAGGAGGGATTTCAATGTGATTGGGTTTGGGTTGATAGGTTGGTTGGCACCTTCTAGCATACCGGCTATTGATGGTAAAAGTCTGACTGGACTTTTCTTTGATAGCATTGGAACTGAACTTGCTCACTTCCCTACTCCCCCT…
F01.PB24	CTAGTGGCAGTTCATCCATTTTCCATCTCTGTAGCCGCTTCTTGTCTGTAAATCGCCACCCAATCCATCCACAATGGTTGCGGCCAAGAAGACCAAGAAGACTCATGAGAGTATCAACAACAGGCTTGCTCTTGTGATGAAGAGTGGCAAATATACTCTAGGTTACAAAACTGTTCTCAAGTCCCTAAGGAGTTCAAAAGGGAAGTTGATTATCATTGCTAACAACTGTCCTCCTTTGAGGAAATCTGAAATTGAGTACTATGCTATGTTGGCTAAGGTTGGAGTTCATCATTACAATGGAAACAATGTTGACTTGGGTACTGCATGTGGAAAGTACTACAGAGTGTGCTGTCTCAGCATTGTTGATCCTGGTGATTCTGACATCATCAAGTCAATTCC…
F01.PB25	ATTTGTATTCACATAAAAGAACACTAGCAAGTTATTGAATTTTATTTTATTAAGATATGGTGCAAACAAAGGATGGAACTGTTGTTGCAGTAGCTTCTGCTTTTTCTGGCCACAAGCAAGCTATAAAGGATAGAGACCACAAATTTTTAAGAAAAGCAGTTGAAGAAGCATATAAAGGTGTAGATTGTGAAGATGGAGGTCCTTTTGGTGCTGTTATTGTTTTTAATGATGAAGTTGTTGCTAGTTGTCACAATATGGTTCTCAGAAACAATGACCCTACTGCTCATGCTGAAGTCACTGCAATAAGAGAGGCTTGTAAGAAACTGAAGCAGATAGAACTTTCTGATTGTGAGATATATGCTTCTTGTGAGCCATGCCCAATGTGCTTTGGTGCTATTC…
F01.PB26	ATCCTCTTCCTCTTTATTTCTCCATTGATTACACTTTCAATTCCATACTATATATATTCACAAGATCCCAATTTCTCTCTTCTTCTATTTCTCTTCCAATTTCTTCTCTTTCTCTCTCAAGGTGTTTGTTGTTTGGTGTGAATCAAGATGGGAGGTGGTAAGGATGGACATAATGAATCTGACAAAGGGGTCTTTTCACATCTTGCTCATGGTATAGCTGGTGCTGCACATGGTGGAGGCTACCCTCCACAACAACATGGGTATCCTCCGCAGCAACATGGATACCCTCCGCAGCAAGGGTATCCTCCACAACAAGGGTATCCTCCGCAGCAAGGGTATCCTCCACAACAAGGGTATCCACCTGCTGGGTATCCTCCACAACAAGGAGGGTATCCACCT…
F01.PB27	ACTCTTAGGCCAATAAAAGGCCTGTATGCGATGCAGAGTACAGCAACATCAAAGAAGCTAATCAGAGTGAGGTAGCAACATAAACCACTGCAATGGCTTCAGCTCAGTCTGTGAAACCTTCTACTGCCATGGAAGCTTGCCAACCGAAAACCCAACACAGCTCGTTCGGCCAGAAAATATCTGAGATGACTAACAAAGCTTTCAAAGGACACCATGCTCGCCATGGCAGTAATCCGAATCAAGTCCAAAGCTACAGCTCTCAGAGTCAGGTTGAATCAAATGGCCACAATGGCACCAAAACAGAAACTCACCAGTACGGTCATACTCAGACTCAACACGACAAGAAGCATGGTGTCACCAAAACCCATATCACAGTTTGTGTAGTACAGGCAGAAATCA…
F01.PB28	ATCCTATAATTCAACACCAAAACACACAAACAAAAAGCATTAGTGTTTATTTCATAACAATGGCTTCCAACAAGTTTAGTGCATTCATTATATTGCTTTCTCTTCTTTCCTATTCCACATTTTCCCATGCTTGTGGTTCATGCAATCCAAAACCTAAGCCTAGTCCTCCACCAACACCTAAACCTTGTCCTCCACCTAAGGCTATTCCTCCTCCTAAGGTTAGTCCTCCTACTCCTTCAACACCACCTACGGTTAGCCCTCCTACTCCTTCAACACCTCCTACGGCTAGTCCTCCTACTCCTTCAACATCACAGAAATGTCCAAAGGACACATTAAAGCTAGGTGTTTGTGCTGATCTTCTTGGACTTGTTAATGTTGTTGTTGGAAGTCCTGCTTCAA…
F01.PB29	ACAACTATCATTCTTTCTCTCATCTTTCCTTCTTGTACAGCAGCTACATCATACTTCTTTTTCCATTCATAATGGCCACTGTTGAGGTTGAAACACAGCAAGTAGTACCAACAATTGTGACAGAAAATGAAACAGTTGAGGTAACTAAGGTGGACGAAACAACACCTGTCTCCGAGGTTCTTGTATCGGAACCAGTCACCGCGGAACAACCAAAAGAAGAAGCTCCCGTAGAAGCAGCAGTAGAGAAAGAAGCAGAAACTGAAGCAGCAGCTGAAGTTGAGACTACAGAAGCAGCAGAAGAAGCCAAGCCAGAGGCAGGGAACTCGGAAACCCAAAAAGTTGAAGAAGTGAAAGAGGAGGCGACAACTGAGGAAGCTAAAGAAACTACTGAAACAGAAT…
F01.PB30	ACATTCGACTAACTCCAATCTCACATCACATTCTCTCATATCTCTATCTCATATCTCATATCTCCCACCCAAAAAGCAAACACAACACACAACAACATGTTACCACTTTGTTCTTCCTCTGCCATGGCTGCTAACCCTTCCCTCACTCTCCCAACCAATTCTTTCCACACATTACTCCACCCTCCTCCATCTTCCCGCAACACATCATCATCACTTTCTTCAACCTCATTCAGCTCTCAGTTTCTAGGCCTCAAGTTATCTCATTCTTCCATTTCCATAACCCCTTCTTCACTTTCATCTTCTTCACTCAAAGGAGCTTTTGTTTTTGCCAAGGTTAGTAAAGGCTCGAAGCCACCGGCTTTTACGCTGAAAGACCAGGATGGTAAGACTGTGAGTCTA…
F01.PB31	ACCTTCGACACACTCTCTACTCTCTGCTCCAAATCTAGGGTTTGCGGTTTCCAGATCTCGCGCCACCGTCTTCCCCAACTTCAACCCATTCCTGCTAACATGGCGACCCAGATGAGCAAGAAGAGAAAGTTTGTTGCCGATGGTGTTTTCTTTGCTGAATTGAACGAGGTTTTGACCCGTGAACTCGCTGAAGATGGTTACTCTGGTGTTGAGGTTAGGGTTACACCGATGAGGACTGAAATCATCATCAGGGCTACTCGTACCCAAGCTGTTCTTGGTGAGAAGGGAAGGAGGATTAGAGAGCTTACCTCTGTGGTTCAGAAGAGGTTTAAGTTCCCCGAGAACAGTGTTGAGCTGTATGCTGAAAAGGTTAACAATAGAGGGCTATGTGCTATTGCT…
F01.PB32	AGAATAAGTAGTAGCTATAGTGTGTATCCGCTATCTCTATCTAATCCGATTAATCTCTACACACTTCACAGTGATCACCTCTTCCGCCGAGTCAAATCCCAATCCTCTCAATTCTCTAACCATGGCTCCAGGTCCAGTTATTGATGCAGTCACCGAACCCCAGCCCGAACAACAAATTCCCTCCGTTGACGAAACTACCCTCAAGAAGAAACCCCAACCCGAGGAAGACGATGCTCCCATTATTGAGGACGTGAAGGAAGATGACAAAGATGAAGATGACGATGAAGATGATGATGACGACGAGGACGATGATGACAAGGAAGATGGCGCTCTAGGTGGTGCTGAGGGTTCAAAGCAAAGCAGAAGCGAGAAGAAGAGTCGAAAAGCAATGCTGAAGCT…
F01.PB33	GTTGTTCTTCATTCTACTCTTATCCACTCTATCCCATTATGTAAGGACCAGCATATAACACCCTTTTCATTTAACCACTTTTTTATCTGGTTCAAAATCATGGCTGAAGCTATCATTGGTTTCACTGTTTTCAACTCACATATTCATAGCTCATGTCTTCGAACAAAAAGATTCGTAGTCAATTCATCTTCAAGATTGCCTAAGCTCCCTTCAAATTCTACAACACCTTTTCACAAGCCATGGCAGGTGTTAGATGGCAAGAGGAAAAGAGCATCTTTGTGTAAAGTAAATGGTTTACCAGATATTTCATTGATGGCAATTCTTGTAGAACAATTGGAAGGACAGAGAGATCTTATAACTGAGAAAACTATTTGGCATCTTAGTGATCAGCAAATAAAA…
F01.PB34	ACAACAAAACTCAATTGTATTAAGCACTAAACATACACACAAAAATGAAACCTTTCTATTTTCTCATTGCTTTCTTGGCTTTTGCATCCTCCATTGCTTTTGCCTATGACCCCAGCCCCCTCCAAGACTTCTGTGTTGCAATCAATGATACCAAAACTGGTGTTTTCGTGAATGGGAAATTTTGCAAAGATCCTAAGCTTGCAAATGCTGAAGATTTCTTCCTTCAAGGACTAGGACCTGGAAACACTTCCAATCCACTCGGTTCAAAAGTGACCGCGGCTTCGGTTAACGAAATATTAGGACTTAACACACTCGGAATATCTTTGGCTCGTATCGATTTTGCACCAAAAGGACTAAATCCTCCTCACACACATCCTCGAGGGACCGAGATTCTTGTAG…
F01.PB35	ACATTTCTTGTTTCAGATCTCCCTTTTCATTTTTGCCTTTGCAATTTCAGGATTTTAGGTTAAGATATGGCAGAGGCAAAACCTGGATTGAGAAAGCCGGTTTTCACTAAGGTGGAACAGCTTCGACCGGGGACTAGTGGTCATACTTTAACTGTGAAAGTGGTGAATACTAAGATGGTGATGCAGAAGGGTCGTCCCGATGGTCCTCAACAGCGCCAAATGAGAATTGCTGAGAGTTTGGTGGGTGATGAGACTGGGATGATCATATTTACAGCTAGAAATGATCAAGTGGATCTGCTGAAAGAGGGTTCAACCATCATTTTGCGAAATGCGAAAATCGACATGTTTAAAGGGTCAATGAGGCTTGCTGTGGACAAATGGGGCCGTGTCGAAGTAACC…
F01.PB36	ATTTACATCACTTTGCATTCCGACCCAAATCTCTCCCTTGTGTTGCAGCCGCCTGCCTAACAACTCTTTTCTTGCAAGTTGCAACAATGGCGGAAACTGGCGACAAACCTCAAACTCTCGCAGAGCAATACTATGTGAATGACAAACAAGACAAAGTAGAGGTAGTTGAAAAACCTGTTGCTGTCGAGGAAGTTGAAAAGCCAAAGGAGGCTACATCTGAGAAAGCTGTTGTTGAGAAAGCTGAAGAAAACACTCTAGAGCCAAGCAGTGAAACTGTTGTTGAACAAAGCAATCTAGAGCCAAGCAGTGAAACTGTTGTCGAACAAAGCAATCAAGAGCCAAGCAGTGAAACTGTTGTCGAACAAAGCAATCTAGAGCCAAGCAGTGAAACTGTTGTCG…
F01.PB37	GTAGTGCATTTTCCTTAACGAGTAAGAGACCGCGTGCAATAGAGTCTGAGTCGGTGTGGCAACAAAACTTAAACAACTCTTCCTCCTCTCAATTTTCAATTCTAATGGCGAAACTTGAAGCCAAGCTCGGAATGATAGTTGACAAAGTCGGTCAATTCTTCTCCGGCACCGATCATCTTCCCTCCTGCGATTCCGACATCATCGCTGGATGTGAAAGAGAGGTTGCTGAGGCTGAGAAACAACCCTCCTCTGATAACTCTATGCAAGAATCTCTCCTGCGTTTATCATGGGCTCTTGTCCACTCTAAACGTCCCGAAGATGTGCAGCGTGGCATAGCTATGCTTCAATCATCGTTACCTAGTTCAGTTGACCCCCTGCAGCAAAGGGAGAATCTTTATC…
F01.PB38	CAGTAGCTGTAAACCTAGAGGCAGTGAAGGTTCAACAGAAACCCTAAACAAGATGCCGGCTGGACATGGTTTGCGATCTCGCACAAGGGATTCATTTTCCCGCCCCTTCAGGAAGAAGGGAGTTATCGCCCTAGCAACCTACCTCCGGACATACAAAATCGGCGATTACGTCGATGTCAGAGTTAACGGCGCCGTTCACAAAGGTATGCCTCACAAGTTCTACCATGGTCGTACCGGTCGTGTCTGGAATGTCACCAAACGCGCCATCGGTGTCGAGGTTAACAAACAGGTTAGGAATAAGATTCTGAGGAAGAGGATTCATGTGCGTGTGGAGCATGTGATGCCGTCTAGGTGCACGGAGGAATTTCGTTTGAGGAAGATTAACAATGATAAGCTGAA…
F01.PB39	GGTAGCTTATTTGATCCATGGTCTTGCTATCGAGTGTTGGAAGCAATTAATTTCAAATTAATCACAAGTCATTATGGCCAAAATCGCGTTAGGAACAGCCCGAGAAGCCACTCAACCTGATTGCATCCAGGCTCTTGTTGTTGAATTCATTGCCACCTTTCTCTTTGTCTTTGCTGGTGTTGGTTCTGCAATCACTGCTGATAAACTTGACGGAGATGCGTTGGTGGGATTGTTTTTTGTGGCTATAACACATGCTCTTGTGGTGGCTGTAATGATTTCCGCCGCTCACATTTCCGGTGGCCATTTGAATCCCGCCGTGACATTAGGCCTCCTTGTCGGCGGCCACATCACCATCGTCCGTTCGGTTTTATATTGGATTGATCAATTGATTGCATCTGC…
F01.PB40	AGGTTTATATTCGACGCTGCATCCCTTCCACCATTTTGCGTTAGCCTCAGCTTCTACTCACAGGGAAACATGGTTTCACTCAAACTCCAAAAGCGTCTCGCCGCCAGTGTCCTCAAGTGCGGAAGAGGAAAGGTCTGGCTAGATCCAAATGAGGGAAACGAGATTTCTATGGCTAACTCTCGCCAAAACATAAGGAAGCTGGTTAAGGATGGGTTTATCATCAGGAAACCCACCAAGATTCATTCCAGATCACGTGCTAGGCGTATGAAGGAAGCTAAGAGGAAAGGAAGACACTCTGGATATGGTAAGCGTAAGGGTACCAGGGAGGCAAGGCTTCCAACAAAGATCCTTTGGATGAGGAGACTGCGCGTGCTCAGGCGTTTGCTCCGCAAGTACCGT…
F01.PB41	AATATCGAGCAGCTTTAGTTGTTTGAGTTTTTGTGAAGAAAAGTAGAAATATAAAAAAGAAGGGGTTGGGATTGGGAAGGCGAGTGAGGGATTCACGCTGCGTCTGTTCTTTGTTGGATCTCTCATTCCGTATCCTCCCATAGCCTCTCACCTTAAGATCTGAAACTCCGACCACGCATCCATGGCTTCCAAGCGTATCCTGAAGGAGCTCAAGGATTTGCAGAAGGATCCACCTACGTCCTGCAGCGCAGGTCCGGTTGCTGAGGATATGTTCCATTGGCAAGCAACGATTATGGGTCCGTCAGAAAGTCCTTATGCTGGAGGTGTTTTTTTGGTTACCATTCATTTTCCTCCGGATTATCCTTTCAAGCCTCCTAAGGTTGCATTCAGGACTAAGGT…
F01.PB42	ACCAACCTTAACCATTTTAAAAGAGTTTTGTGAGATTCACATAGCTATACATACCTCATACAATATTTTGGTTTCTTTCATTCTTGAGTTTTTTGCAACTTGTAACATTAAGTAACTATTATCAATGGCTGTTTCATCTTGTCAATCTATCATGTCAAGTTCTATGGCTAACATTTCTACCAGATCCAGGGTTAACCAGTTTAGCAACATCCCTTCTGTGTATATTCCTAGCTTGAGAAGGAATGTTAGCCTCAAAGTAAGATCTATGGCTGAGGGAGAGCCGAAAGAGCAACCAAAGGTGCCTGCAAAGATGAGCACAAAGTTTTCAGATTTGATGGCATTTAGTGGGCCAGCACCTGAAAGAATCAATGGAAGGTTGGCTATGATTGGTTTTGTAGC…
F01.PB43	ATAGAAATATATGCCTCTATGAGTGGACTCACAAAGACCATAATTAGTATAAAAGAAGCTGGCACTCTTGTGTTTATGCACCAAACTCAATAATCTCTAACATGGCATCTTTAAGTTTCCTAGTGCTTCTCATTGTTGCTCTGATTGCCATCCCTCAGGGGCTTGCATATTATGGGTATCCCCCTGGCCCTCAGCTTCCTCCTTCTTATGCAGGACCGCCAATATATCCTCCATATGGACCACCGAGGGAGAAGTTTCAGGCCGTGCACACGCCTTCGGTAGAGAAGACAGTAGGCGAAAATACACCGGTCTACAAGTCACAGGTTGAGAAACCTCCGACTAATAAGCCATCAGTGGAGAGGCCGGTATAGAGATCTCCTACGTATCAGCCTCCGTTTG…
F01.PB44	ACATTCTAATAGCATAACAATTTTCTACAATAGTTGAACATTCTTGTTGAATCATGGCTCTTCGTGGGAAGCTAGAGGTAGACATTGAGCTCAAGTCAAATGCAGACAAGTACTGGCAAACAATTAGGGATTCTACAACTGTATTCCCTATAGCCTTCCCACATGATTACAAAAGCATTGATGTCCTTGAAGGAGATGGTAAAGCTCCTGGTTCTATCCGCCATTTCCATTACGCCGAAGGCTCACAACTTGCGAAGTCGTCAAAAGAAAAGATTGAGGCTGCTGATGATGAAAAGAAGACAGTAACCTATTCTATTATTGAAGGGGATCTTCTTCAATACTACACAAAATTCTTGGGACACATAGCTGTTATACCAATTGGAGATGGATGTGAGGTTA…
F01.PB45	AAGCAGTGGTATCAACGCAGAGTACATGGGGAATAAACACAATGAGACCATATCCTACATGAACCAAAGCCATATTCCTAAGCTAATCCTTCCACACCATGAATGATACAGTGGACAAATTGGTAATCTTCTTAGCAAAAAGAGATGGCATAGACAAGCTTGTGAAGACATTTCAATATGTCTCCAAGCTTGCAAACTGGCGCGTGGAAGCCACTCACCCTGACATATCCAAGAGGTTCAAAAATTGGGAAGTAGCTGCTGGCCTCAGCAGAAAAGCCTTCAGAACTGGAAGATTTCTCACTGGATTCAACACTCTTAGAAGAAATCCTGGTTCTACTCCCACTTTGAGGCTACTAGCAGTGCTATCTAATTCAGGAGAAATGGTGTATTTCTTTTTTG…
F01.PB46	ACATAGAACAAGAAATATTAAACATATACATTAAGAAAAGAAAAAAATGGAGGGTCTTATGAAGTTATTGACTCTTGTTGGTTTTGCAGTCCTTGTTTTAGGGATTCATGGAGTTGAAAGTGCTGGTGAATGTGGAAGGGGTACAACACCAGATAATGAAGCTTTTAAGCTAGCACCTTGTGCTAGTGCAGCATCTGATGAAGATGCTAATGTGTCTCAAAGCTGCTGTGCTCAGGTTAAGAAACTTGGTCAGAATCCAGCTTGTCTTTGTGCTGTTATGTTATCAAACGTTGCTAAAATGTCTGGTGCTGACCCTGAAATTGCTGTTACTATCCCTAAACGTTGCAATATTGCTACTCGTCCCATCGGTTACAAATGTGGACCTTATACTCTTCCTTG…
F01.PB47	ACCGTCAAATAGTTTCTTTTGGTTTTATATAAGAATCTAACAATAACAACAATATGCCGCAGAAAATGGCTGGAGTACAGATAAGAGACGAGTTTGGAAACCCCATCCCAATAACAGATGAATTCGGTAACCCAGTTAAGTTAACTGACGAACATGGCAATCCTATCCACCTTACCGGTGTAGTAACCACCGCCACCACTACTCTTACTAATCCCACTACAGCTTCTGGTACGGCCACCACTGCAGGTTCTGGTTTTGGAACTTCTGGTACAACCACCACTACTCTTGATAACCCCACTGGCACTGCAGGTTCTGGTTTTGGAACTTACCGTAGTGGTGCTTACGGCGGTGGTGCAACTACACACACTAAAACAACAGTGGCAGATCTAATTTCCACCG…
F01.PB48	ATTCATATATTTCAAAATTTTATCTTTTCCCCTTATCCACCTCTCTCTATATCATCCCTTCCCAAACTCACTCCTGTGGCCTCTATCTCTTCACAAACTCCACCACACCACTAACCAACCAGCCATGGCTATATGCGCGGGTTTCAGCATAGCAACCGCATTCAAATCCCTTTCCATTTCTTCTTCTTCTTCTTCATGCCCCTCATACTCTTCATCTTCCTTTTTATCCGGTTCCTCCACTCTTCGTTTCACTCCATCCGTATCTCTCCCTCGGATTCACAGGTCGGTTCTCACCATCCAGAATGCTCACAAGAAAGGAGCCGGAAGTACCAAAAACGGCCGTGACTCCGCCGGAAGACGTCTCGGTGTTAAGGTTTATGGTGACCAAGTCGCTAAACC…
F01.PB49	ACCAAAAAAAAACATCCAAGAAAAGAGCGAAACCGAATTGGGAATTAGGGTTTTATACGAAGATGATAGAGGTGGTGTTGAACGATCGATTGGGGAAGAAGGTCCGTGTGAAGTGCAACGATGATGACACTATTGGGGATTTGAAGAAGCTGGTGGCGGCTCAGACTGGAACAAGGGCCGACAAGATCCGAATCCAGAAGTGGTATACTATCTACAAAGATCATATCACTCTTAAGGATTACGAGATCCATGATGGCATGGGTCTTGAACTCTACTACAACTGAACCCTAAGGCTTGTTTCATGCATGATAGGCTTATTTCATGCATGATGTACTATAAGCATGCATTTGGATGAAAATGTCACTTGGAATCATCAAAGGATCCTCTGGATTGTAATAA…
F01.PB50	CTGCCGCTCTCTTTTCTCTTTTAGTCTTTGTTTCTTCTATCTCTGACCGGGAAACAAACTAAATTCCACTCAACCCTACTTTCTCTCTCTTCTCTTTCTCTCTCTACAATCTCTCAACAATGGCGTTCGCTTCTTTCCTCGGAAGAGTCCTCTTCGCCTCCGTCTTCATCCTCTCTGCTTACCAAGAATTTCATGACTATGGAGTTGATGGGGGACCTGCAGCAAAAGCAATCAGACCGAAGTTTGATGCCTTTATAAGTAAAGTTGATTCCCATGTTGGCTTCCAACTTCCAGAAATTGATATCAAATTTATAGTTGCTGGGGCTATTGCTCTCAAAGGCGCTGGAGGGATCTTTTTCATACTCGGCAGTTCTCTTGGAGCTACACTTCTGCTTTTGC…
F01.PB51	AAAATATATCATCCAAAGTAGAGTTCTTTGTTATATCTTGAAGATCAAATATGGAGCAAAAAATGAACAATCTTCCTATGGTTGGATCACCAAAGAAAAGACCATTCCATGAAGAGTATGATGATAATATAGATGGTTCTTTCTTCACTTCCTCATCTTCTGATTCTGATCTTTCAAATGATAATTCATCTTTAGAATTATCAGAATCTGATTCGTTTGAAGATGTCACATCTCCAACTTCATCTTCTTCATTAAATGACATGTCTTCTCTGTTTCAACAACTTCCAATCAAAAGGGGACTTTCGAAATTCTACCAAGGAAAGTCACAATCTTTTACATCGTTAAAAAATGTTCAAAGTTTAGAGGATCTTGTGAAGCCAGAGAGCCCTTACAATAAGA…
F01.PB52	ACATTTCACCATAATATTATCATCATGACATGAGTTCTCCACAAACAAAGCTACCAAGGTTTTAGTAAGCAACAAATAACACACAAAACACACAACAATATAGTACATCATCATCATCATCATCATCATGAGCAGAAGCTTCTTTCCCAATAGAAGCGGAAATGCCCTCCCTGTATCCACCAAAGAAGACGATGATGCTGTCACAGCAGGAGGAGGCATACGCAGACGTTTATCAAGTTCCTCCCTCCACAACATCTCTGCAGCAGCAACTAATTGGTCATTTCCCAGATCCAAGTCCGCAGGTGATTCCATCAGAACTTGGTGGCTCTGGATTTTTGCATGGATCCTCTCCAGGAAACCTATCTTTGCAACAGATCTGGAAATGAACGAGCAGGAAAC…
F01.PB53	AAACCACTAACCACTTTACCAAGCCCTTGCGCATTTTCCAGATCTGCTTCTTCCACACCCACCACAGAGACTAGATTTTACTTTTCAGAAAGCAGCAAGACATGGGTCGTGGAAATAGCAGTGGTGGTGGTCAAAGTTCACTGGGTTATCTTTTTGGAAGTGGAGAGGCCCCAAAACCAGCTACAACTAATGCCCAACCTCCTGCAGTGCATGAAGATAATGCACCCCTTCAAAACCAGTAGCTGCTCCTACAGCAATAGACCCAAACAAGCCTGCTGGTATCAATAGTAATTCTATTGATGGCCTGAACACCGGCAACTTCATCACGGACCGACCCTCAACCAAGGTTCATGCTGCCCCTGGTGGTGATTCTTCTCTGGGTTATCTTTTTGGTGGTGC…
F01.PB54	ATCCTTCACTACTAAATATCACATTTCAATTCATCTTGAGTTGAGTACAATGGGTTCCAAAAACGTTTTTCTTATCCTTGGTCTATTGGCCATGGTTCTTGTTATTTCCTCAGAAGTGTCGGCTAGAGAATTAGCTGAGACTCCCACTGATACCAAAGAGGTTGCTGAAGTTGCTGAAAAGTCAAATGAAGTAAATGATGCCAAATATTACGGTGGAGGTTATGGTTATGGTCATGGAGGATACGGTCATGGAGGCTATGGTGGAGGATACGGTCATGGAGGCTATGGTGGAGGCTACGGTCATGGAGGCTATGGTCATGGAGGCTACGGTCATGGTGGAGGCTACGGTCATGGTGGTGGTGGTTACGGTGGTGGAGGTTACGGTCATGGTGGTGGAGG…
F01.PB55	ACATCAGTTCTAGTGAAGATAACACCTACCAACCTTAATTCTTTGCTTTGTAATCTTTGTCTCTGAAAATATGTCTGGCTGTAATTGTGGAAGTAGTTGCAACTGTGGTGATAGCTGCAAATGCAACAAGAGGTCTAGTGGGTTGAGCTACTCCGAAATGGAAACCAAAGAAACCATGATTCTTGGTGTCGGTCCGGCGAAGATCCATTTTGATGGTGCTGAAATGAGTGTTGCTTCTAAGGAAGGTGGCTGCAAGTGTGGTGATAACTGCAGTTGTGACCCTTGCAACTGCAAATGAAGTGTGACATATAAAAGCTTGAAGCAGAGTTATTGGAAGCAATTTATGTAATGATATAAGGTATAAAAAGCATATCATATGTGTTTGCTTTTTTAAAATAA…
F01.PB56	ACTATCTGTCATCAAACACAAACTCGAAGAATTTAAGAAACATGGAAGCAATGCTCATTTTCAGAAACACAGTACTCTGCCACTTCACAAAGCCACTCCCTAACGTCCCTTCACTCTCCCTTCAAAAATCCTCAAGGGTCTTCTTATCGTCAGCTTCCAACCATGCACATATAAGTTTCAGAAATGCAACAAAGACAAGACGCGGTGTAGTCGTGAGAGCCGCAGAATCCATCAGTGAAGGCATAGAAGACATCAAGAAAATCGCACTTGATGCAAACGAGAAGACAAAGGAAGCCGCAGGTTCGATATTTGATCAAGCAAAAGAAGGAACAGACAAAGCTGTAGAGGCAGCCAAGAGTGCTGGAGAGAAAGCAAAAGATTATGCTTTTGATGTAAATG…
F01.PB57	AGGTTTAGGTTTAGGTGAATTGTGATTCTTCCATTCGTTGTGTGCAAAATGTCTATGGAATTCGAAACCCGCTTACCCCCTTCGGAAAGCGTTGAAGCTAGAGAGAAGCCACTGGAATTGGAAGAGGAATCGGAATTGGAAATGGAGCCTTGGCAGTTGAAACGCCCTGAAGATCTTGTTCCGAGTGACTTCTCGATGTATGACAATGACCCTGAACCCTTTTTCATTGCTGCTCGATCCTTTGTGTATAAGAATAATGCTCAGATCGAAAAAGAGAAGCAAATTGAAATCGCCATGGCTGACTATAGACAGCGCTCCCGAAACCTAAGTCGCTTCGACGCCATTGCACCTCCAGCAATTGCAAAATTATGTGGCTCCATAAGTCCCCTTCCCATAGAC…
F01.PB58	AACACATATAATACCGAAAACCCTAATTTTGCCTACTGTCTGCTTCCATCACCGAGGGTTTAACTCAGATTCCAATCTAGGGTTTTTTCTACGCCGTTCAATGGCTCCTAAAGGTGATGTTTCGAAGAAGACTGATCCAAAGGCACAGGCCTTGAAAGCTGCTAAGGCAGTGAAGTCGGGCACTGCCATTAAGAAGAAGGCGAAGAAGATCAGGACAACTGTTACATTCCACAGGCCAAAGACTTTGTCAAAAGAAAGGAACCCGAAGTACCCTCGCATTAGTGCTACACCGAGGAATAAGCTTGATCATTATCAGATTCTGAAGTTTCCACTCACTACCGAGTCTGCAATGAAGAAGATTGAAGACAATAATACTTTGGTTTTCATCGTTGACTTGCG…
F01.PB59	AAATTTGGATCTATGTTTCTCATTCTATAAATCCGCGTAAGCCTAACGGTGAGAAAACCTCCACTTCTTTTCTCTTTGTTACAAGGAGAAGAGATCCGCTTTCATCTTCCTCTTCTCAAATCGCTCTTTTCATCAAGAATAGTTGAAAATGGGATTGTCTTTCACGAAGCTGTTCAGCCGGCTATTTGCCAAGAAAGAGATGCGTATACTTATGGTAGGTCTCGATGCGGCTGGTAAGACCACCATTCTTTATAAGCTCAAGCTTGGAGAGATCGTCACCACCATTCCTACTATCGGGTTCAATGTGGAAACAGTGGAATATAAGAATATCAGCTTCACTGTCTGGGATGTCGGAGGTCAGGACAAGATCCGTCCTCTGTGGAGACATTACTTCCAAAA…
F01.PB60	TACATTATCTTAGTCCCAACAAAAGGATAACACTAGATAGAGCGGCAGAGAGCGGCAATGGCTTTACTGTATGGTTCACCATCTCTCTCCTTCCCTTCATCTTCATTCACTCATCACAAAAACCCAACCACCAAATCTTCCTTCATTTCTTCCCTTTCATTCTCATCTTCCTCCATTCGCAGTACCAATTTCTCCCCATCTTTCGTTGTTCGTGCTCAACAGGAAACTGAACAAGATCCCCGCTTCCTCACTGTTGAACCTGAACCCCGATTTCAAGGCCCGGATATTTGGAACACCACGTGGTACCCAAAAGCTTCTGATCATGTCAACACGGCCAAAACATGGTATATTGTCGATGCTCAAGATAAAATTCTTGGGAGATTAGCATCAACAATTGCC…
F01.PB61	CCGTCTATCTTTTCCTTCACTCTGCGCAGTTCTTCTGTCATCTCTTCAGAGGTTCCTAGAAGCAAAAATGGTTCGTGTAGATGCAGCCGGTTCCAAGGGTAAGAAGAAGGGATCTACAACCTTCACCATCGACTGCGCTAAGCCCGTAGAGGACAAGATCATGGACATTGCTTCTCTCGAGAAGTTTCTTCAAGAGAGGATTAAGGTCGGTGGTAAAGCTGGTGCTCTGGGTGATGCTGTTACTGTTTCACGCGAGAAGAGCAAGATCACTGTTACTTCTGATAGTAACTTCTCCAAAAGGTATCTCAAGTACTTGACCAAAAAATATTTAAAAAAGCACAATGTGCGGGACTGGCTCCGTGTCATTTCTTCTAACAAAGATAGAAATGTTTATGAGTT…
F01.PB62	AAGTCGAAATTAATATAATTTTGATGTAACGGATTCGTGAAATTGATTTGACGTGAATCGGTGACTCTGCCGGCGTTTTGATTCTACCGCCCAGCTTCCGATCAGAGTCTTTCTCTGTGCCATTATCAAACAAGACAAGTTTCTGATTATTGAGGATGGTGCTGGTATTGGCCCTGGGGATATGCACATACCCCACAGGGCGCCTGATATTCCTGCAAAGTTTAAGTCCATGCTTGTCCCTGGGAAGATCCAGCACATCATTTGTACTGGAAACTTGTGTATTAAAGAAGTCCATGATTACCTTAAGACTCTTTGTCCTGACTTGCATATAACTCGTGGTGAGTATGATGAAGATTCAAGATATCCCGAGACCAAGACACTAACCATTGGCCAATTCAA…
F01.PB63	ACAAAGCGGGAGAAGAGAAGAAGAGAGAAAAAAAACAAAAATGGCGTGCAGGAGCATGCTTCGTTCAGCGATTATTGTGGAACCATTTCAATTTCAATTCCAATTGAAACCCTTACTTTTTGATTTGAATCCGAATAAGAGATTTCGGTGCAAAACGATTAAGGCTCGTCCTTTTCACGGTGGCGGTGGAGGAGTTCTCCGTTGCTCTCATAACGATAAGCCGTCGTTTCCCGACGATCAAGGTCCACCTCAAGAAGCTGTGTTGAAGGCAATTTCAGAGGTATCTAAGACAGAAGGGAGGATTGGGCAAACTACGAATATGGTTATCGGAGGCACTGTGACTGATGATTCTACTAATGAATGGGTTGCTTTGGACCAAAAGGTGAATTCATATCCAAC…
F01.PB64	ATCCACCTCTCTCTATATCATCCCTTCCCAAACTCACTCCTGTGGCCTCTATCTCTTCACAAACTCCACCACACCACTAACCAACCAGCCATGGCTATATGCGCGGGTTTCAGCATAGCAACCGCATTCAAATCCCTTTCCATTTCTTCTTCTTCTTCTTCATGCCCCTCATACTCTTCATCTTCCTTTTTATCCGGTTCCTCCACTCTTCGTTTCACTCCATCCGTATCTCTCCCTCGGATTCACAGGTCGGTTCTCACCATCCAGAATGCTCACAAGAAAGGAGCCGGAAGTACCAAAAACGGCCGTGACTCCGCCGGAAGACGTCTCGGTGTTAAGGTTTATGGTGACCAAGTCGCTAAACCTGGTTCCATCATCGTTCGCCAACGCGGAACCAAG…
F01.PB65	ACCGATAGTTTCAAGCATTAAGCATCAAAAACAAACTTGAGTAGAAAGTAGAAAGCAAAGAATCGCACAATGGCTACCCCTTCTTCAAAAAGATGGCTTCCTCTTGAAGCTAACCCCGATGTCATGAACCAGTTCCTTTCTGGCCTTGGTCTTCCAGAGGATCAAGCTGGATGCTATGATGTTTATGGATTGGATGAAGAGCTTTTGGAAATGGTTCCGAAACCTGTTCTTGCTGTGCTTTTTCTTTACCCTCTCACCGCCAAGTCTGAAGAAGAGAGGTTGCAACAGAATAAAGAAAAAAAGGAATATAACAAGAAAGTGTATTTTATGAATCAAACTGTGGGTAATGCTTGTGGTACAATAGGGCTTCTTCATGCTCTTGGTAACATAACTTCTGAA…
F01.PB66	ACTCACACTTTCCTCTGAGTTTATCAGTTTCAAACACAAAGTATATCATGCCTCCCGCCGGTGATATTTTCCGGTCCAATTTGACGGAGTTGTTAGAGGAATCACCTTCTGGGACCGATGAATTGCACGTCCTTGCTGTTGATGATAGCCTGGTTGATCGCAAGGTTATTGAACGTTTGTTAAAGATTTCTTCATGCAAAGTTACTGTTGTGGAGAGTGCAAGAAGAGCTCTTCAGTATTTGGGATTGGATGGAGAGAATACTGATATAGGGTTTGATGGTGTGAAGGTTAATCTGATAATGACGGATTATTCTATGCCAGGGATGACAGGATATGAACTACTCAAGAAAATCAAGGAGTCTTCTGTTTTTAGAGAGATTCCGGTGGTGATCATGTCGT…
F01.PB67	GAGCACCTTGTTTTCATTTTCCATATAAAAAATAATTTCTTTATATATATATGGCCACGTTTTGTGGCGTATGGTGCAAGTGAAGTACTTTAGATATAGGCAAGTTCGAAAGGGTAACTAATTTGGCAGCAAAATTCTGTTACGTTTTTCAAGAATGGCGAGTTCAGATAATCAATCAGAGAAACCACAACCAGTGATGGTGGTTGCAATCGACGAGAGTGAACACAGTGCTTACGCTCTCAAATGGACTCTTGATCATTTCTTCAATACCAACAACTCTGTTTTCAAGCTTGTTCTTCTTCACGCTAAACCTTCCGCTACTTCTTCCGTTGGTCTCGCTGGTCCTGTGTATGCAGGTGCTGCTGAGGTTTTGCCGATTGTGGATTCTGATTTGAGGAA…
F01.PB68	GACAGAACAGAGTGTTCCAGAGTTTAAAACAACATCATAGAATTGGGCATCTTCAGAAACATCAATGGAGGGCATCAAGAAGAGACTCTTTGCTTCATCAATTTCACCAACAATGGTGTTTCTCTCTCTAGGTTTCGCTATTCTTCTCATGCTACCAATGGCATCAGCTTCAAGGATTTTGGTCGGTGGAAGCAAGGGTTGGAACACAAATTTCAACTACACTACTTGGGCTGCGGACAAACATTTCTACAATGGTGATTGGCTTTTTTTTGTGTATGATAGGAACCAAATGAATGTACTAGAAGTAAACAAAACAGATTATGAAACATGCAACTCAGATCATCCAATTCACAACTGGACAACTGGAGCTGGAAGAGATGTTGTTCCATTGAATGTGAC…
F01.PB69	aCCTCACGTTCACAGGCTTGCTTCATTTACAATATTCACGCAGAGTACATGGGGCTGTTGTGTGATTCTGATATTTACGATGTCGAAAATGTCGCAGCTACTAGACAAAGCCAAAACCTACGTTGCTGAGAAAATCGGTGAAATGCCGAAACCAACGGCGAGTATAACCGACGTTGACTTCAACCGCGTGAGCCGTGAGAGTGTCGAGTATTTGGCTAAGGTTAACGTTTCAAATCCTTATTCAACTTCAATTCCAATCTGTGAGATCACTTATTCCTTCAAAAGTGCTGCAAGGGAGATAGCATCAGGGAAAGTACCAGATCCAGGATCATTGAAGGCAAGTGACACAACACTGCTTGAAGTGATGGTGAAAGTGCCTCATAGCATATTGATAAGTTT…
F01.PB70	AACACTCTCCTCGTAATACTCACCCGATAACTCCATACAAATTACAACACCTCTCTCTCTCTCATAGCATTTCTTTCATCATTCTCGCTTCCAACAAACTCACTCTCCAATGGCGACTTCTTTCGCACCATTATCCATTTCAGTTGGAGGTGGATCTCATCTCAAGTCCTCTGAGCTGTTTTTAGCCAAGGGTAATTCATCTCTGGTTGGACCTAGGCTTGCTGTTCAAAGGAAATCAAACATCGTGACCAGAAGAAACCACTTCATTTCACCACTTCGTGCAGAATACCGTGATAACACAGGAGGAGGAGGAGGAGGTGGCGGGGATTTGGTTGCTGGCTTTCTTTTGGGTGGTGCTATTTTTGGAACCCTAGCTTATGTTTTTGCTCCCCAGATCAG…
F01.PB71	AATTCAAAACACAAAAAAATTCCCTTTTCATTTTCCTCTTCATTCCTTCTCCTCTCTCCGTTTGGTGCCATTCCATCTCCGTCTGGAGCACCGATCCGATCACTCTCCCTCTCCGCCCACCTCTCGTTCACCGCCATGAATCCCGAATATGATTATCTGTTCAAGCTCCTTCTTATTGGAGACTCTGGTGTTGGTAAATCGTGCCTTCTTCTAAGATTTGCCGATGATTCATACATTGAGAGCTACATAAGCACAATTGGAGTTGATTTTAAAATACGGACTGTTGAGCAGGATGGGAAGACAATTAAACTACAGATTTGGGATACCGCCGGACAAGAACGATTTAGGACAATAACCAGTAGCTACTATCGTGGCGCACATGGTATCATTATTGTTTAT…
F01.PB72	GAAACCCTAATAGCCACTGTGTTCGTTCTTCACTCTCAGCGGCGAAAGCATATTTGCGATTACCAAACGATAATCAGCATTAGCCATGGCTTCTTCGAGAACTGTGAAGGACGTTTCGCCTCACGAATTCGTCAAGGCTTATTCCGCTCACCTCAAACGATCTGGCAAGATGGAGCTTCCTGAATGGACTGACATTGTGAAAACTGCAAAGTTCAAAGAATTGGCTCCCTATGATCCTGATTGGTATTACATTAGAGCTGCTTCTATGGCAAGGAAGATCTACTTGAGAGGTGGTCTTGGAGTTGGTGCCTTCCAGAGGATTTATGGTGGAAGCCAGAGGAATGGAAGTCGCCCTCCCCATTTTTGCAAGAGCAGTGGTTCTATTGCGCGTAACATTCT…
F01.PB73	AAAAACACCACTTTCTTTTCCTTAAAATTACCAATAATACAAAAACCTTATAATTCACATTCACATGCCAAAAGCATAGTAGTTTCATTCATTCCCCTTTCTCATCTTCATCTTCATGACTACTACCCTTTGTATTGGTTCTGACTCCACCCTAGAAAACAACATGAAAGAAGATTTAGTGGTGCAAGAAGGATATGTTTTTGAGGAAGAGATTCATCTCACAGTGCTAAAAACCTCTCTTTTCTTTGCTGGTGATGGTTTCACTGTGTATGATTCTAAAGGTGAGGTTATTTTCAGAGTTGAATCTTATGGACCTGATTCTCGTGACCTTGATGAGCTTGTTTTAATGGATCCGGATGGTCGTTGTCTCCTCACCGTTCGCCGCAAGAAACCAAGTCT…
F01.PB74	CGTTGTTTCGTTCTTCTTCGCGGTGAGGCTTAACCTGTGTGTTCAAAATCACTGATTTCACCAAGATGAATCGTGAAAAGTTGATGAAGATGGCCGGTTCAGTTCGAACTGGTGGAAAGGGTACCGTCAGAAGAAAGAAGAAGGCTGTCCATAAGACAACAACTACAGATGATAAAAGGCTTCAGAGCACCCTCAAGAGAATTGGGGTGAATGCCATCCCTCAAATTGAGGAGGTCAATATCTTTAAGGATGATGTTGTCATCCAGTTCTCAAACCCCAAAGTTCAAGCTTCCATTGCTGCGAATACATGGGTTGTTAGTGGTGCTCCTCAAACCAAGAAGTTGCAAGACATTCTTCCTAGCATTATCCACCAATTAGGGCCTGATAATTTGGAAAACC…
F01.PB75	AAATTAAACCTCATCTTTATTAACCCAACCAAAAATAAAAGAAAAAGAAATCAATAGCTGCAACTATGGCAGCAACAATGGCTGGTGTGAGTCTTTCAACTCCTAGAGTAATTTTCAAGGCACCTGAATCGCTTCAAAAGTCTCAAACCATCAGATTCTCACCAGTTTGCATGCTCAACCAAAGGTGGACCAGGACTGCCGGTTCGGGCAGGATGGTAAGCATTCGACCAGTACGAGCATCACCGGATAGCATAACTGGAAAGGTGGAAGAGAGCATAAAGAACGCAGAGGAGACATGTGCAGGAGACGCCACTAGCGGCGAGTGTGTGGCGGCATGGGATGAGGTGGAGGAACTGAGCGCGGCGGCGAGCCATGCCAGGGATAAGAATAAGGTATCGG…
F01.PB76	GTTTTAGGGTTTATATTGCGGCAGAAGAGTCTTTCGTTGTCTCTCCACTCCCTCCACACCATGATCATATCAGAGAAGAATCGCAAAGAAATCTGCAAATACCTCTTTCAAGAGGGTGTTTGCTATGCTAAGAAAGATTTCAACTTGGCAAAGCACCCAGAAATCGATGTTCCTAATTTGCAGGTGATTAAGCTTATGCAAAGCTTCAAGTCAAGGGAGTATGTTAGGGAAACGTTTGCGTGGATGCATTATTACTGGTTCCTGACTAATGATGGAATTGAGTTTCTTAGAACTTATCTGAATCTTCCTTCTGAAATTGTGCCTGCTACTTTGAAGAAACAGGCTAAGCCTGCTGGGAGGCCTTTCGGTGGTCCACCCGGTGATCGCCCTAGGGGTCCA…
F01.PB77	ATGAATCACATTCACACACGCACGCTATCATTGACATAACATTAACACCAGGTAGAAAAAAAAAAGGGTTGCGTTTCTGGGTTTTGCAATTCCCATTCACAAATAGCCCTAAATCATCGACCCACCACAACCACCATCGTCAAGCTGTAAACTTTTCAATCTGGGATCGTTCAATTTGTGATTTCAATCGAAATCGTGTTTTTACATTTGTGAAATTTGATGGCAAATCTGTACGTGAAAGCTGTGCCACCTGCGGATCTGAACAGGAACACGGAGTGGTTTACGTATCCGGGTGTTTGGACTACTTATATTCTTATCCTGTTCTTTACGTGGATCCTTGTGCTGTCTGTGTTTGGGTGTTCGCCTGGAATCGCGTGGACGATTGTTAATCTCGCTCAT…
F01.PB78	ATCAGTCAGAGTCTCTCTCTCATTTGCTCAGTGACAGAAACTAGGGTTTGCATTTCGTAGCAGCAATGGCGCCGACGAAGGAGAGAGCACCTAGGGTTAGCAGAAACCCTGATTTAATCAGAGGAATTGGAAAATTCTCAAAGTCTCAGATGTACCACAAGAGGGGTATCTGGGCTATCAAGGCCAAAAACGGTGGCGCTTTCCCTCGTCATGATCCCAAACCCAAACCTGAAACTCCTGCTGAGAAACCACCTAAATTTTATCCTGCTGATGATGTGAAGAAACCCCTTCTCAACAAGCATAAGCCTAAGCCTACCAAGCTCAGGGCTAGTATTACCCCCGGAACAGTGCTGATTCTTCTTGCTGGTAGATTCAAGGGAAAGAGGGTTGTGTTTTTGA…
F01.PB79	GAGAGAGAAATAGAGAGAAATGGATCCAGACGCATTGGCAAAGGCATTTGTGGAGCACTACTACACCACCTTCGACAACAACCGTGCTGCTCTTGCCACTCTTTACCAAGAAGCATCCATGCTCACCTTCGAAGGTCAGAAGATTCAAGGTTCCCCCAACATCGTCGCCAAGCTCACTTCTCTCCCTTTCCAGCAGTGCCATCACTCCATCACCACCGTCGATTGCCAACCCTCCACTGTCAACGCCGGCATGCTTGTCTTCGTCAGCGGTAACCTTCAACTCGGCGGTGAACAACATGCCCTCAAATTCAGTCAGATGTTCCATTTGATACCAACACAGCAAGGAAGCTATTATGTGCTGAATGACATATTCCGTTTGAACTATGCCTGAAGATAGAC…
F01.PB80	ACCAACCTTAACCATTTTAAAAGAGTTTTGTGAGATTCACATAGCTATACATACCTCATACAATATTTTGGTTTCTTTCATTCTTGAGTTTTTTGCAACTTGTAACATTAAGTAACTATTATCAATGGCTGTTTCATCTTGTCAATCTATCATGTCAAGTTCTATGGCTAACATTTCTACCAGATCCAGGGTTAACCAGTTTAGCAACATCCCTTCTGTGTATATTCCTAGCTTGAGAAGGAATGTTAGCCTCAAAGTAAGATCTATGGCTAAGGGAGAGCAGAAAGAGCAACCAAAGGTGCCTGCAAAGATGAGCACAAAGTTTTCAGATTTGATGTCATTTAGTGGGCCAGCACCTGAAAGAATCAATGGAAGGTTGGCTATGATTGGTTTTGTAGC…
F01.PB81	AGTCCCTGCTATTGGCGTAGAACCTATGGGAACATAGAAAACACAGAAAATCAAAATTCATTCATGGAGGTCACTAAAGAAGAAGAGGCTCCAAAATCAGAACAAAATCCAAATCCAAATTCAAATCCAAATTCAAATCCGAATCGAAACCCTAATCCTCCTCGTACGACGAAAGGAAAATCTTGTAAGGGATGCGCTTATTACTCGTCTGTTCGTAAAGCCAATTCTCAGAATCCGGCTTGTTATGGATTATCTAGAACACTTGACCAAGTTCCCCCATATGTCGTGGGAGAAACTGAGTTGGAAGCTTCTAAAGAAGGCCGAAGACTTGCAAACTTCAAGTATGCTTGTATTGGATACTCTATCTACTTAGACAACAAAGATTCTCCACCTGATTCA…
F01.PB82	CCTCATCATATCTCACACTCTCCTACACCGCCACAGTAACTGAACTCAATACCAATCAGAAACCAACATGGCCGAACAAACTTTCATCATGATCAAGCCCGATGGCGTTCAGAGAGGCCTCGTTGGTGAGATTATTAGCAGGTTTGAGAAAAAGGGTTTCTACTTGAAAGGTTTGAAGTTTGTGAATGTGGAGCGTGCTTTTGCTGAGAAGCACTATGCTGATTTGTCTGCAAAGCCTTTCTTTAGCGGATTGGTGGATTACATTATCTCCGGCCCTGTTGTTGCTATGATCTGGGAGGGTAAGAATGTTGTGACAACCGGAAGGAAGATTATCGGTGCCACAAACCCTGCTCAATCTGAGCCCGGAACTATCCGTGGTGACTTTGCCATTGACATTGG…
F01.PB83	ACACTCTCTCACTTTGTTAACAATCACATCGTTTTTTCCGCTTCCATCTCTAACCAACGCAACCACCATCTCCTCCTCCTCCTCTGGCAATAATGGCATCCATCTCAGCTGTGAATATCTCCCAACTGTGCATGTCTCAACCCGCAAGCCGCGTTCAATCAACCAGTGCTATTGTTGTGAAGTGCCCTTCCTCTTTCGGGTCCACCGGAAGTGTTTCCAGGTCTTTTGTCTTGAAGTCATCCTCTTCATATAGAACAACTGCCATGGCTGCTTACAAGGTTAAGCTAATTGGACCAGATGGAAAAGAGGACGAGTTTGAAGCCCCGGATGATGTTTACATCCTAGATGCAGCGGAGAATGCAGGAGTTGAACTTCCTTACTCGTGCCGTGCTGGAGCGT…
F01.PB84	TAGCTTCAATTACACGAGAATATTTACCAGAAGCTGAAACTAACGACGTTCCAGAAAACTCTACAGGTACTTCTAATCTAATCCGCCTCCGCCGGCGACATCCCGAGCAACACCGCCGCACCACCGTCTTCGCCGCCGCCAAGTTACCCTTGCTTCATAAGAAATGCCGAAAGTAAAGACAAGCCGAGTTAAATACCCGGAAGGCTGGGAATTGATCGAGCCGACACTACGGGAACTTCAAGGAAAGATGAGGGAAGCTGAGAATGATCCCCATGATGGAAAAAGAAAATGTGAGACTTTATGGCCTATATTTAAAATTGCACACCAGAAGAGTCGCTATGTGTATGACCTCTACTACCGGAGGAAGGAAATTTCCAAAGAGTTGTATGAATTCTGTTT…
F01.PB85	ACACAAAAACCTTCCATCTTCTCTAACAACTGCACACAGAAATGGCTCTCAGAATCGCTGCAACTTCCGCATCCCGTATCGTAAAACCCCACAACCCATCATCATCACTCTTTTCCGCTCCATTTCACAACCCCGCTCTCAAATTCCATCTTCCACGCGCCATTGCCTTTCCACACCTTCCTATTCGTAAACCAGGTTCTCAATGTTACATTCGAGCTATTAGTGAAACAGCTGTAGAATCTTCAATTTCTAAGAAAGAAGAAGAGAATCAACAATCACCTAAAGATTGGAAGATTAAAATGCTATATGATGGAGATTGTCCACTATGCATGCGAGAGGTGAATATGCTACAAGAGAGAAATAAGAGTTACGGCACCATCAAGTTTGTTGATATAAGCT…
F01.PB86	ATTCATTCCTAGGTTGTTCAGTGAAGTGCAAAACCGTTAACCATGTCTCCCGGTCCTATTGTTGACGCAACCACCGACGGAATCGCCGACCAACAACTTCCTTCCGTCGACGAAACAACTCTCAAGAAGGCACCTCTTCCACAGGTAGAAAACGACGCTCCTATTGTCGAAGACGACGATGATGACGAGAAAGACGAATCTGACGACGAAGAAGATGACGCCGCTCAAGGTGGTACTGACGGTTCAAAACAGAGTAGAAGTGAGAAGAAGAGTCGCAAAGCAATGTTGAAGCTCGGTCTGAAACCAATTGATGGTGTTAGTAGGGTAACAATCAAGAGAACAAAAAATATAATGTTTTTCATCTCAAAACCTGATGTGTTCAAGAGTCCAAATTCTGAG…
F01.PB87	AAATTGGCACCATGTCTTCTAAATTTTCATGCGCCAAAAAATAAACAAAAAACAAAAGAGAAAGAGAAAAATAAAATAAAGAAAAATGGCAACAAATTTTCTCTCAACAGCAAACCCTTTTCATCTAGCAACACCAACCCATGTTCACAACAACCAAATCGTCAAATGCAATGTGAAAAGAGAATCAACACTTTGCAAAGTAGTGAATCCAAGTGTGACCAAAAGAAGCATATCCATAGGTTTTGCTACCAGTTTGGTCCTTTCATTGACTGGTAAAGGTTTGTTTGATGCTAATGCTGCAATACTTGAAGCTGATGATGATCTTGAGCTCTTGGAAAAAGTAAAGAAGGATAGAATCAAGAGACTTGAGAAACAAGTTGTTATCAGTTCCTCCACCAA…
F01.PB88	AAGTACAGTAACAGTTACCTTTCTTTTCTTCAACCATAATATCTCAACAACTCTTCTCCCATTTCATTCCATTCCAACACTTACTTACTCTAACTTTGTTACAACTAACCAACTCCATCAGCAAAAATGACAGATCAAGAGCAACCAAAAAAGATTGAAACTGCATCAAGTTCTAATCCTTTATCAGTGCCACCACCCAAGGAAGATGTGTCTGAGGAGAAATCTGTAATTCCACAACCTGATCATCTAGATCATAACCCTCATCCTCCTGTTGTTGATGATTCCAAAGCTCTTGTTGTAGCTAAGAAGACTGATGAAGCTGCTGAAGTGAAACCAGAAGAGGGCTCTATCAACCGAGATGCGGTTCTTGAAAGAGTTGCAACAGAAAAGAGGCTGTCA…
F01.PB89	AAGTTCTTCCTTCAACTTCATCTTCTTCCCACCTTTGCGCTCTGTGCTCTTTCCATGACTCGTATCCACTGAATTCAAACCCTAATTTCCCTCTTCATCCATGGCTGCTCAAGTTTTCCTTCAGGCTCTCTTTGCTCCTACTCAATCTCTTCCGAACAAGCTATGCTTCTCATCTTCTTCTCCTTGCTCCGCTTCCACATTCGGTTCCCGTAACTTGCCGTTGATTTCAATTTCACTGCGTTGCAGTCCTCTCATTGCTAAACCTAGTTCCGTTGTTAGAGCTGATTCCAATCCCGACGCTGCTTCGGTCTCGGAAACTGATGCTGAAGAGGTTTCGGAATCTGATGCTCAGATTGAGCCATTGAAACCACCCAGACAAACTCGGGTCAAGCTTGGTGA…
F01.PB90	AGAACATAAAGGGTTCGGAGACAAAACTCTGTTGAATCACATCGTAGCAGCCTCCATACTTCACCATGCCAAAATCCAAGAGAAACAAGCAAGTTACACTTTCAAAGACAACGAAAAAGGGAAGAGGTCACAAAGAAGTGATTGTGAACGCCATAAGAGATGCAGCTGAAAATTACAATTCAGTTTACGTTTTTTCTTTTGAGAATATGAGGAATAAGAAGTTGAAAGAGTTTAGAGATGAGTTGAAAGCTACTAGTAGGTTTTTTCTTGGATCTAACAAAGTAATGCAAGTTGCTCTTGGTCGTTCTGCTTCTGATGAAATTAAACCTAATCTCCATAAAGTTTCAAAGTTGTTGCGTGGAGATGCTGGGATGGTTTTTACTAATATTTCTAAAGAAG…
F01.PB91	GACGTCGTGTAGTACAGTACCTGGTTCTCCAATCTCTCTCTGGTTATTGTTATGAAGTGAAAGCGAAAAAGAAAAAAAAGGGAAGAAAGAGAAATGAGTTTAACATCGGCAGCGTACGTTGCTCGGCGCGCGGCGCAAAAGGAGAAGGTTCGGATTCTGTACCGCCGCGCCCTTAAAGACACTCTCAACTGGGCCGTACATCGCCACCTATTCTACGACGACGCTGCAAACCTCCGCGATCGTTTCGAGCAAAACAAACATGTGGAAGATCCTGATACCATTGATAGGTTAATAGTGGATGCTGAAGCTAGCTACAACAAATGGCGCCATCCCGATCCTTATATTGTTCCATGGGCACCTGGTGGTTCCAAGTTTACTCGCAACCCTCCTCCACCTGAA…
F01.PB92	TGTATCTAAATAAATTTCCCCAATCGTGTAAAAGTGAAGGGTAGTGCGAGGATGATCGGAGCCGGGAAGATAAAGCAGTACGGCAACGTCCTCGATAAACCCCTCAACAAGGGCAAGACAGAGGTTAGTTTGAGTGCATTTGCGTTCTTGTTCTCTGAGCTTGTTCAGTACAACCAAACTCAGGTTGACAATATCGGTGAACTCGAACGAAGACTGGAGGATGCTGGATATGCTGTCGGGGCTCGTGTTCTTGAGCTGCTCTGCCACAGAGATAAGGGAAACAGGAGGGAAACACGGTTGTTGGGTATTCTTTCTTTTGTACACAGTACAGTATGGAAAGTACTATTTGGAAAGGTAGCTGACTCATTGGAGAAAGGAACTGAACATGAAGATGAATAC…
F01.PB93	TGTGCCTCAACAACCGAAAAAAACCCTAGTTTCCCTTCATCTTCATCCTTCACCCACTGCACACACATTCACTCACCGTCGCAACCATGGGTCGTGTACGTACCAAAACAGTGAAGAAATCCTCTCGCCAAGTCATCGAACGTTACTACTCCCGCATGACCCTGGATTTTCATACGAATAAGAAAATCCTGGAGGAAGTCGCACTCATTCCCACCAAGAGACTCCGCAACAAAATCGCTGGATTCTCTACTCATCTCATGAAGAGGATCCAGAAGGGACCTGTTCGTGGAATCTCGTTGAAGCTACAGGAGGAGGAGCGTGAGAGGAGAATGGATTTCGTTCCGGAGTTTTCGGCTATCAGGACTGACCATATTGAAGTGGACAAGGAAACTTTGGATA…
F01.PB94	ACGATGGACACGTAAGATGTCCTCAAGCAGGAAAATATCATGAATGATAACGATACAGTTAAGTCTCCATCTTTTGCAGTTACTGTAACCTCCAATTATTCATACCAAAAAAATGACTCTATTTTCTTCTCTGCAAATCACCACTGTCTCTCTTCACTCTTTCAATCCCTCATCAACTATCTTCCACAAACCCTTTCTCCCTGGTTTTGCAACTTTACCATCTCTTTCCCTCAATAGATTCGTTTTTTCCACTACAAAATCTCGAACAACTACCACTACTACTACCACCCGTGCTTCTTTGCTTGAAACTCCCGTTCTATGGGTTGGTAGAATCTGCATCTTCTATGCTCTTCTCAAGACTGGATTCGTTGGATCTCCTTCTAACCCCTTTCTCTCAGA…
F01.PB95	TATCAACGCAGAGTACATGGGGATTGCATAAACGCCATGGCTACTTCACTTCCCCAATTATCACCGCTCCAGGACAGAGTCGCAATCGTCACCGGCTCCTCCCGCGGCATCGGCAAAGACGTCGCACTTCACCTAGCTTCACTCGGCGCCAAACTCGTCATCAACTACACTTCCAACTCCAACCAAGCCGACGCAGTCGCCGCCGAGATCAACAACAACCAATCCCCTCCACGAGCCATCACTATCCGCGCGGACGTATCCGATCCTGACGGCGTGAAGTCTCTCTTCGACTCCGCCGAGGGAGTCTTCAACTCACCGGTTCACATCCTGGTTAACTCCGCCGGCATCCTCGACGCCGAGTATCCTACCATAGCAAACACCAGTGTTGAAAGCTTCGAC…
F01.PB96	ATAAATAAAAAATTCTTTAGGACATATTTGTAGCCACACTCTCCCTACCAGCCTATATAACTAGGGTTTTACATTCGGAATCAAAACATCCTTCAATTCCCAATTTTTAACTACACTCTCAAAATCATCTTCCATGGCTCCGATCACCGTAGGAGATGCGATTCCAGACGGCACCTTAGCCTATCTCGATGAAGAAAACAAACCCCAATCCGTTTCAATCCATTCCCTCTCCGCCGGCAAAAAAGTCATCATCTTTGGTGTTCCCGGTGCCTTCACACCCACTTGCAGTTTGAAGCATGTGCCTGGATTCATTGAGAGAGCAGAAGAACTGAAAGGAAAGGGTGTTGATGAAATCATCTGCATCAGTGTGAATGATCCATTTGTGTTGAATTCATGGGC…
F01.PB97	GAAGAGCAAGAAGCAATAGCATCAGTGGAAAAATAGGGGTTAGGTGGTTGAAGAGTCAGTCGAAAATGGAGTCTGGAGGAGAAGAGAATCAACAAAAACCTTCCTACACTTATTGGGTCAGGAAAATCACACAAGACGCAGCACCTCTGCCCATCCACAGCAAAATAGATCCATCTCCCCCCACTTCTCAATCTCAACCTGGCTCTGCTTGGAATCGAGCTGGAACATGGGAAGAGAAGAGTCTTAACCATTGGGCTATTCCGAGAATTAAGGAGTTGCTTGTTTCGGTCGGGTCTATACCGTTCTCGTCCGGCAGAGCAGAAGTTGAAGATGTAACTAAATGTGTTGGAGATGCACTTGTGGTGGTTGTTCGGAACAAGAAACGTGTGAGTTTCACGT…
F01.PB98	ACTCTTGAAAACGCACAACCCTTCTTCAACCACCCAACGCCCCAAACCCTCTCAAACCCTAGCCAAGTGTTGACGAGATGGCCTCGAAGCGGATCAACAAGGAACTCAAGGACTTGCAGAAGGATCCTCCTGCTTCTTGCAGTGCTGGCCCTGTTGCTGATGACATGTTCCATTGGCAAGCCACAATTATGGGCCCTGCAGATAGCCCATTTGCTGGAGGTGTGTTTCTTGTGCAAATTCACTTCCCTCCTGATTATCCTTTCAAACCACCTAAGGTTTCATTCCGCACTAAGGTTTTCCACCCTAATATCAACAGTAATGGTAGCATTTGTCTCGACATCCTCAAAGAGCAGTGGAGCCCTGCCCTCACAATATCAAAGGTGCTATTGTCCATTTGCT…
F01.PB99	ATCATTGTCATCACAGAGTAAAAGATCTTTTACAAAAAACTAAAAGAATATACAAAGTTATCCAACACATTTGAGTAAAAAGAATTCCAATGGCACACAGCAAAATGAACATGGGTTTGGTTTTTGTTGTAATTGCAGCAATGCTGTGTGCAGAAGCTGCAGCGCAATCGAGTTGTACAAATGTGTTAGTCAGCCTATCACCTTGTCTTAACTATATCACAGGAAATTCCTCAACCCCATCTTCAGGATGCTGCTCAAACCTTGCCAATGTTGTGAGTTCATCACCACTATGCCTGTGTCAGGTTCTCGGCGGGGGTGGATCGTCATTGGGAATCAACATCAATCAAACCCAAGCTCTTGCCTTGCCTGGTGCTTGCAAGGTCAAAACCCCACCCACCA…
F01.PB100	GTTTTTTAACTCCGTGACTCTTCCTCATTTCTTCTTCTGTTTCTCTCGCAACTTTGTTTTTCTCGCGCAACACAGTGAGCAGAGAGCTAGAGAGAAAAAAATGGGGTTCTTCTCCTTCCTGGGTCGTGTTCTCTTTGCTTCCCTCTTCATCCTCTCCGCATGGCAGATGTTTAATGAATTTGATTCCACCGGTGGACCATTTTCAAAGGAGTTGATTCCCAAGCTCAATGTTGTGAGGAAAAATTTATCCTCCAAATTAGGAGTAGCAATACCAGATTTTAATGCAACTTATGTTCGTCAAGTTGTTGCCACTATCATATTTCTAAAGGGAGTTGGAGGAATTCTATTCGTGTTCGGCAGCACATTTGGATCCTTTCTTTTGCTTTCGCACCTGGCGCT…
F01.PB101	AAACATAAACAGTTTCAGGTGACTGAAATTAGAATCGAAAATCAGAAAAACTCAGAAATCGATTATGGAGTGCGTATTCGGATTAGTAGGAAACGATTTCGCTATTGTGGTAGCTGATTCGTCAGCAGTAAACAGCATCCTCGTACACAAGTCCAATGAAGACAAGATCATGTTCCTTGATTCTCACAAGCTCATTGCTGCTAGTGGTGAACCCGGTGACAGGGTTCAGTTTACTGAGTATGTTCAAAAGAACGTTGCTTTGTATCAGTTTCGTAATGGGATCCCTCTCACCACTGCTGCCGCTGCTAATTTTACTCGTGGCGAGCTCGCCACCGCTCTCCGAAAGAACCCTTACTCTGTGAACATCCTTCTTGCTGGTTATGACAAAGAGATAGGCCC…
F01.PB102	ACAAAAGAAAGGCCCAAAACACAAAAACCGCGGCGCCAAAACATTTCCAGAACTCTCCAAAACCAGAACGTTCGTCAATGGCGGTTTCTGGCCTTTCGACTTCCACACTCCCCTCCTTCTATCTTCGCTCTACAACAATTCCCCGATCCAACCCGTCCACAATTCCCCGCTCCTTCCTCTCTCATCCTCCTCCTTTCCCTAACTTCACTCTCTCCAATCCACACTCTCAAATCGCCGTTGTCTCTTCCGATTCCAAGACCACTTCATTTGACCTAAGTGCCCCAGATTTGGACAACAGCGACGGCGGAGGAGGCGTTAAAGGTAACGGAGACGATTTGGGGGGAGGCGGAGGCGGAGGTGGTGGTGAAGGAGGAGGAGGAGGCGGAGACGATAGTAACA…
F01.PB103	AAAGGAAAGAGAAATAAAGGCAAATACAGTTTTTGGTTCGTAAAGAAGCGCTTATTCCAAACGCGATCTGTGGTGGTGGTGCTTTTGCTGCTGCAGAAACATCAAAGGCAAAACCAAAACCCCCAGTCACACACACCGCTAGGTTATCTTTCTTCTGCCAACCAAACCAAATGGCTGATCCTGAGCTGGAAGCAATCAGGCAGAGAAGGATGCAGGAGCTTATGGGCCGGCAGGGCGCGGGAAATCAACCCAACCCTGAACAGCAGAGTGCTCAGGAGGATGCAAAGAGGGAGGCAGATGAAAGACGACAAATGATGCTTAGTCAGATACTGTCTGCGGAGGCACGAGAAAGACTTGCTCGAATTGCTTTGGTGAAACCAGAGAAAGCAAAAGGTGTTG…
F01.PB104	ACATCAAAATCAAAAACAAAACAAACCACGAAAAACAAACAAATAGAAAATGGCAGGAATCATGAACAAGATTGGTGATGCCCTTCATATAGGAGGAGACAAGAAAGAAGGGGAGCAACACAAAGGAGAACAACATGGTGTTGTTGGTGGACATGGACATGGTACTACTGAGTACCAAGGAGAACAACATGGTGTTGTAGGAGGACATGGACATGGTACTGAATACCAAGGAGAACAACAACAACATGGTTTGCTAGGAGGACATGGACATGGTACTGAGTACAAAGGAGAACAGCAACATGGTGGTGTTGTAGGAGGATATGGACATGGTACTGAGTACAAAGGAGAACAACATGGTTTTGGTCATGGAGAGCACAAAACAGATCAATACCAAGGGGG…
F01.PB105	CTACTGAGTGGACAAAAGCACACTAGTATTAGTTTTATCAGATTGGGTTAGATAAGAAGAAACTCAGGGTGTAAACGAAAACCAAGAGCAATGGCGGGTTCTGCAATTTCGCTCGGAAACACCTTCGTCCTGGCTTCTATGCGCACAGTTTCACCAACCATCTCTCACAAACCTTCATCCTTCTCACCCCAATTAGGGTTCCTGAATTCTCAATTGAGTGGTCTTAGAATCTCCTCCCAGACTTCACTCAAAACGCCTACGCCTATCGTTGCTTCTCCTTTTCAACTCATTGTTGCTAAAAGAGTGTGCCCCTTCACTGGAAAAAAAGCAAACAAGGCCAACAAAGTATCTTTCTCAAACCACAAGACAAAGAAGTTGCAATTTGTAAATCTCCAGTAC…
F01.PB106	CTCTTTACTGTGAAACCCTAAAAATTTCGTTATTCAGAAATTAGGTTAAGCAGCATCGTTCTTTCAGCAGAACCAATCAGCAAAAATGGTGAAGGGTCGCCAAGGAGAACGCATCAGACTTTACGTCAGGGGTACCATCCTTGGATACAAGAGATCCAAATCCAACCAGTATCCAAACACATCACTGATTCAAATTGAGGGAGTGAACACCAAGGAAGAGGTAGCGTGGTATGCTGGAAAGAAGATGGCTTACATCTACAAGGCTAAGGTGAAGAAGAATGGTACTCATTACCGTTGTTTATGGGGCAAGGTTACTAGACCTCATGGTAACAGTGGTATTGTTCGTGCTAAGTTCAAGTCTAACCTTCCACCTAAATCAATGGGTGCACGAGTGAGAGT…
F01.PB107	ACTCACAAAATACTCACTTCTCTTCTCATCCTTATTATTATTTGCTTAACTCACTCCAAAAAAATGTCTCTCTTAAAAATATCACTATTATCTGTGTTTACTCTCTGCTTGATATCTGCACAGGCAGCGAGATTTGACATCGTTAACCGATGCTCTTACACTGTCTGGCCAGCTGCCACTCCCAGCGGTGGTGGTAGGCAGTTAAACTCCGGCCAAACATGGAGTATAGACGTCCCAGCTGGAACCTCATCAGGTCGAGTCTGGGGCCGAACTGGTTGCAACTTTGACGGCTCAGGCCGCGGTAGTTGTCAAACCGGTGACTGCGGTGGTGCCCTAAGTTGTAGCTTATCCGGTCAACGTCCACTCACCCTTGCTGAATTTACCCTTAACGGTGGAAAC…
F01.PB108	ATACATTTGATTACGATTGTTTATATTCTTCAACTTTTTTTCTCTTCCTTCTTCTATTCTACCTCCGTCGTCAAAACCTCATTCTCATTCTCTCTCTTCTCTAGAATGGCGACTCCACCTGTGGTCAGATTTCCGATCTTCGCAACCGTCAGAGCGATTGGAGTTGTCATCATTCTGTTACTCCTAACGTGGGTTATTCATTTCAGGGGAGGTCTCGCTCTCTTTTCCGATAACAAAGATCTCATCTTCAATGTTCATCCGGTGTTGATGGTGATTGGGCTAGTTCTAATCAATGGTGAAGGGATGCTTGCGTACAAGACATTATCTGGAACTAAAAGCTTCAAAAAAACAGTTCATCTGGCTTTACAGTTTCTTGCTCTCCTTTTGAGCATAATTGGT…
F01.PB109	CAACAAAACAAACAAAACGAAAGCGTTTAAACGCAGACGACGCTATAGCTACGAAACTCACCGTAACCAATAAGCAATTGAATCCAGACAGAGACTCTTCCCTCTCTGTCTCTTCAACTCCATCTTTTCCAAATATCAAATTCCAATTTCTGATCTTTCTCGTTTCTCTCTTCGCTTCCGATCGATCCTATTTTCTTCCCATGGCCACGATCGGACACAACAATCTCAATGCAAAATTGGTTCTTCTTGGAGATATGGGTGCTGGAAAATCCAGCCTCGTTTTGCGATTTGTCAAGGGTCAATTTCTTGAATTTCAGGAATCAACAATAGGAGCGGCATTCTTTTCACAGACATTGGCGGTAAATGATGCGACTGTGAAATTCGAGATTTGGGACACGG…
F01.PB110	AAGACTCACACTAGCTGCTAATAATAATAATTTAATCATAATTTTCTTAATCTAATCTTCATTTTATCATTCACTTCACCAACAACAACAATAACAACAGAAGAAACCAAGTCAAATCAAAATCAAAATCAAGTTGAAATGATTTTACTGTAATCAATCAAATCAAATCAAACCCAATAAGGAATCGAAAAAGAAGAAGAAGAAGAATTAGGGTTTGAATCACCAAAGTGAATTGAAATGCCGGAAGAGGAGTTGGTTGATATCAAGTTTAGGTTATACGATGGGTCTGATATTGGACCCTTTCGCTATTCGTCTGCTGCTACTGTTGATATGCTTAAGCAAAGGATTGTCTCTGATTGGCCTAAAGGCAAAACACTCCTGCCAAAGTCAGCAAATGAA…
F01.PB111	AAACCAGAGAGAGAGAGAGAGGGTAACAATGGTGTCTCTGAAACTTCAGAAGCGCCTCGCCGCTAGCGTCCTCAAGTGTGGCAGAGGGAAGGTTTGGCTTGACCCTAACGAAGGCAATGAAATCTCCATGGCCAATTCACGCCAGAACATCAGGAAGTTGGTTAAGGATGGCTTTATTATCAGGAAGCCAACTAAGATCCACTCCCGATCTCGTGCTAGGCGCATGAAGGAAGCCAAGAGGAAGGGTCGTCATTCTGGATATGGTAAGCGCAAGGGTACAAGAGAGGCAAGGCTTCCCACCAAGATCCTATGGATGAGGAGGTTGCGTGTCCTTAGACGTTTGCTTCGCAAGTACCGAGAAGCAAAGAAAATTGACAAGCACATGTACCATGACATGTA…
F01.PB112	ATCTTAACGTTGCTACAAATACGTTGTCTTTGTTCGGTTCTTTTCAGATAACAAACCTTAACTTCTCCTAACTCTCTCTTTATATAGTTTTTATTTTTTAATTAGTTTTACCGAACCTATGGCTGAGCTCCAAGCCAAACAAGAAACAGTTCCAGCTCCAGCTCCAGCTCCGGTCCCAACTCCGGCGGCTCCGGTTCCGGTGGCACCCAAGCTAGCTGAGGCGCCTCCGCATGATGTTGCTGATAAGAAACCTGCTGCACTACCACCACCACCCGCGGCGGAGGAAACAAAGGCTCTTGTTGTTGTGGATAATGAGAAGACACCAGATCCTGTCAAAAAGAAAGTTTCAGGTGGATCCCTTGATAGAGATATTGCTCTTGCCGGAATCGAGAAAGAGAA…
F01.PB113	AATTCAATTCACACCAAACCCTCCAACGATGACCACGTACGGCACAATCCCCACCTCCTCAACACCGCCACCATCCAACCTCGAGTACATCACACGCGCCAAAGAGCGCATCAAAGCCGGCCTCGGCACCCGCCGTCCATGGAAACTCATGTTCACTCTCCGCTCCTTCAACCTCCCTGCCGGTTTCCCCGACGCCGTCTCGCGCGTCAAATCAAACCTCTCCTTCTTCCAGATGAACTACGCCATCCTCTTCCTCCTCGTCCTCTTCTTCAGTCTCATCTGGCATCCAATCTCGCTCATCGTCTTCGTCGCTCTCATGGCCGCCTGGCTCTTCCTCTACTTCCTCCGCGATGAACCGATTGTCATCTTCGGAAGACTCGTCAGCGATCGAATCATTCT…
F01.PB114	AATCTCTGAAGCTTTCAATTTGAGACTTTCTTTCTTCTCAAACTTGATTTGCGAAGGAAAGAAAAGCGAGAGAAAGAAAAAAATGCACGATTTCTGTTTCACCATTCCTTACGGAATTGTGTTAGTCGGTGGAGGATTGTTCGGTTTCATCCAGAAAGGAAGCACCGCGTCACTCGCCGGAGGCGTCGGTACCGGTTTGTTGCTCATCCTCGCCGGTTATCTCAGTCTCAATGCCTTCGGAAAACGAAAGAACTCTTACATCGCTCTCGCTATCGAGATCCTTTCTGCAGGTGCACTAACTTGGATCATGGGGCAGAGATACGTGCAAACATCTAAGATTATGCCGGCTGGTATAATTGCAGGACTCAGCGGTCTCATGACTCTGTTTTATCTCTTCAA…
F01.PB115	ACACATAGATCGACAAAAACAATTAAACTGAAAATGGTCCAATACCGTCAGTTGATGTTTCTACTGACAGCTCTCACCACCTTCCACGTGTCCACCACTTTACCGCTCTCACCCGCCGCAATGGAGTTTCTGGAAACCCACAACCAAGCAAGATCATCCGTCGGCGTAGCACCACTAACATGGAGCGAGCAGCTCGCCAACATTACCAACAAGCTCGTTCGCTACCAAAGAGACAAAACAGGATGTCAGTTTGCCAACTTAACCGCCGGAAAATACGGCGCGAATCAGCTTATGTCACTCGGCGCGACGGTGACGCCACGCATGGTGGTGGAAGAGTGGGTGAAAGAGAAGCCGTTTTATAACCATGGTGATAACACGTGCGCTGTGAATCATAGATGT…
F01.PB116	ACAAAAACACATTCATCTAATCTTTCCTTCTAATTCTGTAGAGAATAGAGAAACATGAAGCATTCAATCTTATTAGCATTTTGCATCATTTACTTAGCTTTCATTTGCAAAACTATTGCAGCACCTGAACCCGTCCTTGACATCTCAGGTAAGAAACTAACAACAGGTGTCAAATATTATATTTTACCAGTGATTAGAGGCAACGGTGGTGGTTTAGCAGTTACAAATGTAAGCAACCTCAACAGCAACAATGACACATGCCCCCTTTTTGTTGTTCAAGAAAAGCTTGAAGTAAAGAATGGTGGACCGGTTACTTTCACACCTTATAATGCTAAACAAGGTGTGATTCTAACTTCAACTGATCTCAACATTAAATCCTATGTAAAAACTACATGTCCT…
F01.PB117	GCCTTCACTGAAACCCAACCAAACTATCACAATGGACGCAATCACCTCCACTTCAGCATCCCTTACACTCTCTCTCCCTACGGTCCCTGTTCGTACAGTTTCCTCTTCCATCTCCGCATCCTCATCTCTTCTCTTCCGTCGCTTCCACTCATCCTCCACCCACAGACTCTATTCTGAAAAAAGAAGATTCTCGAATTCTCCGTCTGCTGTTCCCAAGTTTACGGTGAGCTGTGGCATCACGGAAATCAATGAGAGTCAGTTCAAGGAAACTGTATTGCAATCTGACCGTCCGGTTCTTGTTGAATTCGTCGCTACTTGGTGCGGTCCTTGCCGTTTGATCACTCCCGCTATGGAAGCCCTAGCTAAGGAATATGAAGACAGATTAACAGTTGTAAAGAT…
F01.PB118	GTTAGGATAGTGGATACTTCATTTTATCCACATTGCTTGAGATTCATTTCAATGGCGTCCACTCTCTTCTCCACCACTCCGCCACTCTGTTCTTCTTCATCTTCTTCCATGTTTTCCACGCCGCTTAAATTGTCCCTAAAGCCCAGTGGCTTTTCCATTGAAACAAAAAACCCCTTTTCTCGAACTACAAGACGCTTCAGAATCACTGCCATGGCTCCCCCAAAGCCTGCTGGTGGCAAGGCAAAGAAAGTTGTTGGAGTGATAAAACTGGCTCTTGAAGCCGGAAAGGCGACGCCGGCTCCACCGGTCGGACCGGCTCTTGGTTCAAAGGGTGTTAATATTATGTCTTTTTGTAAGGATTATAATGCCAGAACCGCTGATAAACCTGGTTATATTATT…
F01.PB119	CAGAGTACATGGGGAAAACAGAGAACAATGGAAGGTTGGGACCCCAACACGAAGTCGACGCTAACACAGATCCCACTCTTAACCACAAAGTCCGGTCCACGCGACGGAGCGGCATGGACGGCGCGTCTGAAGGAAGAGTACAAATCCCTCATCGCGTACACTCAGATGAACAAATCCAACGACAACGATTGGTTTCGGATATCCGCTTCCAACCCCGAAGGTACTCGCTGGACCGGGAAATGTTGGTATGTTTATAATCTTCTCAAGTATGAGTTTGATCTTCAGTTTGATATTCCGGTTACCTACCCTTCCACCGCGCCGGAGCTTGAGCTGCCGCAATTGGATGGAAAAACTCAGAAGATGTATAGAGGAGGGAAGATTTGTTTGACTGTGCATTTC…
F01.PB120	AACTACATGGGGAAACCATTTCTATTCTATCTTTCTACATCTTCAATATCTCTCTCTCTCTCTCTCTCTCTCTCTCTCTCACCATGGCTTCAAGAGTTGCTCTGTTGTTTTTTGCTTTTGTTCTTCCAGCTATGGTTTCGGCCATCCGCCCAGCGAAGAACCCTCTCTGCTTGAAAGGTCACGTCGTATGTGATCTCTGCCGTGCTGGTTATGAAACCTCCGCTACTACTCACATTGCTGGTGCTGAGGTTGCCTTGGAATGCAAGGACAGGATCAGCAACAAAGTAGTGTACACAAAGCCAGGGAAGACTGACTCAAATGGAGAATATACCATGTACATTGACCAGGATCGCGCAGACAATGTGTGTGATGTGAAGCTAGTTAGCAGTCCTCAAAACA…
F01.PB121	GTAAATAATAAAGATAAGATAAGATAAGATATATGGGATAAACTGAGACGCGGCAAACAAATGAGGGGCCTTGCATCTTCGGCTGTCGCCGTCAGCGGCAACCGTGAAAGGAGGAGAAAAACAAAGTCAATCTCGCCGTTGAAGGAGCGAATAAGAACTACTTCATCAAAATTATCATCGCAATCTGAACTCACACCTTCTCCCTCTGCCGCCACTCTATTCGATCCTCAAAAATTCCCGGACAGTGTTGTAAAGAAATGCTGGGAAAAAGCTGACAAGGTGAATGGACGTGACCCTCATCGATGGCGAAGGGATCCTTTCGGGAATCTTATATTTCGAAAGTTTGCAGGTTGCCGTGGTCGTCTCTGTTATTTCTATGACCGCATTCTTCCTTACTCT…
F01.PB122	ATAATATTATTTTTATTTTTAAAATTACTATTACATGATAAAGTAAAATCCAGAAAAAGTTCCACAATCTTATCATTTTCAGAAACACATCAATGGCTATCTCAACATCCTTCTCCAAGTTCTTCTCTTTCCTCTCCCCCCAAACAAAACCACAACCACAACCACTCCTCTCTCAATTCCCATCTCACCACAACAACCACCGCAACAGGATAATCCCCCTTGTTCTCACCCGCAATGAAACCTCTTCTTCAGTTACAACTTCACTACCAGATGACATGTCTTCCGATTTCGCCTCCCTCACTTCTTCCAGCACCATGTTCATAAGTACCAAGTTCAACGTTGAAGTTGTTATGGAAGATGATGAGCCGGAAGAGAGATTGTTGGGTAGGTTCCGGAGAG…
F01.PB123	GTGAAAGCCTCACTTAAGTTTTAAGTGTTTAACGAAACCATGGTCGACATAATCACCCGAGAATCTCCGAAGCGCAAAGCGAACCGTGTTTTCATCAACCTAACAACGCTGATGATGGTGGTGGTGAAGCGAGCAAGTCGGTTACCGTTGAAGCTGAAGGCGGCGCCGGCGAGTGAGAATCGGAGAATTGAGATAAAGTCACCGAAGAAGCTTCTGAAGAACATAAGCAACAAAGCGATGCCGTTTATCGAGAAGATGAAGAAGAAGAAGAAAGGGAAGGATGATTGGGGAGACGGTGGTGTGTGGCAGAAAGCGATCATGATGGGAGATAAGTGCGAGCCGTTGGATTTCTCCGGCGTGATTTACTACGATAGTAAAGGGAAGCAGGTAAGCGAGTTC…
F01.PB124	AAACTATTGCGTTTGCATCTCTTTCTCTCTCTACCCTTTCAGAGTAAGAGACAGATTCACTTTCATTCCCAAAATCATCACCCCCTTCAACTCAACGCACCATAAGATGTTCAAAAAATTTTCATCTGAAGAGGTGTCTGCACAGAATCAAGTGAAGGCTTCCGTTCAACGAAGAATAAGGCAAAGTATTGCAGATGAGTACCCAGGACTTGAACCAGTTTTGGATGATATACTTCCCAAGAAATCCCCTCTTATAGTTGCTAAATGTCAGAACCATCTCAATCTCGTTGTGGTGAACAATGTGCCTTTATTTTTCAGTGTTCGTGATGGCCCTTACATGCCTACCTTGCGGCTTCTCCATCAATATCCAGATATAATGAAGAAATTACAAGTTGACCG…
F01.PB125	AAAATAGAAAAACCAGAAGAGACGAGGAGGAGGACTTGAGTAGAAAACAGGTTCAAGTTAGAGAGAGAGAAGTGAGAATGGCAAGAACATCTTCCACCACGAAGGATGCACAAGATCTATTCCGCGCCATTTGGTCTGCATATTCCGCCACACCTACAAATCTCAAGATCATCGATCTCTATGTTGCATTTGCAGTTTTCACCGCTCTCCTTCAGGTGGTTTACATGGCTCTGGTTGGAACATTTCCATTTAACTCGTTCCTTTCTGGAGTACTCTCTTGTGTAGGAACCGCGGTTCTGGCTGTTTGTCTTCGGATCCAAGTCAACAAAGAGAACAAGGAATTCAAGGATCTTGCGCCCGAGCGTGCTTTTGCTGATTTTGTTCTCTGCAATTTGGTGC…
F01.PB126	AATAGCAAAGACCAAGTTCCCTACCACTCTTGAAGTATTCATCTATGGCAGCAACAATGGCAATGATGATCAACTCAAAGTGCCTAAACACAGCCATACCCAAGTTGCAAAACCCAGCAGCAAGCACTACTAGAGTAACAACAACATGCAAAACCACCACAATTCAGAACTTACCAAAGGCTCTTAACTCAATTGATACCAACGTTGTTGTGTCACCTTCCATTGCAATTGCGGGGGCAATATTTTCATCCCTCGCAACCTGTGACGCTGCTTTCGCCGCTCAACAAATAGCAGAAATAGCAGAAGGTGATAACAGAGGGCTATCACTGTTGTTGCCACTGGTTCCAGCTATAGGGTGGGTTTTGTACAACATATTGCAGCCAGCTTTGAACCAAATCA…
F01.PB127	AGCACTTTGAAGAAAGAAAGAAGAAAAAAAATGGCGCTACCCCTTCTTCGAATTCCTGGTACTTCTTCCATCCCATTTGTTACCACAAAGCCACAGTCTTCTCCTTCCAGAAGCCTCCGCAAGACGACGATGGCAGCAGCGGAGCTTCAAACACCACAGGTAGCGTTAGGCAGAACCGATTTCCGGTATCCGAATATTGAAGCTCCTAGCCATAAGGTCAAAGTCCACGACAGAGAACGCGGAATTGTTCACGAATTTCTAGTTCCTGAGGACCAATACATATTGCATACCGCTGAGGCTCAGGATATTACCCTTCCATTTGCCTGCAGGCATGGTTGTTGTACAAGCTGTGCTGTTCGTGTAAAGAGTGGGAAGATTAGACAGCCAGAGGCACTTGGG…
F01.PB128	CGCTCTTCTTTCCCATTCAAAAAACCGCCGAAAAAACCAAAAAAAAACCTAATAAGCCATAGCGTCCTCTAACCCACCGTGCGAGGTCCCTCGACCTCCGCACAGCCAGGGTATTATCATGTCTGACACTCACGCGCCGTCCTCTCCTCCACCTTCTTTCCTCTTCCACCGTCCACCTTTGTTCAGACAGGAGTTCTCTTCTCCGCTTCTGAAGCAGAAGTCATGGTCGCCGGATCTTTATCGCGACGAGGCGTGGCTTCGTAGGAAAGGTAACTGGAAGAATCGGAGAACTAAAAGCGTGACGGATGAAGATGTTGATGAACTCAAAGCGTGCATTGAGTTAGGATTCGGATTTGAATCTTCTCCCGAAGTTGAAACCGATCGGAGACTTGTAGATAC…
F01.PB129	GTTAGCAGTGAAGTGAAGCTGCTGTTACATCTCAATCGAATTCCCCAAAACAATTTCCGAAAATCTAAGCAACTTCATCTCTTACTTCCCCAAACTCCAGATCCATTGTTTCTTTCTCCCATTCAAACAATGGATAAAATGAACAAAGCCTTCGAGAAAGTGAAAATGATGGTAGGAATGGAAGTCGAAGACGAAGAGCAACAAGCTGCAGCATTGGACAACGAAAGCTCCTTCGCTTTCATGGATGATTTCAACCGCAACTGCACTTTGACTACCAAACAGAGACTATATGGTTTTGCCATATGCTTTGCTACTGGAGTAACCTGTACACTGTTGTCTATGCTTGTTTTCCTCAAACCAATCAAGTTTGGGATAACTTTCACTCTTGGCAATTTGCTT…
F01.PB130	AACCTCACAGTTCATATTAGCGGTAGCTGCGAAATCCCATTTTACCCGATTTTCCCTTCAGATATGAAGATCATCGCGGCGTACTTGTTGGCCGTTTTGGGAGGTAACACAGCCCCTTCCGCCGTTGATGTCAAACGCATCCTAGGCTCAGTCGGAGTTGAGAGTGAGGATGAGCAGATAGAGTTTTTGTTGAGGGAAGTCAAAGGCAAAGATTTTGCGGAACTAATTGCCAGTGGAAGAGAGAAATTGGCTTCAGTTCCTTCTGGTGGAGGAGCTATTGCTGTTTCTGCTACATCTGGTGGCGGTGCTGCGGCCGCTGCGCCTGCTGCTGAAGCAAAGGAAGAAAAGAAGGTCGAAGAAAAAGAAGAGTCAGATGATGATATGGGGTTTAGTTTGTTT…
F01.PB131	ATCATCAAACATTACTTACTTAAAAACAATGGCATCAACAGAGAATAACGATTTTTTGGCGGGTGCAAAGGGTGCAGCAGCTTCAGCACAGAAAACTATAGGGGAACAAGCTTCCAATGTGGCCACTGCTGCTGGAGGTGTTCAGAAGACAGTAGGAGAGTATGTTGGCAAGGCTGTTGATTATGTTAATCCCCCTAAACCAGAACCTAAACCAGAAGGTGTGTTTGCTGGTGTTACTAAGGCTGCTGGAGACTTGTTTAAGAAATGAAATATCATCCTGTGATCCATTAATAAGGACAGTACTAAACTTGTCACTATTCGTTTAGGTATTGATTATTGTGTATCTTATCATGTGTAGGATAAGATATACTCAGTTAGCAATGTTTTATAGTGGATTGA…
F01.PB132	ACGACGAAGAAGAAGAATCCAAAAGCAATCCCATCTCTTCTGCGTGTCATTGCACATCAGAACTGAAGGGAGAAAGAGAGAGACAGAAACCCATCCGTTTCACAAATCTATGCACAATTTCACACCGACACTATAGGGTTGCTTTGGAATCGGGTTTAATCTTCTTCGATTTCGTTTGTGGTGGATCTAATTTGATTAGGGTTTTTTTTGGGGTGTTTTGGACGTTACATGCATATGGGTGGTTGTGTTGGATGCTATAAAAGGCCTGTACTAGTTACTACTGTGGAAGCACCGTCAAAAGGGGTTAAAATAGTAGGCAAGACAGTGGAGAAACCTAGTACATCAGAGGATTTCTGGACCACCAGCACGCATGATATGGACAACAGTGCGGTTCAATCG…
F01.PB133	AGAAAAACAAAGAAACGCAAAAAAACGTAGCTGGAGTTTGATGTTAGATCGCAGCTTTGTGAGATAGTTTTCAAGTAACATCCCAACTAGTGATTTTCTAGAGAGAGAAACTGTGATTTTTCTAGAGAGAGAAAGACAGAGGCATGATGCAACCCCGAAGATCTCCGCGAAACCCTTTCCTCTTTGCCTTGATCTCTCTGCAACTGCAATTCCTTTATGGCCTAGCCGACCCCAACCCATCAGATCCCAAAGGTGAAAATAAAGATGTGAGTGAACATGTTTCCAAAGGTTCTACGGGTCTCAAGATACTTTTTGTATTCCTCGGTGTGGTAGCCGTCATAACATCTGGTGTTTTTCTTTTCAAATTTTGGCAAAGGAAGAAGAGAGAAGAACAGCATG…
F01.PB134	CTTTTAGCTTTTGTTCACAGTCGCAGCCCCGTTCAATCTCATCTTCTAGGGTTTGCGATCTGTCTCACTCTTCAACCTCTCACCATGGTTCTCCAAAACGACATTGATCTGTTGAATCCACCTGCGGAACTCGAGAAGAGGAAGCACAAACTCAAGCGTCTCGTTCAGTCTCCTAATTCCTTCTTCATGGATGTCAAATGCCAAGGATGCTTCAACATAACTACTGTCTTCAGTCACTCTCAGACAGTTGTGGTTTGCGGCAACTGCCAAACAGTTTTGTGCCAGCCAACAGGTGGAAAAGCAAGACTCACAGAGGGGTGCTCCTTCAGGAAGAAGGGAGATTAGTTATGGTGATGATGATAAAGCTCTTTAGTCTTTTTGAGAGTTTGTTTCCTATTT…
F01.PB135	ATATACATCTAAACTACAATATTATCCAAATCTCATTCATTGGTATATATATTTTCCTCTTAAACTTCTTTACTGAATAACAGATGAGAGATTTTTTTCTTGAGTCATTACAAGCAAAAGCAATGGATGAAAAAAATAACACCAATTGGGTTGTTAAGGATGATGAGGATGTAACTGATTCAATTTCTCATGGATTTATTACAGAAGATTCAATGTGTTCATCTTTTTCTTCATCAGAGATGGATGATGATAATGATCAAGAAGTATCATCCTCTAGTTTATCAACTTCATCATCATCAAATTTAAATGGTCCTTTATATGAATTATCAGAACTCATGAACCATCTCCCTATAAAGAGAGGATTGTCTATGTTTTATCAAGGGAAGGCACAGTCATTTA…
F01.PB136	AGACTAGAAAGCGCAACAGAGTAGAGCAGAGAAAAGAGAGAGAAAAATGGCGTCAGTGTCGAGCATATTTGGGTGTGGTGTATCGATGGCACCAAATTCAATGAGAAACAAAGCAATTCGAACTGAAAGAAGAAATGTGTGTGGAGGATTGTTGATTGAGTGTTCGTCGAGGCCACAGAAGAAATCAACTGCACATCACATGAAGACCAGGCCGAAGAAATCAAACCCCTCCGATAGGAACCGGAAGCCAACTGCGTATGCTCCGTTGCCTCCACTACCTCCTGATTTTACGGTTGTCATTCCGGCTAATGCATCCACGGTTGCTGCTACTCCTCCGCCTCCCACTCCTTCCGATTGATTCGGTACTTTTTGTTAATGTTTTGTGATGTTGCTGTTGTT…
F01.PB137	GAAAACAAAGCGTTTGGGTGTGTATGGGAGAGTGATTTCGTAACTGTGTGTTTTGAAAATTCGAAACGATAACCTACAACAATGTTATCTTCTTCGCTCTCATTCCTCCATTCTTGCACTTTTACCTCTTCATCTTCCACTTCTCTGTTCACAATTCCATCTCCATCTCCCAATTCTCGGTCTTCTTTATCCTTTGTGGTTGAAGCCAAATCATCTTCCCGAAGGGAAGACAGAACTGCTCGCCATGTTCGTATCCGGAAGAAGGTTGAAGGAACAACCGAAAGACCAAGATTGTCTGTCTTCCGATCCAACAAGCACCTCTGTGTCCAGGTGATTGATGACACCAAGATGCATACACTTGCTTCAGCTTCCACAATGCAGAAGACACTTGCTGAAGAG…
F01.PB138	AGAAAAAGAAAGAAAGAGAAGTAGTTGAAAAAAGAAAGTAAGAAAGCGAGGATGAGTCGGAGAGGAGACGAAGAATACGATTATCTGTTCAAAGTGGTACTCATCGGCGACTCCGGTGTCGGGAAATCCAATCTTCTTTCCCGATTCACTCGCAATGAGTTTTGTCTCGAATCCAAATCCACCATCGGCGTCGAATTCGCCACTCGCACTCTCGAGGTTGAGGGAAGAACTGTGAAATCTCAGATATGGGATACTGCCGGACAGGAACGTTACAGGGCGATTACGAGTGCCTACTATCGCGGCGCACTCGGAGCTCTTCTGGTCTATGATGTCACCAAACCTACTACCTTTGAGAATGTCACCAGATGGCTGAAGGAGCTTCGGGATCATGCCGATGCT…
F01.PB139	acATATATTATTGTTCATATTAGCTATTGGAGCGATCATAATTTGAATCACACATATTATATTTACTGAATATTTATTTGCAGAAGAACTTGCAAGCAGTGTTGATGGCGGGAATAACAGAAACCGGAAGAAGAATCATGGTAGCTATTGACGAAGGAGATGAGAGCATTTACGCTCTCACATGGAGTTTGAAGAATTTGATTTTTCAAAATTCTAAAGATCATCTTATTCTCATCTACGTCAAGCCTCCTCGTGTCGTTTATTCGGCCTTCGACGGTACAGGATATCTTTTCTCCTCTGATGTAACGGCAACGATGGAGAAGTATAGTCAACAAGTTGCTGAATCTGTTTTGGAGAAAGCCAAATTAGTCTGTAACGAAGTCCAAAATGTGGAGACGA…
F01.PB140	AATAACGCCTTGTTTGGAAGCTTCACAAAAGTTTCAAACAATGGTATCTCAAGCGCTATCAGTTCCTGCATTTCCCACTTTCACTATCACTTCTCACAGCAAAATCCCTTCCCAACTCGCCTTTCCTCACAGAAACCCCTGCACTATAGCTTCTTCCTTGCCAAGCCCCTATGTTCATTCATCAAAAATCGGGTTATCAAGTAAAACCCATGGGTTTCCTTTAAAACTTGGTGAGAAAAATACACATGATGTTAGCACAAGCTATGGTGTAATTGAAGCCAAGAGTGGGAACCCGCCAATAACACCTGCGGTGATGACTCCTGGAGGAGCTGTTGATCTCACATCTGTTCTGTTCAGGAATCGTATAATATTCTTAGGACAGCCGGTTAACGGACAAGT…
F01.PB141	GCATTTCACATCTCAAAATGTCTAGCCCTTCTCATTTCAATGTCTCAAAGTCGTCTTCTTCATCTTCAGCTCTTGCCACAAGGAAGATCAAAAAACATATCCACACTCGCATAGTTTCTAGCATGTGCCGTATGATTCGTGCACTATCCAAAGTCAAATCTACTTTAGTTAACACTCTTAGAGACAAAAAATCCAATATTAACTTTCCTTATCCTTCAAATAAAAAACATTGCAACAAGAGAAAAAACATTATCATGGGCTCATTTAGGCTTCACTATAATTGGTCTTCAAGATCTAATTCTCATGTTATGCCGGTTCCATCTCGAGTTTATGAAGGATTGCCTAAAGCTCTTACCTTAGGCGAGCAACCTCAGAGTCGGGATAACAATTCTGATTTTT…
F01.PB142	AACGTGCACTCAATTTAATAGTACTACTACATGTGGTTGTTGTTGCATATAAATAAAACTCCTCAAACCAAAGCAATTTGTCATTGTCTCATAATTCTCTACTTACCGTTGAGTTCACAACAATAAGGATATTTTTAGGAACCAAATCTGAATCAGACATAAAAAAATGGGTGCTCTTGATCACATTTCTGAACTCTTTGACTGTTCCGGCGGCGGTTCTCATCACAAAAAACGCAAACAATTACAGACGGTGGAAGTGAAAGTGAAGATGGACTGTGAAGGATGTGAGAGAAAAGTTCGAAGGTCGGTGGAAGGGATGAAAGGAGTAAACCAAGTTGATATAGAGAGGAAAGCAAACAAGGTAACGGTGACTGGTTATGTTGAACCAAACAAAGTGGT…
F01.PB143	ACCGCCTAACGCAGCGCGGCTTCATCGTCGGTCATCGGAAACATTAAGTGGTTATCTAGTTTGGAGGCACAATGAGATTGGAGAAGTGCTGGTTTTGTTCTTCAACTGTATACCCTGGACATGGAATCCAGTTTGTTCGCAATGATGCAAAGATTTTTCGGTTTTGTAGATCAAAATGCCACAAGAACTTTAAAATGAAGAGGAATCCTCGTAAAGTGAAATGGACCAAGGCATATAGGCGCGTGCATGGGAAGGATATGACACAGGATTCAACCTTTGAGTTTGAGAGAAAGCGAAACAGGCCCGAGAGATATGACAGGAATCTTGCTGTTGATGTACTCAAGGCTATTCCTAAGATTGACAAAATCAGAGTTAGCAGGGAGGAGAGACACCATAAGA…
F01.PB144	AATCACAACTATAATACTATAATAGTACTCGTCTGTTTTAGTGGACAACCCCTTGCTAGATACTAAAACTAAGATCCTAAACAAAGCAAGCAAGTAAGAAACAAGTGTGAGTGTGAAAGATGCCTCGTAGCAGTTTTTCAGGATCACTGTCTTCTCCCAAGTTGGATGTGGTTGTAGACATGGGCAATCCATTCCTTAACCTCACTGTTGATGGTTTCTTGAAGATTGGAGCTGTTGCAGCTACAAGATCACTTGCAGAGGATACCTTTCACATAATTCGAAAGGGAAATGTCTCAAGTAATGATTTTGAGAAAATTCTGAAGAAGATGTGTAAAGAAGGTGCATACTGGGGAGCTATAGCCGGGGTATATGTTGGAACAGAATATGGTGCAGAGAGGA…
F01.PB145	ATTATCAAAAGTCTTTTACCATTTAGAATTCCAAAAGCAAAGAAAGATGCCTCGTGGAACACTTGAAGTTATTTTGATCAGTGCCAAAGGCCTTGAAGACAATGATTTTCTCTCTAGCATAGATCCTTATGTGATCCTAACTTACAGAGCACAGGAACACAAAAGTAATGTGCAAGAAGGAGCTGGATCCAACCCTCAATGGAATGAAACCTTTCTTTTTACTGTTTCTGATTCTACTTCTGAGCTAAATCTGAAGATAATGGAAAAGGACAACTATAATAATGATGATAATATTGGAGAAGTAACAATTCCTTTGGATGCAGTGTTTGAAGAGGGTAGCCTTCCAGAGAGTGTTTACAAACTTGTGAAGGAAGAAGAATATTGTGGTGAGATTAAGGT…
F01.PB146	ATATGCATATCGACTCGTGCAATTTAGAGAGAGAAACAAAGAGCTACCTTCAACTAAGGGTTTTCACTTTGAGAAAGAAAGAGAGTGACAATTATTTTTGAATATTCCAAAGTTTTCAATAGTCTTTTACTTAGATTCAAGAAATGGCCATGCATCGTGAAACTTGGGCTTTTGTCTTTGGCCTTCTAGGCAACATCATTTCCTTTGCTGTGTTTCTTTCACCAGTTCCAACTTTTTACATAATCTTCAAGAAAAAATCTGCTGAAGGATTTCAGTCACTTCCTTATGTTGTTGCACTTTTCAGTGCAATGCTTTGGATATACTATGCATTTGTCAAAAGAGAAGCCGCTCTTCTTCTCATCACCATTAACACTTTTGGAATTATTGTTGAATCAGCTT…
F01.PB147	ATACAACACAGATCCAAATTCTGAAGTGTGTGAAACTTGAATACTCATTCCCGTGCCTGTTCGAGCGTAGGGGTTATCAATGGAGAACACAAGATTGCTACTTCTCTTTCTCTGTTTCGTCTTCTCAATCAATCTTCTACCTTCTACACTCGCTATCTGGCTCACGCTACCTTCCTCTGGTACCAAATGCGTTTCCGAAGAAATCCAGAACAACGTCGTCGTTTTGGCCGATTATGTCGTCGTACCCGGTGATCATACACAATCCCCCACTCTCGCCGTCAAGGTAACATCACCATATGGAAACAATCTTCATCATAAAGAGAACACAACACATGGGAATTTCGCGTTTACGACTCAAGAGACTGGGAACTACCTGGCATGTTTCTGGGTAGATGGTGG…
F01.PB148	ATTAATGATAGTGGAAACAATTGAATCGCGTTTGACACGAGAATGAGAGAAAATATAGTGTTGTTTGGAGATTCAATAACACAGCAAGCGTTCAATTATGGCTGGGGTTCTTCCCTCGCCGATGCCTATTCTCGCAAGGCTGATGTAACTCTTCGTGGCTACGGCGGTTACAACACTAGATGGGCTTTATTCTTACTCAATCATATCTTCCCACTGGGGTCAATTAAACCACCTATTGCTACCACAGTTTTCTTCGGTGCTAATGATGCGGCTATAGCCGGAAGAACCAGTGAAAGACAACATGTACCTATTCCCGAATACAAACAGAACCTCCAAAAAATTGTCAATCACTTGAAGTCAAGCTCACCAACTATGCTTATTGTGCTTATTACTCCACCT…
F01.PB149	ATAACACAAATCGCTAGTGTCTTTTGGTTTTGGAGGCCGAAAAACACCGATTGTTCTGCCCGTGCAGCGATTTCCGATTTTCCACCGTCACTCCTCTCTTCTCCGCCACCATGAAGCTCGTTAGGTTTCTGATGAAGTTGAACAACGAAACTGTCTCAATCGAGTTAAAGAATGGCACTATTGTTCACGGCACCATTACAGGGGTTGATATTAGTATGAATACACATTTGAAAGCCGTTAAACTAACCCTAAAGGGGAAAAATCCTGTTACTCTGGATCATCTCAGTGTGAGAGGCAACAACATTCGATACTATATCCTTCCTGACAGCTTGAATCTGGAAACTTTACTGGTTGAAGAGGCTCCTAGGGTCAAACCTAAGAAGCCAACCGCTGGGGGAA…
F01.PB150	ACACAAATAAGAATAAGAACAACTTGCCAAACCTAGGGTTTCATCTCCCAAATCGAGCTCAATCTCGAGACCAAAAACCAATCGATTTTGGTCCAAATTCACCTGAATCATGCCGAAGAACAAGGGAAAGGGAGGAAAGAATCGAAAGAGAGGAAAGAACGAAGCCGACGACGAGAAACGCGAGCTTGTTTTCAAGGAAGACGGCCAAGAATACGCTCAAGTCCTCCGCATGTTAGGTAACGGAAGATGCGAAGCCATGTGCATCGATGGCACAAAGCGTCTCTGTCACATCCGCGGGAAGATGCACAAGAAGGTCTGGATTGCTGCCGGTGATATCATACTTGTTGGGCTCCGTGATTACCAGGACGATAAGGCGGATGTGATTCTGAAATACATGCC…
F01.PB151	GTTGAGATTTGGCCGAATTTGCTTCAGCTGCCGTGAAGATGGTGAAGGGACGTCAAGGCGAGCGTATTAGGCTCTATGTTAGGGGTACCATCCTTGGATACAAGAGATCCAAGTCCAATCAATACCCGAACACATCTCTGGTCCAGATTGAAGGAGTTAACACTAAGGAGGAGGTAGCTTGGTATGCCGGCAAGCGATTGGCGTATATCTACAAGGCCAAGGTGAAGAAGAATGGAACCCATTACCGCTGTCTATGGGGAAAGGTTACCAGGCCACATGGTAACAGTGGTATTGTTCGTGCCAAATTCACTTCAAATCTTCCTCCCAAATCAATGGGATCCAGGATAAGAGTATTTATGTATCCTAGTAACATTTGAGATGCTAGTGATCTGGCCAGTA…
F01.PB152	AGAGCAAACATATATAGTAAACTTTAAGCAGCAAGTGAAATGAGAGGCACAAAGGGTTATGAGCCACGTTCAAGCTCATCTTGTGCAGCTTGCAAATTACTAAAAAGAAGATGCACACCAAACTGCCTATTTGCACCTTACTTCCATTCAAACGAGTGCAAGAAATTCGCCAAAGTCCACAAAGTATTTGGAGCAAGCAATGTTAGCAAAATACTCATCGAAGTCCCAGAAAAACAGCGAGAAGACACAGTGAATTCTTTGGCTTATGAAGCCGAGGCAAGACTTAGAGACCCGGTTTATGGATGCATTGGTGCCATAGCTTTGTTGCAGAGAAAGATGATGGAGCTTCAACATGATCTGGACATTGCTAAAGATCGTCTTGCTCACTGTCGCGCTGTT…
F01.PB153	ATTTTTGAAGGTGCAGAAGGTGTAGCAGTCGCGGTGTTGAAGACCCTAAGCAGCCATGGGTATCGATCTGAAAGCTGGAGGTAAGAACAAGAAGTCCAAGAGAACTGCACCAAAGTCCAATGATATCTACCTCAAACTCTTGGTCAAGCTTTACCGGTTCCTTGTTCGAAGAACTGGCAGCAAATTCAACGCTGTTATTCTCAAGAGGTTGTTCATGAGCAAGGTTAACAAGCCTCCTCTATCTTTGTCAAGGTTGATCAAGTATACAAAGGGGAAGGAAGGTAAAATTGCTGTGGTTGTGGGTGCTGTAACCGATGATATCCGTGTGTATGAAGTTCCTGCCATCAAAGTTGTAGCACTTAGGTTTACAGAGACTGCAAGGGCAAGAATTGAAAAGGC…
F01.PB154	AAACAAAAAATCTCAATTCTCAACACTTCTCTACTCTCAATTCCTAATCTCAATGGCTCGTACCAAGCAAACCGCCAGGAAATCCACCGGAGGAAAAGCTCCAAGGAAGCAACTCGCCACCAAAGCCGCTCGCAAGTCCGCTCCCGCCACCGGCGGAGTGAAGAAGCCCCACCGTTTCAGGCCAGGAACCGTCGCCCTCAGAGAAATCCGCAAGTACCAGAAGAGCACCGAGCTTCTCATCAGGAAGCTCCCATTCCAGAGACTCGTCCGTGAAATCGCTCAGGACTTCAAGACTGATCTCCGCTTCCAGAGCAGCGCTGTCTCCGCCCTCCAGGAAGCTGCTGAGGCCTACTTGGTTGGTTTGTTCGAGGATACTAACCTCTGCGCCATTCATGCCAA…
F01.PB155	GGAATCATTGTAGCAAGAAAGTAAGCATGTCAGGTCCAGAGTGTTGCTCAAATCCACCAACGCTGAATCCAATTTCAGGATCTGGACACGTTGACAAGATCGGTACTCTCAATGCCTACATCGCCGGCTCTCCTAATTCCAAATCCGCCGTTCTTCTCGTCTCCGATGTTTTTGGATATGAAGCGCCAAATTTTAGGAAGCTTGCTGACAAAGTTGCTGCTGCTGGTTATTACGTCGTTGTTCCAGACTTCCTTGACGGTGAACCCTTCAATCTTGAGAGCCCTAATAAGCCTTGGCCTATTTGGATAAAAGATCACGGAACGGACAAAGGTTTTGAAGATGCAAAACTCATAATCGAAGCCATAAAAAGTAAAGGTGTTTCATCTGTCGGGGCTGCTG…
F01.PB156	ATCAACATTTCAACCTTCAACACTTCTTTACTCTTTTCTTTATCTTTCTCCATCATCATTATTACCCTATCCTTATCTTGTTCTCCACCACACCAACCACAACAATGGAAACCCTCTCTGCAACAAGAACAACCTCCTCCTCGCTAAACCCCAACGCTCCCATGTTCGTTCCACTAGCCTACCGCACGGTGGAAGATTTCTCCGACGACTGGTGGGCCCTAGTCCACTCCTCCCCCTGGTTCCGCGACTACTGGCTCCGTGAACGCTTCCAAGATCCACAGAACCAAACCGACGCGTTTTCGGAATTTGATTTTGATATGGATGAAGACGATCTTTTCCATGTCCATCAAATCGAACATCAACACGAAGACGGGAAAGAGTTGGTATCCTTGGGATCTT…
F01.PB157	AGTCATCAGTGTAAAAGGATAAGGTAGCGATAGATAAACAAAGCGTTTGGGTGTGTATGGGAGAGTGATTTCGTAACTGTGTGTTTTGAAAATTCGAAACGATAACCTACAACAATGTTATCTTCTTCGCTCTCATTCCTCCATTCTTGCACTTTTACCTCTTCATCTTCCACTTCTCTGTTCACAATTCCATCTCCATCTCCCAATTCTCGGTCTTCTTTATCCTTTGTGGTTGAAGCCAAATCATCTTCCCGAAGGGAAGACAGAACTGCTCGCCATGTTCGTATCCGGAAGAAGGTTGAAGGAACAACCGAAAGACCAAGATTGTCTGTCTTCCGATCCAACAAGCACCTCTGTGTCCAGGTGATTGATGACACCAAGATGCATACACTTGCTTCA…
F01.PB158	CTCTATCCTCAATAGATAAGAAAATAATCCACACATTATTCTTTCATCTTTCAATGGACAACAAAACATAACAAAAACATATCCAAAAAAAAAAACAATGGCCACCATTTTCTCATCACCACCACCCATTTTCTCCTCCTCCACCACAACCACCACCTCCACCACAACCACCACCATCTCAAAACCACTCATCTCCTTCAAACACCAACAACCATCACTAACCACCACCTTAACAGCAGCAGCCATAGCCACAATTCTCACAACCTCACCACCCTCCATAGCAGCAGAATCACCCTATAATCTCTACTACGGAACCGCCGCCAGCGCGGCAAACTACGGCGGCTACGGCGGTAACTCCAACAAAAAAGACTCAGCCGAATACATCTACGACGTTCCAGA…
F01.PB159	ACTCAAGAAATATATATCAACTTGTGTTGTGATTTTTCTTTTAAAAAACAATGACAAGCATGAAGGTAGCATGTGTTGTTTTGGTGATGTGCATGGCTGTTGTTCCTATGGCAGAATCTGCAATCACATGTGAATATATAGATATTATTCTTACTCCGTGCTTTCAATATGGTGGTATCATGATTAGTACACCATGCTGTAGTGCAGTTAGGAGAGTTGATCAAACCGCCACCACTGCTGCTGATCGTCAGCTGACTTGTAGATGCTTAAAAACTATTGCTGGTAATATTGGTAATATAGATCAAAACATTGGCAATAACCTCTTTGTCAACATATGTGGTGCTGACACTCCCTACGAGATAAATCCCAATGCCGACTGCTCAACACTAGAGGCTGAAG…
F01.PB160	AGAGTACATGGGGACTCGGAAATGCACACCTTATAGCTGCAAAGAAACGCCATAGAATATAAGTACAGATCCAGCTACATTCTCGTCTCTCATCTTTGATTCAAATCCATGGCTTCCAAATTGCTACTCATCGGTGTGTTTGTTCTTGACTTGATTGCTTTTGGGCTTGCTGTTGCTGCTGAACAGAGAAGGAGCACTGCTAAGATTGTTCCAGACAGGGATGAAAACTATAACTATTGTGTCTATGACTCGGATATATCAACCGGCTATGGTGTTGGAGCATTTCTATTCCTCCTTGTTAGTCAAATCATCATAATGGTTGCCAGTCGATGCTTCTGTTGTGGGAAGCCTCTAAAGCCCGGTGGCTCAAGGGCATGTGCAGTCATTCTTTTCATAATT…
F01.PB161	AAGAACCACACCTCTCACTTTTTTCAATTCCTCAAATCATCATCTCCTTCGTTCTTATCCCCCCGCCCTTCTTTTCAACTCCCATTGCGCTTTCACTCCACCCACCGCTCTCAACCCCACCCTTTCCGTTCCTCAACCGAAGCGTCGTTTCCGCGGTGGAATTGTCGCCATGGCTTCACCCGGGCCTGGGCCTGTCCACAAAACGGAGGAAGAATGGCAAGCTATTCTCTCCCCTGAGCAGTTTCGAATTCTGAGACAGAAAGGCACTGAGTACCCCGGAACAGGAGAATATGACAAGTTCTTTGAGGAAGGAGTCTACAGTTGTGCAGGTTGTGAAACTCCACTCTACAAGTCTACGACAAAATTCAATTCCGGTTGTGGCTGGCCAGCCTTCTACGA…
F01.PB162	ACAACTAAAATATTAGAAATTTCATGCAAAATTAGTGAGGTTTTTCTTTTTTGTTATCATGGAAGTTGCTATTGAATTAGATGATGATTTATTTTTTGCAAATTTGAGCAAGGAAATTGCTCTATTAATCATGGATGAAGATGAAGATCCTCTTGTTTCTCAACCTCAAAACTCTCTTCAGGCTTTTTCTAGAGAAATTCATCCTCCTCCACAGTTTGATATCTTCTATGGTCAAGCTTTGGTGAGAAGAGAAAGCAAAGGAACAGGAGTGTTTATTCCACAAGCAACACAACCAAGAAGGAAGCAGAAGAAAGGAAGATCTAATTCATACTCAAAATATCCAAAACAATCTCAAGACACAAGAATGGATTCTCAAGTTCATAACAAGAATTCTTTGAA…
F01.PB163	ACTCCACACAAACAGCGTCGTTCTTCGGCAACTCAATACTCTCTCTGCCCAAACCCTAACCCTTGAGTCTGGAATCGTCTCTCCCATGGCGTACCAGACCCCCAATCACGAATCACCTTCCGATTCCAATACCCCAAAACGTCTCTACAATCCCTACAAAGACCTCGAAGTCCCCATTCGAAACCTCTACCAGCTCCCTACCTCACCGGAGCACCTTTTCATCGAAGAGGCCGCCCGAAAACACCGCTCCTGGGGCGAAACCCTAACCTTCCTCACCGGCTGCGGCTACCTCGGCGGCGCCGTTGCTGGCGCTGGCGTCGGCCTCGTCGAAGGCGTTAAATCGTTCGAGTCAGGAGACACCATGAAACTCAGAGTCAATCGGATTCTCAACTCGTCAGG…
F01.PB164	AAATCAACCAAAATGATTAACACCAATTAATAATAATATTCCAATCACAGATCAAAAGAAAAAAAAGCCCATAAATTCTGAAAACGCACCAAAACCACAACAACAACTCCTTTTCGTTCTCCCTTTCTCAGATTCCTCTTTCGTCTTCGCGTTTTTCGTTGCAAATTCCAACGAGGATCTCTCCCTAGGTTTACGCTATGGCTTCCAAGCGGATCTTGAAGGAACTCAAGGATTTGCAGAAGGATCCTCCAACTTCCTGCAGTGCTGGTCCTGTTGCTGAAGATATGTTTCATTGGCAAGCAACAATCATGGGTCCTCCAGACAGTCCTTATTCTGGAGGTGTTTTTCTTGTTACTATCCATTTCCCTCCAGATTATCCATTTAAGCCACCCAAGGTTG…
F01.PB165	ACACAAATCACAACTTCAAGTATGACATCCTTTTTCCAATCCATGCAAGTCTTGTTCCTTGTTTCCCTTATCCTTGTTCCTCATGGGCTTTCTCTTCCTCGTGGACTCGGACATGCTGCTGAAGGTCTTGGTCGTATTTTTCATCATTTGATTCCATCGCCACCTAATAATAGAATTGATCCACTTTATGCTTCTTCACCCCGTCCTTACAAATCACCAACTGATTATAAGCCACCATATCATAGGAAAATCCCAGTAGATAAGATTCATGCCTAAATCATGCGTGCAACAAGTCATATCAATATATTATCTATTAAATAAGTGGTGCTATTTAGTACTTAATTAGTTACCAATGCTTGACTTGTATATGTACTTATGGGGTTAATCCCTTCGTTTTAT…
F01.PB166	AAAAACACACTCAACACAACACAACACAGTCGAAGAAGTTAAGAAACATGGAAGCAACACTCATCACCAGAAGCACAGTAGTTTGCCACTTCTCAAAGCCACTCCGTAACACCCCTTCACTCTCCCTTCACAAATCCTCAAAGGTCTCCTTCGCCCATGATTCACATGCAAGTTACAGAATTGCACCAAAGACATTCGCCCATGATTCACATGCAAGTTACAGAATTGCACCAAAGACAAGACGTGGTGTAGTCGTGAGAGCCGCAGAATCTATCAGTGAAGGCATAGAAGAAATCAAAAAAGCCGCACTTGATGCAAATGAGAAGGTAAAGGAAGCTGCAGGTTCAATAGCTGATAAAGCAAAAGAAGATACAGACAAGGCTTTAGCGGCTGGAGAGA…
F01.PB167	AAGAGATTATTAGGTAGAAGATGTTTAGGTTGTTTGTGACCAACAAAAACATTTTAAAACTTTAGAAAGTCACAAACTATGTCAACTCGATCTACCTACCCACCACCTTAATTTTATTTCTCTAACAAACAACCTTATAAAACCACTCTATCATTCTTACCCTCTCCTCACAATTGTGCTTTCTCTGTCTTTATCTCCATCTCTAACAAAGACAATAATTATGGCTACTGAAACAGTTTTGGTTGATGAAATCTCTTACCCTTCCAAGATCACTACTACCAAGCCTCTTTCTCTTCTTGGTCATGGGATCACTGACATGGAGATCCATTTTCTCCAAGTGAAATTCTATGCAATTGGGGTTTATTTGGAACCTGAGGTAGTTAACCATTTGCAACAATG…
F01.PB168	CAACACTCATCTCTTTTCTTTTCACCATCAACCCTTCCAATCAACCAATACCATCAATGGCTCCAACAAAGGCAGAAAAGAAGCCAGCTGAGAAGAAACCCGCCGCCGAGAAATCCCCGCTGAGAAAAAGCCCAAGGCCGAGAAGAAGATCTCGAAGGAAGGAGGAAGCGACAAGAAGAAGAAGAAGGCGAAGAAGAGCGTCGAGACCTACAAGATCTACATCTTCAAGGTGTTGAAGCAGGTTCATCCTGATATTGGTGTTTCCAGCAAGGCTATGGGAATCATGAACAGTTTCATCAACGATATCTTTGAGAAACTCGCTCAGGAATCTTCTCGTTTGGCGAGATACAACAAGAAGCCAACAATTACATCTCGGGAGATTCAAACCGCTGTTAGATT…
F01.PB169	AATTCAAGCAGAAGTGAGAAAAATGGCTTCTATGATTTCCTCTTCAGCTGTGACTACAGTTAATCGTGCCTCTACAGTGCAATCCACCGCAGGGGCTCTATTTGGTGTGCAGAAATCCATGTCTGGATTCCCAGTTAAGAAGGTCAACACTGACATTACTTCCATCACAAGCAATGGTGGAAGAGTAAAGTGCATGCAGGTGTGGCCTCCAATTGGAAAGAAGAAGTTTGAGACTCTTTCATACTTGCCACCATTGACCAGAGAACAATTGTTGAAAGAAGTTGAATACCTTCTAAGGAAGGGATGGGTTCCTTGTTTGGAATTTGAGTTGGAGGTTTAATATTATTCAATACTTTTTCAATGATTGATTATATACATAGTTTTGTTTAAGAGTCTTAT…
F01.PB170	AAGGCACATCCAAATTACCTAATTATTAAATATTAAACGTTGGGGTCTTCTCTGTTATCTCCTTCGCCGCATCTTGTTCACCGGAAACATAACAGACTCTCTCCGTTCAAGGTTCCCGATTTCCTCTCTGCAGACTGATGCTGTTCATCATCAGCTTGAAGCGTTGAAGTATAAGATTTTGAGGTTTTAGAAGAAAAAAAAACGAATCAGAGAGAAGATCATAGCGAGAGAGATGCAAACGACGCTGTTTCGACGGCTCGCCCCATCGTTGGCAGCACGATTTCAACGCAACCAGAATCTTATGAGCTCTTTTTCTTCTTTATCTTCTTCTTCTGTTCTTCACCATGCTTCGTCTTCGTCCTCGTTTTCTGTTGACGTGGAACCTGTTCACATAACCGA…
F01.PB171	GTGGGGAATTAGGGTTAGATTGTTCAGATGGCGAAGTTCAACGTGGTTCAGAAAAGAAGAAGAGCTCTTGTTGCAGAGAAAAAGCGACAAATTCACGGCGACCCAACCACCGGAAAGCTTAAGATCCGAAAACAAAACGTTTCTCTATCCGGAAAACGCAAGCGCAAGCTCTTCAAACAATGGCGTCGGGAACAAAAGGATGCCTTAGAGAGTGGCATAGTAAGCATGGAAGATGTGCAAATGGCTGTTGCAAAAGGGGAAACGAAAGATAGCTCTGCTTCGTCTTCGGGAAAATTTCACTTGAAAAAGGGTTTGAAACTTAAACAACTCAAGCGCAGCAAAGGGAAGAACAAAAGAAAATCTGATGTACCAGCTGCCGAAGTATCGGCTGATGCAAAT…
F01.PB172	ACCACCAAGTTCTGTTTTGCGTAGTCTAGGGTTTCTGGTTGAATTTCAGCGTAAAATTCTACTAAACAATGGTGGCTGCTAAGAAAACCAAGAAGACCCATGAGTCTATTAACAACAGACTCGCTCTTGTGATGAAGAGTGGGAAATACACTTTGGGTTATAAGACTGTTCTCAAATCTCTCAGGAGCTCCAAAGGTAAATTGATTATCATTGCTAACAATTGCCCACCATTGAGGAAATCTGAAATTGAGTACTATGCTATGTTGGCGAAGGTTGGAGTTCATCACTATAATGGAAACAATGTGGATCTTGGAACTGCTTGTGGAAAGTACTACAGAGTGTGCTGCCTCAGCATCGTTGATCCTGGTGATTCTGATATCATCAAGTCACTCCCTGGAG…
F01.PB173	ATTTTATTTAGTGCAAGAATATTAACTCTAACTTACACTTCTCTTTCTCTCACTCCATTTTCATTGCAACCACTCTTCTCCCTTTCTCAGTTTATCTTCTCTTCTACTGCTATCCATGGCCAATCGCTGGATCAGGCCCGAGGTATACCCGCTGTTCTTTGCTGTTGGAGCTGCTGTTGGGATGTGTGGTTTTTCTATGGCTCGTCACATGTGCATCAACCCTGAAGTCAGGGTGAACAAGCTGAGCCGAGCTGCAGGAGTGTTGGAGAACTTTTCAGAGGGAGAGAAGTATACAGAACATTTGTTGAGGAAGTTTTCACGCAACAGGTCACCTGAGATTATGCCTGGCGTCAACGGCTTCTTTACTGACCCAAGTCGCAATTAAGTTGCTTTGGATTA…
F01.PB174	ACACAATTACAGTTGTAATTATTTATCCATTGTTAGTTTCATATATTTTACCACTATGAACTCTTCTAGATCTTTAACTCTTGTTCTTTTTTCCATCATCAACATGCTTTTCTTTGTTATGGCAAATGGTTGCTTCTTTTGTCCAAAACCAAACCCTAACCCTAGCCCTAACCCATTTCCCTTCCCAAACCCAAGTCCTTCCACTAAGAGTTGTCCTAGAGATGCTCTCAAACTAGGAGTATGTGCTAACTTGCTTAATGGACCAATTGGTGCAATTGTTGGGTCACCACCAGAACATCCATGTTGCTCTATTTTAGAAGGACTAGTTGATCTTGAAGTGGCAGTTTGTCTTTGTACTGCCATTAAAGCTAACATTCTTGGCATTAACATTAATATTCC…
F01.PB175	ACAGCACACAATACATCATCCCTCACGCCAAGTAAGTAAACTATTCCTCTCTCTCTCTCTCTCTCTCTCACCACAACCACATCACCTCGTTTCCTGCAACCACTGATTCAACCACTCCCGCTCTTTCACCAATAAAACGATCGTTCATTTCTAATCGGATATTCGTCTTTGAGCTGTAAAAATGGTGGGTCTATTTTCGAGATTCACCGTTAAAAAGAGTATGCATCGACGCACGCAAAGTGCCCGCTTGGATGAGAGGGACGTGCTTCCTGCAAACGCAGAGACGGCGGTTACTGTTGCTGCAACTGCGCCCGCCACTGCAACTTCTCATGGAATTGAAGTGGCCGTGGAATTTAAGCCTGTTGAACATCCGGTCGAACCTCTCGACAATGATCGACC…
F01.PB176	ACACAACTAAGCAAGCAATTTCTTACTTATTCAATTGTTATCTTTCATACTACTAGCTAGCATTATAAATTCATTATCATCATGGGTGTCTTCAATTTTGATGATGAAAACACTTCTATTGTAGCACCTGCTATTCTTTACAAAGCTCTTGTTATTGATGCTGACACTCTTACTCCAAAGATTATTGATGACATCAAAAGTGTTGAAATTGTTGAAGGCAACGGTGGTGCTGGAACCATCAAAAAATACACTTTCGTTGAAGATGGTGAAACTAAGCATGTGTTGCACAAAGTGGAGTTAGTAGATGCTGCTAATTTTGCTTACAACTACAGCATAGTTGGTGGTGCTGGGCTTCCAGACACAGTTGAGAAGATCTCTTTTGAGGCCAAATTGTCTGCA…
F01.PB177	GGAACAAGGCGTGTTCGCTCCGCACGTGGGGTGGGTAGTTAGTGCCGTGATCGTGAATTTGGAAGAAAAGGGACAGAGCGAGGAAGGAGAAAGCGAGCGAGTGAGAGAAGGAGCATGGTCGATCTATTTGGATGGCTCGTCTCCTTCTTCCTTCTCGTCGCCTTACTCGTCCTCATCACTTACCAGCTAATGTGCCTCGCAGACCTGGAATTTGATTATATAAATCCTTACGACTTTGCGTCGCGAATTAATTCTGTGGTTTTGGTTGAATTTGTTCTTCAAGGTGTCCTTTGCTGCTTCTACCTTGTGACTGGCCATTGGTTTATGTCATTGTTATGCGTTCCTTATCTATACTTCAATATCAGATTGTATAGACAAAAAAAGCATTTAATTGATGTT…
F01.PB178	AGTGAACCACAAAACACACAATCTCACATAGAGGGAAGAAAAAACCTCCAAAATCACCACCGCAATGGCCACAATGATCATAGCTTCATCCAAACCAGCAATCAGAATCCCCACAAACTCCCTCCCACCACCCCAAACTCCCAACCATCACCCCAAACTCAGCCTCCATCTCTCCAAACTCAAATCCCTAACTCTAGCCGCAACCCCCTCTCCCTCTCCTTCCTCTTCGCACCCCCTCCTTCGCCTTCGAAAAAGCCGCTCTCTTCGACTTCAACCTCACCCTCCCCATCATCGCCGCCGAGTTTCTCTTCCTCATGGTCGCCCTCGACAAAATCTACTTCACACCCATCGGAAACTTCATGGACCAACGCGACGCCGACATCCGAGGCAAACTCAACA…
F01.PB179	AACTCAGTGACGGCCAACATAGATTCCGATCGGAAGAGAAAGAAAGCGTCGAATCCGGCGGCGGAGGAAGAAAGCCGAAACAAGAAGAAGGAAGCGAAAATGTCTTCGTCAAGACACGGTGGCGGCGGTGAGGTTAGGGCTTCACACATACTGATCAAATACGAAGGTTCTAGAAGGAAATCTTCGTGGAAAGATCCAGAAGGTTACGTCATTAAGAACACCACCAGAGAGAGTGCCGTTGCTCAGCTTAAGGCGATGCAAGCCGACATTGTTTCCGGTAAGGCGACGTTTGAGGATATTGCTTCTCGCTACTCCGATTGCAGTTCCGCTAAACGCGGCGGAGATCTCGGTTCCTTTGGTCATGGCCAGATGCAGAAGCCTTTTGAAGATGCAACTTTC…
F01.PB180	CAGCATTTTAACAATACATTTATCGGAAACGCTAATCAAACATGGGCCATTTTCTGCCACCATCTTCTTCAGTCGTTCCTGCTCGTGAACCAGCCTCAGGTAAGCAATGGTGAAGCATAACAATGTTATCCCTAATGAACATTTCCGCAAGCACTGGCAGAACTATGTGAAGACATGGTTTAATCAACCAGCAAGGAAAACAAGAAGAAGATTGGCTCGTCAGAAGAAGGCTGTTAAGATTTTCCCCAGGCCTACTGCTGGACCTCTCAGGCCTATTGTTCATGGACAAACTCAGAAATATAACATGAAACTTAGGGCTGGTAAAGGATTTTCTCTTGAGGAATTGAAGGCTGCTGGCGTTCCCAAAAAGCTTGCCCGAACTATTGGCATTTCTGTTGA…
F01.PB181	AACATCAACACATCCTAAGAAAAAGAAATTCACGTTCTTAAAATCAGAGTTCATAGTTGAAGAAGGTAAAATTCAAAAAATGGAGAAGGCTAAAGAAACAGCTGCTAACATTGGTGCTTCAGCCAAATCTGGTTTGGAGAAAACCAAAGCCAACGTTCAAGAGACGACTGAAAAGTTGACGGCTCATAATGCGTTGGAAAAGGAGGCGGCAACACAGAAGAAAAATGCAAAGGTTGCCCAGGCTGACCTGAATGAGCAGGCGGCGCGTGTTCAGAATTCTGCAGCAACTACCGGAAACAAGTTGGGGGTGGGTGGACACCACACCACTTGAACTGGCGGTACTCACCGTTAAGTAATTATGGATCACCGTAATAAACAAAAGAAGGTTGTTAAGTTGTA…
F01.PB182	ATTCTCAATTTGCATTTCCCAATCTCCACCTCTTAACCAACCCTTTACAAATTCACACCACAATTTTCTCTCTTCTCTCAATCTTCAATCTCAATCTTAATCTCTTCTTCAAAACCAAAACAACATCAACAAAAAACTCTTTCATTCCTCTCTCACATGGCTCACAAAATTACCAAAAAGGAAGAAACTGAATTCAAAGTTCCTGAAACCATCACACCATGCATCAACCCTCCAACCACAACCACAACCACCACCGTAACAGAACCGTCTAGATTCTTCGACGACAACAACTCTCCCGCCAGATCCGCCACGTCATCGCGTTCCCCGAAACGATCTCATCCTAGCAACACCGATTCGGAACTCCAGCCTCAAACGACGCCGTCCGAAGCGAAACGCGCT…
F01.PB183	GCCATAAGATCCCAATGGGACAAGTGGCCACCTCTTTGTTTCTACACTCATAACCTTATTTGCTCTGTTGCTCCAATTCTTCACCTACTTCATTCTCCTAATAATTCACTGGAAATATTAGCTTGGATTTCAAGTAGCAAAGTTGAGTTTCCCTTCAAGATATTGATCTCAAGTCATCACAAACTATAAGAGACTTAATATTGGTTGATTTCAGTAGGAATACTCATCTGGGCTTGTGAAGTGGATATAGCACCATGATGGGCCTTGGGCCCAAACTCACATTAGCAGTTCAATGAAGCATTGTGTAGATTTTTTCCACACAAAAATGTTTCAGTTAAATGTTGTTCATCAATATGGAGTAACTGCATGCAAAGAATATTATATGTTGCTTCTCTATTC…
F01.PB184	ACTGTGTGTAGCAGCAACACAAACAATAGGCAATAATCAACCAGAAATCCAACCAGAACGAAGAAGAAGAATCGAAGCAACAATCATGGCAGGTCGATTAACAAACGTAGCATCACAAATCTTAGGTGGAAACGGCGTCGTTCACCGATCGGTAGCTTCCTCTCTCCGCCTCCGCTCCGGCATGGGTCTCCCCGTCGGCAAACACTACGTCCCAAACAAACCTCTTCCTGTGAATGAGGAACTTACATGGGACAACGGTACTGCGTATCCTGAGCCTTGTATAGATCGCATTGCTGATACTGTTGGAAAGTATGAGGCTTTGGCTTGGCTATGTGGAGGATTGAGCTGTTTGGGGCTTTGGGACTATTGGCTGTGTGGAATGATAAAGCTTCTAAGACA…
F01.PB185	AAACAAGCAGACATTAACAAATTTATTAGAGCATCTTTCTGTTCAGCTGAGAAGAGAGAAAAAAACAGAGAGCAGAAGAAAGATAAGATGCAGGGTGAGAGTAGTACAGCTTTGACCAACGGTGGTGGAAGAATTATCTGTGACCGGCCGGTTCCAAAGAGAGGTCAGGTAAAGGTTGGAATTGTGTTGGGATTTGCCAACTCAGTTGTTTTCATGTTCACACCATCGTGTGTTACTGCACCTACTACAGTTCAGCTTTTACTTTAATATGTAAACTTTAATAGAACCAAAGGTGTTCTAAAATGTTGTATATATACTACCTTTTAATGTTTGAGAAAAATCTTCAAACGCAAATCTACGTAGCAAATTAACTGTGCTGATCCTTTAATTTTGAACTTC…
F01.PB186	GCGGCGCTGCAGAACTATCTTCACTCTCCGGTCGTCTCCGTAATCGTTTCCATCCATTTCCGTGTGAAAATGTCGCTTGGAGAAACTGCTTCCTCTTACGCTCTTCTCATCCTTGAAGATGCTAAAATTTCCGTCACTGCTGACAATATCACCACTTTGTTGAAAACTGCCAAGGTTGAAGTTGAATCATACTGGCCAAGCCTATTTGTTAAGCTTGCTGAGAAGAAAAATATTAGGGATTTGATTTCCAGTGCTGCCGGTGCTGGAGCTCCGGGAGCTGTGGCCGCTACTCCGCATGCTGCTTCCGGTGGTGCAGCTGCCGCTGCTCCAGTTGTTGAGGAGAAAAAGGAGGAGCCAAAAGAAGAGAGTGACGACGACATGGGATTTAGCTTGTTTGAT…
F01.PB187	ATTTCTCACAAAACTCAAATCGCTCTCTTCTTCTTCTTGGAAGCCATTTTCGTTTTCTCTCAAATCTCTCTCTGCAAACCAGTGGATGGCAAAAAACAACAAATATGCTTCCATCAACTTCAACCACATCTACGACAAATCCATAACCACCACCACCAAAACCACCAACGCATCCAAAACCCCCTCCATTTCTTCATCTTCTTCTTCCTCCTTCTCCTCCGCTTCCTATTCTGCTGTTTCCGCTCCCAACAAACATGGCCGCATCCTCGTTCTAACCCGACCCACACCAAAACCCATTGCCCATCATCCCACCCCTTCTCCTGCACCAAACCCAAACCCGATCTTACAGGCTCCAGATCGACCCCGGTCTGACCCAGAACCAGATTCGATCTCGCTTCG…
F01.PB188	CTCTTGTCCTTTATTAATCCTATTTCATTTTCACAAACCAAAACAACAAACTCCTCAGTCCTCACACAACCAAAAACCAATGGCACCACCGCGTTTCTATTCCCACCTCCTCCTCGTGATTTGCGCCACCGTCTTATTAACACTAACAATCTCACCACCGACACTAGCCGCCGGAGGAGGATTCAACCTCGGAATGGAATGGATTCACCAAACGAAATCAACCTGCGAAGGCACCATCGCCGATTGCATGTTGCAACAAGGCGAAGAAGAGTTTCAGTTCGATAGCGAGATCAACAGGCGTATTTTAGCAACCACGAAGTACATCAGCTATGGTGCGCTTCAGAGGAACACTGTGCCATGCTCTCGCCGTGGCGCTTCTTACTATAACTGCCGTCCCGG…
F01.PB189	ACTCCATCACAACACAAAATCTCTCCAAATTACTCTCCAATTCTCCCAACACCACCATGGCTTCACCAACACTCATAACTCCAACATCTACACCCAAATCACTCCCACCCATCAAAGCTAAACCCACCACCATCTTCGCCACCTTATCACCACCAACCACCTCCACCATCGTACACAACCGCCGCCGTGAGTTTCTCTCCACCACAGCCTCCATCCTCACCACCACATTTCTTGTCCATGTCACCCCTGCATTCGCCGCTTCAGACGAAGAATACGTCAAAGAAACAGAAGAGGTTATAAGCAAGCTGAGAACAGCCATAACAATGGATAAGAATGACCCTAATGTGGCTACTGCAGTTGCTGAACTAAGAGAGAATTCAAACTCATGGGTTGCTAAGT…
F01.PB190	AGTTGTTAAAAGAAAACTTAAATTGAAACTCTTTTGCTGCTCAACTCAAATTCTGAACCGGAACCCTGAATCACGTTCCGGCGCCGGATGGAAGAGATTGACGCATTCTCCTCCGCCGATGCCGAAAAAGCTTTAAAGGATTGCGATCGCATGATTCAGACGAGTCTCAAATCTCCAATGGTGAAATTCTTGAGGGAGCAGTTGGAAAAAGCTGGTTGTCCTGTTCAAGACAGTTTCTTCAAAGCTATTAACTGTGACAAGAAGCTTCATGCCGGTGGTTACATTGCCGGTCAAGGGATAGTTGTGTGTGGAAATCGAACAGAAATGCAAGACGATGTTAACCAGACTATAGCTCACGAGCTAATTCATGCATTTGATGACTGTCGAGCTGCAAACTTG…
F01.PB191	ATTCAGTCATTCATTCTTCATCCTCCCAATGGCTCTTTCTTTAGCCATTAACGTTCCTCCTGTTCGCGATAACCTACTCCGACCTCAACAATTTCAATTCCAATTCCGTCCAAACCTACTCAAATTCCCTTTACCCTCCTCCGCCGGAATTCGATGTTCCTCCTCTTTCAACGACATTTCACTCAAAACGGTTACCCCCAACCGCAACAACTCTTTCGCATGTCGCGCTAGCCAGTTAGAAGTTCAGGAGAGCAACAAAGCATACGTTGAAGCCTATGCTATAGGGAAGAACCTTCGTGGGTCGGCTGACAAAGCTCGAAGAGTGGTCGATCAGATTCGTGGACGTCCATATGAGGAAGCACTTGTGATATTGGAACTCATGCCTTACCGTTTCTGTGA…
F01.PB192	ATACACCTGAATGTACAGTGAAGAGAGTTGGTCATCGCCGAGAAGCACCAGATCTTCCTTCTCCATGGCGACACCGGTGGTACCATCCAGAAAATGGATCAACAACATTTCTTCAATTGCTGCTCGCATCTACTTCCTCCTCATCATCTTCCAAATTCCCCTTTTCAGGGTTACTTGTAGATCTGGTGTTTGTACAACCCTTTACATGTTACAGCGTCACAGTTAGTTGCAAGTGAGATTTTTCCAGTTCCAATTGTGAAGGGTCTTTTGTACCCAGGTGCTGCTTTAAATGGACTTATTCACAACATGACTCTTCCGCGTTGGGATCATTTGTTTAGCTTGTATAACTTGACATCTATCAAGGATGCTTCCGCTGTCACCGATCTCCAACGCTTGGAG…
F01.PB193	GAGGTTGGTGCTATTGTTGGTATTGATATTGATTCTCTTCCCCTATTCTTCTCCTATCTCTCTCTTTCCGCGTCGCACAATTCGTATCAGCAGCAATGTCTGGAGAATCCGCCACCGCTATTCACAAGGGTCAAGTTGATCTCTTAGACTTCATAGATTGGACTGGCGTTGAATGCCTCAATCAAAGCACCACTCACTCTCTCCCCAATGCTATCAAACAGGGTTATAGAGAAGATGAAGGTTTGCATCTTGAAAGTGATGCAGATGAGCAGCTTTTGCTTTATATTCCTTTTACTCAAGTTATTAAACTTTATTCCATTGTTATCAAAGGTCCTGAAGATGAAGGTCCCAAGACAGTAAAGCTCTTTACCAACAAGGAGCACATGGGGTTCAGTAATG…
F01.PB194	ATTCAAAGCAAACATCTACTCTCAACTACTAGTGTCTTTCCATCCATATTTTGAGTCTTATTAATCTTTAGTGCTTTTGGCCTTTTATAGTAGTGATGTCTGGACTTGTGGATATATGGACAAACGAGATGTCCAAACTGAGGGAAAGGGAACAGCTTCAAATTAAGAGTATTCATTCTACTGCCTCCACTCAACATGAAACTAGCCAACAAAACAATAACACTTCAACTGGGATATTGGCTTCAGCCGTCCAGTTTTTCAAGCCTAGGTTGCTACTTTCTGAGGCTTCACTTTCCATGCTCGAGTGTTTTAACCCTTGAATAAAAAAGTACATGGTGATATAGAATTGAATGAAGTGTTCCACTTCATTCTCCCAAGTTAAACTACTTATTCAAATAT…
F01.PB195	ACACAATAACATGCCTGCACAATCATCCATCACCGCAATCCACGTCGAGAACATCGAGTTCCCAGCGGTGGTTACCTCTCCGGTCACCGGCAAATCGTATTTCCTCGGCGGTGCCGGTGAACGAGGGTTAACTATCAATGGAACTTTCATCAAGTTCACTTGCATTGGAGTATATTTGGAGGACAAAGCAGTAGAATCTCTTGCCACAAAATGGAAGGGTAAAACCTCCAAAGAGTTGCTTGATACTCTTGACTTCTACAGAGACATCATTTCAGGTCCATTTGAAAAGTTAATAAGAGGATCAAAGATTAAGGAACTGAGTGGTCCTGAGTACTCAAAGAAGGTTATGGAGAACTGTGTGGCACATTTGAAATCTGTTGGAACATATGGAGATGCAGA…
F01.PB196	AGTATCGTCTTCCTCCTCCGCCTCCAACGCGCAGGTATATTTACCAGGTAGAGTTTCTTCCCCCTCCGCATCAAATGGCTCCTCCAAAAGGTGAGAAGAAGGCTGATCCAAAGGCACAAGCCTTGAAAGCTGCTAAGGCAGTCAAGTCAGGCTCTGCTATCAAGAAGAAGGCGAAGAAGATCCGAACGACGGTCACCTTCCATCGCCCGAAGACCCAAACTAAAGACAGAAACCCTAAGTACCCTCGCATTAGTGCCACCCCGAGGAATAAACTTGATCACTACCAGATTTTGAAGTTCCCACTCACCACTGAATCAGCCATGAAGAAAATTGAGGATAACAATACTTTGGTTTTTATTGTGGATTTGCGTGCTGATAAGAAGAAGATTAAGGATGCTG…
F01.PB197	aGCTTCATTTGTTGTTGGTTACACTGTTTGTTTTCCGCCGCCAGCCACCGCTACCTTTCACTCCGCGGTAGAATCAGAGAGCCATGATCGCCGCAATTTCATGGATTCCCAAAGGAGTCTTCAAAGCGGAACCTGTTTTCGCCGAACCTCCTTCCAAAGAGGAAATCGATGAACTCATCTCAAACACTGTGGATGAAGAGAAGGATATGGAAGAAGACGATGAAGTTGCACACGCTTTAACAGTAGCTGATGCAATTGGTAAACCATCCAAGGAAAATACTAATGATATTACCCTCGCCTTGCAAGAGCTCAACATGGAGACCTATGATGATGAAGATGATAAAGGTTTTGAGTTGTTCAGTTCAGGGACGGGTGATCTTTATTATCAGAGTAATGAAT…
F01.PB198	ATTTTTGCGGCGCTGCAGAACTATCTTCACTCTCCGGTCGTCTCCGTAATCGTTTCCATCCATTTCCGTGTGAAAATGTCGCTTGGAGAAACTGCTTCCTCTTACGCTCTTCTCATCCTTGAAGATGCTAAAATTTCCGTCACTGCTGACAATATCACCACTTTGTTGAAAACTGCCAAGGTTGAAGTTGAATCATACTGGCCAAGCCTATTTGTTAAGCTTGCTGAGAAGAAAAATATTAGGGATTTGATTTCCAGTGCTGCCGGTGCTGGAGCTCCGGGAGCTGTGGCCGCTACTCCGCATGCTGCTTCCGGTGGTGCAGCTGCCGCTGCTCCAGTTGTTGAGGAGAAAAAGGAGGAGCCAAAAGAAGAGAGTGACGACGACATGGGATTTAGCTTG…
F01.PB199	GAGGAAAAAAGGTGGAAGAAGGTTTTGGAAGGAATAGGAGAAAGAATTCGAGAGAAGTCTAGACACTACCCCGCGCTTATTAATCCAATCAACACTCTCCAAACCCTAATAATTATCACTCTAATTCAATCCATGGCTGCTTCACACTGCAACTTCTTGAAGAGAAAACCCACCGGCACCGTCGATCAAATCAGCCACGATTTCTCTCTTTCTTCTCCCGCCACCAAAATCCGTCGCCTCGACGCTGAATTGACTCCAATCGTTGAAGAAGAAGAAAGCGAACCCAACGACGAGAGAGCTATTGTTCTCTTCAAACCAACTATTCACTCTTCTCCCTCTTTCTCTCTCACCCTCAATTCCGATCTCATCTCCCAAATCAAGAATAATCAAGTCTCGCGG…
F01.PB200	ATTCTGGAGAGTGGTGAGCGACACAGAGAGGCTCTGAAGTAGACACAGTTTGTTTGATCACCCAGTAGCAAAAATGAAGACCATTCTATCTTCCGAGACCATGAACATCCCTGACGGCGTCAGCATCAAGGTTAACGCCAAGGTGATCGAGGTCGAAGGCCCCCGCGGCAAACTCGTCCGGGACTTCAAGCATCTGAACCTCGATTTTGATCTCATCACCGATGAGAACGGAAAGAAGAAGCTCAAGATCGACGCCTGGTTCGGTTCCCGGAAAACCTCCGCCGCCATCAGAACCGCTCTCAGCCACGTCGAGAATCTCATCACTGGTGTCACCAAGGGTTTCCGCTACAAGATGAGGTTTGTGTATGCTCATTTCCCAATCAACGCTAGCATTACCAA…
F01.PB201	AATCATCTTCATCCACAACCATGTTCATCCAATTCTCCATCCTCTTCCTCCTCTTCTCTACTCCCTCTACATCTTTAATCAAAGCAGAACAAGATCCTAACAACTTTGTGCGTTCATTAGACCTCAAAGAATTAAACTTGGATAATAAACAAGAGAAGCTAAGCCATTTGAAATTCTATTGGCATGATATAGTTAGTGGAAACAACCCTTCTTCGATGGTAATTGTTCCACCACCTTTGATAAACTCAACCACTTCTTTTGGTTTAGTTAGCATGATTGAGAACCCTTTAACCTTAGGTCCTCAATTAAGTTCCAAATTGGTTGGAAAAGCACAAGGATTCTATGCATCAACATCACAAAGTGAGGTAGATCTTATCATGGCTATGAATTTTGCTATCA…
F01.PB202	CTCCTCGCTCTTTCTTGTGATAAACCCTCCCGGTCTCTCTCCTGCGATTCTCCGCCGCCGTCACCTCAACTCCGTCGTCTCCAGCCACGCCGTCATAGTGCCTTACAGAAAGAGAGAGAGAGAGAGAGAGATTCATTTGGTTCTTCAACTGGATTTGAAAGACGTTGATAGAGAAAAGTAGAACTGAATTTGGGGGAAAATGGTGGTTAGGATTCGACTATCGCGTCTCGGATGCAAAAACAAACCATTCTACCGTGTGATGGCTGCTGATAGCAGATCTCCAAGAGACGGAAAACATCTCGAGGTTCTCGGTTACTACAATCCTTTACCTGTTCAAGATGGTGGCAAAAGAATGGGTATCAACTTTGACAGAGTCAAGTATTGGCTTTCTGTAGGAGC…
F01.PB203	ACGCCTCTGTAGACTCTGTTCCGTCCTCATTCTACCAAACCCTAAACCCTAGCCGTCTTCTTCCACTCCTTTATCAACAATGACAGGTGAAGCCGTTAACCCTAAAGCTTACCCGTTGGCTGATGCTCAGCTTTCAATAACTATTATGGATCTTGTTCAACAAGCTGCTAACTACAAGCAGCTCAAGAAGGGTGCTAATGAAGCTACTAAGACGTTGAATCGAGGTATTTCTGAGTTTGTTGTTATGGCTGCTGATGCTGAGCCTCTTGAGATTCTTCTCCATCTTCCTCTACTTGCTGAGGACAAGAATGTTCCCTATGTGTTTGTCACATCAAAACAAGCACTTGGGCGTGCTTGTGGAGTAACCCGACCAGTGATTGCTTGTTCCGTGACAACAAA…
F01.PB204	AAATCTAATCGAAACCTTCACCAGTTAATTTGCTTCGAGTAGATAAGACTCAACAACGGTGTGGTGTGTCATCTTCTTCTCTTTTATTCAACTTGAACGTTTTCTTCTTCCTGTTTTCTGGAAATGGGATCTGAAGGTCCTTCAGCGGCGGTTACAACAGTTTATATAACAGGTTTCAAGAAATTCCATGGAGTTTCAGAAAATCCAACTGAGACGGTTGTGAATAATTTGGAGGAATATGTGAAAACGAAGGGTTTGCCGAAAGGTTTAGTTATTGGAAGCTGCAGCATTCTTGATACTGCTGGACAGGGAGGCCTTATTCCCTTGTACCAGACATTGCAAGCTGCCATTACTGCCAAGGAATCTGAATCTTCAACTTCCAATAAAATCATCTGGCTG…
F01.PB205	AGAAAAAAAAAGAGAAGAGTGAGTGTTTCTTCTCCGGTGGTAGTTCCGGCAACCGTGACGGCGACGGAAGATTTCCTCCATGTTTCTGTTTGATTGGTTTTATGGAATTCTTGCCACGCTTGGATTGTGGCAAAAAGAGGCGAAGATTTTGTTTCTAGGGTTAGATAATGCTGGGAAAACGACGTTGCTTCATATGCTTAAAGATGAGAGATTAGCACAGCATCAACCAACTCAACATCCAACGTCGGAGGAATTGAGTATTGGGAAGATAAAGTTTAAAGCTTTTGATTTGGGTGGGCATCAGATTGCTCGTAGGGTTTGGAGTGATTATTATGCTCAGGTGGATGCTGTAATCTATCTGGTTGATGCATATGACAAGGAAAGATTTCCTGAGTCAAA…
F01.PB206	ATCCACACAAGTTGAATACACTCTAAAGATTATCTGCATATGTGAGAGCCATAGCTAAGAAAACTAAGGAGAAGAAAAAAAGATGGAAAATCTTAGCATGAAATTAAAACTTCATCTTCCAAATTCCTCCAACCCTTCTTGTTCTCTTTTCACTCCAAAAAACCATCAATTATTCATCAAACCAAACAAAGTAGTAGAGTTCAAAAACATGAAACATACACCTTCAAAATCTTCTGCAATGAAACTCAGAAAACAAACTCCAATTGTGGAACATGCACCAGTGAAACTTCAAGCTCTTGACAATGGGAATTCAAGGGTTATGATAATAGGAGCTGTTTCTGTTGGAGTTTTGTTGCTTTTGAGTGGAATGGATGAACACAAGGCATTGGCTTTGGGACC…
F01.PB207	AACACAATCACAAACCAAACCGTAGACACCACACACACCAACGTTACCAGCGCAAGAAGAAAAAGAAAACAGAAAAAGAAGTTTTTTTTAAGCGTGAAAATGGAAAACCAATCTTCAACAACCTCTTCATCGATGCAGTTTCTCATCCTCGAACAAGTTCAATTCTTGAAGGTAAAAGATGATTCTCTTCTTCAATGGGAACTTGTCGATGTGATTGACACCGAAGAAGAAGAAGAAATGGTCGATGATGTTGAAAGGGAATCTTTCGTTTCTTGGGCTGTTGCTTCTCCAATCGATGATCCAATTGAAGGATTAAACCACCGTCTTCTTCATCTTGATGATGGGTTCAGTGAGGAACAGGTTAAGGCTAACCATGATGTTGATGGTGAAGATGATGAA…
F01.PB208	AAAAAGGTCCGGAGAAGAAACAAGCCGCCGGAAAGAGCAAAAATGGTGTCGGGATCAGGAGCCTGCGCAAAGAGAGTCGTGGTTGACGCTCGCCACCACATGCTCGGCCGTCTCGCCTCAATCGTCGCCAAGGAGCTTCTCAATGGCCAGAAGGTCGTTCTCGTTAGGTGTGAAGAAATCTGCATCTCCGGCGGTCTCGTTAGACAGAAGATGAAATACATGAGATTCCTTCGTAAGCGTATGAACACCAAACCCTCTCATGGCCCTATTCACTTTCGTGCTCCTTCCAAGATCTTTTGGCGCACTGTTCGTGGAATGATTCCACACAAGACCAAGCGTGGAGAGGCTGCACTTGCTAGGTTGAAAGTATACGAGGGAATTCCTCCACCATATGACAAG…
F01.PB209	AATATAAATCAACCTTTACTTCAACTTTAAGAAAAAACCATTATCAAAAGTCTTTTACCATTTAGAATTCCAAAAGCAAAGAAAGATGCCTCGTGAAACACTTGAAGTTATTTTGATCAGTGCCAAAGGCCTTGAAGACAATGATTTTCTCTCTAGCATAGATCCTTATGTGATCCTAACTTACAGAGCACAGGAACACAAAAGTAATGTGCAAGAAGGAGCTGGATCCAACCCTCAATGGAATGAAACCTTTCTTTTTACTGTTTCTGATTCTACTTCTGAGCTAAATCTGAAGATAATGGAAAAGGACAACTATAATAATGATGATAATATTGGAGAAGTAACAATTCCTTTGGATGCAGTGTTTGAAGAGGGTAGCCTTCCAGAGAGTGTTTACAA…
F01.PB210	ACGCAACAAGTTTAATTCCCACTAATTACAACTCTTTCTCTCTAATCAATCACTTTGCATTTTTTTTCAATTACTTTTCAATGGCTACAGAAGAACCAATTGTTGCAGTGGAATCAGTTCCCGAACCAATTGTCACCGAGCCAACAGTCCCGAACCTGAGGTCCCGGAGAAGAATGAATCAAAGGGTGAAGTAGAGAAGACGAAGAAAGGCAAGGAGTCGAAGCCTAAGAAAGCTTCCAAACCACGAAACCCTGCTTCACATCCTACTTACGAAGAGATGATTAAGGATGCGATTGTGTCGCTGAAGGAGAAGAACGGTTCAAGCCAATACGCGATTGCGAAATTCATCGAAGAGAAACACAAACAGCTTCCTGCTAACTTCAAGAAGCTATTGCTCCA…
F01.PB211	GCTTCGAAAACCCTAATATTTTCTGTGCCACAAATTCGTGATTCAACCTTTACGCCACAATGAGTTCAGGTGAGTTGGGTTGTATCTACGCCACCTTGATTCTCCACGACGATGGAATCCCAATCACCGCGGAGAAGATCAGCACTCTCTTGAAGGCTGCCGATGTTACCGTTGAATCCTACTGGCCAGGCTTGTTCGCTAAGCTTGCTCAGAGCAAGAGCGTTGACGATCTTGTTTTGAACGCTGGCGCAGCCGGTGGAGCCCCCGTTGTTTCAGCCGGTGGTGCAGCACCCGCCGCTGGTGGAGCTGCCGCAGCAGAGGCACCCGCTGAGGCTAAGAAGGAAGAGGCCAAGGAAGAAAGTGATGATGACATGGGCTTTAGTTTGTTTGATTAGGTTT…
F01.PB212	GTTATTCGTCTTTCTTCTCTCACTACCTCTCTCTCCTTCAACCCACCAAGGGTTTTACACTTTAACCTTAAACCCATGGCTTTGACGATGAGAGCTGCAGCGGCGGCGGCGCCCCGTGGTTTGCGCCGCTTCTTCTGTTCGAACCCAACCCCGTCTTCTCCCACTTTCCCTTTCGCTTCAACGTCTCCTTCCGGAGCTACTTCCGCTCGACAGATGGCGGATCCTAATACCAATCTCTTCGTCTCTGGGCTTAGCAAACGTACGACAACGGAGAGACTGCGAGAAGAATTTCAAAAGTTTGGTGAAGTTGTTCATGCAAGGGTGGTAACTGATCGAGTTTCAGGTTACTCTAAGGGGTTTGGTTTTGTTCAATATGCTACTTTAGAAGATGCTGCTAAA…
F01.PB213	ATTGAAAACTATTGAGAGAAAAAGAGAGAGAAGTTTCATTTTATCAATGGCGTCAAAGAAGAGCTTTCTCACAAATCAAAGTTACATTTTTCCAAATATCAACAAAAAATCCTTTGAAGAAGAGGGTATGTTTGAGTTTGATGAAGCTGAGTTATATGACTCTTGCACCTCTACCAAGAAAGGTGGTGGTAATAGCATTTCCGGCTTGAAGAAAGCTTCAAGGAAGATTGATGGTAGAGTAAGTCCAATGGCCCCGGCTTCATTGCCGGTGAATATACCTAACTGGTCCAAGATCATGGAGGAGAAACAAAAGAAGAAGCATCGAAAATGGGAGAGTGATAATGATGAAGATGAAGGTGATGATGAACATAGGGTACCACCTCATGAGTATCTAGCTAG…
F01.PB214	AGATCATTCAAAGCACTAAACAAGATATTTTTATTTCAAACCGACTCACGAGAAACAAAGCATGGCGACACTCGATTCCGACGTGACGATGGTTCCCGCCGGAGAAGCCTCAAGCAGCGCCGCCGGTCCTTCTTCCAAGAAACCGAAGCGATTCGAGATCAAAAAGTGGAACGCGGTATCTCTCTGGGCTTGGGATATCGTTGTTGATAACTGTGCTATTTGCCGGAACCACATCATGGATCTCTGTATTGAGTGCCAAGCTAATCAGGCTAGCGCCACTAGCGAGGAGTGCACAGTTGCTTGGGGGGTGTGTAACCATGCTTTCCACTTCCATTGCATCAGTAGATGGCTCAAGACTCGTCAAGTGTGTCCTTTAGACAACAGTGAGTGGGAGTTTCA…
F01.PB215	ATCCACCACAATAATATAATCCTTTTTTAAATGTCTCATAATCATTAATATACATAATATACTCAGCAGTTTTGTATAGGAAAAGAACCACTAGAATTTTTGCACCCATGGCGATTCAGGCATGGTTGATGGACGATAGCAATGAAGATCCAAGGCTTCCTCACCTTGGCAACCCCAATCAACTTGTTTCCTTGGATCAGTTAGCTGAATTGGGTGTTTTATACTGGAAACTGAATCCTAATGATTATGAAAATGATCAAGAATTGAAGAAAATTCGAGAAGCTAGAGGATACAATTACATGGATGTGCTTGATTTATGTCCAGAGAAAGTTGAAAATTATGAAGAGAAGTTGAAGAACTTCTACACTGAGCATATTCATGAGGATGAAGAGATTCGAT…
F01.PB216	ACTATCATTACATAAACATCCATTTCATTTTCTTTTTCCTCTTCAATTTCTCTCCTCCTCATTTTTCTTGTTCTTCAAGCATTAGAGATTCATGGCTATTCACTGCAATTCTCTAGCTCAAATCCCAATTCAGAAATATGATCATTCATTTGTGAGATACTCAAACAATTTGTTGATGTCCAAACGATGCTATGCTACAAACAAAAAGTCATCAGTTGGTCAAGTGTTTAAAGTCACAGCATCCATCAAGAACAAGGTTTATGAGGATGAATCTCAAGGCATAGTTTGCTACCAAGATGAGAGTGGAGAAATAATTTGTGAAGGATGTGATGAAGGGCCTTCTTATAGACAAATTTCAAGACCAATCCAACAAACAAGGGATATTGAACTTGTGAATCT…
F01.PB217	ATCCCTATTTTTCTGCAACAACCGCAAACTAACCGCAATCAAACACAAAGCAAAATGAACTTGGACAATTTCCAGAAAGCCCTATCGGAACTCCAAACCCGCTGCAACGGCCTGGTTCAAAACCTATCCACCAACCTAAACCGTTTCCCTAAATCTCCTCCGTGGGCCCGGATAACCCCAATCAGGCCATTGACGGCGGATACAATCGAGCAGCGTCTGGAAGGCGTTCCCGTTTACGCTCTCAGCAACGCCGCCGATGAGTTCATGTTGGTATCTGGTGCTTCCACCGGTAGAAATCTGGGGCTCTTTTGCTTCAATAAAGAAGACGCTGAAGCGTTGCTTCATCAAGTTACCGCTATTGACCCTCTCATGCCTCAGGGTTCCAAAGTCGTCCCCGTT…
F01.PB218	AACAGCCGTAGGTAAAAGTGCCATAACATCCACATAAAAAAAAGGTCATAATTCACTGTGCGATTACGCACCATACCTCCGGAAGCTCCATCAATGGCGACTCTAACTCCAATTTGTTCCATAGCAACAAAATCGATTTTCAGTACCCAACAAAAACAACACAACCACCACGCCAAGTATCTCAATTTCACAAACCGAAATCACAACTCAAGAAATTCCAACACAATAATCCGTTTAGCCTCTACCTCCAACCAGAACCAGCCATCTCCGGGATTATACTCCGCCAAGATATTCGACCTCACCGCTTCAAACGTCAACCTCGTTCTCGAAGATGTTCGACCTTACCTCATCTCCGACGGAGGAAACGTCGACGTTGTATCCGTTGAAAACGGCGTCGTT…
F01.PB219	GTGGAGTGAAAGAGGAGTGAGAAGTATACCACAAAGTAAAGTGTTGTTATCCGAAACTAAGAGTGAGAAAGGATAGGAAAATGGCGAACATAGCATCAGCTTCTATGCAAATCTCAAACCCATTTCCGTTATCTTCTTCTTCTTACAAACCTCTTATCCGCAGGAACCTTCTTCACTTCACCACACGAGCCAACGAACCTCAAACACCACCCTCTGATTCGGACCCATCCAAACCCGCCACTGGAGACGGCTTCGATGACCGGATTAACCAACTCCGCCGCCGTAGCCGGAGGGGCACTGGCAAGAAGGCGGAACTCCGTAAGAGCCGTAAGTCGAGTAAGGCTACTTCAGGCTCAGCGCCGGGGGCCGGCGTGTACCTTCCGCCGGTGACGTTAAAAG…
F01.PB220	ATATAAATAAAGAAAATAAGTCCAACAACCTAATTAGATACTTTTTGGAGGAAGGATGGGTTTATGCACATGGTTCCAACACAAATTCATAGATCCTGTTCTCTTGGTTCTCCGAGGTGGTGCTGATCCTAAGCAGGTGTCTTTCTCTGCTGCTCTTGGGATTACACTTGGAGTGTTTCCTATTTGTGGTATCACTGTGTTACTTTGCGGTATAGCTATATCGATACTTGGATCGTTTGTTAACGCTCCCATTCTGTTGCTTGCAAACTGCTTTGCTACTCCCATTGAATTGAGTTTGATTATACCGTTTCTGCGCCTCGGTGAATTTATCACCGGTGCGCCGCATTTCACTTTATCATCTGATGTTTTAAAGAAAGTTCTTACCGGTCAAGCTTCAAA…
F01.PB221	ACTTCAAAAACCAGCAGTAGAAGAAAGGTGTAGCTATGACGAAAGCATCATCTATCACTGGAGTCACGGTGGAGCTTGTTGAATTCCCAGCACTGTTGACATCTCCGGCCACCACCAAGTCTTATTTCCTCGGTGGCGCAGGAGTGAGAGGTTTAGACATTGATGGAGAGTTTGTCAAGTTCACTGGAATAGGAGTTTATTTGGAAGACAAAGCTGTAGCATTACTCACTCCTAAGTGGAAGGGAAAAACTCCGGCTGAACTCATACAATCCCTTGATTTCTATAGAGATATCATCAAAGGTCCCTTTGAGAAAATGATTCAAAGTATAAAGTTGAGAACCCTATCAGGTCCAAAATATGTGAGTAAAGTTTCAGAAAACTGCATAGCCCATATAAAAT…
F01.PB222	ATCTCACACTTGAATAAACATATATACAAAGAGAATTGCTCCAAAAACAAAATCATGAAGACTACTTTCTTGTTTGTGACAGCCTTGGCCTTAGCATCTTGTGCATTTGCCTTTGATCCCAGCCCCCTTCAAGACTTTTGTGTGGCTATCAACAACACCAATGTATTTGTGAATGGAAAATTATGTGAGGATCCAAAACTTGCTACACCTGAAGATTTCTTTTTCTCTGTCAAAGAGGGAAACACTTCAAATCCACTCGGTTCAAAAGTGACACAAGTGACTGTTAATGAGATATTAGGATTAAACACTCTTGGTATCTCTCTTGCTCGTGTTGACTTTGCACCTAAGGGCTTAAATCCGCCACATATTCACCCTAGAGGTACTGAGATTCTTATAGTG…
F01.PB223	AGAGTATCATACCACAAAACTTTTCAGCAGAGAACATCACAAGCAAAACAAACAAGACCAAAAAATGGCTTCTGCTTCTGTTGCAACAGCTTTGCCAATTTGTTCTTCCACACAAAACAAGCTGAAAAATCCATCCTCCCAATCCCTATTCAGACCATTACCAGTAACACAACCAAAGAGGACCACACAGTCAAAATCCAAGGTTCAGATCAATGCATCTTTGAAAGAGAAGGCAGTGACAGCACTCACAGCTGCATCCTTGACAGCTTCCATGGTTATACCTGATGTGGCTCATGCAGCTGGATCTGATCTCACCCCTTCTCTTCAGAATTTTCTGCTAAGCATTTTTGCTGGTGGAGCTGTGCTAACAGCTATACTTGGAGCTGTTATTGGAGTTTC…
F01.PB224	ACCAACCTTAACCATTTTAAAAGAGTTTTGTGAGATTCACATAGCTATACATACCTCATACAATATTTTGGTTTCTTTCATTCTTGAGTTTTTTGCAACTTGTAACATTAAGTAACTATTATCAATGGCTGTTTCATCTTGTCAATCTATCATGTCAAGTTCTATGGCTAACATTTCTACCAGATCCAGGGTTAACCAGTTTAGCAACATCCCTTCTGTGTATATTCCTAGCTTGAGAAGGAATGTTAGCCTCAAAGTAAGATCTATGGCTGAGGGAGAGCCGAAAGAGCAACCAAAGGTGCCTGCAAAGATGAGCACAAAGTTTTCAGATTTGATGTCATTTAGTGGGCCAGCACCTGAAAGAATCAATGGAAGGTTGGCTATGATTGGTTTTGTAGT…
F01.PB225	AAATCAAACCATCACACTTCACAACAACAATGGCGTTATCAAATCTCCGACGACTAACCCAATCCCATCGCATCCCCTCCCTCTCCTTCCTCACCCACTGTCCAATCACCCGTCCCACCTCCACCCTAAAAGTCTCCGACCGCATCGTGCGTCTCTCCGCCATCGATTTCCAAGGCCAAAAACACACCGTCCTCGGCCTCACAGGCCAAACCCTCCTGAAAGCCCTAATCAACACCGGCCTAATCGATCCAGATTCCCACCGCCTCGAAGAGATCGACGCCTGCTCCGCTCACTGCGAAATCAACATCGCTCAGGAATGGCTCGATAAGCTCCCGCCGAGAAGCTACGACGAGGAGTATGTTCTGAAGCATAATTCGAGAGCTAGGGTGCTTAATAAGC…
F01.PB226	ATAAGAAAAACGCAGAGTACATGGGATAAACGAGGGTTTCTCTCCTTTGCTCCAGCTGAACAACTCAAAACGCTCAATCTCTCTTGCCGTTTTGATTCTGGGACTGAATCGTAATTTTCATAACCATGTCTGGCGAAGAGGAGGAAAACGCCGCCGAGCTAAAAATCGGAGACGAGTTTTTGAAAGCAAAGTGTTTGATGAACTGTGAAGTTTCATTGATTCTGGAGCACAAATATGAGCAGCTTCAGCAGTCATCTGATGATGCCGTCAATCAAGTTTCTCAGGTATTTGAAAAGTCATTGCAGTATGTAAAGCGTTTCAGCCGCTATAAAAATCCTGATGCTGTTAGACAAGTTCGAGAAATTCTGGCAAGATATCAGTTGGCTGAGTTTGAGCTGT…
F01.PB227	TAAAAAATAAAACAGTGAAAGCGTGGGTAGTGGGTATATAAGTCACAACCAGAGTACATGGACGGCACTTCTCTCTCTCATTCAGATCATCATCTCTTTACGCGCAATAATCATGACCAGTTCTTCAGCTGCTTCTCGCAAGATTCTGAGTAAGATTGCCTGTAATAGGCTCCAGAAAGAACTCGTCGAGTGGCAGGTTAATCCACCTTCCGGTTTCAAACACAAAGTCACCGATAATCTCCAAAGGTGGGTTATTGAGGTGGCTGGTGCTCCTGGGACACTTTACACCAATGAGAGCTACCAGCTTCAGGTTGATTTTCCTGAGAATTACCCTATGGAAGCTCCACAGGTTATATTCTTGCATCCGGCTCCGTTGCATCCTCATATCTACAGCAATGG…
F01.PB228	GTGGTGGCCGTTTGTCTCTTTCCTGAACTCATTCGACGATTTCGTCTCCTCCCGTGCCTCTGTGTTCTCAACCTTTAAGACAAAGAAGAAAATGTCTGGTCCTAGGATTGCTCATGCTACCTTGAAGGGTCCAAGTGTTGTGAAGGAGATACTAATGGGAATAGCGGTTAGTATTGCTGTCGGTAGTATCTGGAAGATGAATCACTGGAATGAACAGAAAAAGACCAGGACCTTTTACGATTTACTGGAAAAGGGTGAGATTAGTGTTATTGCAGAGGAAGAGTAAAAGTGATGCGTGTTTATTTTTTCCATTTATAGGTTCTTTTGTTTACTGCTATATTCAACCGGCTCTTTAAGTGTATCTGAGCCGAGATATTTACACATTGAAAAAATAAGTTC…
F01.PB229	AGATTGGGTTAGATAAGAAGAAACTCAGGGTGTAAACGAAAACCAAGAGCAATGGCGGGTTCTGCAATTTCGCTCGGAAACACCTTCGTCCTGGCTTCTATGCGCACAGTTTCACCAACCATCTCTCACAAACCTTCATCCTTCTCACCCCAATTAGGGTTCCTGAATTCTCAATTGAGTGGTCTTAGAATCTCCTCCCAGACTTCACTCAAAACGCCTACGCCTATCGTTGCTTCTCCTTTTCAACTCATTGTTGCTAAAAGAGTGTGCCCCTTCACTGGAAAAAAAGCAAACAAGGCCAACAAAGTATCTTTCTCAAACCACAAGACAAAGAAGTTGCAATTTGTAAATCTCCAGTACAAGAGACTTTGGTGGGAAACTGGAAAGCGTTTTGTAAAG…
F01.PB230	ACTTCCCATCCTAAATTTGTAATTTATATAGTACCTAGTTTTTAAAAGAATATGGAACCTTCCTACAAATTGAAGTTACTTGTTACTCTTTTAGCAATACTTTTATTACTAATGTCATCTATGATGGTTAGTGATGCCCAATCCAATTTCAAACATAGTGTAGGGCGAAAACTTTTCCAGGAGCTTAAGCCTGGGGATCCTCAGCCTGGTTATCCGACTGGACCGTCTGGATATGGAGCATATGTCCCTCCGTGACTCTTCTCACATTCTTTTTTCTTAACGTTTTATCTCTATTTTAATTTTAATATTTCTATTTATTATAAAATTAATTTATAATAAAGGAAAAATGAAATTAAGAGAGAATTAAAGAGCTTAGGAAAATGAAGAAAGAAAGGCAAG…
F01.PB231	ACCTACTTCTAGACTATTCCATTTCATTTTTCTCTTCTCTTCTTTCTACTCACTGCTGGGGTGTCCTGGACCACATTTCAATCCTAATGGGAAGGAACATGGTGCCCCTGATGATGAGACTAGACATGCCGGGGATTTAGGAAATATCAATGTTGGTGATGATGGAAAGGCCAGCTTCACCATTACTGACAACCATATCCCTCTCACTGGAACAAACTCCATCATAGGAAGGGCTGTTGTTGTCCATGCTGATCCTGATGATCTTGGGAAAGGTGGTCACGAGCTTAGCAAAACTACTGGAAATGCTGGTGGCAGAGTAGCTTGTGGTATTATTGGGTTGCAAGGATAGATTACTACTCTCCACTTCCGGGGTACATGAAGTTGGAAATGTGTGCATGA…
F01.PB232	AACCTTGAAGTGAAGGAAGGGCTTGTTAATTTCATCTATCAACTAAAAAAATCGAATCGAGGGATTTGATCTGAAACTAGTGAGAATGGATTTGTTGGCGTTGAAGGCGGCATTGGAATTGAAATCGTACAACCAAGTTGCCGATATCCTCGACAGTCTCATGCTTCAGGTTGCAGCCGACGCTGTTGCTTTTCACAGTGACTGGCCCTACGCCATTCATCTTCTCTCTCACTTTTATGTTCATGACATCAACAGTGCTCGTTTTCTATGGAAAACCATACCTTCCTCAATCAAAGAAAGCAAACCTGAAATCACTGCTGTGTGGAAAATTGGTCAACAGCTTTGGTTAAGGAACTATGGTGGAGTACATGAGGCGATCCGTGGTTATGAGTGGAGTCA…
F01.PB233	ACACAGCTACTAAACATCTTCTAAGTTAGTATTATTAATTTGTTATCTTTCACACACCTAGCAAGCATTATAAACCATCATTATCATGGGTGTTTTAAAAATTGAAGATGAAAAAACTTCTACGGTAGCACCTGCAAGACTCTACAAAGCCCTTGTTATTGATGTTGACACTCTTACTCCAAAGGTTGTTGATATCATCAAAAGTATTGAAATTGTTGAAGGCAACGGTGGTGCTGGAACCATCAAAAAAGTAACTTACGTTGAAGATGGTGAAACCAAGCATGTGTTGCACAAAATAGAGTTAGTAGATGTTGCTAATTTTGCTCACAACTACAGCATAGTTGGTGGTGATGGACTTCCAGACACAATTGAGAAGATCTCATTTGAGGCTAAGTTGTC…
F01.PB234	AATTCCAGCAAGCCGTGTTCTCTGAGAAAGATAGCGTGAACGTGAAAATTGAATCTAGGGTTTGCTCTTCGTCGAGAATCAACCATGGCTTTGAGGAATTTCTACAACCAAATCAAGGGAAAGAAGGTCACCGAGGTCCCTGAACATGTCAAACCCATGTTTTCCTTCGCTTACATCAAGAATTCCGTCAAACGAGGCTTGGACAATTACTCCGAGAAGTATATCGAGACGGATTCCATTCAGCCGCTGCTTCATGTCCTTTATGGAGGCATGATCTTCTCCTACCTCGTCGCTCTTCCCAACGAGCGTCGCCATCTCGCTCACAAAGAGCACGCTGAATCTCATCATTGATTCAGACATTGTGCAGATACTCAAGAATAAAGACGCTGTTGTGAGTGG…
F01.PB235	ACAAACATTTCAATATTTGAATCATTAGTCAAAAATGGAAGCAAGAGACACTCCAAAAACTCTAGAGCTAACAGTTTCATCTGCCCAAGATCTCCAAGTGAACGGAGAGCCAGTACCAACAAACGTCTTCGTCGTGGTTCGCGCCGAATCAACCACCACCCACACAACACCGTTAAGCACCGCCGTTAACGGCGTCCATTCATGGAACGAGAAGTTCAGAGTGGAGTTATCGACCTACGCGAGGTCCATCTCGTTTGAGGTAAAGTACCAAACGGAATCCGGTGTGAGAGACATCGGTGTTGCAAGAGTAGCGGTTTCGGATTTTCTTGGAGGGTCGGTTGCTGAGACTAGTTTGCAGGCTTTGAGCTATGGGTTGAGAGATTGGAATGGACTGCGGTG…
F01.PB236	ATTTTTCTAAACGGCAAACGCGAAGAGTGTGAGAACCAGACCCAGTAAGGCGAGCACGAAGACGGAGACGAACTAGGGCACAGCAACGGCGACGGCATCTTGAGGAAGAAGGGCGGACCGGCGGTGAAGAGATTTGGCTGAAGGAAGAAGGTTGGAGCGGCGGAGAGTTCTTGCTGAAGAAGAACGGTGGTGACTCGGTGAGATACAAATCAGTGAAATACGGAATCAACCAGGAACAAGATTTTCACAGTTTCTTAGCTCAATTCAGCTTTGGATTACAACTCTCCTTCACTGAGGTTAAAGTTGCTGGCCTTTACTGCATGCCATGGGAGCCAGAGGTGTAATCGCAGACAAGTGGTCTATGAGAGTTCTTTGGGCTTGTGCTATTGGAAGTGCTGT…
F01.PB237	GATGATTGAACATTCAGTGGGTGGCTGGTTCAGGTGTTGTTGACCTGAGATAGATGAATAAACGCTCTATCGATATGCATCAGTACAGATTCGTGGTTGCAGTGATTGTGGTGTTGTCTCTGAGTTGCGGCGCTTCATCGGAACAACTGAGTTCAAGAGAATGCGAGAAACTCGGTTTCACCGGACTCGCTTTGTGCTCTGACTGCAATACTCTATCCGAGTATGTCAAAGACAAAGAGTTGGTTTCGGATTGTCGCAAGTGTTGCACGGAAGACTCCAATGATGCCACTACTAAGATTACATACTCCGGAGCATTATTGGAAGTTTGCATGAGGAAACTTGTTTTCTATCCTGAAATTGTTGGCTTTATTGAAGATGAGAAAGACCAATTCCCTTCGG…
F01.PB238	ACATTCCTTCATAAGATAAACCTTCCACCTCTCTCTCTCTCTTCACTCTCAACTTTTGAAACATGAACTTTCAACAACTTCCTCATCTCTTTCTTCAACAGATTCCTAATTTGAGGAATTTCAGTGTAATCAAGACTAATATTATGAAGGAAGAGACAAAATGTGCTCAGATGACAATCTTTTATGATGGGAAAGTGCTTGTATTCGATGATATTCCAGCTGAAAAGGCCAAGGACATTATGGTCTTTTCTGCCAGTAACTATGTTCAAGAACATCCTCAAGTAGCATCCACGCCTGTTATTTATGATTTACCAATGACTAGAAAAGCTTCACTTCATCGGTTCTTGGAGAAAAGAAAGGATAGAATTGCTGCAAGGGGACCATATCAAACAAGCAATC…
F01.PB239	ATCACTCTCAAATCTCAAATTATAATAACCGTTTTCTGTTACATTTCTGTTACTTTGTAATGGCACGTACCAAGCAAACTGCTCGCAAGTCCACCGGTGGCAAAGCTCCGAGGAAGCAACTGGCCACCAAAGCCGCCCGCAAGTCAGCCCCAGCCACAGGCGGAGTGAAGAAGCCACATCGTTTCAGGCCAGGCACCGTCGCTCTCCGTGAGATCCGCAAGTACCAGAAGAGCACCGAGCTTTTGATCCGCAAACTTCCTTTCCAGCGTCTCGTTCGTGAGATCGCTCAGGATTTCAAGACTGACCTCCGTTTCCAGAGCTCCGCCGTGTCTGCGCTTCAAGAAGCGGCGGAGGCTTACCTTGTTGGACTCTTTGAGGATACTAACCTCTGCGCAATTC…
F01.PB240	ATTGCATATCTCAATTAATTCATACAAAGACTAGTAAAATCCTTTCAATATAATTAGATTTTACCATATTCAAATCCAAAAATGTCAACCAATATTGATATCCAGGAGTCTAGCAAAGATACTAAAGGAAAAGCTGTTTTAGTTGCAGCCCCTGCAAGGGCTGGAGGATGGAAGAAGGGTATAGCCATAATAGATTTCATTCTAAGGTTAGGTGCAGTTGCCGCCGCTCTCGGCGCAGCCGCCTCTATGGGAATGAGTGATCAGACACTCCCTTTCTTTACTCAGTTCTTCCAGTTTGAAGCTAGCTATGATAGCTTTACTGCCTTCCAGTTTTTTGTTATTACAATGGCAATAGTAGCTGGCTATTTGGTCTTGTCTTTACCTTTCTCTATAGTAGCC…
F01.PB241	ATCGGAAAGCGTGATCAGCGGAGGAATAGAATAACAGAGAAGAAGAGAAGAGATGGCTCGGAGTATCTCCTACGTCACAGGCTCGCAGCTTGTCTCTCTCAAACGCCTTCCGAGCATCGCCGTCGTGGATGTCAGAGACGACGAGAGGAGTCACGACGGTCACATATCGTGTTCTCTTCATTACGCTAGCGACGGTTTCGACCAAAACATCTCCAAGCTTCTTCATGATGTTAAGGGAAAAGATACCCTCGTCTTTCACTGCGCTCTAAGTCAGGTTCGAGGTCCAAAATGTGCAAGGAAGCTTGTCAATTATCTTGAAGAGAACAAGGAAGATGTTGGGATAAAGAACATTATGGTCTTGGAGCGTGGCTTCAATGGATGGGAAGCTTCTGGTAGACC…
F01.PB242	ATTTTGCAAATGAAGTGACGAAGAAAGCAAAGAATCATTTCCAGCATGAGCGACAAGAATCCGAAAACCCCTCTTCCAGCCTCAACCAAATTTTCCGGAAACAACAAGACCCATATCAACCCACCGGAGACATCAATTCCAGACACCGCGACCCTAAGAGATCAATGGAAATTCGCCGTCAGACAGTACAGTAAATGGTACTCTCACGCTTGGGGAACCGCCATTCTTGCTGGAACCGCTTTCTTCGCCCTTGGTTGGTTCATCAAGGGTGAAAATCCCATACCCTCTTTCAACTCCAATAACAACAACCCTTCTTCGTCTCATCAAGACAAGGACAAACCTCCCAAACCCCGCTGATTTCAATCTTTCTACTCTTCGTCATGCTGTTTCGTTCCCTTC…
F01.PB243	GTCTTGAAGAACCCTAGTTTAGCTTCTTCTCTTCAACCGCACACTCTGGGGTTAGGGTTTTGGAAATCACCGGCAAGAGAGGAGAGATGGCTCCTAAGCAACCCAGTACGGGTATTTTCGTTGGTTTGAATAAGGGTCACATCGTCACCAAGAAGGAATTGGCACCACGTCCATCAGCTCGCAAGGGGAAAACAAGCAAGAGAGTGCACTTTGTGAGGAATCTTATAAGGGAGGTAGCTGGATTTGCACCTTATGAGAAGCGTATCACTGAGTTGCTCAAGGTTGGAAAAGACAAGAGGGCTTTGAAAGTTGCAAAGAGGAAGCTCGGAACCCACAAGCGTGCCAAGAAGAAGAGAGAGGAGATGTCCAATGTTCTAAGAAAGATGAGGGCTGGTGGAG…
F01.PB244	GCAAAATCCAAGCCAACAATGGCATCCCTTCAGAATTCACCTACACTTCATAGAACACTCTTTCACAATTCTTTCCCTCAGAAACATAGTAGGGGTTTTCGTTCATCTAGAAGAGATGGCATTTCCTTCATTGTCAAAGCTTCTCAACAACCTTCACTTTCTTCCAACGGGTTACTTTCTCAAGATGAACTAGGTAGGCGTCAAATGATCGCGATTGGAGCTACTGCCCCGTTAGTCTTTTTGTTCGACCAACAATCAGTTTCTTTTGCCGCAGAATCAGGATTTCAACCAGTTGTCGATAGAAAAGACGGATACTCGTTTGTCTACCCTTTCGGATGGCAGGAAGTAGTGATTGAAGGTCAAGATAAGGTGTTCAAAGATGTTATTGAACCGCTGGAA…
F01.PB245	AATCCAAATCCAACTCAATGGCTTCAACAGCTACGCCGATCGAGAAATCCGAGGAAGAATGGAGAGCAATTCTTTCCCCCGAGCAGTTTCGCATCCTCCGCCAGAAAGGAACCGAATTGAAGGGTACTGGAGAGTATAACAAGTTTTATGAAGAAGGGGTTTACAATTGTGCTGCCTGCGGGACTCCGCTTTACAAGTCATCTACCAAATTTGATTCTGGTTGTGGTTGGCCTGCTTTCTTTGAGGGTTTTCCTGGAGCCATCAATCGCTTCCCTGACCCTGATGGTAGGAGGACCGAGATAACTTGTGCAGCATGTGGTGGGCATTTGGGTCATGTATTCAAGGGAGAAGGGTTCAAGGTTCCAACTGATGAACGCCATTGTGTCAATAGTGTTTCTG…
F01.PB246	ACTCTGTGATTGTGATCTTTGCAAACAATCATAACATCACTCTGCAATACACTGATAGTAGGATTGTGCTGAAGTTAGTGTAGTTTGGCTGGCAATTTCTAATGGCATTGGTATCTAAAAGAAGTTCAGCTCTGAATCCAAATGCTCCTCTCTTCATACCCGCTGCATTTCGTCAAGTGGAGGATTTTTCACCTCAATGGTGGGAGCTTGTGAAATCTTCACCATGGTTTCATGACTACTGGGTGAGTCAGAACGAGGAGGAAGATTTTGAAGTAAGTGATGGTGTTGATACTACAAATGATGATATAGAAAATCTGCTGTCAGAAACTTTTGATCTTGGCATAGAAGAAGACTTCAATTTTCTAGGAAGTGAGTTTGAGAAACTGGTGATATCTGACG…
F01.PB247	AATTTTTATCTGGATAAAAAAAAATGGAGACATCGCTACGATATGGAGGAGATTCCAAAGCCTTAAAAATCCACGCCAAGGAAAACCTTCGAATCGACACCAACACTTTCTTCCAGGTTCGCGGAGAGCTTGACACAAAAACTGGACAACCGAGTTCTGGGAGTGCACTCATTCGACATTTTTATCCAAATTTTTCGGCAACGCTTGGAGTAGGTGTGAGGTATAATAAACAGGACACTGCAGGAGGAGGAGTGAGGTATGCTAAGAATGATAAGTTGCGGTATACTCTTCTTGCTAAGAAGACGTTTCCCGTGACGAATGATGGACTTGTTAATTTCAAGATTAAGGGAGGAGGTGATGTTGACCAAGATTTTAAAGAGTGGAAATCTAGAGGAGGGG…
F01.PB248	CATCTCTTCCTCTTGTTTCTTTCACCATGATTTCAGGGTCATCTTCCATATTCCATTCTCTCTTTTCCCCTACTTTTTTTCTCTATAAAAATCTCTTTTTTACCATAAAATTCTCTTTTTTTTCAACATCAGATATACCCCATTTGGATACTTCACTCTCTCAAGGATTATTTGTTGATTGAATCCTAAAGTGTAATTGAGAAATGGAAGGTGATATATTCGGAGAACTGGGCGATACGAGTCAGGTAGATAGTAGGCTTTTACAGGTGTTTCAGAAGAGTTTATTGCAAGCGCAAGATATTTTGAATCAAAACCGGCTTTTAATCAATGAGATAAACCAGAATCATGAGTCTAGGATGCCTGATAATCTGAGCAGGAATGTCGGTTTGATTAGAGAGC…
F01.PB249	ATAAAGAAAAAGAAAGAAACGAAAACGGAAAAGAGAAAGCGAGAGCGACGAAACAGAAGCGCCGAACTGTCACTGCCACTGCCTCTGCTCCCTCCCTCCGTCGCCAACGGCTCCGCCTCCGACGGACCTCCTCTTCCTCTCGGTCTCCTCCGTTTCTACTCCGCGACTCTGCTCAATAAAAGGAAATAGATTGTGGATATTATAGAAAAAGAATGAGAACTGAAGCCTTCCAAACTGCTAACATCTATCGCCATCTCCTCAAGGCAGTCAAGAAACATATTGGGAAAGAAGAGAATAAGAGACATTTTCTAGAATATGTAACCTCCGAATTCCACAAGAACCGAAATCTGTCTGATGGTGTGGCTGTCCAACATAAAATAAAGCTTGCTCGTGATTACA…
F01.PB250	AAACCCTACTATCTCCCGCAGCACCGCCCTTCCTCCCATCTTCAAGCTGCTTTTTGGATTTGCAATGGCTCCTACAAAGGTGGACAAACCCAAAAAAGCTGATCCCAAAGCTCAGGCCTTGAAGACAGCCAAGGCTGTGAAGTCAGGTGGCCAAGCTATTAAGAAGAAAGCAAAGAAGATAAGGACAACAGTCACATTTCACCGGCCGAAGACACTTTCGAAGGAAAGGAACCCTAAGTATCCTCGCATTAGTGCAACGCCGAGAAACAAGTTGGACCACTATCAAATACTTAAGTTTCCTCTAACTACCGAGTCTGCAATGAAGAAGATTGAAGATAATAATACACTTGTTTTCATCGTTGACCTCCGCGCAGACAAAAAGAAAATTAAAGATGCTGT…
F01.PB251	ATTATCAATATCTCTGAAACCCTAAAATCTCGTTTCCGGAACCCTAAAAATCTGAACCGTGATCTTCACCTTCCGAAGTGATTGAAATGGAAGTATCATGGTTGAGTGCAATTTTGGTCGGCGCCGGTTATCTGGCATTCGGTTACTTCATTGGTTCTCAATATCCCCATCGTTTCTTTTTCTCCAATAGATTTTCATCCCCTAAAGACAAAGATGCTTCGCTTCTCAATCACGACAAGAGCAGTAAGCAGAAGAAGAATAGTAAGCCCAAAATCAAAGACTCGCTTGAGGTTGAACAGCTCGCGGAAATTCTCGCGGATTTTAAGATGATACTTGTTGTTAGAAATGATCTTAAAATGGGTAAAGGAAAGATTGCAGCTCAATGCAGTCATGCAACAT…
F01.PB252	ACCGACACAGTGCCCGTATCTACTATTTCGGTCAAACCAAGTGACAAAGATGGGATCTGTAGCAAAGAATGGACTCAACAATTACGTCAAACAGCTTCAGGAACATCCTTTGAGAACTAAGTCAATTACTGCAGGGGTGTTGTTGGGGGTCAATGACATAGTGTCTCAGAAGCTCACTGGGATTAAGAAACTTCAAATCAAACGACTTTTTCTCAAAGTGTTTATTGGAGCAGCTTATTTTGGACCCTTTGGTCACTATTTTCATATAATACTGGAAAAGATTTTCAAAGGAAAGAAAGATTCTAAAACTGTGGCAAAGAAGGTTCTGATTGACCAATTGATATCTTCTCCTTTGAACAATTTGATTTTCATGTTTTACTACGGATTAGTTATTGAAGG…
F01.PB253	ACCTACCCACCGTTCCCTTTGTCGTGGCTACGATAAAACCAACCAAAAACCAAACCACTTCTCTACACCCCTAACCATGAAACAACCTCTTACCTCAATCCTTGTCTTCTCATTTACCATAATCGCTGCCTTCTCAGAACCAACACCGATTACCACTGCTTCTGATCACCCTCAACCTAACCAAATTCAAACTCAGAATGCTGTTGGTGCTAGCACCTGTGCTTACACTGTCACTATAAAAACAAGCTGCAAATCTCCATCTTACACCAGAGATCGAATCAGTCTCTCATTTGGTGATGCTTATGGATATCAGGTTTATGTTCCAAGATTGGATGATCCTAGTTCAAGGACATTTGAGAGGTGCTCTACAGACACATTTCATGTCAACGGTCCATGTAC…
F01.PB254	TGCTTTTTCAAAATAGAGAAATTATAAGTATAAGAATAGGTGAAGTTTCACTTCCTTTAACTTTTTGTGGCACCAACAAGAATTCACTTCTGTCACCTTTGGATGATTTTATAGAGAACATTTTGCAGTTTTCCATTGAGTGAATCAAGATGAGCAACGGTAGAAACAATCAAGAGTCTACCGACAGAGGTCTGTTTTCACATATAACAGGCTATCCAGCAGCACCATCCTATCCTCAACCACCTGGTTCCTATTCCTCCTACCCACCTCAAGGAGGCTATTATCCACCACAGCCTGCATATCCACCCCAAGAAAGTTACTATCCTCCACAATATCCACCACATGCAGCAGCAGGGTATCCACCTTCTGGTTATCCTCATTCAGGTTATCATCAACCAT…
F01.PB255	ACTTGTCTAATTGATTTGATCCAAAAATACACTTTCTCACTCAAATGGCCTCTATCCGTTTCTTTTTCTTAGTTATTTTAATCGCTTTGTCACTTTCAAGCATTGACAAGGTTCAAAGTGTTGGGAATAGAAAACTTTTGACACTATCATTTCTTAATGTAGGCAGAATTCCAGGCTTGAAGTTCCCTACTTTCCCACCAGGAACTGAATGGCCAGAGTACAGGTTGCCTCCACCGCTATTCACTTTTCCACCAGTTACCACAGCAGCTACTACCAAACCATGATGGTGTTCTATATAAGTGCTTTGAGGTGGTGGGGTTCTTCGATATTCATATATATTTACTAAGCAGTCGAATAAAAGGTTCATGGCTATATATGCACAAGCTCTCGCTAGCCATG…
F01.PB256	ACAAACCCTAAATACAAAAAACAATTCAACCCTTTCCAGTTTCCACCCTCACTCCGCCGTAAACCCTAGCCAAGCCAGAAATGACAACCAGCCTCAAGAAAAACCGCAAGAAGCGCGGGCACGTAAGCGCCGGCCACGGCCGTATCGGCAAACACCGAAAGCATCCAGGAGGACGCGGTAACGCCGGAGGAATGCACCACCACCGTATCCTCTTCGACAAGTACCATCCCGGTTACTTCGGTAAGGTGGGTATGCGATACTTCCACAAACTCCGCAACAAGTTCCATTGTCCCACCGTGAACATTGATACTCTCTGGTCTCTTTTGCCGCAAGAGGTGAAAGACAAAGCGGCGAAGTCGAAGGATAGTGCTCCGGTTATCGATGTTTCGCAGTTTGGGT…
F01.PB257	ATACTCTCCTCCTAAGCCCTAGTAGCTAATTAACTAGTATTTGCAATATAACACTAGTTATATTACTAAAAGAGTTTTACTAAAATGGCTTCCAAAACTTGTTCCTCTCTTGCAATTTTCCTCACAATCAACATTCTCTTCTTTACCCTTGTTTCATCTTGTGGAACTTGCGGCTCCGGCTCATACCCTAACCCTAACCCTACACCAAAGCATACACCAAGCCCAAAACAAGGTGGGGGTAGCACTAGCTCGTGTCCACGTGATGCACTCAAACTCGGCGTATGTGCCAATGTCCTAAATGGATTGTTGAATGCAACTTTGGGTCAGCCACCAGTGACTCCTTGTTGCTCTCTCCTAGATGGCCTTGTTGATCTTGAGGCTGCAGTGTGTTTTTGCACT…
F01.PB258	ATCACTTTCATTTTCAATTTCACCCTGATTAATCTTTCTTTCAGCGATTTAATTTCATCTTTTTGATTCTCAATCAAATGGCGCCAAAGGGAGAGAAGAAGCCAGCGGAGAAGAAACCCGTCGAGGAGAAGAAGTCGACGGTAGCGGAGAAGGCTCCGGCTGAGAAGAAGCCAAAGGCCGGAAAGAAGCTACCTAAGGATGGCGGTGCTGCTGCTGGAGACAAGAAAAAGAAGAGAAACAAGAAGAGTGTGGAGACATACAAGATCTACATCTTCAAGGTTCTGAAACAAGTTCACCCAGACATCGGCATCTCAAGCAAGGCCATGGGTATCATGAACAGTTTCATCAACGACATCTTCGAGAAGCTTGCTGCTGAATCTTCAAGACTTGCAAGGTACA…
F01.PB259	ACAAAAACATGGCATCCATGACTCATTTGCAGACAATCCTTCCCACTGTCACAATTTCCAACAACACTAAACTCTCATTTGGAGGCTCAACAAGTTTGTCCTTCAACAAGATTCAGAATAACCAGAAGACCAAGAACAGATCTTCATCAATTGTTGTTTCAGCAGTAGGTGATGTATCTTCTGATGGCACAATCTTTCTTGTCGCTGGTGCTATTGGAATTGCTATCATTGGAACTGCATTTCCCATCATCTTCTCTCGTAAAGACACATGCCCTGAATGTGATGGAGCAGGGTTTGTTAGGAAAAGTGGGGTGACATTAAGAGCAAATGCAGCAAGAAAGGATCAAACTCAAATTGTTTGTGCTCGATGTGATGGTTTGGGAAAACTTAACCAAGTGG…
F01.PB260	CGCCTTAAGCAGGCTGAAAAGAAAAAGAGGCGGCTGGAAAAAGCTCTAGCTACGTCTGCTGCCATCATATCGGAACTGGAAAAAAAGAAACAGAAGAAGAAAGAAGAACAACAGAGACTTGATGAAGAGGGTGCTGCAATCGCGGAAGCTGTCGCTCTACATGTTCTACTCGGTGAAGACTCAGATGATTCATATAAGGTTGATTGCAAGACGTGGGATGATTATAATCATAATCTTGATTTCTTCATGGGTGGGAAAAGAGCCTGCTTTCCAAATCTAGATGGAGGCACATGGTCCGTCACTGCCGAAAATGGCAAGTGGTCTATCTCGTCCGGACCTTTCGAAAACCACAATGTGCACGCTCCACCTTACGGAGAAGCAGCCTGGGATCCTACAAGA…
F01.PB261	ATCTCTGATCCTTATCCAACTCTCCATAGCTATCATCACAACCATCATCATAACTAGAGAAGATCAAAAAATGGCAACAATAGCTGGCCTGAGTCTCTCAAACCCTAGGCTTCTCTTCAACTCATCAGGACTCCCACAAACCATCAAGATCTCACCAGCATCGTCACTCTCAACCGGGTCTGGTCGGATGAAGATAGTCCAACCTCTTCGTGCTGCACCAGAACAAATATCTAAGAAGGTGGAGGAGAGTATAAAGAGTGCACAAGAGACGTGTGCTGATGATCCTGTTAGTGGAGAATGCGTGGCTGCATGGGATGAGGTGGAGGAGCTCAGCGCGGCGGCGAGCCATGCTAGGGATAAGAAGAAGGAGTCTGACCCTTTGGAGGATTACTGTAAGGA…
F01.PB262	AACCATCTGCAATCCAACTTTTTTTCAAGCTCCCCTGTCCAAATTCCCATTTTCCCATTCCGATTCAATTCCAAATCCATCACTCTAATAATAAACCAAAAAAAAAAAAAAACACACACACACATTATCACACGTTAACAAAAAAACATGTTCACCATTTCATCCTCAACATTCACAAACACAATCTCATCCTCATTCCCAGCTTCTTCAACCTCTCCACCCATTTTCTCTCAAAATCCAATCTTTCACACAACCCATTTCGCCAAACCCTTTCCTTTTCACAACCCACTTTCCATTTCCCTCAGAAAACCCATCACCGCCACAGTTTTCTGCAAGTCAACTGAAGCATCAGGTGAATCAGAAGAACCGTTAGTTCCTGAAGATGAGTGGCTTCAGAAA…
F01.PB263	ACATAACAAACACAAACCCTAGATATTCAGCGAAGCTGCTCTCATCTCCGTTCACACTCTTCACCGCCGGTTGAACGGGATTTACCATAAGAGAAGAAGAAATGAGTCGAGCTAGTGCAGCCGGTGCCAAGGGAAAGAAGAAGAGTGCAACCTTCACCATTGACTGTGCTAAGCCTGTTGAAGACAAGATCATGGACATTGCTTCCCTCGAGAAGTTTCTTCAAGAGAGGATCAAGGTCGGTGGCAAAGCCGGTGCTCTCGGTGATTCTGTTACTGTTACCAGGGAGAAATCCAAGATCACTGTTACTTCTGACAGCAACTTCTCCAAGCGTTATTTGAAGTATTTGACGAAAAAATACTTGAAGAAGCATAACGTAAGAGATTGGCTAAGGGTGATTG…
F01.PB264	ACAACAACTCGCCAGAGAAAGAGAAAGAGAAGAAGGTAGAGTGCAGGCGAGTTCAACAAGTTAACGGTTTCTGATTCATTCCGTCATGAACGAAGTTCTAACCACCGCAGACGTAACGGCAAGCACCGCCTCATCGTTATCCCCTTCGGTAGTTCCCTCCAACCTTCCTCTCATCTCCGCTTTTCTCTCCTTCGCTCTCGCTCAGTTTCTCAAGATCTTCACCACCTGGTATAAGGAAAAGAGATGGGATTCTAAAAGGTTGCTGGATTCGGGTGGAATGCCTTCCTCACATTCTGCGACTGTGTCGGCTTTGGCTGTGGCTATAGGTTTCCAAGAAGGGACTTCATCATCTGCCTTTGCTATTGCCGTCATCTTGGCATGTATTGTAATGTATGATGC…
F01.PB265	GCAGGAGCAGAAGCTTTGCCCTCGTATCAGATAGAAGTTGGAGTCTCACTGATATCAACGCAGCGGAGTTCGGCGCCACAGGAAGGAAGACAGTCGGGGCCACCGGAAACTTCAATTGAAGGAGTTACCATATTGATATTTTTCTAGCATTATGGGTGAATTCACAATTCAGATTAGCAATGACCTTGTTAATAAGCTTGTTGATGATCCAGTGGTAAAGAAGAAAACTAGAAGGGTCAAACGTAAGGTGGCAAAAGAAACTGAAAAGCCCCAATACAATGTAGCTGAAAAAACCGAGATCGCACCTGCTCCAGCATGGCCAGTGCAGGCCCCTTTATTTGTACCTGCAACATTGCCAATACACCCTTCCCAGTCAGAGTTAGAAGGCATTCGGTCTGT…
F01.PB266	TACTTGTTGTATCAGAAATCAGAAACCTATCGGAGTCGCAGCAGTGCTCGTCGGCCGCCAAAAACCTTGAGAAAGTCCGTCCAGGAACTGTTTTTATTTGGGTAGAGGGTTTCAGGTTATTATTTTGGATTGAAAATCTTAGGAGCAAGAAACTTAGAAAGAGTGTATATGGCGACTAGACGTGCTCGTTATACGCCGCTTGCCACAGATGAGGATGATTCTATCGGTGATCAGAATAGACCGTTTGATCCTCGATTTGATTACACGCCGAGAGCCTTCGACAGAGTTCCCTGGAAATCTATTGCCCTTGCACTCTTTCTGTTGTTTCTTGGTACTGGACTTTTGTTTCTTTCCTACTTTATTTTCACCGGTCATATGGGCGGAGAACGGTCTCAAGCT…
F01.PB267	ACGACAACCCACGACTAACACACAGGTATCACGCCAACACCGCCAACATGCGTACCTACGACGATTCCTTCAGCGGTCAAAAGATCTACCCGGGCAAGGGCAAGCTCTACATCCGTGGTGACAGCAAGATCTTCCGCTTCCAGAACGGAAAGACCGAGTCCCTTTCCTCCAGCGCAAGAACCCTCGCAAGATTCACTGGACCACTCTCTACCGAAGGGCGCACAAGAAGGGTATCTCTGAGGAAGTCGCCAAGAAGCGCACCCGCCGCACAGTCAAGCACCAGCGTGCCATCGTCGGTGCTTCCCTTGACGTAATCAAGGAGCGCCGCAGCCAACGTCCCGAGGCTCGTTCCGCTGCCCGCGCCGCCGCCGTCAAGGAGGGCAAGGAGAAGAAGGCCGC…
F01.PB268	ATCACTTGCAATTATCTCCTTCTCATTCTCAATCATTCTTCAAGAAACCCTTTTCATCAACCATGGCGCCCAAGGGAGAGAAGAAGCCAGCGGAGAAGAAGCCAGTAGAGAAGGCACCCGCCGCCAAAGCCGAGAAGAAGATCCCAAAGGACGCATCCTCCACCGACAAGAAGAAGAAGAGAAGCAAGAAGAGCGTTGAGACCTACAAGATCTACATCTTCAAGGTTCTCAAGCAGGTTCATCCTGACATCGGTGTCTCCAGCAAGGCTATGGGGATCTTGAACAGCTTCGTCAACGATATCTTCGAGAAGCTAGCCCAGGAGTCATCTAGACTCGCTCGGTACAACAAGAAGCATACCATCTCTTCCCGGGAGATTCAGACCGCTGTTCGTCTTGTTC…
F01.PB269	AGAAAGAGTTGAGAGAATAGTTTATTCCCTTTTAGTTGTTTAAAATAAACTCAACTCAGCAGCACACACTTGAATGGCTTCTCTACCGCTTCAAGACAGAGTTGCAATCGTGACCGGCTCCTCTCGGGGAATCGGACGAGAGATCGCTCTCCACCTAGCTTCCCTCGGCGCCAGACTCATCATCAACTACACTTCCAGCTCCAACCATGCCGACTCAGTCGCCGCCGAGATCAACACCAACCAAGCCACTCCACGAGCCATCACGGTCCGCGCCGACGTATCAGATTCAGACGGCGTGAAGTCCCTCTTCGACACCGCTGAGAGGGCCTTCCACTCACCGGTTCACATCCTGGTTAACTCGGCCGGCGTCCTCGACGCCGAGTATCCTACCATAGCAAA…
F01.PB270	CTCTTCAGAAGAAAAAAAGAATAAAAAATGACGTTGGAGTTGAGTAAAATCAAAATGAAGGTTTTCTTGTTCTATCTTTTCCCTTTGGTATTGTACTTGTGGTGTTCCCAAGTTTGTGTAGTGCAAGGTCGATTGCTCTCGATTTCAACAAAACCTGATCCAAAAGATGCTGTTGCAACTGCTCGTTGGTTGGTATCCTTCAATTTCTGGGGCGTCTTAAGTACTATCTCAACTGATTTGGATGGAGCACCCTTTGGCAACGTGGTATCGTTTAGCGATGGACTGCCGAACCAAGGCATCGGCATCCCATACTTCTACTTAACTACTCTAGACCCAACTGCAAGACATGCATTAAAAGATGGAAGAGCTTCGTTCACAGTCAGCGAGTACCCTCTCGGG…
F01.PB271	GCTGCCGCTTTGCCCTTCTTAGTCGCACTCAATACCCACCCGGGGTTAGCAACATCTCCACGAACAAACAACCAATTGAATTGACCTAGAATGGGAGTTGGACGTGAAGTCTCAATCTCACTGGATGGAGTAAGGGACAAGAACATTATGCAGCTCAAGAAGCTCAATCTCGCTCTCTTCCCCGTTCGTTACAACGATAAATACTACTCCGATGCACTTGCTTCCGCCGATTTCACCAAACTAGCTTACTACAGTGACATTTGTGTTGGCGCAATTGCTTGCCGGCTTGAGAAGAAGGAAGGTGGAGGCCAAGTTCGGGTCTATATCATGACTTTAGGTGTTTTAGCGCCTTACCGTGGACTTGGTATTGGAACCAAGCTGCTGAATCATGTTCTCGAT…
F01.PB272	ACAATCATCATACTCAAAACACAAAATCCTATTCTTCCTGCATTGAAAAGAAAAAAATGAAAGCAGCACAAATTGCTATTTGCACCTTCCTTTTGGTGCTTTTGGTTAATGTTCAAGTATCAATGGCAGTAACATGCAGTCCAGTGCAACTTAGCCCATGTGTGAGTGCAATCACTTCTTCAACTCCTCCATCTAAACTATGCTGCTCCAAGATAAAGGAGCAAAGACCTTGCCTTTGCCAGTACCTCAAGAATCCCAATCTTAGGAAGTTTGTTAACAACCCTAATGCAAAGAAAGTTGCTAACACTTGTGGAACTCCTTTCCCAAGGTGTTAAGTGTTTAAAGAATCAGTTCATTGAGAGTTGATACTATAAAATAATTTCATATTTTGTGTGGTTT…
F01.PB273	GAATTAAGAATCCAACAATAGGTGAACATTTGGAAAATGGCATCTCATAGTTTGAGTCTACTTACAATACAATTTCATTCCAAACTCGTGTTTTCACCTTCACGTCTTCATACCAAATCCACAACAACAACAACAACATCACTTTCTTCCTCAATTCGAGCTATGGGCTCTTCACCTTCTTCTCACTCAAATCCCCCAAACACCACTGAACTTGAATCAGGTATTGGATCTAATAGTAATACTGTTGATTATAAATCATTAAGTGGCGTGGAATGGAAGAAACGGTTAACGGATGAGCAGTTTTATGTTACTAGGAAAAAGGGAACTGAGAGAGCTTTCACAGGGGAGTACTGGAATACCAAAACTGAAGGGACTTACCATTGCATATGTTGTGACACG…
F01.PB274	ACGCTTGTGATATCTTCTTCTCTTTTGAGCAATGGCAAGAAAAATGTACATTGTTTTACTCTTCCTAGCTCAAATGCTACTTCCTCTACAAAACCAAGCAGCGATTATTGTATCTACTGTTGAGGTTCCAGCTCCACAACCTAGCAAAAACAGTAACACTACTCAATTTCCCAATCAAGGCACTACTGAAGGAAGTCTTCAACCACAAGATTGTGGACCACGTTGCAGTGATAGATGTTCAAACACACAATACAAGAAACCATGTTTGTTCTTCTGTCAAAAGTGTTGTGCTAAATGTTTGTGCGTGCCTCCTGGAACTTATGGAAATAAGCAGGTTTGTCCTTGTTACAACAATTGGAAGACCCAAAGAGGAGGACCCAAATGCCCTTAAAAGTTGTA…
F01.PB275	ATAACAACTCAATTTTAAAATCTCTTCTTCTTAATTACAGTAATAGCTTAAACTCTGGAAAGCACTTATTTTCTCAAATCAATTATACAAAGAAAAAAAACTTTCCATAGTTTAAGCAATGGCTCGCACTTTCGCTAACGTTAAGGTTCTCTCTACTCTCATCCTTGATGGTTTCTCCAACACTCTTACAAGACGAGGTTACGCTGCGGCAACAGAGAGTGCAACTAGGGGAGTAGTTGGGGATATTGGAAACAAGATGAGAGGCACAAAAGTAGGAGAAGAAAAGGATCTTCTACTTATAAGGTTTCATGGGTTCCTGATCCTGTCACTGGTTACTATAAGCCTGAGAACATTAAGGATATTGATGTTACTAATTTGAGGGCTAAGGTGCTTCGTAAA…
F01.PB276	CTTTTGCTTCCTTTTCCCTGTGCAAATGGGTCGCGTTATCAGAGCACAAAGGAGAGGACGACCTTATGGCGTTTTCAGAGCCCACACCCACAACCGCCAAGGTGCTCCCAAGCACAGGGCTCTGGATTTTGCCGAGAGGAAGGGATACGTCAAGGGTGTTGTGAAGGAGATTGTCCACGACAAGGGACGTGGAGCTCCCCTTGCCCGTGTGGTTTTCAGAAACCAATACAAGTTCAAGAAGGACAACGAATTGTTCATTGCCGTTGAGGGAATGTACTCTGGCCAATTCATCTATGCAGGAAAGAAAGCCACTTTGAGTGTTGGAAACATCCTCCCTGTTGGTGGAATGCCTGAGGGTACCATTATTTGCAACGTTGAGGGCAAGGTCGCCGATCGTGG…
F01.PB277	TTGTCCGATACTCCGACGTGTAGATAGGACACCGAAAAGAATCTGATCAACAACATGACAGGAAAGGACGAGTTTGTTTCATACTCGCCCCTTCCCTCCAACCCTAATTCCAACCCTTACTCCTATCCTTATCCACAACAAAACATCGTCGTTCTCCTCCCTTACCGTCCTCGTTCTCGCCACAATCACCACCGCACATGCCTCCTCTACTCCGCCGCACTCCTCCTCACCCTCCTCATCGCCGCCGGAATCTTCATCCTCTACCCATCCGACCCGGAGATCCACCTCGTCCGTATCGGAATCAACCACATCGGAATCCGAACCAATCCGAAACCGATTCTCGACCTATCGTTCTCCCTCACGGTGAAGGTTCGTAACCGAGACTTCTTCTCCCTTACG…
F01.PB278	GATCTCCGCACCTGAGTATAGCTCTATAGCTTGCTTTGAAGACCGTCATAAGTCAATTGTACTCTACTTACCCTCTCGTTACTACTACAGCTCTAGCTACAGCTCCTCACCATGGCAGCAAAGTACTCTCGTCGACCCAGCTACCTCGACGGCCCACTGTCGCCCTCCATCATTCCTGAGCTCGCAATCCTACCTCAGCCCCTCCCTGCCGAGAAGGTCCCCTGCGGACAGCTCGTCTCCAAGATGTCAAAGTACACGTCCAAAGCCCTCGAAGACCGCGACTACGACGACATCGGCACGCGATGGTACAAGGATGTCATTTTTTTCAACGCGGAAGACGGACACTTCGTCAAGAGCTTCGGTGGTACGCATTTGCTCCAGAAACCACTTGACAAGGGC…
F01.PB279	AACCGCCTATTCTTTCCTGCACTCATTGGAACGCTAAACCTAACCAGTGTTGAATTGAAGCATCAAAGAAAGTTGAAAGAGAAAAAAATGGCGAAATCAATGAGATCAAAGAGGGAGAAGAGGCTGAGGGCTATTAGGAGAGAGATTGTTCAACCTTACTATGACGAGAAAGAAGCCGCTAAACTTTCTGCCCAAGAAGCTGCTCTTGCTGCACCCAAGCTTCAAGTTCCCGTCCGACCAAGCAATACCATGGAAATTTCCACCGTCGACAACACTAACAGCATGGATGTGGAGATGGATGGTGATATTAAGAGTAAGATTTCCTTGAAGCCGGCTGGTAAAATAGGGAAGAAATTGAAGAAGAAATTTAAGATGGCCAAAGGTAATCGCCGTAATGGT…
F01.PB280	GATTTTCAACCTTTGAGACAACCTTCTCTGTTACTGTCTCAAACCATTGACGGAACCTTCAATCGCCTCACAGTGGTGTATTTTATATGGCTGATAATGAGGAGTTGTCGATACCGATGCCGAGGGATGCGAAGATTATAGAGTCTTTGTTGAAGTCAATGGGTGTTGAAGAATATGAACCGCGTGTTATTCATAAATTTCTCGAGCTATGGTATCGGTATGTTGTTGATGTGTTGACAGATGCTCAAGTGTATTCAGAGCATGCTAGTAAGTCTGCTATTGATGTTGATGATGTTAAGCTTGCCATTCAATCACAGGCTAGCTTCAGTTTCTCGCAGCCACCCCCTCGTGAGGTGCTTCTCGAGCTAGCCAAAAACCGCAACAAGATACCATTACCAA…
F01.PB281	ACACACTCAAACCCAAACTCATAAACCTTCTTCTTCTTCTTCTTTCCACCGCATCTCTACTATCTCCAAATCTAGATTTTAATTTCATGAGTATTTTCATGATGGCGGTGACCGGCACCGGCGGGAGAAAGCATATTAAAAATGCGATGGTGCCGGAGTCAGATTCCGAGCTGAAAAAGAGAAACCAAGAGCTCGAGAAGGAGTTAAAGGAAAGCAAAGAAAGAGAAGAGGAAATGAGACGGCAGTTACAGAGTACCTGGGAGAGGCTGCGCGTGGCGGAGGAAGCCGAGGAGAGACTCTGTTCGCAGCTCGGTGAACTGGAAGCAGAAGCGGTTTATCAAGCGCGTGACTATCACGACCGCGTGGTTTCGCTGATGGAGCAGCTCTCACACGCGCAGA…
F01.PB282	ATATTACCTAACACATCACACTCATGATCACCTAATTCTTTTCCTTTCTTCATGTCATCTTAACTACTCTCTTCTTCCTTCAAAGATCATTCAAATGTCTGCTGTAACATTCACAACTTCAGTTACTGGGCCTACCTTTGTGGGCTTGAAATCCAACTCATCAAATCTTTGGCCCAATACTAATTCCATTGACTGGAAAAACAAGACTGTTTCCAATGGTTCTAGAATCCACTGCATGAAGACATGGAATCCAATCAATAATAGGAAATTTGAAACACTTTCCTACCTACCTCCACTTTCTGATGAATCCATTGCAAAAGAGATTGACTACATGCTCAAGAAAGGATGGACTCCTTGCCTTGAATTTGATGAGGTGGGGTGTATTCATAGAGCAAATAG…
F01.PB283	AATCAAACAAAACCCCTCTTCTCTCCAAATTCCTCAATTCCCATCATAATTTAAATGGCTTCTTCTCACTCTTCATCCGGCGAGATCCATCTCTTCGTGGGTCCCATGTTCGCCGGTAAAACGACGTCCCTTCTCCGTCGTATCAAATCCGAGGTCGATAACGGCAGGAATGTGGCTATGTTAAAATCGAGCAAGGATGATAGATATGCGGTTGATTCTGTTGTGACGCATGACGGGATCAAATTTCCTTGCTGGGCTTTGCCAGATTTGATGTTGTTTAAAGATAAATTTGGTCATGAGGCTTATCAGAAGTTGGATGTGATTGGTATAGACGAGGCTCAGTTTTTTGAGGATCTATATGACTTTTGCTGCAAGGCTGCAGATGAAGATGGTAAAATT…
F01.PB284	aAAGGCCAAAACTACGATTTTACATCTCCACCCATCTCACTGTAGATACTTGTTCCACTTCCTGCCTTAGCGTGCCGCTGTATCCCTCTCTTTACCCAACTGGTTCAAGTTTCTGTGCAATTAGAAAGATAAATGGCGCTTTCAATGAGCTTGATCTCTATCGGCCTCACATTTGATCAGATACCTAAAACGAAAGTCAATGTACGTGGAAGATTAAATCCAAGAACTCCAGCACGGCTTCGAATTCAAGCAGTGCAAGAAAGCGGTGGACAACGGAGACTAGTGGACATTATTAGACTTGTGCCTGACCTCTCAAAGAATTACTTTAGAAGCCCCTCCCGCAGGACTTTGTTTGGTGGAATCTCCTTGTTGGGTGGATTTTATGTTGCGCAAACGATT…
F01.PB285	ACAGACAGCCTGCAGGCATCATAACATTAACAACCAAACCAACCATGGCCACTAAACTGCCTCTTCAATTTTTCCTCCTTTTCTTATCTCTCACATCAGGATGGAATGTGATCATGGTTAAAGGACAGAAAACATGGTGTGTGGCAAAGCCTTCATCAGATCAAGCAACACTTTTATCAAACCTCAATTATGCTTGTTCTCAAATTGATTGCAGAATTCTTAGAAAAGGATGTCCTTGCTCTACCCCTGACAATCTCATGAACCATGCTTCCATAGCCATGAATCTCTATTATCAGTCTAGGGGGAAGAATCACTGGAATTGTGATTTCAGAGCATCTGGCTTAGTTGTTGTCACTGATCCAAGTTATGGTGACTGCATTTATGCATAGAAGTGGACCA…
F01.PB286	CTACGATGAAGGAAAGCGTACTGCTGAGACTTTGACTATGGATTATCACAGAGGGGCTGAAGTGGAGGTTAGAATTGCTAGGATCTTTAACACATACGGACCCAGAATGTGCTTAGATGATGGACGTGTCGTTAGTAACTTTGTTGCTCAGGCATTGAGGAAGGAGCCTTTGACAGTTTATGGGGATGGGAAGCAAACAAGGAGTTTCCAGTATGTCTCTGACTTGGTGGAGGGTCTAATGCGCCTCATGGAAGGAGAACATGTGGGACCTTTCAACCTTGGAAATCCTGGTGAATTTACCATGCTTGAACTTGCCAAGGTGGTCCAAGAAACAATTGACCCAGAGGCCAAAATAGAGTACAGGCCCAATACAGAGGATGACCCACACAAGAGAAAGCC…
F01.PB287	ATATCCGTTCTTGTTTTGTTCACTTAAAAACATGACTCTTCCACTACTTTTTTTCACACTATCTCTTCTTTTGGGCCAATCACTTTCTGACCCTGACCCACTTCAAGATTATTGTATTGCAGACAACAAAAACACATTTTTCACAAATGGGCTACCATGCATTGACCCAAAACAAGCTACATCATCTCATTTTGCAACATCTTCGTTATCCAAGCCCGGTAACACAACAAACATGTTCGGTTTCAGTGTCACACCGACAAGCCCGATTAACCTACCTGGGCTCAACACATTGGGCCTAACATTAGTCCGCGTTGATATAGCGGGTAATGGAATCGTGCCACCACATTCCCACCCGCGGGCCTCGGAAGTTACCACTTGTTTAAAAGGGCTTTTACTCGT…
F01.PB288	caatccttatagtttataatTCATCCTCTCATATATATTTTTATATCACAAAATCTAATTCAAACCATTCATCATAAATTTAATTTGTGCAACTCAAACCTTATCCTTCTACATGGAACCAACATGCGTCGATACTTCTCTTAACCTCAACCTTGTCCCTTCTCAAGACACAGACGTTGCTATGGTTGCTAAGGTTTTGTTTGAAGAGGTGGAGCGTTTAAGTAATGAAAATAAGAAGTTAACGGAGAAGTTAAACCTGATGTGCGACAATTATATTGCTTTGCAAAAGCATTTAAACGAGTTCACGAGTCAAGAATCAGTGACCACACCATCTATGAAGAGAAAGATTGAGTGCATGCAAAATTGCACCACTACTAAGGAAGATAACTCTTCTCCAAA…
F01.PB289	GTGTTTTCTGTAGTTCCTATATATACCGTGACTTTGTCGCAACGCAGTTCGAGATGCTCATCACATAGTCACTCAACCCAAGATCGCCAATTTCAATACTCCATTTCTTCCATTACGAAACAGAGAGAGAGAAAGATTAAGCAATGGCAGATGCTACTAATATTCATGACGATGTGAACAATCAAGTTCACTGTGATAATAATAATTCTGGGGATGATCTTAAAGCTGAGGAGAAAGATGCAAATAGTGAAAACTCAATGCCCTCTTCTCAACAAGAGGAAGACGCCGTAAGGAAAAAGTATGGAGGGAGATTGCCAAAGAAGCCTCCACTAATATCCAAGGATCATGAACGTGCTTATTTTGATTCTGCTGATTGGGCTTTGGGGAAGCAAGGAGCAC…
F01.PB290	CAAAAGAGGAGTGGCTGTTGAGGATCCATCTGCTCCATATGGTCTTCGCCTTCTAATAGAGGACTACCCTTATGCTGCTGATGGACTAGAGATATGGACTGCTATTAAGACATGGGTTGAAGAGTATGTGAATTTCTATTACAAGTCAGATGGAGCTATTGCAAAGGATGCTGAACTCCAAGCATTCTGGAAAGAACTTGTACAAGTGGGTCACGGTGACTTGAAGAATGCAACATGGTGGTTTAAGATGCAAACTCGTAAGGAGTTGATTGAAGCCGCCACCATCCTTATATGGATAGCTTCAGCACTGCATGCAGCTGTTAACTTTGGACAATATCCATATGGAGGATACATCCTTAACCGACCAACTAAGAGCAGGAGATTCATGCCTGAGAAGGG…
F01.PB291	ACATCTCATTCTCAACCATCTTCGATTCCATCTCTCTCTCTCTCTGCAACATTGAGATCTCTTTCGCCAATTTCAATGATACACTTTGTGCTTCTCATTAGTCGTCAAGGGAAGGTTAGGCTCACAAAATGGTATTCACCTTACACTCAGAAAGAAAGGACTAAGGTAATCCGTGAGCTCAGTGGAGTGATTCTTAGTCGTGCTCCCAAGCTATGTAACTTTGTAGAGTGGAGAGGACATAAAGTTGTTTATAAAAGGTATGCTAGTCTTTATTTCTGTATGTGTATTGATGATGCTGACAACGAATTGGAAGTCCTTGAAATGATTCATCATTTTGTAGAGATTCTTGATCGGTATTTTGGCAGTGTCTGTGAATTGGACTTGATATTCAACTTCCAT…
F01.PB292	GATCATTCATTCCCATTATATTACCCCTCTCATGCACTACTAGCTAACCAATCCTCACGAGAATCACAAAACTCACCTTTTAATTCTCTCCACAAACTACACAACTAACACAAAAATGCTACCATTCAACCCTACTGATAATCTCAAACACATGTGCACCACTATTTTTCTTATCTTTCTGATAACTCTCACGGTGGCAGCAAGCAGCGGTGGAAGAAAGGTAGATATGGCAAGCGGTGGTGCACCAACAGGCGCAAGTGGTTCAGGTCATGGTCCAAACTGGGACTATGGCTGGGGATGGGGTTCAGCACCAGGTAGTGGGTGGGGCTATGGTTCAGGATCAGGACATTCTCCTTCTGGTTTTGGTAGAGGTTATGGATTTGGTTTTGGAACTGGGAC…
F01.PB293	ACTCAACAAAACAAACAGTCGCAACCATTGTTTCATTAACAACTCAAAACAATGTCGTTGGTATCAGAAGAAATTAAATCGAAATCCGAGGTATATCATGGAGATGAAATCTGTCAACAAAAATCCAAAGAGCTTCTCAAAGAAATTGCTCTCCCGAATGGTTTGTTACCATTGAAAGACATCACTGAAGTTGGTTACAACAGAGAAACCGGTTTTGTTTGGCTGAAACAGAAGAAAAGCACAACACACAAATTTGAAAAGATTGGGAAAGTTACTTCTTATGCTACTGAAGTTACTGCTCATGTTGAAAAAGGTAAGATTAAGAAACTGAGTGGTGTTAAAACTAAAGAGCTTTTCATTTGGGTTACACTTAGTGATATTTATGTTGATGAACCACCA…
F01.PB294	ATTATCATTTCAAACAAAAGAAGGTAAAGAAAAAAGTGCGATTTGTGGAGCAACAATGGCAACACCAAAAAGATCATATGATCCACAACAACAACAAATTGTGCAACAAGTGAAGAACTCAGGAATGATTAACAACATTCAGAGTCCAAGAAGAGATGAAAGAGAAGAGGAAATGTCAAGATCAGTTGTAGCAATGTTTAGAGCAAAGGAAGAGGAAATTGAGAGGAGAAAATTGGAGGTTAGAGATAAAGTTCATGCTCATCTCGGTCGAGTCGAAAAGGAAACTAAGAGATTGGCTGAAATAAGAGAAGAGATAGAGGGTTTCACAGATCCAATGAGAAAAGATGTTGCAATGGTTAGAAAGAAGATAGACATGGTGAACAAAGAGTTGAAGCCATT…
F01.PB295	CGTCGATAACGATAAGATGCTAAGAAATCTCCGGTTCCGGCGACGCCCCCGTTACGGTGGGGTCCTATGCGCCGTTGTCTCAGCAGTTCTTCTCTTAGCATCACTCTCCCTCCTCCGCAGCCACACTCACCGTCGCTCCCCCTCTCACGAGATAAATTACGACTCCCTCCTCTCCGATTCATCGAACGAGGACACAACCGGCGGAGAGGACACAATCGACGCACTCGACATAGTCGAAGAACAGGCACCGGAATCAACAACAGACGCGGAAGAAGACGAGGAGCCAATCGAAGAGAGCAACAAAGCTTCCGGCTATTTCTTCCACCACGTAGAAGGCGTAATAAGACGATCCTTCAACAAGCGATCGACGATGACGATGACGGAGGAGTCAAATCAAGG…
F01.PB296	ACGGCCCTTACGGTTTTCTCCCGAATATTGTATTAGATTCAACCTCTCTCACCTACACACCGCTGTTAATCAACCCCGTTAGCACAGCTTCTGCTTTCTCACAGGGAGAGTCTTCATCTGAGTATTTCATCGGAGTAAAAACCATAAAAATAGATTCGAAAGTGGTTTCAGTTAACACCAGTTTGTTATCTATAAACAGTAACGGTGTTGGTGGAACCAAGATAAGTACAGTGGATCCTTACACGGTTCTAGAATCTTCTATTTATAAAGCGGTTACGGATGCTTTTGTGAAAGCTTCTATTGCAAGAAACATAACGAGGGTGGCTTCGTTTGCGCCTTTTGAGTTTTGTTTCAGTTCTGATAATGTGGGTGCGACGCGATTGGGTGCGGCAGTGCCTA…
F01.PB297	ACTCGCTCATCTCCGTATATATACTCTTTTTCCTCTCTTTTTTCTCATCTCTCTTCATTTGTTTTTTTACATTCTTCTCCAAAATTATTATCCATCATGAACATTCACTCTCTTTCTCTCGAGAATCAATAATAATAATCATTTATTCTCAAATGACTGATCAAATTTTCATCCGTCATCAACCGTCGCAGCGCCGTAAACATCGCGGCGCTGGCGAGGTGGCAGGAGGCACGGCAGCGGAATGCACCGCCGTCTGTTGCTGTTGTCCCTGCGCGATTCTCAACTTCGTCGTGTTAGCGGTTTACAGAGTCCCGGCTGGACTTTTCCGGAAGGCATTGAATCGGAGACGGCGGCGGATAATGAAGAACGGCGTTAGCGTTAAGAAGAACGGGAACGATG…
F01.PB298	GGAATCGCCGCCGAACTGAATCAACTCACCGGAAAACACTGCCGGAAAGGAAACCGCCACCAACTGTAACAAACTCATTCAGGGTTTGTTTTGATTTGGAGAAAAGAGAAGATGAAGCAAGTAGTAGGAATGGTGGTTTCGAATAAAATGCAGAAGTCGGTTGTGGTGGCGGTGGATAGACTGTTTCACCATACCGTGTTCAACAGATATGTTAAGCGGACTTCGAAGTTCATGGCTCATGATGAGAACAATCTTTGTAACATCGGTGACCGGGTTCGATTGGATTCTTCTAGGCCTTTGAGCAAGCGTAAACATTGGGTGGTTGCTGAAATTCTCAAGAAAGCACGCATATATGTTCCTCCTTCCGCACCGGTGTCTGAGAATGTGAGCTCCGGAGGA…
F01.PB299	ACAGAAACAACATAACCAAAAGTAAAGTAAATAGAAAATGGGTATAGCATCCATGGCCAACACTTTCACTCTTCCTCACTTTCACCCTTCTCACACCCTATCTTCATCCATCCCCAAAATCTTCACTTTCCACACCCCCATTTCCACCCCTTCACCCATCCCCAATGCACTATCCTCAACCACAAGACGCGCACCCACTCTCATTCGAGCCACCTCTTCTTCCTCCTTCGGCTCTCGCCTTGAAGAAACCATCAAAACCACACTTTCCCAAAACGCTGTTGTCGTTTACTCCAAATCCTGGTGCTCCTATTGCTCTGAGGTGAAATCCTTGTTCAAGAAGCTCGGTGTTCAGCCACTGGTGTTTGAATTGGATGAAATGGGTCCACAAGGTCCACAATT…
F01.PB300	ATTATCTGCAAGACTGCAACACATTGCATAACACTTTCTGTTCATACGATAAACCACAGGAGAACACGGATCCAAAATGCTGAGCCTCTCCGTTACTTCATCATCTTCTTCAACACTTTCCTTTTTTCCCAAACCCTTACAATTCAAAACCTCCTTCAATGGCATTCGGCTACTTCAACCTAACACCTGCACAATTCCAGCGACAACGAAACGCACCGCTTTGGTCCCAGTGATGATGGCAAAGAGAGAAGAGCAATTGAAGGAAATTAGAAGTAAAAGTACTGAACAAATCAACCAAGAGGTTATTACCCTTAAAGGCGAGTTGGACCTGCTTTATCTTAAGAAATCTAAACGTATGGATGTTCTACCCAGTGATTTTTTGAAAAAGCGCAAGACGAT…
F01.PB301	acAACAGGCAGTGGTATCAACGCAGAGTACATGGGGATGGCGGAACCAAACGAAGAACAACAACAGAAGCCTCCTCAACCTTCCGATCCCCCGCTACCATTCGATCCCAGTCGAATGGTTGGTATCATCAAAAGAAAGGCTTTGATCAAAGACTTAGCTGCTGCATACCATGCTGACTGCCTTCAATATTGTCAAGAGCTTCTGGAGCTTCAATCTAAATGGGATGAGCCATTTATTGACTTAAAACCTCTCGAGGAATCAAAAAAGGAGCCAGTGCGACCCTCTAAACGCATGAAAAAATTGCGCTAGGATGGTTGCTCCGCAACTTATATGGTAACGAAATATGCCGCCAAATGTTTTTTGGTTGCTGTTGGTGTACCTGTTAATATCAGAGCATAT…
F01.PB302	AGGGCACTCTCTCTTTTCTTTCTGGGTTGCTTACATCGCTGCTCTCCTGCTCATAGAGAAAGCTGTAGCCGCAAGCGAAACAAGGATCCACGTACGCGGTACGCCTTCGATTTCAGAGAAAGCTGAAGCCGCAAGCGAAACAAGGATCCACGTACGCCTTCGATTTCAGACTTGTAACGAGCGAAGAAGAAGAAGAAGGTGAGAGTGGTGAATTGTAAGAATACTTGAGGATGTCTGCACTTTTCAATTTCCATTCATTTCTTACTGTTATACTTTTGGGAATATGTGCTTGCACTTACTTCAAGATGCAATTTCCAGCCATCCTTGAACAGAGAACTGGATTTCGTGGTTTCTTCTGGAAGGCGGCAAGAGTAGGTGAGCGTTTAAGTCCGTGGGTAG…
F01.PB303	GTCATTAATTCAAACGAAGACTAGTACCAGTACATATTTTAACAGTAATAATATGAAAGGATTGCTTTTACTCTTTATTGTGCTTCCAGTAGCTTTAGTAACTGCAGCTTGTTCTGGTGGAGACTCATCTATTTATCCTGCTCACTACACTTCCGAACACTCTGGTGAGGCAACATACTATGGAGCTTATGCAGGAGGTGGAGCGTGTGCGTTGGATCCCACCCCAGCTATTGGGTCGAGTGTCGATCTCACTGTTGCCATTGCTAACAATATTTGGGCCAATTCTGAAGTGTGCGGTATGTGTGTGAACATCACAGCAAAAGGAACGGGATCAGGAAACTCGCCTCTCAGTGGAACTTATATTGCTTTTGTGAACAACCAGTGTCCTAGCTGTTCTGA…
F01.PB304	GCGGCTGCTGCGTGCGTGTGTGTCGACTATATCACTGTCTCTTTACAATTCCTCTCTCTCATTCTCTCTCTATAAATCTTTCTCTCTCTAAACACTCACTTCATCATCATCATTTCTCAATCCTGCAAGCTCGATCTTCCATTCTGATTCATCCACCGCCGATTCACTCACCGGAATCGCATTTGTGTTTGATCGGAATCGGAATCAAAATGGTGGTTGATCATACTGGAAAGGGATCAGAAGCTGAAGATTCAAACCCTAACGCCGTTTCATCGGAAAACAGTCCAAAGAAAACCTGCGCCGATTGCGGAACTTCCAAAACACCTCTATGGCGAGGCGGACCTGCAGGTCCTAAGTCACTATGCAATGCTTGCGGGATCAGGAGCAGGAAGAAGAAGA…
F01.PB305	GTCTTCTTGCTCGTAGATCTCCGTTCTCTGCTCTGAGTTTAAACATTGCTAGAGGATTTTGACGTTTGCCACATACTATCTTCCAGAATGAGCCGTCCAATGGAAGAAGAACCTGTTGGGAAGAATGAGGAAGAAGAATTCAATACTGGACCACTTTCTGTACTCATGATGAGTGTTAAAAATAATACACAGGTACTGATAAATTGTCGCAACAACAAAAAACTTCTAGGTCGTGTCAGGGCATTTGATAGGCACTGCAACATGGTTCTCGAAAATGTTAGGGAAATGTGGACTGAGGTTCCTAAGACTGGCAAAGGAAAGAAGAAAGCTCAGCCAGTGAACAAGGATAGATTCATCAGTAAGATGTTCCTTCGTGGAGATTCTGTCATCATTGTTCTT…
F01.PB306	TATCTTTATTCCAATATAAGAAGAATCAAAATATGAATCTAACAATCAACAAAAAAGAACAGGTACAAATATGAAATAGAGGTACCCCATTTTATGATAAACTTACCCTCCCTTTTGTTCCTTTAGTAGGCCTAGTATTTCCGGCAGTTGCAATGGCTTCTTTATTTCTTTATGTTCAAAAAAACAAGATTTTTTAGATACCACAAGTTTTCTATATTTTTGAAAATAGGGTTCAATTTTTGAGTTTGGATTTGTTATTTTGTTCCATTTTTGAATAACGATTGCCTTCAATAAAAAAAAAAAAGAAACGTACTAATATTATATAAGCCTTAATAAGATAAGGAGGTTTGAATATAACATAACAACATAAATATGAATCTAACAATCAACAAAAAATAA…
F01.PB307	ATGGCGAACAAATCCAACACGTTAATCTTCATCATCTTCTTCTTCTTCTTCGCCAAAACAACAGCCAAGGAATCCGTTTACGATTTACTTCCAAAATACGGTCTTCCTAGTGGTCTCCTACCTAACTCCGTCACCGACTACTCTCTCTCCGACGATGGCAGATTCGTCGTCTTTTTGGATAGTACCTGCTATGTACAGTTCGATTACTTGGTTTATTATGAGAAAAAGATTACCGGGAAGCTGAGCTATGGTTCGATTAGTGATCTTAAGGGGATCCAAGTTCAGCGGGTTTTTATTTGGTTTAATGTTGATGAAATTAGGGTTGATTTGCCTCCGTCCGATAGTATTTACTTTCAGGTTGGGATTATTAATAAGAGGCTTGGTCTTGATCAGTTTAAG…
F01.PB308	ATAGAAAATTGCATTTATAATTGTTTAGTTTGTCCAAGATGAAAAGGACTATGATAACACGTTATCCTCCTCATCCTCTTCTTCTTCTTCATCACAACCCATCACCATTCACATCTCTCACTTTCCCACCACAACACTCACCTAAAACGCTGTCGTGTCACCTCTCTACATCACACAACACTACTACATCATTGCTCACCAAAATTCACTCCAAACCTTTGCATTTTGCTCTATCCGGTGCCCTCTCACTTTGCTTGTTATTCGGAGGTGCTGAAATTGCCCAGGCAGCAAAAGCTGGTGTCAATAAGCCAGAATTGCTTCCTAAAGAGTTTACTACTGTCATTGATGTTGCCGGATTCCTTTCCGACGGTCAGGAGAAAAGACTAGCACAAGAGATTT…
F01.PB309	GTAGCAGCCAGCTACTTTGTTTGGTCTCTCTCTCTCAAGGCGTTCTACTGTGGGATAAGAATCTGACATCGAAGATGAACTGTTATAGTCTTCAGCAGAACGCCTTTGCAGCTTGTGAGGAGATGAGAGGTTCGGTTACGGTTATGGATCAGAAGGAGCCTCTCATTTGTCCGAAGCCACGTCGAGTTGGGGTCTTGTCAAATATCCCTATGCGGCAATTCAGATTTCATTTCAATCAACAAGCAGAGTGTTCTGATTCAAAAGCTGGGGCTGAGCTACTTGACATGATTTTCGAGAAGGAGTGTCTTGGGGACGAGTTTGCTTATCAGGCAGCTTCATCTCCACCATATTTTTGCGTGTCTCCGCCGGTCCGGGCTGCAAATCCCTTAGTCCACGATG…
F01.PB310	ACCAACACTTATTTCAAACAAAACCAAATCAAAAACCAAATCAAACCAATAATTTACAATGGCTTCATCATCAATTTCAATGTCTTTACCACTACCCAAGCCACACACAAAAACCTCACCACACCCTTCTTGAAACCTTTACCCTTTCCACAAGCAAAGAAGACACTAGTCAACAATTCAACTTCAAAATCCAATCTTGTTAGAGTTCAAGCGTCATTGAAAGACCAAACAGTCAAGGGTCTAACAGCTTTTGCATTGACAGCTTCTATGGTCATTCCAGATGTTGCCCATGCTGCTGGAAATGACTTTTCACCTTCTCTTAAGAACTTTTTACTTAGCATTGCTGCTGGTGGTGTTGTTCTTACAGCTATATTAGGTGCTGTGATTGGTGTTTCCAAC…
F01.PB311	GGAGGTGCTTTTCTTTCCCTTTTTTTATATTATTAACTCATTCCATTCCCAATTTCTTTCCATTCCTTCTCTTTCTTCTCCTTTCCACTACGCATATTTCGATTTTCCTTTTTCTTTCTCTCTAAGGGAAAGAGGGGAAAATCTTATATCTTAATTCCAACCTATTCTGAATCTGCAGATTTGTTTGTTTCAATGGCGGAAGAACATCGATGCCAAGCGCCACGTCTCTGTGCGAACAACTGCGGTTTCTTTGGGAGTCCGGCTATGCAGGATCTCTGTTCTAAATGTTACCGTGATTTGCAGCTCAAGGAACAGCGATCTTCGTCGGCGAAACTGGTTCTCAATCAAACGCTGACTCCCCCTCCTCAACCGCTGGTTTCGCTGGTTTCTCAGGACGTT…
F01.PB312	AAGCGCCAGTGTTTTGTGTTATCCAAACACTACTCGATAGTCAAACATGGTGCTACAAGCGAACACTAGTTTCGCACTCACATATTTCCCACATTTTCCATCATCTTCTTCTTCTCTCCTCCCTCCTCAAATCTTCAACTTCAAACTCAAACCCTCCCAACCCTCTCTCACTCTCACGCGCCGCCGCACACTACCAGTAATCTCACGCGCCGTCGAGGAAAAAAACCAATCCAGCTCCAAACCCGAACCCGAATCCGAACCGGAGTTTAATGAGTCCGAATTAGCATCGGAATTGAAGAAAGCGATGCAAGAGAGGAAGGATAAAGAAGACGACAATTTCTGGAACGGAGTGGTGAAAGAGATCGGCGAAATCGAGTGGCCTGAGTTCGGAAAGGTTCT…
F01.PB313	AACCAAAGAAACAAAGCGATAAGATAAACCAAACCAAACCCAACCCATTTTGAGTTTCCACCATTTTTCCAATCACCATGGAAGCCACTGCATCTCTCTTCACCTTCTCTCTTCCTTCCACCAAAACCCAAACCCGTCATTTCCTAACCCGACCCGTTAACCCATTCATCTCCCCTTCAAAACCCGTTTTCAAAACCCACCGTTTCCTCCCTTCCATCACCGCCGCAATCTCCCGCACAAAGAAAGAAGAAACCGTCGAGTCCGTCAGAGACCAGCTCGAAAACTGCTACCTCCTCGCCGGAATCAACTACAAAGGCTTCACCGTCAAACAGTTCCAAGACCTCCGAAAGTCTCTCCCGGAGACAACGACACTCCTCGTGGCGAAGAACAATTTGGTTT…
F01.PB314	AAGCAATCCTTCTCATTTCTCTCTCTTCATTTTCTCTCCGACTTGCGAGCCCGAGCGATCCAACCCTACCCTCACCATGTTCCGCCGCGCCACATCCACGTTCCTCTCCCGCGCCTCCGCCACTCGGCGCTTCTCCACCGACGTGGGTACCCCCACCCCCAACTCCTCATTCGTTGAAGCGTGGAGGAAAGTTAGCCCCAATATCGATCCACCTAAGACGCCGCTCGAATTCCTCAAAACTCGTCCCCCTGTTCCTTCCACCATCCCTACCAAACTCACTGTTAATTTTGTTCTTCCCTATCATTCTCAATTGGCCGCTAAAGAGGTTGACAGTGTTATAATCCCAGCTACAACTGGTGAGATGGGTGTTCTCCCAGGACATGTCGCAACAATAGCAGA…
F01.PB315	TAATGACAAATCACAAAGCTATATTATTCTACAATCTACATTCACACCGCTTGAATTTTGTTCTTCTCTTGACAAATTCCATCACACGACACCGTCTTCTCCACCACCGCTTCCCACAAAAATCCCAAATTCAACCAAACCCTAATTCATTCACACCCATTGTTCTCACACACCGCCACCAAGCAAAGTCAAATCCCAACACCCGGACTTCAATTTCATCTTACACGTTTCAGTTAATACCCAAACCTTCACGTCTTCTCTCTTCATCCACACCCTATATATACACACTCAACACAAAAAGAATGGGTTCTATATTGAGTTCTCAGAATACCCAGATGAGCAAAGAAGTGATGGAAACGTCTTTGAGTAAAGCCAAAGAGCTCGCTGCTTCTTCCCCCG…
F01.PB316	AATTCATCTTGAGCCTTTTTTTCTAATTCTCTATTCTGTGTACTATTGTTCATCATTTTCTCTTCTTCAAAGTTACAATAAATTAAACAAATTTGATAATATTTAACAAATGGCTTCACAAGGATGTGAAACTTTGGCTTGTGATGTAGAAATCAAGGGTGATAATCTTCTCATGTCACTAATGGAAGAGTTACCATGTGATGAAAATGATGATGAAAGATTAGATAGCTTGATAAGATCTTTTGAGGCTGAAATTAGTGAAAGCAAGATGGGTGATCATGGTGATCGAACAAGTATGGAATCACTACAAATGAAGAGCAATTTAGAAGAAAATTACAATGAATCATGGAACATAGGACAAGTGGATGACTTTGGGGTTGAATGGGTTGATATGGATTT…
F01.PB317	GAGTAAGTAAAAAGTGAAAAAGCAACAAACTCGCTTTATTCTTAGCTTCTTCTGTGCCGCACCCGACTAAGATTCTCAGATTCAAGATGATAGATTTTTCTCGCGTTCAGAAGGAGCTTGTCGAATGCCGTAAAGACGCTGCGGGATCGGGGATTCAGGTCAGCCCTAAAAGTGATAATCTCGTTAACTTGATCGGGACGATTCCTGGACCTACCGGAACTCCTTACGAAGGCGGTGTTTTTCAGATTGAAATCACGATACCCGATGGGTATCCGTTTGAACCGCCGAAGATGAAGTTTACAACCAAAGTCTGGCACCCAAATATCAGCAGCCAAAGTGGGGCTATTTGCCTGGACATCTTGAAAGATCAGTGGAGCCCCGCACTGACTCTGAAGACTG…
F01.PB318	ACGCTTACATACTCCGACTACCCAAACAACTTTCTACCACAAATATCCATCATAAAACAGTCTTTGTGCACTGTTTTCTATCCCGGACGATCTTTCCCATCGATCGTTATTAACGACCGCGATACCTTGCAACAAACCCTTTAGATACCCCCTCTACACATCACAAAATGGCTCTTAAGCGCATTAACAAGGAGCTCACTGATCTCGGCCGAGATCCACCCTCTTCTTGCTCTGCCGGCCCCGTCGGCGAGGATTTGTTCCACTGGCAAGCTACGATTATGGGTCCTAGTGACTCTCCATACTCCGGTGGTGTCTTCTTCCTGGCCATTCACTTCCCTACCGACTACCCTTTCAAGCCTCCCAAGGTCAACTTCACTACCCGCATCTACCATCCTAACA…
F01.PB319	ATTTCAATTTCCATTCAATTCCTTCAAATCTAAAACCCTAGCGAAAGACAACTCAAAACCTCAACACAAACCTCCAATGGCCTCCACCAAATTCACCGCTCTCGCAACATTGGCGACACTCGCCGCAATTGTTTCCGCCGCTGCCGCTGCCGAGGCTCCAGCTCCAAGTCCCGCTTCTCCAGCAACCGCTGTTTCACCATCCGTCATAGCAGGTGTTGTCGCCGCCGTTGTTGCTTTTGCTTTTGGATCTGCTCACCGGATCTGAGCGTTTTACACTCTACTGCGATGAATTTACTTTTATTTGTGTGGTTTTTTTAGTAGAGGATGAGATTTGACTAGTTTAGTAGTATATAAAACTCTCTCTATCTCTCGTTTTATCTTTCATTTAGAGATTACAGA…
F01.PB320	ACCTTTCAATATAATATGGCTTCTTCTTCTTCTCCTTCTTCCACCAAAGTCTCCATGAGACTTCTTATCGACACAAAGAATAACAAAGTTCTCTTTGCTGAAGCTTCAAAACCTGTCATAGACTTTCTCTTCAACTTGCTATGCTTGCCTATTGGCACTGTAGTTAAGCTTCTAAGTGCGAATGACATGGTAGGTAGCTTAGGATATCTGTATCAGAGCGTTGAAAATCTGAACCAGAATTACATGCAACCATTTCAAACTAAAAATGTTCTCTTAAACCCAAAAGCCCAAAGCATTTCCACTGAAATCTCTGGCTTCCTTGCTCAGAATGATGTCAATGAAGACAATGATGAAGAATCCAAGTTATACATGTGTCCAAGTAAGTGTAAGTTTGAGGTG…
F01.PB321	CTAAATCAACCAAATATCTGCACCACCAATGCTGCTATTCAATTCCTCTCTCTTATGCGCCTCTTCTTCCTTCCCGACAAGGTTAACTCTCTCTCCACCAAAACCGCTAACCTCTAAACCCCGTATCCTACGCCACTACTTGCAATGTCCACTCCCTTCTTCTTCCCTCTTGGCCACAACCACCATCACGCGCGTTCTCGGAGACTCACTCACACAGAAGCACGTGTACCCTGACCCAATCCCCGAATTCGCTGAGTACGAGACACGCAAATTCAAAGCTGAGCTCTTGCAGAAGCTTTCGGAGGATGTGGATGAGTTCGGCGATGAACTTGATGCGGTTGTTGACGTTTGTGGTCAGATATTTAGCAAGTTTTTGCACAAGGAGTATGGAGGTCCAGG…
F01.PB322	GCCGACACCCACACAGACAAACACTGCGTTAAATATAGGTCTTCCGACTTACTCATGTTCATTCCAATTCCAAGTCAACTCATTCTTCTTCCTTTCCATCGCTTCCCGAGACTGCTCCGATTTCGATCACAAATGGCTACCAAAGTCGGAGGCATCTTCGACTCCCCTGGTTCTCAAAACTCAGCCGAAATCGAATCCCTTGCTCGATTCGCCGTCGATCAACACAACACCAAACAGAATTCACTTCTGGAGTTTACAAGGGTGGTGAAAGCTCGGGAACAGGTTGTTGCTGGTACACTGCATCACCTTACGATTGAGGCTGTTGAGGCAGGTGAGAAGAAGATCTATGATGCTCAAGTATGGGTCAAACCATGGCTGAACTTTAAAGAACTCCAAGAG…
F01.PB323	ACTTTGGCCCTTTCTGCGTAGATCAAAACAACAAACATCATGGTAGGACAGTTGACATCAACAAAACCAAGTCGAAGCGACGAGGTCTTAGATGCCCATGAACAAATCAGAATCACAAATCAAATCAAAGCTCAATTCGACGCTTTAACTCCTAAACGACCCATCAAACCCAACAGAAGCGAACCCGAAACACAAAACCCCCTCAACTTCTCCACTCTCTCTTCACACAACATACCAGAGCTTGAAAAACTTCAATCTCTTCAATCTAAGTCTCAAGCTTTTCCTTCCTCAAATGGATCAGTGGAAGATGAATTTGTGGAAACTCAGTATTACAAGGAGTTGTTGTCGATTGATAAACATCATCATGCGACAGGAAGTGGGTTTATAAAAACGGTTAGA…
F01.PB324	ATCTGCAATTTTTAACTCTCCAGTCGTCTTCTAAATCTTCACTCTCTCTGTAACTCGCTTCTCTCACCCACCAAACCCTAATTCCCAATTTCATCACTCTCGCCGCAACTCTATGCATCAGATTCAAAAATCCATACTTTATATCAATCACTTCGTTTCCCGTTATTGATTTTATCTTATACATATTTAATTTGTTTCGATTCGATTATTCTCACTCTAATCTCGCGATGAAAGAGGGTAAACTAAATCATCAACTTCAGCACCAGAACGGTCATCTTTCTCCGTTCAAATTCGCCAAATTGCTCGATCCTGAAGCTTCCTGGGATAAGGATCAACTTGGAGATGTGTTGCATTGGATTCGACAAGCAATGGGACTTCTATTTGGATTACTTTGGGGTG…
F01.PB325	GAACTAAACACAACAAAACAACTACAGTCACACTCTGCCATTTTTTCTGGCGGCGATTCAAGAGCTTCGAAATGGCTAGAATCAAGGTGTATGAACTGAGGCAAAAAACGAAAGCAGATCTTCTGAATCAACTGAAGGATCTCAAAGCAGAACTCGCTCTTCTCCGCGTTGCTAAGGTCACCGGTGGAGCCCAAATAAGCTCTCCAAAATAAAAGTTGTTCGGCTTTCAATAGCGCAGGTTTTGACTGTGATTTCACAGAAGCAAAAGTCGGCGTTGAGGGAAGTTTATAAGAAGAAGAAATACTTGCCTTTGGATTTGCGTCCTAAGAAGACTAGAGCTATTAGACGACGTCTCACAAAGAATCAGCAATCTTTGAAGACAGAGCGCGAGAAGAAGAA…
F01.PB326	ATTCTCGTTTTTCATTTCTCTTTCTTCGCTTTGTGCTTGGTTGAATGAACATGGGGATTGAAACGGTGTCGTTTCCGCGCGTGGCGTCACGCACTTCTGTGTTGTTGGATGCCGCGGAGAATTTTGATGTGAGAAAGGTGGATGATGAGGTTTGCAGTACGACGTCGTCTTCGTCGATCGGAAGGAATAGTGATGATGACGTGTCGTCGGAGAGATCAACGGTTGAGAATGAAAATGAAGCGGAAAGTGCTTATAATGGTGCTGGTGCTTTGGAAGCCATGGAAGCTTTGGAAGAGGTTCTTCCTATTAGGAGAGGTATTTCAAGCTTCTATAATGGCAAGTCTAAATCCTTCACAAGCCTAGCTGATGTTGTCACAAAACCATCTGTAAAAGACATAG…
F01.PB327	CTCTTGTCATTCCTTTTACACAAAACTTCAACATATTATCATATGTATCTTCACCTTTTACACAAATATTTTTTTTTTATATTATTCAGTGTCTGTGTCGTATATCTGATGTTTGATTCTACGCCTATCAGTTTTCTTTGAAGATTTTAGGTTGAATACTTTCGATAAAAAGCTAGAAAATTTTGTTAGACAACGTGGAAAAATAAGTATACATGGGAAATTGTTGTGCGTCGGCTACGATGGAATGGGCCGGGGACGATTGGGGTTCATTGGCATCAAAGCATAATCCTAGGATGAATTCAAGCAAGGTGTTTGACGAAGTGCATGGAATGAGTTTAGACAACAAAGAGAAAGAGAAGCTTTTAGGTGCATTAAGAGCTTCTTCTGATGCTAATGGAA…
F01.PB328	AGAATGACAAATACACATCCTCACAATGGCAGGGACTGCTTTCTACACCTCCTGCAATTTAGTATTAAAAACTCACAATACAAGGAGCCTAACAAGTAAAAAACTATCTCAATGTCAAATGAGAAGAAAATTTACAACAAAAGCAGAAGTAGAATTTGTAACAGCTGATGAAGCTAAGGAGCTTGTAGCAGTAAATGGGTTTAATGTTCTTGATGTTAGGGACAAAAGTCAGTTTGAGAGAGCTCATATTAAAACATGTTATCATGTTCCTCTTTTTGTTGAAAATACAGACAATGATCCCGGTACAATCTTGTTAAGAACTGTCCACAATAATTTTTCTGGGCTGTTCTTTGGGATACCATTCACTAGACCAAATCCTGATTTCTTAAAATCTGTGAA…
F01.PB329	ACAACGCAATTCATTGAACCCTGAACAGATAAAAACAAATTGCCACTGTAACTACCGAGCGAGCGATAATGGCGAAGAAGGGAAAGAAGCAACTGATGTCTTCTGCCCCATGGAGAGGCGAAGACGAAACCGACCAATTCCCCGACGCTAATCTCAAAGTCACCCGTCAACAGGATGACACTTCAACTATGCACGTTCCTCGCTCCAAAACAACCAATCACAATCATGATGATGATGATTTCATTGAAATCGATCCCGAACTTCGTTACAGTTTCCAACGCAATTTTCAGTTTATTCAGAGAGTTTTTAGCATTGACACTGTGGTGAAACCTCTCCCACCTGTCATGGCTTACAATGTCTCTCGCAACTTGAACTTCTTCACGCGCATTTTCACTCAAT…
F01.PB330	ACACCACAAATACAACAATTATTCCAACCAACTTCTTCAACAATCTCTTCGAATTCTCACGACCTCAATACACAAGAAACATGTTTATGTCTATGTTCAGCCACTTCGATATCTCACAAGGCAAGAAATGGAGCTTCTCCTTGGGTTCGGGTCCGGTACAGGATGTAAATCCAAAGGCCGATAAGGAAGCCACTTCCTCATCCAAAACCACCGTGGAAGATCCGAAAACATTATTGCCCGGTGGAGATAATAAAAACCCGACCCGTTTGAGAACAAGGTTTGCGCCGGAGTTTGATGGACTAAACTGCTTTGAATGCATTATATCTTCTGCCTAAGTGATGGATTCAATTCTGCTATAGTTTCAATCATGTGCAATTTTGATTCATTTATTTTTACTGT…
F01.PB331	ATGGCAATGACTTCCCCTTACACTTGCAGTTGCAGTGGCAATTCCGTAAGTTTCTTCTTACAGAAACGAAACGCTCATTACGGAGGTGGCGCGCTGAGACAACGGCCATTCACGGTGGTCGCACTTTCTCTTTCTCAATCGCGAAGGTCCGCCGCGATTCTCATTTCATCGTTACCTTTCACCTTCGTTTTCCTCTCTCCACCAGCACCAGCGGAAGCCAGAGAGAGACGCAAAAAGAAGAACATTCCCATTGATGATTATCTCACTTCCCCTGATGGATTGAAATACTATGATTTTCTTGAGGGGAAAGGTCCTGTGGCTGAAAAAGGTTCAACTGTTCAGGTTCATTTTGATTGTTTATATCGCGGAATCACAGCTATCTCAAGTCGGGAATCTAAA…
F01.PB332	ACATCATAGCAATCTTTTCTTCTATTATTTTATATTTAGTTTCTTCTAAAAAAAAATGGTGCTCTCTGGTAAGCTTATTACTGAACTTGCTATCAAAACACCCGCTGAAAGGTTTTACAAACTATATGCCGAAGAACTCCACGAAGCGCAAGTCCATTGTGAAAGAGTTCATCATACCAAACTTCATGAAGGTGAAGAGTGGCATGACACTGATACAGTTAAACACTGGACTTATGTCATAGATGGTGAGGTACACACATGCTACGAGAGTATTGAAGAAGTTGATAAAGAGAACAAAAAGAACACATGGAAGCTGTTTGGTGGAGATATTGATAAGCACTATAAGGTCTTTAAGCTCAGCCTTGAAGTAACTGATAAGGATGTTGTTAGATGGACTAT…
F01.PB333	ACACTTCACAAGAACAAAACATTCCAACCCCATCTAACTCTTGTTCTCATTTTCCGACCAAACCGGTTCCTAATCCGTCATTCTCCGGCAATGTCTATCAACGTCGAATCTTCGCCGCCGCCGCCGGTCATCGGAAAAATCGGACCGTACACTGTTTTCATGACGCCGCCTCCAACCCCTAAACCCTCTTCTTCCGAACCAGTTACCACTACTACTACTACTCTTCATTCACCAAACATCAACAATGGTAACAATCACGCTAAGATCCTTCCTCCTCCACCTCAGATTCATAACCCTTTACCTTCTTCCAAAACCCTCTCTTATGACTCTTCGTCTTTTCTTGGATTTTTCAAGAACGCTGTTAACAAGGTTCAAACTGCTCATTCTAGTTTGGATGAG…
F01.PB334	GCGCTATTTATCAACGCCTCTTACTCACATCTCTCTCACCTCACCACCATTTTCACACAAATGGCAACCACGACACTCTTCATCGCTATTCTCTTTCTCTTCTCCCTCTCCTCCACCACCACCGTCAGATCCGACTCCAACGAAGATTGCGTCTACACAGTCTACGTTCGAACCGGTTCAATTTTAAAAGGAGGAACCGACTCAAGGATCGGAATCAAACTCTACGACAAATACGGTTACTACATCTACATCAAGAACCTCGTTCCATGGGGCGGGTTAATGGGTTCGGGTTATAATTACTTCGAACGCGGTAACCTTGATATCTTCAGCGGAAGAGGACCTTGCTTAGACGGACCCGTTTGTGCCGTTAACGTGACGTCTGACGGTGACGGAGCACAT…
F01.PB335	AACCATAACTTCATCTCTCAATCTTGTTCTCACAGATTTTTGTTGATTTGAATCAAGATGTCTGGACGTGGAAAGGGAGGAAAAGGATTGGGAAAGGGAGGAGCAAAACGACACCGTAAGGTGCTTCGTGATAACATCCAAGGAATTACGAAACCTGCCATTCGTCGTTTGGCTCGACGAGGTGGAGTGAAGCGTATCAGTGGATTAATCTATGAGGAAACAAGAGGAGTTTTGAAGATCTTTTTGGAGAATGTGATTCGTGATGCTGTTACTTACACTGAGCATGCCAGGAGGAAGACTGTTACTGCCATGGATGTTGTTTATGCTTTGAAGAGGCAGGGAAGGACTTTGTATGGATTTGGGGGTTAGGGTTTTGCTATTTGGTGTTGGGGTTTGTTG…
F01.PB336	GGACGATGAGAAAAGTTACTTGAACTGAAGGACTTCGATAGTAGATTCACACAACTTAACTTCTCTTCATCTATCCAGAATCGTGAAAACCTAACCCATGGCAACCGTTCCTCTGGCATCAGCTGTTCTAAAAAGGCTTGAGGGCAAGGTGGCTCTGATCACCGGTGGTGCGGGCGGCATCGGCGAAGCTACTGCAAAACTCTTCTCCAACCATGGCGCTAAAGTTGTTATAGCTGACATCCAAGACGACAAAGGTCACTCAATTTGCCAAGAGTTACACAAATCATCAGCTTCTTATGTTCACTGCGACGTCACAAAGGAAAAAGATATAGAAACTGCCGTGAACACGACGGTTTCCATGTATGGTAAACTCGACATCATGTTAAACAACGCAGGCAT…
F01.PB337	ATTCACCCTTTATAATATAACCCGCTCTATCTTCTGAGTTCCGTCAATATTCCTTCTAGAAACATCGATCAAATTCCGTTAGACACTTAGAAAGAACCCGATTGAGTTTCACGCAAACTGAAAAAATGGTGAATTACATGCTTATGATCAGTGCTGAACTCGAGAATTTGACCAATCTTGAACCTCAAGGTGGTTGCGATGATCCCAATTTCTCCTATTTCTTCAAGTTGAAATGTGGAAGATGCGGTGAATTGAGCCAGAAAGAAACTTGTGTGTCTTTGAATGATACCGTTCCTCTTCCTGCGGGTAGGGGCACTACGCATCTTGTTCAAAAGTGCAAGTTCTGTGGGAGGGAGAGCACTGTAACTATGATCCCAGGCAGAGGAAAACCACTCACCC…
F01.PB338	ACAATCTTGCAATTTGATTGTTTGTTACATAAACTTCACCAACCAATCCAATCCATGGCACTCGTTCAAGCTCCACCCTCTGCTTCTCTCTCCGTCTCTCTTCGAGATGCTCGTGTTTTCGCCATCAGAAACTCACCTGCAGCCTCTGCCAAGTTTTCTAAATCCAGTTTGGCTTCATTTCGAGCATCCTTCGCCACTGGCTCCCCACTATTGATTAGCAGAAATCATGTAAGGAAAACAGCATACAGAGCAATGCCAGTTTCGGTAAGATGTGAACAAAACACTAAGGATGGGAACGGTTTGGATGTATGGCTAGGTCGGGTAGCGATGGTTGGCTTTGCAGTTGCCATTGGTGTTGAAATTACTTCTGGAAAAGGACTCTTAGAGAACTTTGGACTC…
F01.PB339	ATGATGTATTCCGAAAGCCTACTTATGCTCGATTTCTTTCACTGTTAGATAATTACAATCCACATCAAGGATCTAAGGAGGTTGTCACATCTGAAGAGAAACAAGAGCAAGCTTCTTTCATAGAAGAAATTAGTAGAACAGCACCGATTAAATATCTTCACAAGTTTCTTGCATCCAAAGGAATCATATCAGGAAGTTCCCAAGATTTCAAAAGATTGTTGACTAGTTTGTGGTTTGATCTTTATAGCCGTTGTGGAACTTCTGGTTCCTCTTCTGCTTTTGAGCATGTTTTTGTTGGAGAAATCAAACAAAGCAGTGAAGTTTCTGGATTTCATAACTGGCTGCAGTTTTACCATGAAGAAGCAAATGGAAGAGTTGATTATCAAGGCTATATTTTTC…
F01.PB340	ATTCTAGAGCGAAGAAAAGCATATAGTTTTATTTTCATTTGGCAAACCTAAACAGCAGAAAACTACTTACTCTTCTCACTGAGTGAAACAATTGAAGGCGATGGCAGGTAACACGCAAGATTCATCACCTCAGTCTTTTTGGGAAGGCTACAAAGAGTTTTGGGGCGACAGGTTTTCGTTTATGACCAATTATTCCAACTTCATCAAGCGTGATAAACCCCTCACTTCCTGGTCCGACTCTGATGTTGACCAATTCATTGCTTCTGATCCTCTTCATGGACCCGTGTTGAAAACTGCTAGAGAAGCAGTGCAATATGGCCTTACAGGAAGTGCTTTGGGAGCATTATTCACTGCAGGTTTTGCCTGGAAATATTCGAGGAGTTTACATGGCGCCGGTCT…
F01.PB341	ACACTCTTTCCATTTCACTCTTTTCTCTCTCTTAGGGTTTTCAATTCCTCTTCATTCCCATTTCACCATGGCTCAACAAGATGCTCAAAACGGTGCTTCCGATACCACTCTCCCGCCGTTTCCTTCGCCGCTCTCAAGCCTCATCTCTTCGTCGAAGCTCCAAAAGCCAACGACGCCGTTACGTTCTACAAGAGCGTCTTCGGTGCCGAGGAGGTTTCTCGCACTCTGAACCCTAAGCGTAAGGCTGATCAGGAGATTCCTCATGTTCTCTCCGCTGAACTGAAGATCGCTGGCTCTTCGTTCCTTGTTGCTGATAGCGTTGATGATTCCGCTACACCTGTGAAGAGTGGTGCAAACGGTGTCGTTTTTGCTTTGGAAACAGAGGATGTTGAAGGAGCG…
F01.PB342	AAATTTAATCATAGTAAACATGGGAAAATTTGGAATAGGCCTAGTTGTAGTATTAACATTGGTGTGTTTGATTGCGACAACAATTGCAGAACAGTGTGGAAGACAAGCTGGAGGTGCAACATGTCCAAACAACCTTTGTTGTAGTCAATACGGTTACTGTGGTGACACCGATGATTACTGTTCGCCTTCTAAGAACTGTCAAAGCAACTGTCGTGGTGGTGGTGGCGGCGGCGGTGGCGGTGGCGGTGGCGGTGGCGAGAGTGCTTCTAATGTTCGTGCTACCTATCATTATTATCAACCGGAACAACATGGTTGGGACTTGAATGCTGTTAGTGCTTATTGTTCAACTTGGGATGCAAGTAAGCCTTATTCATGGCGTAGTAAATATGGTTGGACTGC…
F01.PB343	GAACATAACAGAAAACACAGAACAATGGAAGGTTGGGACCCCAACACGAAGTCGACGCTAACACAGATCCCACTCTTAACCACAAAGTCCGGTCCACGCGACGGAGCGGCATGGACGGCGCGTCTGAAGGAAGAGTACAAATCCCTCATCGCGTACACTCAGATGAACAAATCCAACGACAACGATTGGTTTCGGATATCCGCTTCCAACCCCGAAGGTACTCGCTGGACCGGGAAATGTTGGTATGTTTATAATCTTCTCAAGTATGAGTTTGATCTTCAGTTTGATATTCCGGTTACCTACCCTTCCACCGCGCCGGAGCTTGAGCTGCCGCAATTGGATGGAAAAACTCAGAAGATGTATAGAGGAGGGAAGATTTGTTTGACTGTGCATTTCAAG…
F01.PB344	AATGTTGTCTTTAGCCAATTTTCTTAACAGTTGGTTAAAAAATGTCTTCCTTTTTTTCCCTTAATGCCCTTCATGGCTCTCTTCTAAGATCGAAATTCCTAGGCCAAGAAAATCTCACTCATCTTTATCCTCACAGCCATAAAGCTTCCTTCTTACACAGCAGACCAGCCTACAAAACAGTACGAATATGTGCCGAATTCGACCTGCTGGAAATCATGGGAGGCAGAGGACTCTGCAAAGGAGAAGAAGGACTTGAAAAAGAGCTGAAAAGAGAAGTTGGTTTAGAGGATCAGAATCAACCACCATCATCAGAAGCTAGTGAGAACTCAACACAGTCCTTTGAAAGTGTTGCAGAAGACGGTTTTGAGAAAGAGTTATTGGGATTAACTGGAGGGTTTC…
F01.PB345	ATTTGGTGGTCTAGAAAGGCGGTGTTGGTCTTGAATAAGTTTCGGGTCCTCCAAAGTCCACATAGCATATTCTCATTCTATTCTTTCGCCACACGCCGCTTGCTCCCGCAGCTTTCTCCAATGGCCTCCTTCGATGAAGCTCCTCCGGTAACCCCACCGCCGGAGACAAGATCTTCAGAACTAAGTGCGCTCAGTGCCATACCGTCGACAAAGGCGCCGGCCACAAACAAGGACCCAATCTGAATGGTCTGTTTGGAAGACAATCTGGGACAACTCCTGGATATTCCTATTCCGCAGCTAACAAGAACAAGGCCGTGAACTGGGATGAGAAGGCCCTCTATGATTACTTGCTTAACCCCAAGAAGTATATCCCAGGGACAAAGATGGTATTTCCTGGTC…
F01.PB346	ATGCACCAAACTCAATAATCTCTAACATGACATCTTTAAGTTTCCTAGTGCTTCTCATTGTTGCTCTGATTGCCATCCCTCAGGGGCTTGCATATTATGGGTATCCCCCTGGCCCTCAGCTTCCTCCTTCTTATGCAGGACCGCCAATATATCCTCCATATGGACCACCGAGGGAGAAGTTTCAGGCCGTGCACACGCCTTCGGTAGAGAAGACAGTAGGCGAAAATACACCGGTCTACAAGTCACAGGTTGAGAAACCTCCGACTAATAAGCCATCAGTGGAGAGGCCGGTATAGAGATCTCCTACGTATCAGCCTCCGTTTGAAAAACCACCTATTTATAAACCGTAAGTTGAGAAGTAACTTGTTTACAAGTTTCCATATATATATGAGATGCAAC…
F01.PB347	AAAGGTTAGCGAGATTAAACGACACGGAATATCTGAAAAGGGGTATAGGGTTTTGGGATCCAAAATCTTGATATTCCAATCGCAAAATTCATAATCAAATCACAAATCTAAACCCATTATCAACTGCTATGGTCTGCGAGAAATGTCAGAAGAAATTGTCAAAGGTGATAGTACCAGACAAGTGGAAAGAAGGAGCCAGCAATACTACTGAGAACGGTGGCCGCAAAATCAACGAGAATAAACTCCTCTCCAAGAAGAACAGATGGACCCCTTATGGAACTACTAAGTGCATCATTTGCAAGCAACAAATGCACCAGGATGGCAAGTACTGTCACACCTGTGCCTACTCAAAAGGAGTTTGTGCGATGTGTGGCAAACAAGTTCTTGACACCAAGTTTT…
F01.PB348	ACAATTTCTCCTCCTAGCAGCAGTAACATCACACAAACCAAAACAAACGGCGATGGAAAGTGGAAGCAGCATCATCAACAACAACCCAGATGAATTCGCGGTCGGTTGTTTCCTTTCCATCAGAACAACCTTAGGCGACGAATTCGAAGGTCAAGTTGTTACCTTTGATCGAGCAACCAACTTCCTCGGACTCCTCGAAGGTTCCGAGCATGGCCCTCTTCGTAACGTTAGGATTTTGAGTGCTGATTATATCAAAGATTTCACCTTTTTAGGTCAGGGTCATGACCCACTTCCAATTGATTCACATATTGATCTTCACACTCTTCAATCAAGGGAACTACTTGCTATTAGACAAGCAGAAGCAGAAGCTGAGAGGATTGGGGTTGGTGTGTCTAGTGA…
F01.PB349	TACTGAGTTTTTGTTGCCTTTCATTGTGTTTTGTCTTTACTTTGCTTGTACTTTCTTGGAATTTGTTTGGACCAGGTTGTTGATTGAAGTTGTGGATCTTGAGCTGATAGCTATGGCTTCATCTTTGTTACTGGCTGTGGTGTTTGTGTTTGATCTCATTGCTTTTGCTCTTGCTGTTGCTGCTGAACAAAGAAGAAGTACTGCCAATTTAGCACAGAATATTGAAGGAAGAAAGTATTGTCAATATGATTCAGACATTGCCACCGGCCTAGGTGTTGGGTCCCTCTTTATCCTTGTTGCCAGTCAAGTCATTATTATGGTTGTAACTAGATGCTTGTGCTGTGGGAAAGCCATGGCACCTAGTGGATCCAGATCATGGGCAATTTGTTTATTCATTAC…
F01.PB350	ATTCTATTATATTCTTTTCCTCCACGCCAACAACATCATACCCCTCTTCCATTTAGATCTGCCATTGAAGCTGGGTGCCGGTGCTAGCTATCAACAATCATGGATGGTGTTGTTGTGAGAAGGGTCATTCCTTCTGATAACAGTTGTCTCTTTAATGCTGTTGGATATGTTATGGATCGTGATCAAACTAAAGCCGCTGAGTTGAGACAGGTTATAGCTGCAACGGTAGCAAGTGACCCGAGAAATATTCCGAAGCATTTCTTGGGAAGCCAAATTCAGAGTATTGTCGCTGGATCCTTGACCCAGAGAAGTGGGGAGGTGCAATTGAACTCTCAATATTAGCAGATTATTATGGACGCGAAATTGCAGCGTACGATATACAGACAACGCGGTGTGATT…
F01.PB351	AAGTTATATCAACACAGCTTTTTCTCATCAGAAGCACTTTTTCAACTGATCCATTCTTTGATTTTCAAGTTTCCACTTCAAACCTTTCATGGCAAACCTTGGAACCACACAAAGAATACCAACATCCTCAAAACCTTCATTTCCAACAACTAACGCGTCTGAACCAAAAGGTCTACATGAAAAACCGTATGCTGATTTCAAATTCTACTGTCCAATTAACATTCCCTTGACAGCAGAAGCTGCGGCCTCTCGTATCATAAGAAACTTAGGGAATTTGGGGCTATACTACACACTCTTTATTTGGATCATACTCTTCATAACCCTCATACCTCAAAGAAAAGTGTCCTTGATTCTGTTGGTTATCATGACTTATGTGACAACCCTTTATTGTTTACTGTT…
F01.PB352	CCTCCTCGCCTCCTCAGTCATTCTACACGAAACCTTCTCTCTCTCTCACTCACTCTCTCTGACAATTATGCAAGGAGCATTGAGATCATTTTTGTCGAACGGGAACGTCATAAAAAATGCTGTTTTGCAACGAGTCCGCATGGTGAATCCCTTGTTGCAGCCAGCTGCCTTTTCACGGTTTGAATCCGTTACACCTGCTCGTATTGAGGAGCATGGTTTTGAGAGCACCACAATTTCAGACATCTTGCAAGGAAAGGGTAAAGGTGCAGATGGTTCCTGGCTTTGGTGCACTACAGACGACACTGTCTATGAAGCTGTGAAATCGATGACACAAAACAACGTCGGAGCTTTGGTGGTCGTGAAACCAGGGGAGGAGAAATCAATTGCTGGAATTATTAC…
F01.PB353	ACACCTAATAAACTCTTTTCCTCTTCGATTATTCCAGAAACAAACAAAGCTGCAACGAAGAAAAAAAGCTCAACAATGGCGTCGTTGCTACAAGCGATTGTAGATCCAAAGAAAAACTGGTTCGCCGCTCAGCACATGAAAGCCGTTTCCAAACGCCTTCGCAAATACGGTCTCCGATACGACGATCTGTACGATCCATACTACGATGTTGATATCAAGGAGGCGCTGAATCGGCTTCCCAAGGAGGTTGTTGATGCTCGCCATGCGCGTCTCAAGCGCGCTATTGACCTTTCCATGAAGCACGAGTATCTCCCTGAGGATCTTCAGGCAATGCAAACACCATTCAGGAGCTACCTTCAGGAGATGCTGACCTTTGTGAAGAGGGAACGAACAGAGCGG…
F01.PB354	AGATTAAATTAAATAAAAAGCAAGAAATAGATAAGTCCCAATCGCATTGATATATTCTTCTCAGCAAGGAAATTATGATTTCTCTACAACCTTATAAATTTTGTCTTCAAACAACAATTTTGTTCAACCCTTCAAACGTTGGTATAAATCAACATAGACAAACACAAACAAGCCTGATGGCACAGAGGAAGATGAAAGTACATAGAAGAGAAATCAAATGCAGTGCAGGAGAAAAGAAAAGTGAGAGGAGAACGTTTTTGACACTTGAAGAAGCTGGTTTGGTTGAGATGTCTGGGTTGAGCACTCATGAGCGTTTTCTATGCCGGTTAACGATATCTTCATTGAATTTACTAAAAGTGATATCAGAACAAGAAGGCTGTCCAATAGAGGAGCTCAATG…
F01.PB355	GGTGCATTATGAAATTAAGTGCTTGTAATTGCCTCTCTATTCAAAGGAAATCTTGAGTTCCAATTCTAACAAGTTTTGGCTACTTGTAAGCAAACCCATGAAAGAGACTAATGCTCAAAGAGAAGTCTTCAACAGTAATGGAAACATAATTCCTGTGAAAAAGTATGCACTTTCGTCTGAAGAACACAACAAGCTTATTTCTGTGATACATAAAGCTCTAAATGATCACAACCATGTTATTGAGGATGACAAGCTACAGTTAGTTATAAACACAATCATGAAACATTATGTAGATGTCTTGAATGTTGGTTCGGCCAGAACATGTGAAAGCGATCAATGGTGGATTGGAGGCTTTCGTCCTTCTCAAATTCTTCAGGTTATTCTGCCTCAACTTCAACA…
F01.PB356	CACACACCTCCCATAACCGCCTTTTAAACCGCTCATCACTCTCCGTCGTTCCTCCCTCTCTCTCTCCATCATCATTTCTCTCTCTCTCTCTATCTCTCTCTGCGGTCTTCATCAGAGACCCGCCGCAGAGAAAAACCTATCTATCAAATTCATTACTATATTCGCATTGATATGGCTTCCGTTAAACATTCATTCGGATTCGGAATTGTGGCTATCGTCGCCACTCTCATTTTCGCTCTTTCCTTCCCCGTCGCTGTTCACGCTCAATCTCCTTCACCCGCACCTGCTCCCACCAGCGACGGTTCATCGGTTGATCAAGGAATTGCTTATTTGTTGATGTTGTTGGCGCTGGTGCTCACCTACATCATTCATTCGGCGGATATTTCATCTACCTTGTGA…
F01.PB357	ACACAATATTCACTCATAAAAACTCAACAACAACAATTCCTACACCAATTGTTTCATTAATATGGGAGCTAACTTTTCCAATATGGAGTCTGTTGTTGTTGAGAGATCATCAAACCCATCTCCCATCCTCACCTTCCATTCCAGTGCTAAATGGAAGGCTCACTTTGAGGCTTCCAAACAAACAAACAAGCTGATGGTAATTGACTTCACGGCTGCATGGTGTGGACCTTGCAAATACATGAATTCAGTCATCAAAGAATTTGCTGCAAAATACAAAGATGTTGAGTTCATTAAGATTGATGTGGATGAGTTAATGGAGGTGGCAAGTGCATTTCAGGTGCAAGCAATGCCAACATTTATTCTGATTAAGAATGGAAAAGTGGTTGAAAAAGTGGTGGG…
F01.PB358	ATGACAATTTACAACTTGTTCTTGACCCTATTTTCAAAACCTACCCACTTCTTTCTCAAGATTTTTCCTAAGAAAAATGATGAAAATGGTTCTTCTGTTTTTCTTTGCCTCCGCACTTATCCTTTCAGTTTCTGAGTCCTATGATGTTTCTTTGCAACCTCATGCTTTAGATTCCTTTGATGTTGGTTATATCCAGATGAAAGATGCTCAAAACTGTTCTTATTTGGTGATGATTACAACAAGCTGCTCTTCTCCAAAGTTTAATAGTGATGAGATCAGTATTGCTTTTGGAGATGCTAATGGAAACCAGGTATACGCAGCAAAGCTAGACGATGCACTTTCAAGAACATTCGAGCAATGTGCATCAGATTCATTTCAAATAGATGGTCCATGTGCATC…
F01.PB359	ATCTTCTTCATTGGATAAGGATTTTTCCAACACTCTCAAAAGCCTTTGTGCTTTCTAACAATGGCTTCTTCCATTACCTCTTCTTTTCAAATCAGAAATTTTAAGTCTGCTTTTGTCGGCGAGAGAAGCAGGCTTAGAGTTTCGAGTGCTCCTGCTACTCATGTTGGTTACTCTAGAAAGATCATAGAATGTAAGGAATCGAGAATTGGGAAACAACCAGTTCCTGTTCCATCCAATGTTACTATCAAATTGGAAGGGCAGGATATACAAGTGAAAGGTCCTTTAGGAGAACTTTCGTTAACTTATCCTCGAGAAGTTAAGGTTGAGAGGCAAGAGGAAGGGATTTTGAAGGTCAGTAAGGCAGTTGAATCCAAAAGGGCAAACCAAATGCATGGGCTT…
F01.PB360	ATAGTTTTCTAATCATTTATGTTTGTCTTTGAGTTTCGTAATTGTTTTGGTTACTTCTTTTTCTTATATAGTATGTTCTAACTATATAGTATATTTATTGGCAGCGTTCATCCTATTTTGGAAGACACAATTTAAATCAAGAAACTTTATCATATTTGGATGATGATAATACTTCAAATGCTTTCACAACACGTCATGGATTAGATTCTTTTGGTAACGGTAGATTCCATCGAAATTCCGAGATAATGATAATTCAAGGAAAACGATTCATGGGAGGACGAGTTAATTCGCGCGACCAATTTAGAGATTGGAGACTCGATGTTGATCATATGTCATACGAGCAATTGCTTGAGCTCGGAGAAAGAATCGGCTATGTGAAAACTGGACTTAAAGAAGATG…
F01.PB361	ACCAAGCTAAAGAGTTGAACCCGCGATCAGCGTTGTTTCCTCTGCAACAACATGCCCGTGAGAGTAGTATTGGAGAACACTCCCACCCCTTCTCACGTTTCCGCTCTAACTCCAAGGCGTCGTTCAGTTCAATCTTGTACCCTTCTATGTGCTGGACAGGCCTTTTCTGGGACTCAAAATGTTTCAAGCTTACAAAAAGACGAAGCATGGAGGGTAAATGTCCGTTTACAAGGATGCGATCTTGAACATGGATATCTATGTGGCACCATGGAAGCTCTTAATGTTCCTATGGCAGACACACCTGTAGTAACATTCTGGGAAGGGGAGATTGTTGATGCAAGGAATTATACTTTCTTCACCGGAAAATGGGAAGCAGCACCAGAAGATGATATAAGGCAC…
F01.PB362	AAACACAACTAAAACTTTTTTATTCATATCGCTTTACTTTGCTTTAGAGTTTCATTTTCACAACAATGGCAGTGCGTTGCTATAACTCATCCATCTTAGTTGTCATCTCTTTGCTTCTTTTGGTTACATTCTCTAATGTAGCTGAGGCTTATGGACGAGCAAAACTCCGCCATCAGATTGTAAACCAAGGTGTACATATCGTTGTTCAGCAACTTCACACAAGAAGCCATGCATGTTTTTCTGCCAAAAATGTTGTGCTGCATGTCTATGTGTTCCACCGGGTGTATATGGAAACAAGCAGGTTTGCCCTTGTTACAACAGCTGGAAGACAAAGGAAGGAAGACCAAAATGCCTTAAGCTTCCAATTTCTTCACATATTATAAGAAATGTAATACTTAT…
F01.PB363	AAGCACTATCAAGTATCAACACATCCAATTCACCATAAAAAAAAAATGTCCCTCTTTCCCCATAACATCTTTGGTCGAAAAAGATCAAAATCACTACAAGATCATCATCATCATCATCCCAAAACCTTGAACAACCACCCATCATACCAAACCCATGGTTATGAAGTTTCTCAACCCCACACACCCTATATAACACCTCCAAATTTCCACGAACCCTCACCAATTGCCAACAACACTCACATAGAGTGGAAAGAAACCCCTCAAGCGCATGTTTACAAAGCACATCTTCCGGGGATGAAACGAAGCGACGTGAGAGTTGAAGTTGATGATGATAGAATGCTATGTATCATTTGTGAGAGGAGTGTTGAGATGGAAGAACAAAGTGGTGGATGGCACCGT…
F01.PB364	aGTTAAACGACAGACAGTGACAGTAGTGCAGCAGCAGACACGTTAAAATCCACAACCGTGTTCGTGTCCTTCATCCCAAATTTCTTGTTCTTCTTCTCTTTCTCCTTCTCATATCTATCTATGTTTTTCTCTTGATTCATGCCTATGATTACCTCTTGGATCACTGATCTATTCGCTTGCATGGGTGGTTGTTTTGGATGCTGTGTGAAACCCACACCAATTATTGCTGTTGATGAGCCTGCCAAAGGACTAAGAATTCAGGGCAGAGTATGAGAAAACCAACTACTTCGGATGGATTCTGGAGTTCAAGTCCTTGTGATTTGGATAACAGCACCATTCAATCTCAACGGAGTATATCTTCAGTCAGTACATTAAATCAAATTCTCTATCAAAACAATG…
F01.PB365	GCTACATATATTGCTCTGCGCCTTTCTCTTCTTCTCAAATCCAAATCTCATTTCTCTCAACAACAGGTAGAAGAAGAAGAAGAAGATGGCAACAGTTCCAGGACCTCTTGTTTGGGAGATCGTGAAGAGGAACAACTCTTTTTTGGTTAAGGAGTTTGGTAACAACACTCAGAGTGTTCAGTTTAGCAGAGAGCCTAACAATCTCTACAACCTCAACTCCTACAAGTATTCTGGTTTGGCCAATAAGAAGACTGTTACTATTCAGTCAGCTGGCAAAGATCAGTCTGTGTTGTTGGCTACTACTAAGCCAAGGAAGCAGAACAAGCCTTCTGCTTTGCTTCACAAATCTGTGATGAAGAAGGAGTTCAGGAGAATGGCAAAGGCTGTCCAGAACCAGGT…
F01.PB366	CCCTCATCCTTCCCATCAACAACACTCCATCCCAACACTTCCTCTACACACCAATTTCACATCCATCACAATGTCCAACCCAGAGTTTACTTCGACATCACCATTGGCGGTGCGCCCGCGGGCCGCATTGTCATGGAGCTTTTCGCCGACAAGACCCCAAGACTGCCGAGAACTTCCGCGCTCTCTGCACCGGCGAGAAGGGCACTGGCCGCTCCGGCAAGCCCCTCCACTACCAGGGCTCCAGCTTCCACCGTGTCATCCCCAGTTCATGCTTCAGGGTGGTGACTTCACCCGCGGCAACGGCACCGGTGGTGAGAGCATCTACGGCGAGAAGTTCGAGGACGAGAACTTCAACTGAGCACACTGGCCCTGGTATCCTCTCCATGGCTAACGCCGGAC…
F01.PB367	ATTCTTGTCCGTTTCAGAGAAGATGGTTCAGAGGCTCACCTACCGCCGCCGCCATAGCTACGCCACCAAGTCCAACCAGCATCGGGTTGTCAAAACCCCCGGTGGAAAACTTGTTTATCAGACTACTAAGAAGAGAGCCAGTGGACCAAAATGCCCTGTTACTGGAAAGAGGATTCAAGGGATTCCACATTTGAGGCCCACAGAATACAAGAGATCAAGGTTATCTAGAAACAGGAGGACTGTGAACCGTGCATATGGCGGTGTTTTATCTGGAGGTGCTGTTAGAGAAAGAATAATCCGAGCTTTCTTGGTTGAGGAGCAAAAGATTGTCAAGAAGGTCTTGAAGATCCAAAAGACAAAGGAAAAACAAGCTTCAAAGGCTTGAGTTTCATGAAACTG…
F01.PB368	ATTGATAACAAGTCTCTCTCATATCATCCAATCCAATTACAAGAAAGACACCTAAACCAAACCAATCCAATCCATACACGACACCCACAAAACAACACAAAACACTTTCCTCCAATTCAACGCATTTCTATTCTCCCCCAAAATTCCAACTTTTCTTCCAATTTCACACTTTCTCAAACAACCCATCTTCAATTTCAAATCCCATATAGATTTTCATCCTTTTTCCCATCTGGGTCTTGAAAAAAATCTGATTTTTATCCTTTTTCCCAACTGGGTTTTGAAAAAAATCTGATTTTTATCCCTTTTCTCAACTGGGTTTTGAAAAAAATCTGATTTTGTTTATACTTTTCTGAGCCCAATGAATTTCAGAAACTTGGAAGATTTTTGGGCTTTTTATGT…
F01.PB369	GTAGCAATTATATATTGAAGTTCTACATTTCCCATCATATTCAATTCTTTACCAAAAAAAAATGCAGAGCACAATTCTTGCATTTCTCTTTTTCTTTGCATTGTCCTCACAACAACTACTTGGATCAACCCAAGCTTCAGCCGATGAAGTCCTCGATACATCGGGGAAGAAGCTTCGAGTTGATGCCAATTACTACATCATTCCTGCTAAGCCATTTTTCATATGTGGTTTTGTTAGTTGCTTCAATATAAGTGGTGGTGTTTCCCTGGAAACAACCGGTGAATCTTGCCCTCTTGATGTAGTAGTTGTGAAACAAAGTCTAGGGTTACCTTTGCAGTTCAAACCGGTAAATAAGAACCTAGGCGTTATTCGTGTTTCTACTGATCTCAACATTATGTT…
F01.PB370	ACAGCAGTCTCTCAAATTTTCTAATCTTTTCAATTTTCTTCATTGTTAAATTTTTTGAATCTCTTTTCTTCATATCTCTTTCTACCATGGCTTCATGCACTGTCGTTTTGATGCTAGTTGCTACATTGTTGGTGAGTTCCACTATTGCTCAATCTCCATCTTCATCTCCCACCACATCACCTGCTTCTTCGCCGTCTCAATCTCCCGCTAACTCACCCGCGCCGTCTCCTCCCGTACCCGTCAAGAATGCTCCATCTCCTTCACCGTCCACCATCAACTCCCCACCCTCTCCTCCTACCACTCCGCCGCCACTCCTGCTCTCACTCCATCAGCGATCTCGAGCCCTCCATCTCAAGCACAAGCACCTTCCGATAACGGCGCCGCTTTGAACAGATTCAC…
F01.PB371	ACGACGACAGCAAAACCGACCACGCCCACCCGTACTAACCGCACGCACATCCCACAGTCGCCCAACATGGCCTCCCAGAGCGTGCAATGCTTCGGCAAGAAGAAGACCGCGACTGCTGTCGCCCACTGCAAGGCCGGAAAGGGTCTCGTCAAGGTTAACGGAAAGCCTCTTTCCCAGGTCCAGCCCGAGATCCTGCGATTCAAGGTTTACGAGCCCATCCTGATCCTCGGTGTTGACAAGTTCGCTGATGTCGACATCCGCGTCCGCGTCTCCGGTGGTGGTCACACCTCGCAAGTCTACGCCATCCGCCAAGCCATTGCCAAATCCATCATCGCCTACTACCAGAAGTACGTCGACGAGCACTCAAAGAACCAGCTCAAGCAGGCTCTGATCCAGTAC…
F01.PB372	GAGGGTATAAACAGAATCTTCCTGAACTATAGCTTTGGCAATATCGACACAGAATATCTATATATGGTTTAGTTTAGCAACTCAGTAGAATCAAATACAAATAGCATAGGCAAAGCCAAGATCATGGTGATGGAAGAAGAAAGAGATTGTTGTTCAACAATAACACTAAATAGAAGCAACAACAACAACATCAACCCCAAAGAGAATCACAAACAAGAGAAACCATACAGAGGAATAAGGAAGAGAAAGTGGGGAAAGTGGGTTGCAGAAATAAGAGAGCCAAACAAAAGATCAAGAATCTGGTTAGGTTCTTACACCACACCCGTAGCCGCCGCACGTGCCTACGACACCGCCGTATTCTACCTAAGAGGTCCGACGGCTCGCCTTAATTTCCCCGAA…
F01.PB373	GACACACATTCATTTCATGCATCATCATCCAATCCAATCCAATCCAATATCCCCAAAATGCTAACCCTCAATCTCAATGCTCTTTCTTCTCCGTTCTCAATTGTTCCCTTTCATGTCAATTATTCACTCTTCACTCAAACCACTAATCTTAATCACCCTTTTGTTAATACAGCTACCAGGAAGTTCAAAACTTTTCAGCTCAAGGCTGGATTTTGGGAGTCAATTAGATCTGGGTTGACGAAGAATAGTACCACACAGGTTATCGATCCAGAGTTGACAGAAGAAGAAGACGAAGAGCCTCTCCCGCAAGAGTTTGTGCTTGTTGAAAAGACTGAACCTGATGGAACAATTGAACAGATAATGTTCTCTTCGGGTGGAGATATTGATGTTTATGATCTT…
F01.PB374	ACAAATCAAACCAACCTTTTTCTTTGGTGTGTTTAGTTTCTCTATCACCAAACTCGTTCGTTCGTTCGTTGTGAATGGTAGAAACCCTAAGCGATTCTGATTTCATGCGCTCTCGTTTCCCATTCAGGGCGAGCGCTATTCTCCTTCCAGTTTCAGCCTCATCTGCTTTCGCTTTCGGTTCTTGCAAACAAGGTTGGTACTACCGCTGCCTTGGCGTCGACCCCTGAGAAACACGAATTTGTTTTCTCTTTCTGTTTTATTGCGATTTGTCTGTGTTCGATTGATTTCTTCGGATCCGTGAATTGAATTTTGTTGTGTCAAAAGATGTTGATGAGTAAGAGTAAGAAAAACCAGAACGCCAATGCTAAGAGGCTTCTGATTAGTATCAATGTGTTTGGA…
F01.PB375	ACATGATAAAGACAAATTCGCCAGTTTCCTTCATTGTTGATTCTTCTTCTTCTTCCTCTATATCACGCAAGCTCATCAAAACCCATTCAAATTCACATCACAAATTCCACTTGTTTTGATGACAGAGTTTCTTCTTCTTCTTGTTGCGCTCTCTTTGGCCTTTCGATTGTCCCTCTCAGTTTCAGTATCAGAGTCTCAATCTGTTATACTCTTGCCTCATGCTCATGAATCCTTCAATTTCAGTTATATTCAGATGAAGAAGAACGAGGCAAGTTGTTCTTACTTAGTGGTTATATCTACTAGTTGTTCGTCTCCTAGGTATACGAGGGATCAAATCAGTATTTCTTTTGGTGATGCTTATGGGAACCAGATAAATACACCAAGACTAGATGATCCTTC…
F01.PB376	CTGGATACAAAGCTTTTCTCCCTGATGATGAATCTGATGGTTCTGACTTTTCTGATTACGATGAAGAATTGTTCCTTTGAAGGAAGATGCTCAAGCAGTAAAGGAGGCTGCTAAACCTGGAAAACCTGTAGCTGATGCATTGAAAAAGCAAGTCAAGGTTGCTGGTCCAACGAATGGTAAGACTGCTGATCCAGAGAAAAATGAAGACGACTCGGATGAATCAGATTCAGATTCTTCTGAGGATGAAAGTTCTGATGATGAGATCGATACTGATGCTCTTGCTGGTAGTAGTGATGAAGAGACTCCTGCTAAGAAGGTTGACAGTGATGATAGTGATGGGAGTGAGAGTGAGCAAGACGCTACTCCTAAAACTATTGATTCTGACAGTGATATTGATAG…
F01.PB377	ATTTTTGAAAAAAATAAAAGATAAAAAAAACCAAACACTATGGCACTTCTCTGCTTCAATTCCTTCACACTCACCCCTCTTTCATCTTCTTCCTCCATTTTCCCTCATCCCACAGCAAACCCTATTTCAAGAGTACAATTCGGTCTGCCCACCAACTGTTCGAAGGAACTTCGAATCTCGACACCCATTGTTGTGAAACCGAGAAAAAATGCAATTTTTATTGCATCCGCTGCTGCTGGTGATGACGCTAATGTTGCAGATGGAGTAGAAGGAAGTGAGAGCAAGAAAGAGAGTGAAGTTGTTTCGGTAGAGAAGCTTCCATTAGAATCGAAATTGAAAGAGAGGGAAGAGCAGAGGGCGAAGATGAAGCTTGCCAAGAAGATAAGGTTGAGGAGAAAG…
F01.PB378	ATGGGATCCAAGAAGAAGACAACACGCAAACAGATAGAGAGAGAAAGTGAGAAGATTTTTAGAGAGAGAGAGAGAGAGGTGAACACCGACCGGACGTTCGGTGCTCCGCTCATCACGGTGTTGGCCCCACCGCTCCGTATTTTAAGCTCTGAAGGATCACATGTCAAACATAGAGGATAACAAAGAACTTGGACAGATGGATGTGGATGCATCTGGTGGGTCAGTTAACATGCCATCTCCTCAGAAGCAGGAGGAAACTTTAAAGAAAAAATATGGAGGAATGATTCCCAAAAAGCCGCCACTTATTTCAAAGGACCATGAGCGTGCTTACTTCGATTCTGCGGATTGGGCATTGGGAAAGCAAGGCGGTGGTAAGCCTAAGGGACCACTTGAGGCTCT…
F01.PB379	AAACACACTTCACTTTCTTCAATCTCAATCTCAAATCTTCTTCATCCATCAAATGGGTCTCTCATTGAACAATCACCCAGCCACAATCACACCACGGCACTACAACATCCACAAGCTCTTCCTTTTCTGCAACTACGTCCTGTTGGGTGCAGCTTCAAGCTGCATCTTCCTCACACTCTCCCTCCGCTTAATCCCTTCCGTTTGCGGCTTCTTCTTGATCCTTCTCCATATCTTCACCATTGCTGGTGCTGTTTCCGGCTGTGCGGCTGTTGGTGCTAACCGTTGGTATTCTGCTCACATGGTGGCCACTGTTTTGACTGCTATTTTTCAGGGTTCCGTTTCGGTTCTTGTGTTTACGAGGACGGGTGATTTTCTTGGGGAGCTCAAGTCTTATGTTAG…
F01.PB380	GACGCGTTTGTAGCTACGGTTGCAGAGTTCATCTTCATCGGTAACGATGGGCAACACATCCTCCATGCTCACACAGTACGACATTGAAGAAGTCCAGCAACACTGCAATCACGCATTTACGCAGCAAGAGATCGTTTCTCTATACGAGCGTTTCTGTCAACTCGATCGCAACAATTGCGGTTTCATTCCCTCCGATGAGTTTCTCTCCATTCCTGAATTCGCCGTCAATCCTCTCTCTCATAGTTTGTTGAGAATGCTTGATGGATTTAACTTTAAGGAGTTTATAGCTTTTTTGTCTGCGTTCAGTCCACGCGCCACTCTCCAAAACAAAATTGAATTTATTTTCAAGGTTTATGATACGGATTGCAATGGAAAAGTTAGCTTTGATGATATATTGAC…
F01.PB381	ACATTTCCTCCACTTTTGATAAGTTAAGAAGATTACACTCCAATGGCGACCACTCAACTCACTGCTTCATCGATTTCAACGAGGAATTTTTCATCCTTTGAAGGGCTTCGAACTTCATCAATTCAATTTCGTTCTAAGAATGTTAGAATTGGTACTTCCGCACAAAGGGTGTTCCCGTCTATGGTTGTTAAAGCCGCCACTGTTGTTGCCCCAAAGCATACCATACTCAAGCCACTAGGTGATAGAGTACTGGTAAAAATTAAGGATGCAGAAGAGAAAACTGTGGGTGGAATTATACTGCCATCAACTGCTCAATCAAAGCCTCAAGGGGGTGAGGTGGTTGCTGTTGGAGAAGGGAAGACAGTTGGGAATAACAAAGTGGAAATTAGTGTGAAGGCA…
F01.PB382	ACTCTTATGCTTACCATCTTTCCTCTACCTTCAATAACATAACATCTTGAGCAACAAACCATGGGAAACAAGGTAACAAAAGAGCCTGAGGTTGTGAAGGGTGTAGATTTGGAGAGATACATGGGACGGTGGTACGAGATTGCTTCTTTTCCTTCGTTTTTTCAACCCAAAAACGGTGAGAACACTAGAGCTACCTATACTCTAAACAGTGATGGAACTGTTCATGTCCTCAACGAGACATGGAATAATGGAAAAAGAAACTCCATAGAAGGAAGTGCTTATAAGGCTAACCCTAATAGCGATGAAGCCAAACTCAAAGTCAAGTTCTTTGTTCCTCCGTTCTTGCCAATCATTCCTGTCCTTGGAAATTACTGGATTTTGTACCTTGATGATGATTAT…
F01.PB383	AGTCCCTAATAGAGAGAGAAAGAGAGAGAAAGTGAGGGAGAGAGAAAGAATGACAATAGCTTTCCTTTCAGTTCCAACTCCTCAACATTATCATCATCAGGTTCAATTGCACAAGCCAAAAAATCCATGGTCAGCTACAGCTTCCCCTTGTTTTTCTAAGATTCTTGTTCCCCCCTCACCATGTTCTCCTTCCTCTACTCCAACTTCCCTCATTTCTTCTTCACCAGAAGAACAGCTTCCTGTTATCAATCAATCAAAGTCCTCAACCCAACAAAGTGGTTGTAAAGCATGTGGAAAAGAAGAAATAGAGAGAGGATGTAATGGTGAAGGAAGGATGCAAGGTGGGATTGCAACTGTCCCTGGCTTTGGATGGTGGCCTATAAAAGCTTACAGACCATG…
F01.PB384	TCACAGAAAACCCTTTATAAAAGCAAGACAAAGCCGTGTCTTTGTGGAACCACCATTAACAACGTAAGAGAAACAAGAAGAGAAAAAACCATTGAAAACATACTCGTCTAAACTCACATATTCTATACATTAGAGTGATCAAATAAAGTAGAATAAGAGAAAGTGAGAAACTTCCACTCACAATAAGCATTGAATTCTAAATTCTAAATTCTAAATTCCGAATCCGAAACCCAACATGGCAAACAATTACTTTGCAAAAAGAAACCACCGCTTTCTTTCCGTTTCAAGTGACAGAGACTCTTCTCTATCATTAACAACGGATTCAGATTCCATGTTTGAATTCCAAGAATCAGACATTTACAGTTCCGATCATTCTAACTCAGCGGAGTTTGGCAAATC…
F01.PB385	ATTCATAACTCAAACCATTTCCTCATTATTCAAAAAGAAGAAAAAAAAAACACACTCTCTCATCTTCATTCATCTCTGCACAAAACACTCTAATATTACATCATCATCATTCATCACTCAATCATTTTTCTAACGAAATCACCATTTATTTTAGTTTCTGACATGTCCGTTGAACAAGAGCTTGAATCCGACTCCACTCCCATCGCTCATCCTCAACAGCGATCAAACGCCTTATGCTTTCCCACCTGTTTCGCCTCACGCCGCCGTTCCATTTGGTGGGAGCGCGTCCGCTCCGCCTCCTTTTCAGAATCCCATCCCACCACCACCACCACCACAGCCAATCGATGGTGGTCACGCGGTCTCAAGGCCTTAAAGAAACTCCGAGACTGGTCGGAAATC…
F01.PB386	TCAGTGACTTTGTAAGAATAAAAAACATCTCATCTACACGGTGAAGCCATTTTCAATTTTCCTTATCTTCACCATCTTCATCATTGCATCGATCCCGTTCTTCACATAAATCACTCAATTCCCCTTATATACTTATTCATTCTGATTTGCTGCGAAGAATGCTGCTGATGTAACGGAGTTGCAGATTGGCGGTAAGGTAAATTGTAATTTGGATTTCATGATCGGTAAATTAATACAGGTGTCAACGTGTCAACTTCGGTGTCGTGTTTCCGGGTATCAGTGATTTATAGATTATTGTTTCCTTGGGGGTCAGAAAGAGTATTTACAAAATTACTACTTTGTCCCAGTAGTGAACTCGAGCAAATCGTAAAATTCAATAGCCGGCGGAAAAACAGTTGG…
F01.PB387	ACCAAATCTCTTTCTTTCTTTCCAAAATTTCGTGAATGGTAGAAACCCTTTTCCCCTTCGATTTCATGCGCTCCCTTTCACCTTCAGCAACGGCTACCGCTCTCTTCCCCTTCGCTTCTTGCATGCAAGGTTGGCACTATCGCTGCCTCCGTCTCCATCCATCCAAACCCTAAATCATCATCCATTTTCCACATTTTTTCTAAATTCTTTTCCAATTTCAACGTTAGGGTGTAGTTTTCTTTCTTTTTTTTTTGGGGGTTTTGATTTGTGGTGTGGTGATTCGCAATTTCGCACACAATGTTGTTGAGCAAGCATAGGAAGAATCAGAATGGTAACAGCGGCAAGAGGCTGTTGGTTAGTGTGAATGTGATGGGGAGTGCTGGACCGATTCGGTTTGTT…
F01.PB388	AAAACCCTAGCGCCGTTCAATTCTCCCAATTCCAATGTCAGATCCATACGAACGTGCCAAAGGCGGTAGATTATCCTTCAAAGGAGGAACCCTAGCAACCAGACAAAAATCCATAGACAAAAAGCGAAAGAAAAAGAAGAACAAAATCGAAAACCCTAACCCTAACATCGAAGAAACCCTAGTTGACGAAGAGAAAGAGGTAACCGTTGAAGGATCTGAGTCGGTGGAGTATACAATCGACGCGGCGAAGAAGATGAAGTACGATCAGCTTTTTCCGGTTGAGGCGAAGAAGTTCGGCTATGAACCGAAAAGTAAGGCGAAATCAATTGAAGAAGCGTTAGATGATCGGGTTAAGAAGAAAGCTGATCGGTACTGTAAATAGTGTAATTAAAAGTGGCT…
F01.PB389	ACATTCACTTTCCCAAATTCACAACAACGCCACATAAACAATATGCTTTACCACAGCTCAAAGTCCATTTTTCATTTCTTGCTACTAGCACCAATGGTAATTGGAGTTGTAATGTCAGATTCATCGAAAGACAAACAAGAGTGCACGGCACAATTGGCAAGTCTAGCAACTTGTCTCCCTTATGTTGGAGGTGAAGGAAAAACTCCAGCAACAGATTGTTGTGATGGCCTCAAGACACTTCTTAAGACAAATGAAAAATGTTTGTGTTTAATTATCAAAGATCGTAATGATCCTGATTTGGGTGGTATAGTAATTAATGTCACTTTGGCTTTGAATCTTCCTAAAGTTTGTAATGCTCCTGCCAATGTCTCTAAATGTCCTGAGTTGCTGCACATGGAT…
F01.PB390	AACATGGCTCCTCTAACAAACTTGCATGGTGTCTCCAAAACCTTAACTCCAATTACATGCCTTCTTCCAAATGCACAAACAACCCTTAGGAAAGGACAAGTAGTTGTTGGATTTCTTGGAAGCAAAACAAAGAAATCATCAGAATGTGACTCAATTCACACCACAAGAAGAACAGCTGCATTAAGCTTTGTTTCTCTAGTCCTTACAGGACAATTCAATGAGAAGATTTCACTAGCAAAGGATAATGGATTCTGGATTGAAGGGCCTATTCCAGAACCAACAGTCACTAATAATATTGCGAATGAGAAAACGGGGACACGTTCGTTTATTAAGAAGAAACTCTACATGGCGAATATTGGAGCGAAAGGAAGTGTTTTTAGGATCAAGAAATATTCATTT…
F01.PB391	GAAGAGCAAGAAGCAATAGCATCAGTGGAAAAATAGGGTTAGGTGGTTGAAGAGTCAGTCGAAAATGGAGTCTGGAGGAGAAGAGAATCAACAAAAACCTTCCTACACTTATTGGGTCAGGAAAATCACACAAGACGCAGCACCTCTGCCCATCCACAGCAAAATAGATCCATCTCCCCCACTTCTCAATCTCAACCTGGCTCTGCTTGGAATCGAGTATGTTCTTTCTTTCCTACCAATTATCTCTTTATTTATTTTCTCATTAATTTATTCTTGTTATTTTGCAGGCTGGAACATGGGAAGAGAAGAGTCTTAACCATTGGGCTATTCCGAGAATTAAGGAGTTGCTTGTTTCGGTCGGGTCTATACCGTTCTCGTCCGGCAGAGCAGAAGTTGAAG…
F01.PB392	ACTCTCACTTGGAAGAATATGGCAACAGATCTCTTAGTGTGGGTGTTAGCCTTCGTAGGGCTTGCATGGTCAGCAGTGAAGGGGACCCAGTTCGCCCTGTTCCTGTGGCGCACGCTCCTCCGCCCCCAAGCCAACCTCAAGCTCTTCGGTCAGTGGGCCGTCGTCACGGGCTCCACCGACGGCATCGGCAAGGCGTACGCTCTCCAGCTCGCCAAGAAGGGCATCAACGTGTTCCTCATCAGTCGCAGCGCTGACAAGCTCAAGGAGGCCAAGACTGAGATCGAAACTGCCACTAGCAACAAAGTGTCTGTGAAGACACTTGCCATTGATTTTGGAAATGCTACCAAATCCACTTATGAGACTATCCAAAAAGAGCTCTCAGCTGTGGATGTAGGCATT…
F01.PB393	AAGAAAACTGTAGCTTTCTGCGACCAAAATCGAAGTCCAAGAACACACACACCATAAAGTAGAGCAAAAGCGAAACGATGCAGACTGATTCCGACTAACATCATCACATCATTCATCTATCACCACACTGAACTCGATAAGAAAACGATGACACTGGGTTTAATCAATGCCAATCCCGTGGTTCACGCCAAAAAAGAGCGAATCCCTCGTTCCGAAGATCCTCACACTCACACCGATGATTCCGTTGATCCTCTTGATATTTATGATTTCGTGAGGGATATTAGGGATCCTGAGCATCCTTATTCTTTGGAACAGCTCAATGTTCTATCTGAAGAATCCATTTCTGTTGATCACAAATTGGGGAGGATTCTGATAACTTTTACCCCAACTGTTCCACAC…
F01.PB394	ACCAAACCAAAAAACCATATCTCCTAGTTTATCACCATGGCCTCCCCAAAACTCTTAATAGTAAGTCTCTTCTCATTTATTTTAGCATCTCTAATCCAAACATCTTTTCAAGCCGATCCACTTTTCCATTTTTGTTCAAACTCGGATAACTTCACGGCTAATAGCCCATATGAATCAAATTTAAAAACACTCATCAACTCACTTATCTACAAAACTCCTTCAACCGGTTTTGGCGTTGGATCAGCAGGTCTGGTCCAATACCAAAATCAAGAACAAGCATATGGACTTGCTCTTTGTCGGGGTGATGTCTCGGCGTCAGAGTGTAAAACTTGTGTTACCGAGGCACCCAAAGAAATTCAAAATCGTTGTCCATACAACAAAGGCGCGATCATATGGTAC…
F01.PB395	ATACAAACCAAAACCAGCGACGTTCGTGAAGAAGCTGCACGCCGCAGGATTGAACCGGGAATCCTCCAAACAACCCCAGACCTTCAACCATGTCGTCCAAGAGAAAGGTTAGAGAGCCCAAGGAAGAGACTGTGACTCTTGGTCCTGCTGTTAAAGATGGGGAACATGTTTTTGGTGTTGCTCGCATCTTCGCCTCCTTTAACGATACCTTCATTCATGTTACTGATTTGTCTGGGAGAGAAACCCTTGTCCGCATTACTGGTGGAATGAAAGTTAAAGCTGACAGAGATGAGTCTTCTCCATATGCTGCTATGCTTGCTGCACAAGATGTAGCTACCAGATGCAAGGAGTTGGGAATTACTGCTCTTCATATCAAGCTTCGTGCAACTGGGGGAAACA…
F01.PB396	ATCATACTGTTACATTCAAATCAAAATAATGTCCAATTAATCAATACTCACTACCAATGGCCTTCTCCTCCTCTACATCATTATGCATTCCAACTAACCCAATCACTCAAACACCCAAATTCAGATTCTCAACTAACCTTGTTCTTACCGTCAATTTGCCAAGGAAATTATCGATTAGAAGCTCTGGTGAAAACTCTGCAGGTTCTACAGAGGTAGAGTCAGAGAATTCCATTGAGCTTCCAAAAGAATCATCATCTTTAATTTCTACTCTCAATGTAGAAAGGGCTCTACGTGGTATACCAATAACAGACGCAGATCATTATGGTAGACTCGGCATACCAAGAGGATGCCCCTATGACATGGTGCCAGTTGCATATAACAACAAGGTTCAAGAAATCG…
F01.PB397	ACATTAGTATAGGAGTTTTGCAACCGTGGATTCGGCGATCTGAATAAACCCTCGTAGCAGCGACACAAACAGAAATCGAAAATCAAAATCAGAAATTTCTTCAATTCAATTCAATGGAGAAAGGAAAGGGTGCGATTGGATCCTCCGGAAGAAGATGGGCAGTTGAATTCTCCGATAATTCCACTTCTCGCGATATTCTCGATCCTCCCGGTTTCTCACGCGCTTCCCTCGATCAAGACGATTCTACTCTTAGTCGCCAGAAGAAGGATGCTGAATCCAGTTGGAAATCTCAGAAAGCTTGGGAAGTTGCACAAGCTCCTTTTAAGAATTTGTTGATGATGGGATTTATGATGTGGATGGCTGGGAACACTGTTCACTTGTTTAGCATTGGGATTACCT…
F01.PB398	ACACGCATCCATTGAGCTTCAGCATCCATGGAAGAAGCAAAACTAAGATATGCTGTTGTTACCGGGTCAAACAAAGGGATAGGATTTGAGACTGTCAAAATATTGGCCTCAAATGGAATCAAGGTGATACTAACAGCTAGAGATGAGAAAAAAGGAAATGAAGCCATTGAAAAATTGAAAGAGTTTGGTCTCTCTGAACATGTTTTGTTTCACCAACTTGATGTCACTGACTCTACTAGTATTACTTCACTAGTAGACTTTGTTAAGACTCACTTTGGAAGACTTGATATCTTGGTGAACAATGCAGGAGTCAGTGGTGTCAATCCCTATGAAACGGTGGGATCAACAGTTGATTGGGAGAAATTGACTCAAACTTATGAGATGGTTGAAAAGTGCTTA…
F01.PB399	ACAATTCACATTTTCTATTTACATTACACTTCAACTTGTCTCTTTCCATTAAAACCTCAGTTCTTGTGTTCATTTCCTGATCATATAACATGGCAGATAACAAGCAACCACAATTGAACGGTGCATACTACGGCCCCGCCATTCCACCACCAGCACAACCCCGTCCACACCACCACAGAAGCCGAGGCTGTTGTTACTGTCTCTTCAGTTTCTTCTGTAAGCTCCTTCTCACCCTCATTGTTCTTGCTGGTCTGGCTGTCCTCATCTTCTATCTCGTTGTTCAGCCCCGTCCCTTCAAATTCTATGTCACAGAAGCCAATCTAACTGAATTCGACTACAAAAACAACACACTGCACTACAATATGGTTCTCAACTTCACAGCACGCAACCCAAACAAAA…
F01.PB400	AGAATCTTCATCATCAAGAGCTTCAACCATGTCTTCCACCACTCTATCTCCCACAACCCCATCTCAGCTATGTTCTGGAAAGAGTGGGATTTCATGTCCCTCAATAGCTTTTCTTGTGAAACCAACAAGGACACAGATGATTGGGAAGGGTAATAAGGGAATGAAAATTACTTGCCAAGCTACCAGCATTCCTGCTGATCGTGTGCCTGATTTGAGTAAGAGGAAGACCTTGAATTTGCTTCTTCTTGGTGCTCTTTCACTTCCTACTGCTGGAATGCTTGTTCCTTATGGTTCCTTCCTTGTACCTACAGGCTCAGGTTCTGCAACTGGGGGTATTATTGCCAAGGATGCCGTTGGCAATGATGTAGTTGCAGCGGAATGGCTCAAGTCTCATGGACC…
F01.PB401	aaatagaAACTTTTCACTCTCAAACCTCAGAAAACACAAAATAATCTCTGCACCGTTGCGTGCCCCCACTCAATTCCACGAAACCCTAACCCTAATTCGCCTCTTCAAATCCCTCTCCAATGGCGAACAACGATTCACAATCCGATCAAAAACCCCAAACCCGATTCTACAACCCATACAAAGACCTCGAAGTTTCCAGTCGAAACCTCTACCAGCTCCCAACTTCCCCGGAGTTCCTCTTCGACGAGGAAGCTCTCCGTAAACGCCGTTCCTGGGGCGAGAATCTCACCTTCTACACCGGATGCGGTTACCTCGGAGGCTCAATCGCCGGTGCCGGAGTCGGACTTGTAAACGGAGTTCGATCTTTCGAATCTGGCGATACCACGAAACTCCGCGTTA…
F01.PB402	GACATTCAGCTTATCCATTTATTAGCTTAAGTTTTTGAGAACCATTTAATTAAACCAGAAATGGAGAGTGAGTTGGTGAAACGCAGAATTGATATAATTGCAGCACACTTTGCTTCCACTGATGAGAATGAAATTTCTCCAACCCATCTCCTTCCTATGAATTGCAGTGGTAGTCTTAATTCTGTGTTACGGAGACATGACAATAACATATATTTTGCACGCCAAACATCAACTAAAAAGAATGACTCAACATCTTTCGTCGCTCCAAAAACCAATGGTGCTAAATGTGAAGCTCCTTCTAATTATGGAAGAGCACCATGTTTTGCTAGACCTGCAATGAAGGAATCAATAGTTTCAAATTCAGTTGCGCAAGGCTATGATTTTGATGCATTTGGACCA…
F01.PB403	GCAAGTGAAGTACTTTAGATATAGGCAAGTTCGAAAGGGTAACTAATTTGGCAGCAAAATTCTGTTACGTTTTTCAAGAATGGCGAGTTCAGATAATCAATCAGAGAAACCACAACCAGTGATGGTGGTTGCAATCGACGAGAGTGAACACAGTGCTTACGCTCTCAAATGGACTCTTGATCATTTCTTCAATACCAACAACTCTGTTTTCAAGCTTGTTCTTCTTCACGCTAAACCTTCCGCTACTTCTTCCGTTGGTCTCGCTGGTCCTGGTGCTGCTGAGGTTTTGCCGATTGTGGATTCTGATTTGAGGAAGATTGCTGCTAGAGTTGTTGATAGTGCTAAACAGCTTTGTGTTAAGAAATCGGTAAATGATGTGATAGTGGAGGTGGTGGAAGG…
F01.PB404	GAACTGATACATAAAAATATCCAATTATCTATCTATCTGTCTATCTTCCACACCGATTGCATTTCCTTCTCACTCCTACCCATTTTCTCTTCTCTTCCTCCCCACCACCACGTCAAAACAATAACCTAACCAATGGCGTTTACGCTTTCTCTCACAGGCCACATCCATGGAGCCGCCACTCAATGCAAAAACAACCTCCCACCTTCATCATCTCTATGTAAACTAAGCTCCAGTAGCAATGTAGTTGACATGAGACTAGTATCCCGGCGTGGACTACAAAAAGTTGGATCTGCTCATAGATGTTTCCGAGTCCAAGCCCTTTTCGGAGGAGGAAAAAAAGATAATGAGGGTCAAGGAGGAATGCTCGGAAACATCGGAAACATGCAAAATCTGTTTGAG…
F01.PB405	ACAACCCAACCTTCCATCTAAACCAAAAAACTATCTCCATAACAACTTACCTCTCCTCTGTTTTCTCTCTGTTTTTTTCTCTCTCACTTCACACCAAAACCAAAGCCAAAAATGGCAGCATACAGAGAACCCATGAGCACAACCGAAAGAGCACCAATCTCCTCCCAAACACCACACTCCCCATGGCATTCACCAGTCCCATACCTCTTCGGCGGTTTAGCAGCCATGTTAGGTCTAATAGCTTTCGCTCTCTTAATCCTCGCATGTTCTTATTGGAAACTCTCCGGTTACCTAGAAGGTAACGGCGAATCAGAAAGAGACCTCGAAGCTGGAGATGGAACAAATGAAACCGATCAAAAGCCTCAGAAAGTTTACGAGGAGAAAATCTTGGTTATCATG…
F01.PB406	GTTTCAAACGACACGTATATCCCACTGTATTTATACATGTCTGAATGGATAAGGTAGACGCCATTAAGATCTTCAACCACAATTTCCATAGATATTTCTCCCGGAAAAACTCACCCATAGTTTATCAATAATTGAAAACCTGTTTAAATCTTGCAGAATCCAACTCTAAATTAAATTATCACCAAAACGATAATGGCTTCTTCAGAATCTCACCATACCACAGGGAGCGGGGGAGCAGCGAAGAAGCATTCAACGAGCGAGCTTATGGCAAGCGCAAAACTGGTAGCAGAGGCAGCACAGTCAGGTTTCGGACCAGGAGCTGATGGCAAGGCGGTAGACAAAGGGAAGGTGGCTGATGCAGCTGGAGATCTTCTAGATGCACTTGGTGATTATGCTAAA…
F01.PB407	attacaataatTATTACAATAACTAACAGATTAACAACATTAATTAAGGAGATAATGAAAGAGTACATGGGACGGTGCGTTGGACCGACAAATTAGCGCCACCGCCACCACTACCAAACTAGTCCAAAATTCAATCTGCCACCACCGAATGCGTCGTATTCATACCCTCCTTCCGTACGCGGTCCCTGATTTCTCCAATTCCATCTAAACATCTCTGATTCTATGCTCTAACACTGAACCCTAATACTTCTTAATCTGAAATTAAACGATAATGACACAAGATCTCCGATAGCGAGCATGGGGTTATGGTTCAACATGGATGAAGCTACATATCGGTATAAAAAAAAGAATTTGACGAAGATACGAAAGAGAATGGGATTTACCTACCAGAGACACTCC…
F01.PB408	ACCTCATTAGAAGAGAGAGAAGCATTGAATTGAATAATTAAGTAGAGCACTCTATCACAACAATACTATGGCCGGTGGTACCAAATTCCTCACTCTTGTTCACTCTTCTTCAAGATCTTCTTTTCTCAAACCCTCTACACCATTTTTCTACAACACCATCAAGAACTATGGCAAGAAATCAAGGATAAAAAGAGTCATTTGATAAAAGAGAGGGCATCATCAACAGCTGAAGAGTTCTTGAGAGTGGCAGAAGAAAGAGCAAATGAAACACCAAAAGTGAAAAGCCAAACAGTTGATAAAGCATTTGAAGCAGCTGAAGAAGCTACTAAGAGTAACTCAAACACTGAAAATGTTAAGAATAAGTACAAGGAGCATTAACATTAGGAAAATTTGTTGCTA…
F01.PB409	CATTCGGAAACATAGCACTTGCTTGCAATTATGCCACCGTTATTTACGACATAATGGATACATTAAGGTCAACTCCATCAGAAAGTAAACAAATGAAAAAGGCTAACTTAACAGGGCTCTCAACAATGACAATGATATTTCTACTATGTAGTTGCCTTGGCTATGCTTCTTTTGGGGATAAAACACCAGGAAATATTTTTGCTGGATTTTATGAACCCTACTGGTTGGTTGCAATTGGAGATATATGTATAGTTATCCACATGGTTGGAGCATATCAGGTGATGGCTCAACCATTTTTTCGAATAATTGAAATGGGTGCTAACATCATGTGGCCTGATTCAAATTTCATAAACAAGGATTATCAAATTAGCGTGTGCAAGATAACAATCAATATGAACT…
F01.PB410	ACAGTTGCTGTTGGATTCACTACCAACTCTGATGGAGAGGTAAAAGAAGTCAAACTAAAGGATGGTAGGGTCCTGGAAGCAGATATCGTTGTTGTTGGTGTTGGAGGAAGGCCTCAAATAGCCTTATTCAAAGGGCAGGTTGAGGAGCAAAATGGTGCAATCAAGACTGATGCCTTCTTCAAATCAAGTGTTTCTGATGTATATGCCGTTGGTGATGTTGCTTCGTTCCCTTTGAAATTGTACAATGACGTGAGACGAGTTGAACACGTTGATCATGCTCGCAAATCAGCTGAGCAGGCTGCAAAGGCCATCATTGCAGTAGATACAGGAAAATCAGTTGAAGAGTATGACTACCTTCCATACTTCTATTCCCGTTCGTTTGATCTGTCTTGGCAATTC…
F01.PB411	GCTGCGAATCAACCACAAAAAGAAAAATATAGGTAAAGTTTCCGTTGAGTTGCAGTCTGATAGTTAACCGTCGATGGACGCCAAAATCGGAGACCTCATTGAATCCATCGGAAACTTCTTCACCGGCGGCGATCAGATCCCCTGGTGCGACCGTGATGTTATCTCTGGCTGTGAAAGAGAAGTTGCAGCAGCTTCTGATGGTGACTCTGATGAGCGGAAGAATGAGAGCATAATGAGATTGTCATGGGCACTTGTTCATTCAAGGGAAAAAGAAGACATTCAGCGTGGAGTCGCCATGCTTGAAACTTCTTTGGGCAATGATAAAAGTCCTTTACATCTAAGAGAGAAGCTTTATCTTCTTGCTGTTGGGTACTACAGGACTAATGATTATACTAGGAG…
F01.PB412	GCCGTTTCTTTCTGACCTGACACCTCACCTCCAAAGCCCCACGACTCTCGCGCTTTCCTTTCAACGTCCTATACTCGCCTCGGCCCACGCAGCAATACGCTCGTCTCGAATCTGCTACTTTGGAACACGTTTCGCATTTCCTACACAACTCCACAATGGCCGACAAGGAATTCACCTACTCCGACGTCTCGGAGCACAACACCAAGAAGGACCTGTACATTGTTGTTCACGACAAGGTCTACAATGCATCAAGCTTCGTAGACGAGCACCCAGGTGGTGAGGAAGTTCTGCTCGATGTCGGAGGCCAGGACTCAACAGAGGCATTCGAGGATGTCGGTCACTCAGATGAAGCCCGCGAGATCCTCGACGGTCTGCTCGTCGGAAACCTGAAGCGCCAGG…
F01.PB413	AAAGCAGAAAACAAGAGATCAAGATGAGCAACGAATACGATTACCTGTTTAAGCTTCTTATTATCGGTGACTCCTCCGTTGGAAAATCATGCTTGCTTCTCAGATTCGCCGATGACTCTTATGTCGACAGCTACATTAGCACCATTGGCGTCGATTTTAAAATCCGAACTGTTGAACTTGAAGGCAAAACCGTCAAACTGCAAATTTGGGATACCGCCGGACAAGAGCGATTCAGGACTATCACTAGCAGTTATTATAGAGGAGCACACGGAATCATTATTGTCTATGATGTCACGGATATGGAAAGTTTCAACAATGTTAAGCAGTGGTTGCATGAAATTGATAGATATGCCAATGACACTGTGTGCAAGCTTCTCGTCGGAAACAAATGTGATCTCA…
F01.PB414	AAAGTATTTCTCCCCATACAGTTTCGGACTCTAACAGGACCTACTCTCTTGTTTTGCTGACCTGACACCATACCAAAAACATGGCCACCGAAACCAGCAACGACCCAAAATCCGTCTACGATTTCACTCTCAAGAATGGTAAGGGAAATGATGTAGATCTTTCTGCATACAAGGGAAAAGTCCTTCTCATTGTTAATGTTGCTTCCAAATGTGGCCTGACCAACTCAAATTATGTGGAGTTGAATCAACTATATGACAAGTACAAACACAAAGGGTTTGAGATTCTGGCATTTCCAAGTAATCAATTTGGCGAGGAAGAACCTGGAACCAATGATCAAATATTGGATTTCGTCTGCACTCGCTTCAAATCTGAATTCCCCATCTTTGATAAGATTGAAG…
F01.PB415	CTCTTTCATTTTTTGCCAAACACTGCCGAAAACCTTGCACACTCTTAAGGGTTTAGGGTTATCAGAAGTTGAAAATGGTGGAGAAGGGTGCAGGTGGTAGGAAAGAGGAGGTTGTTACCAGGGAGTACACAATCAACCTTCACAAGCGTCTCCATGGCTGCACCTTCAAGAAGAAGGCACCAAAAGCTATCAAGGAGATAAGGAAGTTTGCTCAAAAAGCTATGGAACTAATGATGTTAGGGTCGATGTCAAGCTGAACAAGGCTATCTGGAGCCAAGGAATTAGAAGTGTACCAAGGAGGGTCAGAGTACGCATTGCACGCAAGAGGAACGACGATGAAGATGCAAAGGAGGAATTATACTCCCTTGTCACAGTTGTTGAAATTCCAAGGAGGAGCTA…
F01.PB416	AAAAGAGGAAAAGAAGATGGAAAAAATGGAGGATTCAGCAGCAGCAACAGCAGCAGCAGCAGCTGTTCCAAAATCTCTGATGGAGAATCTGTTAGGTCTTTTGAGGGTTCGTGTCAAACGTGGTGTTAATCTTGCTGTTCGTGATGTTCGTAGCAGCGATCCTTATCTTGTCATCAAGATGTATAATCAGAAACTTAAGACTCGTGTGATTAAAAGGGATGTTAATCCGGAGTGGAATGAAGATCTTACTCTTTCTGTCATAGATCCTAATCACATTGTATCAATTACTGTATATGATCATGACACGTTTAGCAAAGATGACAAAATGGGAGATGCGGAATTTGACGTCTCAAACTATATAGAAGCCTTGAGGATGAACACAGCCGGCCTTTCAAACGG…
F01.PB417	ATTGGCACAAGAACATTTTCTTACATATATTTTGTATCTTGAGAACAAAGAGAGTTTATAAACATGAACACATCAATGGTGGCTTCTTTTCTGGTTTTGTTGTTGGCTTTTCCTTGTGTGTTTGCAACTGATTACACTGTTGGTGATGCTAATCAATGGACTCAAGGGATTGATTACACTACATGGACTTCTGGAAAAACTTTCAAAGTTGGTGATAATTTAGTGTTCAAATATGGAGGAACTCACCAAGTGAATGAAGTTGATGAGAGTGATTACAAAAGTTGCAGTTCAAGCAACACCATAAAGAATTACAATGATGGAGATTCAAAGGTTCCATTAACAAAAGCAGGAAAGATTTATTTCATATGTCCAACACCAAATCATTGTAGCGCTGGAATG…
F01.PB418	ACTGTGTAGACAAACTGAAAAAATTCCTCACTCAGACACCACGAAACAGTTTCTACAATGGCCATCTTCAAGTATCACCAGTACCAGGTTGTCGGGAGAGGTCTTCCCACTGAAACTGATGAACATCCTAAGATCTACAGGATGAAGTTGTGGGCCACCAATGAGGTGCGTGCCAAATCCAAGTTCTGGTATTTTTTGAGGAAGCTGAAAAAGGTGAAGAAAAGCAATGGGCAAGTTCTTGCCATCAATGAGATTTACGAGAAAAACCCTACCAAGATTAAGAATTATGGAATTTGGCTGCGATACCAGAGTCGGACCGGATATCACAACATGTACAAGGAATACCGGGATGTTACACTAAATGGCGCTGTTGAATCCATGTACAATGAAATGGCATCA…
F01.PB419	AATATTTTTTGAAGCGGTGTCGTCATCGTCGTCTGTGGCGTGGGAGCAGACGGCGTCGTATCTGGCTTGATCCACGCACGCCAATTTTCATCCATCCATGGAGGTTCATAGTTCATGGATTCCCTTCGCAAACAGGCAAGAAAAATCGAAGCTCAGTTGGATGAGCAAATGGTTTTATATCGTAAGTTGGTTTCTACAAAAGCTGAAGCAACTGAGGGTGATGTGGAGTCTTGGATTGAGCGATTACTTAACCAACTCAAACAAGTAAACTCACAGATGCAAGCTTGGGTGTCCTCTGGTGGGTCAGAAATGGTATCTCATACTCTTACTAGACACCAAGAAATTTATCAAGATCTTAGTCAGGAGTTTTATCGTCTGCGGTCTAGTCTTAGAGCTAAG…
F01.PB420	CATTGCATCATCATCAAAATCCGAAAACGAGGTTGCAATTGTCTCTGATACTCACTTACCAAACAGTCTAGGGTTTTACAGCTTCATCTTCTCTCAGACAAAAATATGAGTCGCCATCCGGAGATCAAGTGGGCTCAAAGGGTTGACAAAGTTTTTGTCACGGTTCAGTTGCCAGATTCCAAAAATGCCAAAGTGGACCTTACTCCAGATGGTGTTTTTACTTTTTCTGCCACTGCTGGTGCTGGAAACAACCTCTATGACCTCAATTTGCCACTCTTTGGCAAGGTTAATGTAGAGGAGAGCAAAATTAATGTAGGGGTGAGAAGCATATTCTGTGTTGTGCAGAAGGCCGAAGAAGAGTGGTGGAAAAGGTTACTGAAAGCAGAAGGGAAGCCTCCA…
F01.PB421	AACGCAGAGTACATGGGGATGATTCTAATCTAGCTCAAAGACCAAAACATAACAAATTTATTCAATGGCATCATCATGTGTAGGAACTTTATCATCACCCAACACCCCTCTACTTTTCTCAAGAACCGAACATTTATCTTCAAAAAGGACAAGAATTGTAAGAGCAGCTGTCACAGAAAAACTTGGAATCAAGATTGAGAGGAACCCTCCTGAATCCAAGCTCACTCAACTTGGTGTTAGGCAGTGGCCCAAATGGGGTTGTCCTCCAAGCAATTTTCCATGGACATATGATGCAAAAGAGACATGCTATCTTCTAGAAGGAAAAGTGAAGGTCACTCCTAGTGGAGCTAATGAGGCTGTTGAAATTGCTGCTGGTGACTTGGTTGTGTTTCCTAAAGG…
F01.PB422	AATCCAATTGTCAAAGAGGTTGCAGAGAAATTAGGGAAGACAACTGGACAAGTTGCCCTTCGATGGGGTCTACAAGCAGGACACACTGTCCTACCTAAGAGCACTAATGAGGCTAGGATCAAGGAAAATTTGGACGTGATCGATTGGTCTATTCCTGAAGACTTGATATCCAAGTTCTCTGAAATTAAGCAGGATAAGCTAATTAAGGGTACCTTTTTTGTTAACGAGACCTATGGTTCCTATAAGACTGTTGAAGAACTCTGGACGGTGAAGTATGAGCAATATGCAACAGTGAAACGAAGAATAATACACTGCTTCCACGATAAAAGCAGACCCTTCAATGATTCATTGCTTCCATGATAAAGATTAATGCCAAATGCTGTTATGATTTGTGTTTTT…
F01.PB423	ATTCCACACGGTAAAAGCTAAGATTTGGCAAACTAATTGGAGTAATTTGATTTAAATTTTTCATTTCAGATAAGGTGAACCAAAGTGCGGTGGACAACGGCCATGGCTCTCCGCATCAATTCCTTCCCTCTTTCTTCCGCTTTACCGAAGATAGAGTTAAGAGCCGCAAATTCACGAAGCCCAAGCCTCAGTGTTAATTCACAGATGGTAATCCAAATGCGAAAGGAGAGTGGCGGAAGAAAAATCTGGAGGCGAAGGACATTGATAAAAAAGGACAAATCTTTGCCCTACAAAATGGAGCGCGTTCCTTTTATGGAGGAACATTTGAGGAAGGTAAAGGAAGATGGAAAGCTCATCCATTTTGACGTAGAGAGGTTAATGATATCAGAAGAGAATAGG…
F01.PB424	ACATCAAAATCAAAAACAAAACAAACCACGAAAAACAAACAAATAGAAAATGGCAGGAATCATGAACAAGATTGGTGATGCCCTTCATATAGGAGGAGACAAGAAAGAAGGGGAGCAACACAAAGGAGAACAACATGGTGTTGTTGGTGGACATGGACATGGTACTACTGAGTACCAAGGAGAACAACATGGTGTTGTAGGAGGACATGGACATGGTACTGAATACCAAGGAGAACAACAACAACATGGTTTGCTAGGAGGACATGGACATGGTACTGAGTACAAAGGAGAACAGCAACATGGTGGTGTTGTAGGAGGATATGGACATGGTACTGAGTACAAAGGAGAACAACATGGTTTTGGTCATGGAGAGCACAAAACAGATCAATACCAAGGGGG…
F01.PB425	ATGCAACTCAATCTCCACCACCACACATTCCCATGGCCACTACCTCCCTTTTCCTCCACACCCCATTCAACATTCCAAACTCCAACAAAACATTCCCCAGACACCGCCACTCTCACCCAAACTCCACCTCCTCCTCCGTAACCCCCCAATCAAAACCCGCCAAAGAACACCTCCTCTCCCTCATCTCTGACCAAGACCGCGGCCTCAAAACCCAAAACAACCCCACCAAACTAGCCTCCATAATCACCGCAATCGACGAATTGGCCTCCCTCGGCGCCGGCTCCGTAACCACCGGCGATTCCCTCTCTAGCACGTGGCGGTTACTCTGGACGACGGAGAAAGAGCAGCTCTTCATTATCGAGAAGGCTTTCTTGTTCGGAACCAAAGCTGGTGATGTAT…
F01.PB426	ACAGATTTCAATAATTCAACATTTCTTCTTAATAACAAACCCTTTTTCTTCACTCAATCTCACACACAAACCAATCCTTTCCAATCCCAATTTTCAACTCTATTTAACTTTTTTCCTCAAATTATTATTTTTTTGGGTTCATAAACATAAACATCGTACTCTGTTTCAACCGGTTCTGTAAACGAGATGATGAGAACAGGAACAACGCATGATCATGATGAACAATCTCGAGCTTTCTACGAGCTCTCCGTCATCGTTCTAAACCTCCTCCGTTTTTATCCACCGTCACGGCGTTTACCTCCGCCTCAAATCACCCCCGCGGGATTCGCCTCCATGTTTCTTGGAATCTCCCTGGCTCTTATGCTATGTGGATCCGTCACGTTCTTCATCGGCTTCTTG…
F01.PB427	ACCAAAAGCCACCGTCATAATGGAACCATCATCCGGTGGAGAACCACCACCACCGCCGCCGTCAGCCCAATCTCAACCAGACTCATCACCACCCCCAACGCCAACACCTAGCCGTTACGAGTCACAAAAACGACGAGACTGGAACACGTTCCAGCAGTATCTTCCCAACCACAAACCACCATTAACACTAGCACGTTGCAGCGGAGCGCACGTGATTGAGTTTCTGAAATACCTCGATCAATTCGGAAAGACGAAGGTGCACGTGACCGGTTGTCCTTATTTTGGACAACCTAACCCTCCTTTGCCGTGCGCTTGTCCGCTTAAGCAGGCCTGGGGAAGTCTCGACGCTCTCATCGGACGTCTCAGAGCCGCTTTCGAGGAAAACGGCGGTAAACAGGA…
F01.PB428	ACCCAATTCCTCCCCTAACAAATCCGCCGCCCATACAACTTTCGCCCGCAAAGACATTTGACATCAGTCAACCCTTCCAATTCCCTCGTATCTAGCAGCTTCTCCGCATACACCACCTAACCAACATCATGCCCAAGGAGAAGACCACCCGCAAGGCTGCGCCCAAGTCCAAGGCTGATGGCGGCAAGAAGAAGAAGGACCCCAACGCGCCCAAGCGTGGTCTTTCCGCATACATGTTCTTCGCCAACGAGCAGCGTGAAAAGGTCCGCGAGGACAACCCCGGTATCAAGTTCGGCGAGGTCGGCAAGGTTCTTGGCGAGAAGTGGAAAGCCCTGAACGAGAAGCAGCGCACTCCCTACGAGGCCAAGGCTGCTGCTGACAAGAAGCGCTACGAAGAGG…
F01.PB429	AAATAAAAACGGGATATCTTGTTGTTAAAAAAAGTATCACCATAAGACGGCGCGGGAAATAAAAGCGTGAATCGCGGCCACACCATTTCCCCAATCTCAGCTCTTCCTCACATCGCCGCCCATCTCCGGCGGCTTATCTCCGTTTCTCCACCGTTTCCGAACGAATTCGGCACCTTCTTCCACCTCCAGCACAGGAGGCTAAAAAGTTTGTACTAATTTGCTGTGTGGTATTACTTGAAGTGAAGACCAAGAGAAATCCCAAGGTGATTGAAGTTTTGCGCGTGGAAGAAGTTAGGGGAAATTATGGTTTCCAATCGCGTGTTAGCGTGTAGCTTACTGGTTTATTTAGTAGTGGCGATGTTGTTTGATGTTACTGGTTGGAAGAGTTTGTTTTTGCAA…
F01.PB430	ACACAATCTACTAACAAAATATTTCATCTAACCAAATTCTTCCATCATCAACAATGGCCACTTCAACCAATGTCTTGAGTTCCTTCATTAACCCTACTACTATTGCCACCACCCCAAAATCGTTTCTAACACCCCCATCTTCTTTCACACCTTTAACTTCATCAAATTCATCTCTCACAAAGAGCCTTAAAATGAATGCAGTTCCTAAGAAATCTTTTACTTGCAAAAGTCAAGTAAGCGAGCACGTTGACACTGAAAATGCTCAAGAATTGTTTGTGTATGAACTCAATGAAAGAGACCGTGGAAGCCCTGCTTATTTGAGACTAAGCAACAAAAGTGTTAACACTCTTGGTGATTTAGTTCCTTTCAGCAACAAATTATACACTGGTGACCTACAAA…
F01.PB431	AAGGACCTTCAGAAAGATCCTCCAACCTCATGCAGTGCTGGTCCTGTAGCAGAAGATATGTTTCATTGGCAAGCAACTATAATGGGTCCCCCTGATAGCCCTTATGCTGGAGGTGTTTTTCTTGTTACCATTCATTTTCCTCCTGATTATCCATTCAAGCCACCCAAGGTTGCATTTAGGACTAAAGTTTTCCACCCAAATATCAACAGCAATGGTAGTATTTGTCTGGATATCTTAAAGGAGCAGTGGAGTCCCGCTTTGACAATATCTAAGGTGTTGCTATCTATTTGTTCGCTATTGACGGATCCAAACCCAGACGATCCCTTGGTACCTGAAATAGCTCACATGTACAAGACAGACAGGTCCAAGTACGAGACAACTGCTCGGAGCTGGACGCAG…
F01.PB432	ATCACAATAACAATAACAATAGCATTTCATCTTTCATTCACTCTTCCCGATTTTGGCGCCAAAATCATGAAACTCGATAACTCCAATTCCAACGGCCAGATCTCCTTCCCCGCCGCCGTCGTCGATGTTACTCCGCCGCATAACTCCGACGACGCCGATGAAGCATTCGTGCCGCCGCTGAATTTCGCGATGGTTGATAACGGTATTTTTCGGTCCGGATTTCCGGATTCTGCGAATTTCGGATTCATGAAATCGCTTCGTCTCCGTTCCGTAATATGTTTGTGCCCTGAACCCTATCCAGAAGCCACTGCGGAGTTTTTGAAGGCTAATGGAATTAGGCTTTATCAATTTGGTATTGATGGTTGCAAGGAACCCTTTGTCAACATCCCAAATGATAAG…
F01.PB433	CAATCGATCAACACCACACAAAAAGATGGAACCCATGGATATAGTTGCGAAATCAAAGGAAGATGCTTCGCTTCCTAAAGCCACCATGACTAAAATTATTAAAGAGATGTTACCGCCAGATGTTCGTGTTGCCAGAGATACTCAAGATTTGTTAATCGAATGCTGTGTAGAGTTCATAAACCTTATCTCATCAGAGTCGAATGAAGTATGTAACCGAGAGGAAAGAAGAACCATTGCGCCTGAGCACGTATTGAAGGCTTTAGGGGTTCTTGGATTTGGCGAGTACATTGAGGAAGTTTATGCAGCATATGAACAGCACAAGATGGAGACAGTGCAAGACTCTATAAAAGGTGCCAAGTGGAGCGGCGCAGCTGAGATGACAGAGGAACAAGCATTAGC…
F01.PB434	AATCTAAACAACCTCTGTGTCCAATTCATCATGTCCATGGCAACTCAAACCTCTCTCTTCACCCCACCTCTCTCTACTCCCAAACCCAACGACCGTATCTCTATCCCATGGAAACAACCCCTCACCTCATCTTTCACCAACCTCAAGCCTCTCAATCTTTCAGTTTCAAGAAACATCAGAACATCCGCAACTAAGAAAGCAACAGAACCACCACCATCAAAGGAAGAAGCACCGGCTGGCTTCACCCCACCTGAGCTAGACCCAACCACTCCCTCCCCGATCTTCGGTGGCAGCACTGGAGGCCTTTTGCGAAAGGCCCAAGTGGAGGAATTTTATGTCATCACATGGGAATCACCAAAAGAACAAATCTTTGAAATGCCTACCGGTGGTGCAGCCATC…
F01.PB435	ACACCCAAATATCCCTTCCTTCACATACAAATATTATAAACCATGCATTCAAGCTAATGTTTCTAACAACCTACAACAAACAACCCTTCTACTTTTATATTCACACAAACAAAAACAAAAAACGTAGGGAAAAAAAACATCATAGTAACCAAAATGGCTACTTCAATTTCAGCAACAGGGTGTGTTGGTTCCTCATTCTATGGAAGTTGGGGAACTTCTATGGTTGGTGAAGATTATACTATGTTGGCTAAGTCAGTTTCATCACAGGTTCGAATTGGAAGAGGGAGTAAGCCAGTGAGGTTGCAACCTATGATGAAGAATGTTAATGATGGAAAAGGTGTGTTTGCTCCGATTGTTGTTGTTACTCGTAATATTGTCGGAAAGAAACGTTTCAATCAG…
F01.PB436	ATACAATCAACGCAGAGTACATGGGACTGAGGCCCCGGCGACACTCAGAGAGATTCAACCTACCATTTCCCATTCTCTCAGGATGGTTTCTTTCAGGTTTCATCAGTACCAGGTGGTTGGGAGAGCTCTCCCTACGGAATCAGATGAACACCCGAAGATTTATCGGATGAAGCTTTGGGCTACCAATGAAGTTCGCGCCAAGTCCAAGTTCTGGTACTTCCTGAGGAAGTTGAAGAAGGTGAAGAAGAGCAATGGTCAAATCCTTGCTATCAACGAGATTTATGAGAAGAACCCAACCAAGATTAAGAACTATGGTATCTGGTTGAGGTACCAGAGTAGAACTGGCTACCACAATATGTACAAGGAGTTCCGTGACACCACTCTTAATGGTGCTGTTGA…
F01.PB437	GTACCACATTCACCAATAAATAAACAAAAACAACCAAAATGTTAGCCTCTGCTAGCTTAGGTTGTAGAACACCAACATGCTGCAATGTTCATCAACAAACAAGAAACATCTTCATGGCTAACACACAGATGATGGTGGATTGGAGAGGAAAACAATGTGACAGTAAGAAAACAAATAGGGTAGTGAAATGCAGTGGTGGAATTGGGTTAGGAGATTTCCTTGGAGGAGATTTGGTTAAACTGGATATTGGACGTTGGCTTGAAGATGTTGAAGAACATAAAGCACTTGCGATATATACTCCTCATGAAGGTGGTTATGAAGGACGTTACTTGTCTCGTCTTAAACGTCAAGGTTACTATTTTCTTGACCTTACTGCTCGTGGTCTTGGTGATCCTGAAA…
F01.PB438	AACCCTTCAAACCTCAAAAACCAAACACACTCTCTCTCCGTTCGGTGTTTGCTAAGAAAAAAAAAAGAATATTAAAAATCACTTTCTCTCTTTCTTTCTCTAGCTTTATTTCTTTTGTTCAACCATGAAGAAGCTCTACCATAAAGCGACGGTTCATCCAACCCCACCGGTCATCACCGACCAACTTTCCTTCCTTCCGGCAACCATCCTCACGCTAGCTGCCGCTCTTTCGACCGAAGACAGAGAGGTTTTGGCTTACCTCATCTACTGCTCCTCCGCTGCAACCCCACCAGCCTTTTCCGGGAACCCGAAACGGAACATCGTTAAGAACACCGATCATGCTACTCTCTTTAACTGTAGCTGTTTCCGGTGCTACACGAGTTACTGGGTCAGATGGGA…
F01.PB439	AGCAATGGTTGGATATGCAATCTCGTCGTTTCCAGCTCTCTCGTTAAACCGTTTCGTCGTTTACAATTCGACGTCGTTTACATGCAAGGCGCAAGCTAAAAAGTCTGTTACGGCGGTTCCGACACGGGGGCGAAGGGAGTTGCTGTTTCTACTCTCGGCGTCGACGGCGTTGACGGCGAGAGAATCGGTGTCTTTGGCGCAGGATATTCCGCTTTTTGGTATACGGAAGAGTCTGAAGAAAGCGGAGGAAAAGGCTGAGGAGATTGTGAGGGAAGGATTTGAAAGCGCGGAGAAAGGACTGGAGACTGCGGAGCGGGGACTTGAGACGGCGGAGCAAGGACTGGAGGCGGCTGAGAAGGGGATAGAGACGTCGGTGAGTTTTGGGGGGTTGGCGCAAGC…
F01.PB440	GTTTCATTTCATTTCCAACACTTTGTACTCTCCGTCCCTCTTCAGATCTCAGATCTCTCTCGCTCTCCAATGGCTTCCATTACCGGAACCTCCATGTCCCTCCTCTCCAACAAATCTATGGTTTCTTGTACCAGGATCTCTGGTCCTAATTCAGTTTCACTCTCAGTTAAGGGTACTGCAAAGTTTCCATCCATTACCTTTCAACCAAGAGGCCTTCGGTTTCAAGTTACATGTGCGGCTAAACCAGAGACTGTGCAGAAGGTGTGTGACATTGTCAAGAAACAATTGGCACTTGCAGACGGTACGGCTGTTACCGGAGAGTCTAAATTTGCTGCTCTTGGAGCTGATTCTCTCGATACGGTTGAGATTGTGATGGGACTTGAGGAAGAATTTGGCATC…
F01.PB441	CAACGCAGAGTACATGGGGACTGCAAAGTGAAAAGCTATAATAAGCTGAACATTGCAAGTGCATGATTCATCAAGAGTGACAAGAGTTGAAAATGGAGATTGAAGAAGTTTGTGAAACACAAGCACTTCCATTGCTCTCATTGAATCATGTGTCTCTCATGTGTAGATCAGTGTGGGAGTCTATGAAATTTTATGAAGATGTTTTGGGCTTTGTCCCCATCAAAAGACCATCTTCTTTCAAATTTACTGGAGCATGGTTTTACAATTATGGTATTGGAATACATTTGATTCAGAATCCAGACATTGATGAATTTGATACATATGTCAATGAATCAAGGCCTATTAATCCCAAGGATAATCATATCTCATTCCAGTGTACGGATGTTGAACTTGTTAAGA…
F01.PB442	GAAAATGTTGGTCCTTACGTCAATGAAAACCTTTTCCCGAAACCAGAAACTAGAATCAACCAATTCCCTATCAAAAACCAGAAACTAGAATCAACAAATGGCTTCAAACACGACAAACAACGAGGTACGAGGTTCACACAAAAGGTTACAAACTTTGCTTCATCATCTCCAATTATCTTCGGATTCCAATTCCAATTCCACCAATTCACTCCAACAAGTTTCAAATTCCAAACCCAACAAAATAGCCGCGGTTCTGATTTGTTTATTCGAAGGCCAAGATGGGAATTTGCGAGTAATTCTCACGCAGCGTGCTTCTTCTCTCTCAACCCACGCCGGTGAGGTTGCTTTGCCAGGTGGGAAGAGAGATGAATGTGATGCTGATGATGTTCAAACTGCTTT…
F01.PB443	ATCACTCGTTTTCTTCAATACCTAAATCACCTCTCTCTCTCTTTTTTTCACAACAAACTAATCAGCATCATCATCGATGGCTCCAACAAAGGCTGAGAAGAAACCTGCAGCTGAGAAATCACCTGCTGAGAAGAAACCAAAGGCCGAGAAGAAGATCTCGAAGGAAGGAGGAAGCGACAAGAAGAAGAAGAAGGCGAAGAAGAGCGTCGAGACCTACAAGATCTACATCTTCAAGGTGTTGAAGCAGGTTCATCCTGATATTGGTGTTTCCAGCAAGGCTATGGGAATCATGAACAGTTTCATCAACGACATCTTTGAGAAACTCGCTCAGGAATCTTCTCGTTTGGCGAGATATAACAAGAAGCCAACAATTACCTCTCGGGAGATTCAAACTGCTGT…
F01.PB444	ACACAATCCACCAACAAACAATTCTTCTAAGCAAACTCTTCTATCATCAACAATGGCCACTTCAACCAATGTCTTGAGTTCCTTCATTAACCCTACTACTATTGCCACCACCCCAAAATCATTTCTAACACCCTCATCTTCTTTCACACCTATCACTTTATCAAACTCGTCTCTCACAAAAAGCCTTAAGATGAACACAGTTCTTAAGAAATCTTTTACTTGCAAAAGTCAAGTAAGCGAGTACGTCAACACTGAAAATACTCAAGAATTGTTTGTGTATGAACTCAATGAGAGAGACCGTGGTAGCCCAGCTTATTTGAGACTAAGCAACAAAAGTGTTAACACTCTTGGTGATTTAGTTCCTTTCAGCAACAAATTATACACTGGTGACCTACAAAA…
F01.PB445	AAATTAAATTAAGCAACCTCTTCTTTTTCTCTTCATTTTCTTCTACCAACCATATTTATTTATTTTCTATAGCGCCATGGGGACTCAGGTTTTACACCCTCAGGAATACCTTTTCATACCTACTCCGGCGTCGTTTTCCTACCGGAGCAACCACTATAACTACAACAACAAACGTGCAGTAACTTCAAAGTCTTACCGGAAGCCGGTTACCGGACCAGAACTAAAGAAACGTGATACTAATTTGATCTTGAAGAGATCAACCGCTGATGATTCAGTAACTGCGAAGAGCAGGGAAAAGGTGACGATTCTCCGTAGGGGTAAATCACTGGATTCATCGCTGGAAGCAGTGAAGAGCGACAAGTACGCTGGATCTGCGTTCTCGGTGTCTCCGTCGCCGAG…
F01.PB446	AACTCAAATCAAAATAATGGATAGAAAAAGACAAGCAAAAGAAAAGGAAGAAGCCAGACTGAGAAATATTCAAAGAGAAAAAGATGTGATTGAAAAGGAGAAGAACATCAAACTCAGACAATTACATATCGAAGAGGTGAAAATTCGAGATGAATTGAAGCCTAAATTAAGAAAATTGCAAATTGAAAAGGAGAAGATTGAAGAGGAAATGAGACACAGATTGCAAAAATTAGAAATAGAAAAGAAGAAGATTCGATATGAAACTGATGTCAAATTGGGAAGAGTAAATTTGAAAAACCCCAAAAAGTGAAAAGATGAGTGGTCTCGACTTCCATTAGATGTGTTCTTATTACGTCTTAGGTTGGTGTTCTTCATGTGTCCTCGGGTTGGAGGGATCTA…
F01.PB447	ACATCACGTTAAGTAATTTTCTCTCCTTCCAAACACGCCTTTACCGATCATGTCCACCGATCTCCACCTCCACCATCAGTTACCAAAACTCCGACTCTCCGCCGCCGTCAAACTCGACGACGTTGACACCGACGTCGACGCCGATGTTGTTTCCTCCTATCAAATCCCCGAGACTCCAGTCGTCGACGATATCCCGTCGTCTCCAATCACACAACGAGAAACGGAAAACGAAAACGACGGCGCCGTCGTTGATGGAGAAAACGAAACCGATGAGAGTTACCGGACTCCGACTTCGAAGGAAAGCAAGATACCGGAGATCTTGAATTGTCCGCCGGCACCGAAGAAACCGAAGCCGTTCGTTTCGTGTAAGAGGAAGCTTATGGATGAGTTTCAATTCTT…
F01.PB448	GTTGACACTACAATGGGATTCTGGGGGATTGAAGTGAAACCTGGCAAACCGGTTCCTTATCATGCTGACAATGTGCAGGGAAAGCTTCATGTTACTCAGGCTACTTTAGGCAATGGTTCATCAACAGAGAAAAGCATTCTTCAGTGCTCTTCCGGACACAAAAGTTCAGTTTATTTGTGTACCCTGCTGCCAAATAAGGTTGAGTCGTGCCCTTTGAATCTTGAGTTTGATGACGAGGACTTGGTGGCATTCTCGGTCATCGGATCACGGAGTATCCATCTTTCTGGTTATTTTGTGGCAGATGACGGGGACGACCTGAGGGATGACTATGAGTATGATTCAATGGGAGAGGACATGGGAACTGATTCAGAGGAGTCATCAGAATATGATAGTGAAAAT…
F01.PB449	CCCTTCTTTCGAAAGAGCTTTGTTCTGAACTCAACCAGCACCATTTTCTCATCAACAAACCATGGCATTCTTCTTGAACAAATCAACCATAGCTTCTCATTTTCGATCCACATCTCAGAAGATCGAAGATCCCGTTCCCCTCTCGCGCCGTCGGTTCCATGTCGAACCAGGGACTCGTGAAAAAGCCCTCTTGGCAGAAGATTCAGCTCTCAAGCCATTCAAATCGTATAAGCAGAGTGTAAAAAAGCTCAGGAAAATTGGGGATGTTTTAACCATTGTTGTTGTTGCTGGATGCTGTTATGAAATATATGTCAAGGCTTCTACGAGAGAAGAGGCTCGCAAACAGTAGTGTTCGTTCTGAAGGTGCAGAATGAAATGAACATTTGGATGCTACTTTTC…
F01.PB450	TCTGCGAAGTGAAGGGATGAAGCTATCTCTTGCAGGGTTTCGAAGTTCGCTGCCATTTTCTGCCCTAATTCGACAGCTTGAGAAAGAGGTAGAAACTGTTATTAAGGTGCTACAGCCTGGCCCTTTAGGAATCACAGAGCATAAGTTTTCTACCGACGAGATACGTAATGCTAATGTTACAGTCGCTAAAGCGGTAGCTAATTGGCGAAGAAATGCAATCCTTGGGGACAATAATCATATCTTGAAAGACTATATTCAAAAGTGAAGGTTAAAATTTATAACATTTTGGCAAACCATGTTTGATAAAACTTCAAATTTTTAGATCTTCTAATAACGAATATAATTGTGCTTCAGAGGTCATTGTTGCCTTCTCTAATCACTTGTGACGAGATGTCGATC…
F01.PB451	ACTAATAAATATGTTTGAATATAAGATAAATTCCAAGTGACACGCAACACCAACGTGTCTTTCACGTTGGAAGGAAACTTCCAAGATGTTTCCATCTTCCTTCCTTCAACCTTCGTATCTCCCATTTCCTTCGTATCTGTTTATATTTCATTTCAGAGATTATTCTCAACTTTGTTCTTCATTTATGTTTCCAAGTAATCTATAATTTAGTTTTATTAAGACAGTGTTTGGGTCTAAACAAATAAAAATGCTTCCAGGAGTTGAATGTGCTAGAAAGAGACGGTTCCATCAAAGTAGAGAAGGATGTGATCCCACAACAAAACACTCGTTCGGTTTATATACAAGAAACTTTCAATCTACTGCTTCTCCTTCAATACTCTCTTTACTGGAAAAAAGCAT…
F01.PB452	ATCTGCTCGATGTGTGGCCAATTGAACCTATAGGCTCTAACCTAATTCCACATGGCTGCCAGCGCCACTACCTCTTCCACCACCTGCGGCAGTTTCTTCAATTTCCGATCATCAAACTCTTCCGATCAGTCATACAGGGTCCGCGAAACCTCTTCTGCAGGTTGCGGTGGAAAGCTCGATGGCGTGGCTATGTGGTTCGTCAACGGCCTTACAATGGCTTTTTTCGCTTCTTTGAATCGTTGCTCCTGCATCCGCATCGCTACTAAAGAAGACGTAGATGATCCCAACGACTTGCCGTTGATGTTCGACGACGGTAATCTCCGCCATGACGGTATCGCCGCCGCTGCAACCACTAGCCGGAGAAGGACCGGGAAAGGGGAGAAAAGTGGAGCTGTACTT…
F01.PB453	aaaTTATAGAGGGGGCATTTGATCTTAGAAGACGAGTTATCTGAAGTGGAGGGCTGACAACAACTATGGCCGCAACTACCTTATACTTATCAAAACCATGTTCCTCTACTCCCAAACTCCCATTTCTGTCTGATTCAAGACTACTACGACTACACAGTAGCTGTCGATTTGAAACCTTAAAGCCCAAAGCAGGTCTCTCCCATTTCCTCAATATTGTCGAAACCACTTCTTCATATATTCAACTTCCACTCCAACTCGAGCTTCATGAACCTTCCAATGCTCTCTCTTTGCCTACTTGGGCTGTTCATGTCTCCAGCGTCGTTGAATGGATCATAGCTATGGCTTTGGTGTGGCAATACGCTGAGAAATCTGGATATGAAGCCTGGAAGGGACTTTCTT…
F01.PB454	GATATTAAGAAGAAAAAAAAGAACTTATCTCAGAAACATTAAAATCGCTGCGAAAGAGAACGAGTTAACTCAGTGAAAAAATGGGAGAAGAAGCGACTCGGATCATGATCGGAGTGAACGAGTCAAGCCTGAAGGGTTATCCTCATCCTTCAATCAGCAGCAAAGGTGCCTTCGAATGGACGATCAAGAAGATTGTTCGGAACAATGTTTCTTCGTTCAATCTTCTTCTTCTTCATGCTCAAGTTCCAGATGAAGATGGTTACGAGGACGTGGATAGTATCTATGCATCTAATGAAGACTTTAAGAACATGAAAGAGAAAGAAAGGGTTAGAGGAACTCATCTGCTAGAATACTTTGTCAATAAGTGTAATGAAATTGGGGTGGCCTGTCAAGCGTGGA…
F01.PB455	GCCGCAATTTCCCCTTGTACTAGCATCACTGTATCAGAAACAAGAAGTTGGAATCGCCCCGATCTCAACCCTTTCCCCGGAAAACACTGCCGGTGTTCATCGGCGGCCGTCAGAAGTAGCGTCAAACTCCTCCAGGGTTTATTGTTGGTAAGTGTTATCAAGAATGCAATTCTTTGGTGGTTCTGAGATTAGTCCGTCGCCGCCGCCGCCGACTGCTTCAGGAAATAATGGCCATATGCTGTATGTTTTCAATAGAAATGGTATATGCTTGCTTTATAGAGAGTGGAATCGTCCTTTGCATACGTTGGATGCTCAACAGGATCATAAGTTGATGTTTGGTCTGCTGTTTTCACTCAAGTCATTAACTGCCAAGATGGATCCCACTAGTGCCGAGAAAGG…
F01.PB456	AAAGACACAGTAAAGCATAGTTGCAGTTACTCCCTCTGTCTCTCTCTTCCGTCAAAATCGAATGCTGCTTCTTCTCTGAAACCATGACTAGCTCTTCAACTTCCTCTCGTAAGAATCTGAGTAAGATTGCCAGCAATAGGCTTCAGAAGGAACTCACTGAATGGCAGGCTAGTCCTCCTGCTGGTTTCAACTACAAAGTCAGTGATAATCTTCAAAGGTGGGTTATTGAAGTGGTTGGCGCTCCTGGGACACTTTATGCTAATGAGACTTACAAGCTTCAGGTTGATTTCCCGGAGCATTACCCAATGGAAGCTCCACAGGTCATATTTATGAATCCGGCTCCAATGCATCCACATATCTACAGCAATGGGCATATTTGTTTAGATATATTGTATGATT…
F01.PB457	AGAAGAAAAAGAGATGAAAGTTGCTAATGGTTTAGATCTTGAAAGGTATATGGGAAGATGGTACGAGATAGCTTCTTTTCCATCAAGGGATCAGCCAAAGGATGGATCCAACACAAGAGCAACATACAAACTCAACACTGATGGAACTGTTGATGTTCTTAATGAGACTTGGAGTGGTGGCAAAAGAGGTTTTATTCAAGGATCTGCTTTTAAGGCTAACCCTAATAATGATGAAGCTAAATTCAAAGTCAAGTTTTACCTTCCTCCATTTCTTCCAATTATTCCTGTTACAGGGAATTATTGGGTTTTGTTTATTGCTCAAGATTATCAATATGCTTTGATTGGTGAACCAACCAAGAAATCTCTTTGGATATTGTGTAGGGAGACTCGTCTAGATGA…
F01.PB458	ATCCTTCACTACCAAATATCACATTTCAGTTGATCTTGAGTTGAGTACAATGAATTCCAAAAATGCATTCATCATCCTTGGCCTATTGGCCATAGTTCTTCTTATCTCTTCAGAGGTTTCAGCTAGGGACTTAACTAATACCAAAGAGGAAGTTGTTGAAAAATCAAATGAACTGAATGATGCCAAATATGGAGGCTACGGTCGGGGTGGTGGTTACCATAATGGAGGTGGTTACAACAATGGTGGCGGTTACCACAATGGTGGTGGCGGTTACCACAATGGTGGAGGTGGTTATAACAATGGAGGTGGCTACCACAATGGTGGAGGTGGTTACAACAACGGTGGCGGTTACCATAATGGTGGTGGTGGCTACAATGGTGGAGGTGGTTACCATAATGG…
F01.PB459	ATACACACACCTTTCTAATTTCTTGTTCAATATTTTCATTAGTCCATTAGTAGTGATGAAGAGAGAAAGAGAAAGTGATCATGATAATACTAATAGCATAACCATGGCTAAGTATTTGATGTATCTTTCTGGTGGAGCTCAACAATTTGATCAAGTGAATTACTCTTCAAATTTCAACAACCGCGTGTTCGAGTGCAAGACATGTAAACGACAGTTTTCGTCGTTTCAAGCGTTGGGAGGACACCGTGCGAGTCACAAGAAACCGAGGTTGATGGAGATGAATAGTGATGGTGATGGTGGAATATTTACAACACCAACAAAGGCTAAAACACATGAATGTTCAGTTTGTGGATTGGAATTTTCAATAGGACAAGCTTTGGGTGGTCACATGAGGAGACA…
F01.PB460	AGATGAGATATTGATTCTGAGACACGACAGGATCGGCTCGTGAGGGAGGAGATTAGAGAAAGAGAAAAAGAAGCGAGAAAAGAGAAAGACATAATAATAATTCCGATCGATGGGTGAGAAGAGAGAAATAATTGGTGGAGAGTATGACCTAGATGCCAAATGGGATGCATCCCTTGATCTCACTGTCCGCCGCTTCGTTTACTCTTCGTTTGCCGGTGCATTTGCCGGTCTCCTCTTATTCAGGAGTCCTCAGACTCGCTGGGCATCTATTGCTTTTGGTGCTGGAGTTGGAATAGGATCTGCTTACACAGAATGTTCTCGTCTGTTTGATGGATCTCCAGCAAAGCTAGCTCAACCTAAGGGCTCAGAAGCTCCTACTCAGATTCTCACACAGGATTC…
F01.PB461	ATGCTCCACTAGTCTTGTCTCAAGAACGGTCGGTGAGTGAACCCACCCACATCTTCTTCCTTACTCTCTCTGGGCTAATAGAAACACTAATTAATAAATTAATTAATTAATGGCGTTTGAGCATGAAGATTTCTTTTCCAGAGAATGGAATTCCATTGGAAGTTCTATGAGTGAGACAGAGAAGAAGAACTGTGACAGTTGTTTTGATTGCAACATATGTTTAGATTTTGCACATGAACCAGTTGTGACACTCTGTGGTCATCTATTCTGTTGGTCTTGCATCTACAAATGGCTCTATGTGCAAAGTGCTTCTCTTGCACCTGATGAGCCACCACAGTGTCCAGTTTGCAAACATGAAATATCTCACACCAAAATGGTCCCTCTCTATGGCAGGGGCCA…
F01.PB462	AGAGTATCATACCACAAAACTTTTCAGCAGAAAACATCACAAGCAAAACAAACAAGACCAAAAAAATGGCTTCTGCTTCTGTTGCAACAGCTTTGCCACTTTATTCTTCCACCCAAAACAAGCTGAAAAATCCATCCTCCCAATCCCTATTCAGACCATTACCAGTAACACAACCAAAGAGGACCACACAGTCAAAATCCAAGGTTCAGATCAATGCATCTTTGAAAGAGAAGGCAGTGACAGCACTCACAGCTGCATCCTTGACAGCTTCCATGGTTATACCTGATGTGGCTCATGCAGCTGGATCTGATCTCACCCTTCTCTTCAGAACTTTCTGCTAAGCATTTTTGCTGGTGGAGCTGTGCTAACAGCTATACTTGGAGCTGTTATTGGAGTTTC…
F01.PB463	AGACAGAAACTCATCTCATCCGGCTGAAACCCCGATTCCTCTCTCAACCGTCCAAACACCTCAACAGCCTCCCTCGCGCAACCCATCTTCGCATACCCAGAAATCATCGAATTCCATGACACCAAATCCCTGTGGGTAATTTCATCAAACACCTTCCGCGCAAACCCGCTTTATATTGATCCAAATCCCTAGTAAATGTACTCTATTTATTAGTTTCCGTGCTCACTCTTTAGGTTCTCCCCAAGACGACAGCGTTTCACCTCCAAAAACTTCTCTCTCTCAACCATGGTTTTGCTACAATTAGATCCGTTTCTCAATGAACTCACCAGCTTGTTCGAGCGTAGTACTGAGAAGGGTTCTGTTTGGGTTACTCTCAAACGATCATCTTTGAAATCTAAA…
F01.PB464	TGGTTTGAGAAATTTTTTTTGGGAAACTTCTCTCTCGTGTCTCACTTCTTCCAAACCCCCATCGCTGTAACCGCAGTGCCGTCGTCGTACAAATCCAGTAAACCACAGCCTTTCATCTGTAGCTGCTCGACGCACCGCCGGAAGTGACGAACATAACCGCCGATCCGGATTTGGGATCAAGATGAGTGTAGTTCAGAAGTTTTTCATTGCATCACTGTTCATGTGGTCAATCCCTATTGCAATATTATATGCTTTCAACCATAATCTACTTCCTGGAATTTCCAATTTGACCCCTTACTCTATGACACTAGTGAGCGGATTTCTCGCCGTCATATCAGTTAACATAGTCATTGCATTTTACATATATTTGGCAATGAGAGAACCTGCAGATAAACACGA…
F01.PB465	ATAACACATGAGAGATTTTCTTCTTGATTCATTACAAGCAATCATGAATGAAAAAAGTAACACCAATTGTATTGTTAAGGATGGTGATGTTGGTGATGTAACAGATTCAATTTGCAATGGCTTCTTGATAGAAGATTCAGTGTGTTCATATTTTTCTTCATCAGAAATGGATGATGATGATGATGATGATGATGAAGAAGTATCATCCTCTTCAACTTCTAGTTTATCATCTTCATCTTCATCAAATTTAAATGGTCCTTTATATGAATTATCAGAGCTCATGAACAATCTTCCTATAAAGAGAGGATTATCTATGTTTTATCAAGGGAAAGCACAATCTTTTGGTTCAATAGCAAGGGTAGAAAGCATAGAAGATCTTGCTAAAAAAGAGAAACCAAA…
F01.PB466	AACTTAGCACTGAGCACGGTAGCGGTTGCTCATATTTTAGGGTTCATCTCATCGATTCTCTACACCTAGCAGCCATGGCGAGTACCAAAGTTCAGAGGGTTATGACCCAACCCATTAACTTGATCTTCAGGTTTCTTCAAAGCAAAGCTCGTATTCAGATTTGGCTCTTTGAGCAGAAGGATTTGAGGATTGAAGGAAGAATCATTGGTTTCGATGAGTACATGAATTTGGTTTTGGATGACGCAGAAGAAGTAAACGTCAAGAAGAAGAGCAGAAAGACACTAGGGAGGATCCTTCTTAAAGGAGACAACATAACCTTGATGATGAACACGGGGAAATGATGAGCACATATTTCCATCCAACAAGAAGGCTGATTTTATCTTTACATTTTTCAGTTTA…
F01.PB467	GATCCATTGTCAAATGAAGAGTCCACTTTTCCTCTTCCATTATATATAAACACTCTAGAGGGAAAAAGTTGCGAATTTTACACTACACTCTTTTCTGTGCCAAAACCAAACCATGGATTCACTTCCTTCTTCCGGTGCTTCTCAATTCCTCGCTAATCTTCCCTCTCGCGGCACCTTCACTTCCCCTTCCATCTTCTCTCATCAGGGTGGGATGCGGGTTTATGTATGCGATCATGAAACCACACCGCCAGAAGGGCAACATATTAAGACAAATCAACAGAATATACTGATCAGAGCACTCAAATTGAAGAATGTATCAGACAATTCAAAAAAGAGAACTGCTGAGAAGGCTTTGGGAGCTTCAGCCAAGAAACCAAGTAATCAAGCAAACTCTCAACA…
F01.PB468	AAACACCGAATGGAGCACGATTCATCTGCCAGCGGCGGCGAATATTCCACCACAACCACGCGCCGCTCCTCCTGCTTCCCCTGCTTCACCTACAACTGCTCCACCACCGACAACGACTTACCATGGTGGGAGCGCGTGCGAAACACTTCTCTCTCCCATGGATTCATGAAGATCCGCGAGTGGTCCGAGATCGTAGCCGGACCTCGCTGGAAGACGTTTATCCGGCGCTTCAACCGGAATAAACCCGGAGCTGGAGGCTACCGTCAAGCCGGGAAATACCAGTACGATCCTTTGAGCTACGCCTTGAACTTCGATGACGGAGATTTAGAAGATGAATCTCCTGATGAGTTTCCGAAATTTTCCGATCGTTATGCAACGGCTCCACTTCACAAACCTGGT…
F01.PB469	GTTCAGGTTCGGAAAAAAAGAGCAATCAGTATACATGGTTATTCTTCTTCTTAATACATGTTCTGCTTGATTTTGCTATAATTTTATGGTTCAAGTGATGCTTAAATCAGAAATATCGTTCCATAGCAACCTTCCGATAATTCGAATACCAGGTGATGGTAGATGTATGTTTAGATCTGTGGTCTATGGTGCCTGCCTCAGAACAGGAGACCCACCTCCAAATCTCACCAAGCAAAAAGAACTTGCAGATGAACTCAGAGCTAAAGTTGTGGATGAGTTCATCAAGAGGAGAAGAGACACTGAATGGTTTCTTGAGGGTGACTTTAATACCTATACAATGCAAATGAGAAAGTCTCAAGTATGGGGAGGAGAGCCTGAACTTCTCATGTCATCACATGT…
F01.PB470	AAGGAAAGGACGCGTGGTTCCCGTGACTCAAAACTGCTGTTATATACTCTTTTCTCTCTTCTCATCCTTCTCCTCACAATTCCTACACCATACAACAAACCATCCTCATCTTCTTCTTCTTCTTCTCTTTTTCTTCCTCCATTCTCAATCCAAAACTCTTCAATCCAATCTTCAATCCAATTCTTCAATGGATTCATTCCAACCACCTCACACCTTACAAGAATCAAATCACAAAAAACGCCGTAAAATCGGCGACACCACCGCCGATCAAAACCCCCTCACTCTCATGCGCTGGAGATCTGAATCCGACCAGAACAACTACTCCAAAAAACTAATCGAAGCTCTCAGCCGGATCACCTCCAAACCTAGAGCCTCCACTCAAGTCCGCCAAACCGCCGA…
F01.PB471	ATCAACAAACATCACAATTTCATCAATTAAGAACAAATAAACATGAGGTCTTCATTTCATACAATCTTAGCCATTTTCTTGATTTGCTCAACCCTTTGTTACATAAATATTTCCCTAGCACAAAACACCCCTCAAGACTTCCTTGAAGTACACAACCAAGCTCGAGAAGAGGTTGGTGTTGGTCCACTCCATTGGAACCATACACTTGAAGCCTATGCACAAGACTATGCAAACAAGAGAATCAATGATTGTGAACTTGAGCACTCTATGGGACCTTTTGGTGAGAATCTTGCTGAGGGCTATGGTGAAATGAATGGTTCTGATGCTGTGAAGTTTTGGTTAACAGAAAAGCCTGAATATGACTACCACTCAAACTCTTGTGTTCATGATGAGTGTTTG…
F01.PB472	AAGGTAGACAAAATTTGGAGAAGATAAAACCCCAGCCCTCAACAGAACAAAAAAAAAAGCCGACCCTCATTTCTTCCTACCACGTTCAACAGTATCACCACCGCTATTTCCACTTCGTCATTCAACTTCCGATCTCCAACTTTCGTATCCCCACCGTCAAAATCAACCGCAACCTAACAGAAACAACTATAACTTAAACTTTCTTACCCACTCCAATGTGGGCAGTTCTGCGAGCTCGGGCTTGTTCCCCGCGTTACGCATCAAATCCACACCCCCTTCTTCAACCATGGAAGCTAGGGTTTTCCTCGCTATCCACCACCGCTGAATTTGACAGCGGCGTTAGTAAAGGCTTAGATCTGCAAGAGATCGAGAAGATTCTGACGGACGTTCAAGCTGACG…
F01.PB473	ACCATCCAAATACATAAAACACTAAGGTTATAAGAATGTCATCTCGTGTGCTCAAAAACCTCATTGCCATGCTTGAGGCTGAAGAAGCCGAAGCTGCGAAATCCAACAACCATGGTACTGCAGACGCATTTAGCAACCATGGTAGTGGGAACCAAGATTTCTCCCGTGCCAGAATCAACAGCGGTGCAAAGTCCGGTGACCGATTGAAATACCACACCACCAACAATCGTGGTGGCCGCACTGTAAATAACAGTGGTACTTTCCATGGTAATGGAAATGGAGGGTATACTGAGGGTAACTTTGATGCATCCACAATTAACTATCACAAATAGTTATATGTATTTGTGATTATAAATATGCTATATCCAAGGAATAATGAAGTTGAAGATATATGAATAA…
F01.PB474	AATCATCATATAATAATAAAATCAAGCTTCCTCTTCCTCCAGTGTGAAGAAGAAAATGGGGATCCGATTCGTGTTAATGGTGAACAAACAAGGTCAAACCCGTCTTGCTCAGTACTACGAATATCTCACTGTTGAAGAAAGACGAACCCTTGAAGGCGAAATCGTTCGCAAATGCCTCGCCCGTAACGAACACCAGTGTTCATTTGTTGAGCATCGCAACTACAAAATTGTATATAGGCGCTATGCATCTTTGTTTTTCCTCGTTGGAGTTGACGATGGCGAGAATGAGCTCGCTATTTTGGAATTTATCCATCTCTTAGTTGAAACCATGGATCGACATTTCGGCAACGTGTGTGAACTAGATATCATGTTTCATTTAGAAAAGGTACATTTTATGTT…
F01.PB475	AGACGGAAGAAAAGTGAAGCATCTGTGAAACCTCCATCACGCCGCCGTACACAGCGCAGTTGGACAAGAAATTGTAATCTGTCACGCAACAATTGGCAAATCTTTGTTTGATTCGTAGTAGTTCATTGCAAATCCTCTCCTTCAAAAACCATGTTTTTGGCAAAAGCGTTTGGAAGGACATTCTTTGCTGCTGCTGCTGCCAGATCTAAACATTGTTCCACTATGGCAGCTGCTTCCGGTGGCACTGTAGTACGTAACCCTCTTCCGGACTTCTTTGAGGCCGACAGGAGCCTTGAAAATGATAAACCAGTTGTCTATGGTCGTAGTTGGAAGGCTTCTGAATTGCGTCTCAAATCTTGGGATGACCTTCATAAACTCTGGTTTGTGTTGTTAAAGGAA…
F01.PB476	GAGAAAGAGAGAAAGAGAGAAAGAGAGAATTGATGGGAAACTGCCAAGCTATTGATACAGCAACTCTTGTAATACAGCAACCAAATGGCGAAGAAAAAAGATTATATTGGCCAGTATCTGCTAGTGAAGTGATGAAAACAAACCCTGATCACTATGTTGCTCTTCTTATCTCCACAACATTATGCACTTCAAAAGATAGAGAAAATTGTTCCAATAAAAGTAACAACAACACTAATCCTGTTCGTATTACACGTATCAAGCTTCTTAAACCAACAGATACACTTATGCTTGGTCAAGTTTATAGACTCATCTCAACTCAAGAGGTTACAAAGGGTATGTGGGCAAAGAAACAAGCAAAAATGAAGAGAAACTCATCAGAATCAGCCCAAAAGTCAAATC…
F01.PB477	AGTCACACGCTCTATTTTTCTTTTTCTCACCTTGAAGAACAAAAAGAACCATCATCATAAACAAAAACAAAAAAGAGAAACACCGAGTTGAGTTGAGTGAGTCGAATCGTCGAATTTGAAATGGCGCAAGCAATTCGAAACGCGAAAGTGCCTCCGAACTCAGTGAATCTGGAAGAAGCACGTCAACGAGTCTTCGAGTTCTTCAGAAGCGCTTGTAGATCGTTACCTACCGTCATGGAAGTTTACAATCTGTACGACGTCGCTACTATCTCCCAGCTCCGTTCCACCATCGCCGCTGAGATCCGCAAAAACGACCACATCACAAATCCCAAGGTGATTGATTTGCTGCTTTTCAAGGGACTGGAAGAGTTGAAGAATGTTGTAAACCATTCAAAGCAA…
F01.PB478	ACGAATACGAAGGAGAAAAGAAAAAGCACCCAGCGGCGCCCACCCCCACCGTTTCGGACTCCCTCCGTCGTCTCCCTCCCTCCGTTTCAGACCTCGCCACCGATTCCTTCTCACTCTGTCGTCTCCTTCCCTCCGTTTCAGACCTCGCCATCGATTCCTTCCCTCACTCCATCGCCTCCTTAAATGTTGATTTCGAGTATGTGATTCATGGTGGGAATTGAAGGTTTTAGTTACAGTCACTGATTTGATCCCATGAAGAGACTTAGAAACTTGAAGAAGAGATTGGAAAGACCTGTTGAGTTGGATAAAATCAACAATGAGACCAGGGTTCAAGATGTCGATTGGGTTTGCTCCCTTTCAGACTCTGAGATTGATTTTATGATTAGCTTGAAATTGTTG…
F01.PB479	AACTACTATTAATCTGCAATCACCTCTCTCTCATTTTCACCACCAATTCAGTAAGCAATCAGCTTCATCAATGGCTCCAACAAAGGCAGAGAAGAAGCCAGCTGAGAAGAAACCCGCCGCCGAGAAATCCCCCGCTGAGAAAAAGCCCAAGGCCGAGAAGAAGATCTCGAAGGAAGGAGGAAGCGACAAGAAGAAGAAGAAGAAGGCGAAGAAGAGTGTCGAGACCTACAAGATCTACATCTTCAAGGTGTTGAAGCAGGTTCATCCTGACATTGGTGTTTCCAGCAAGGCTATGGGAATCATGAACAGTTTCATCAACGACATCTTTGAGAAACTCGCTCAGGAATCTTCTCGTTTGGCGAGATACAACAAGAAGCCAACAATTACATCTCGGGAGAT…
F01.PB480	ACATAAGTTCTCTTCAATAAGAGATTGATCTCAGAAAAGTTTCAAGTTTTATACTTTTCATTCTTTTTTTGGGTTAAATTTTGCTTGAACAAAAGGCGAAAAAATGGGTCTGACCGTGTCGCGGATAATGAGATTATTCTATGCAAAGAAAGAAATGAGGATTTTGATGGTGGGTCTAGATGCAGCTGGGAAAACAACAATACTCTACAAACTGAAGCTTGGAGAAATTGTCACAACCATACCAACCATAGGCTTCAATGTAGAGACTGTTGAGTATAAAAATGTCAGCTTCACTGTTTGGGATGTTGGAGGACAAGATAAGATTCGACCGTTGTGGAGGCACTACTTTCAGAATACACAAGGACTTATCTTTGTTGTAGATAGTAATGATAGAGAAAG…
F01.PB481	ACCTCATTTTTCAATGTCGACTTCATCGGTGAAATCCTCGTTTTCTCAAACATGCAACCTCCTCAGCCAATACATCAAACACAATGATAATTCCGCTAACATCACAAATGTTCTTACACCCAAGAATCTCACCACTATGGATTTCTTAACTCCAATGTCTATGGTTAAGGAACCGAAAGGTAAAGCGTCACAATTGACAATGTTTTATAATGGACAAGTTATTGTATTGGATGATTTTCCAGCTGAGAAAGTGGAAGAGTTAAAGTCATTTGCAAAGACACAGTCTGTTCCGACTCCTCAACTTCCTTGCGGGACCATTGTTGTTGATATGCCAATTGCTAGAAAAGCTTCACTTCTTAGATTCATGGAGAAGAGAAAAAACAGAGTTGCTGCGAGATC…
F01.PB482	AACAAAACTGGGCGAGAAAGGTTCGGGAGGTTCATTTTGCCTTTTGCTAGCATCCTCCGCAGAATCAAAATTCTCATCGAACAATGACGAACATCCTGCTACGCGCCGCGAGTCGCGGTGGTTCCCTACGCGCCACCTTGACCAGACGGTTTTCCACGGACGCATTGGTCGAGGTCAAACCAGGCGAGATCGGATTGGTTTCCGGAATCCCACAAGAACACCTTCGTAGAAGGGTTCTGATTTACTCTCCTGCTAGAACTGCTGGTCAACAAGGATCTGGAATGTTGGAAGATGGAGGATCAACTTCTTATCAACCCAGAAGTGGGAAAATCCACTGATGGGGTGGACATCCACTGGAGACCCGTACGCCCATGTTGGTGATTCTGCCTTGGATTTTGA…
F01.PB483	ATATCTCTCGTTCTTATACAGTTACACCCTAGCTACTACCATACACACAAGTTAATCATTCCATTTCAGATTTCATGATGGCGCTTCCTGTGAATATTGCAATCCTTATAACCAGCTTGCTTTGCATTCTCTCAACAGCCTCGTGTGGGCGGGTGATAGTTGGTGCGAAGACAGAGATTACTGACGTGAGGACAAACAAGGAGGTGCAGGAGCTTGGAAAGTTCGCGGTAAAGGAGTACAACTACAAACAAACCAACGGTGGCGGAGAGGCGTTGAAGTTTGTGGAGGTGGTGGAGGCGGAGAAGCAAGTGGTGTCAGGGATGAAGTATTATCTCAATATTGCAGCCGTTGATCGTAATGGTGTTCACAGAATGTTCACTTCCGTTGTGGTGGTCAAGC…
F01.PB484	AGCCACACGAAAACTAACCCACAGGTCAGCCATCGCGACAATCCGACACAATGGCCATCAAGCACAACCAGCAGATTCAGAAGAACCATTTCCACAAGGACTGGCAACGCTACGTCCGCGTGCACTTCGACCAGCCTGGCAAGAAGTCCTCCAGACGCAATGCTCGTGTTGCCAAGGCTGCGAAGGTAGCCCCCAGGCCCGTCGACAAGCTCAGGCCCGTCGTCCGCTGCCCTACCGTCAAGTACAACCGCCGTGTCCGTCCCGGCCGTGGTTTCTCTCTCGTTGAGCTGAAGGCTGCCGGTATCCCCCGCAAGTTCGCCCGTACCATCGGTATCTCCGTCGACCCTCGCCGCCAGAACCTCTCCGAGGAGGGCCTCAAGGCCAACGTCGAGCGCCTCC…
F01.PB485	ACATTCACCGTAACTTTTTTCCCCATTTCGTTCTTTCCTCCTTTTCCCCTACCTCTTCGCAAGAATCAGTGCTTAGTGGTTGATTACACCAGAAGGACTTCACTATTACAAGTTACCAAGGGAAAATTTCATGTCGGAGTTTGACACAAACATCCCAACAACTTTTGATCCCTTTGCTGAGGCAAATGCTGAGGACTCAGGTGCTGGTGCCGGGACAAAAGAATATGTTCATGTCCGTGTACAACAGCGTAACGGAAGGAAAAGCTTAACAACTGTTCAAGGGTTAAAGAAAGAGTACAGCTATAGCAAGATACTCAAGGACCTGAAGAAGGAATTCTGCTGTAATGGTACTGTTGTCGAGGACCCTGAGTTGGGCCAGGTCATACAACTTCAGGGAGA…
F01.PB486	CTTTTCACCTTCGGTTCGAATCGCTATGAGGACCATCAAATCTTCCCAGGTCATCTCCATCCCCAAAGGAGTGGATGTTATTGTTCAAGGAAGGAAGGTAACCGTCACTGGACCCAGAGGTACCCTCAAACGTGACTTCAGCCACACCTTGGTGGACATCACATACTTCCCCAAGAAACATGAGATAACTGTTGATGTCTGGTTTGGAAACAAGCTCGAGAAATCCTGCATCAAATCTGTTTGCACCCACATCCAAAACATGTTCACTGGAGTCACAAAGGGATTTGAGTACAAGATGAGATTCGTATATGCTCACTTTCCCATCAACGTCGTCATTGACAAGGACGGAACCTACGTTGAGGTCCGCAATTTCTTGGGTGAGAAGAGAAACCGTATCCT…
F01.PB487	ACGCAAACAGATAGAGAGAGAAAGTGAGAAGATTTTTAGAGAGAGAGAGAGAGAGGTGAACACCGACCGGACGTTCGGTGCTCCGCTCATCACGGTGTTGGCCCCACCGCTCCGTATTTTAAGCTCTGAAGGATCACATGTCAAACATAGAGGATAACAAAGAACTTGGACAGATGGATGTGGATGCATCTGGTGGGTCAGTTAACATGCCATCTCCTCAGAAGCAGGAGGAAACTTTAAAGAAAAAATATGGAGGAATGATTCCCAAAAAGCCGCCACTTATTTCAAAGGACCATGAGCGTGCTTACTTCGATTCTGCGGATTGGGCATTGGGAAAGCAAGGCGGTGGTAAGCCTAAGGGACCACTTGAGGCTCTTCGGCCTAAACTTCAGCCAACAC…
F01.PB488	ATGGCAAACATCTTGAAGGGTGGCAGTGTGTTTATGCTCTCACTATTCTCTTCACGAACCACCACACTCTCCCGACCATCAACAACAACCCATTTCTTCCCTTTTCTCTCACTCTCATCTTCCTCACGCCCCAAAACCCAATCTAGGTTTCCTTCCTTTTGCACTGTTGCTTCCGACCCTGTCCCGGAAGCAGTAGCTGCTGAAAGTAACAACAACGATAAGAGTGTTAAAGATACTGCTGGGTTGCTTGACATAAGGGTCGGTCGCATTCTCAGGGCGTGGAAACATGATGAAGCTGAGACACTTTATGTTGAGGAAGTTGATATTGGTGAGCCTGAACCTAGAATCATTTGCAGTGGCCTTGTTAATTACATCCCTCTTGAACAACTTCAGGGAAAA…
F01.PB489	ATAAGTTTCATTCTTAGAGCTAGCCTTGTGAGTGAATTGAGAATGGGAAGAGGAAAATTCAAGAGCAAACCCACCGGTCGCCGCCAGTTCTCCACCCAGGAAGACCTCCTTGCTGGAATCACTAGCCGTCCTCGAACTTTTAGACAGAAAGAAGCTGAGCATGAAGAGAAACCTGAGGAAGTATCCGGGGATGAATCTGGAGAACAATCTGATGAAGAAACTAGAAAGAAAAAAGGAACTCAAGGGATTATTGAGATTGAAAATCCTAACTTGGTAAAGCCAAAGAACTTGAAAGCAAGAGATGTTGATGTTGAAAAGACAACTGAACTTTCAAGGCGCGAAAGAGAGGAGATAGAGAAACAGAAAGCTCACGAACGCTATATGAAGCTGCAAGAGCAA…
F01.PB490	AACCTAAGAGAAGTGGAAGAGGTTCTACTAGTGTTGTTATTACACTTCCGTGTCTCTGTTTAAATAGATCAAATCAAAACCTCTGTTGTTCTTGTTTCATCCTCGATTCTGTCTCAAATCGAATCAAAGAAAATCAATGGCAACAACAAATGTGCAAGAAGAAGTCACCAAACCCGCAAAGAGAAAACCCGTTTTCACAAAAGTGGATCAGATGAAACCAGGAACCAACGGTCACACTTTGATCGCTAAGGTTTTATCCTCTGAAACCGTCTTGCAAAAAGGACCAAGACCCTCTTCTTCTTCATCTTCCCGTGGTATCATTCGTCCCACTCTCATCTCTGAGTGTCTCATCGGCGATGAAACCGGTTCTATCATTTTCACCGCTCGCAATGAACAAGT…
F01.PB491	ACCTTTGTCACATACCAAAAGTCTCATATCCATCATGAGCGCCGCCGCGGGATCCGGATCCGAGCTTGACTATCTGAAGAGCCTCGTCTCTCAGCTGCAAGGCAAGATTCAGCAGCTCGAGGGACAGGCCGTCTCCACCGCCAAGGATGCCGTCTCGTCCGCCAAGCAAGCCGTCGGCATCGCTCCGTCCGAGAAGGCGCCGCGACTGGTCCTCATCGGTCCTCCCGGAGCTGGTAAGGGCACCCAGGCCCCCAACATCTCGAGCAAGTACTGCGTCTGCCACCTCGCTACGGGTGACATGCTCCGTTCGCAGGTCGCTCGACAGACCGAGCTCGGCAAGGCCGCTAAGAAGATCATGGACGCCGGAGGACTTGTCAGCGACGAGATCATGGTTGGCAT…
F01.PB492	GTAGAAGAATGAAGAATTAGTAGCACAAGCGAAGAGGATCAGTGTATTTTTTTTGGAGCAATGGTTGGATATGCAATCTCGTCGTTTCCAGCTCTCTCGTTAAACCGTTTCGTCGTTTACAATTCGACGTCGTTTACATGCAAGGCGCAAGCTAAAAAGTCTGTTACGGCGGTTCCGACACGGGGCGAAGGGAGTTGCTGTTTCTACTCTCGGCGTCGACGGCGTTGACGGCGAGAGAATCGGTGTCTTTGGCGCAGGATATTCCGCTTTTTGGTATACGGAAGAGTCTGAAGAAAGCGGAGGAAAAGGCTGAGGAGATTGTGAGGGAAGGATTTGAAAGCGCGGAGAAAGGACTGGAGACTGCGGAGCGGGGACTTGAGACGGCGGAGCAAGGACTGG…
F01.PB493	ACAAAAACAATTTTATGTAATAAAAAAAAGAAACAAGAAGAAGAAGAAGAGTGCGCAATACGCACACATAAAATCGAAGCTTTATTCACAGTGCAAATTCAGCACCAAAAACGCAAAATTCTCATTCGGGTCAAGTGAAGTCTTTTCGAACAATTCAATGGCATCCAAATCACAGAAGAAAGCCAATCTCTTAGATCATCACTCCATCAAGCACATTCTCGATGAATCTGTTTCTGAGGTGGTTAAGGGACGTGGGTATTCTGAAGACGTGAGATTGAGCAATGTGAGGCTGTTGATTGGGTCTGTTATTATTGTCATTGCTCTGTTTGCTCAGTTTTACAAGAAGAAGTTTCCTGAGAATAGGGATTTTCTTCTTGTCTGCATCGCCTTGTATGTGAT…
F01.PB494	AAACAAATACATACTGTAAGTATATAATTGTCCGCGTCGCTGTCTGGAAGTCGCCAGAATCTTGTCCTTCACTCTTCACTTCCCCGAACTCCGAGAAGAGGTTATGGCGCTCGCTAGCCATCTTCCCCCGCTTCAACTCGTTAAACCCTCTCTCAACTCCCCAAAACCCTCCCTGTTTTTCAACCCAACCTTCTCCTCATCCTCCCATTCCATACTTCATGACCGTTCTTCAATTTCCACCCTCCGCAGAATTACCGTTAAGGCTAAAGCACAAGAACCTGAAGTTAGTGTAGCTAATGATGCATTTACTCAATTCAAGCATCTGCTTTTGCCTATCACTGATAGAAAACCCTATCTCTCTGAGGGAACTAAACAGGCTATAGCAACTACCATTGCCTT…
F01.PB495	ACCAATCAAACAAACAAGAAAAATAATTGATCAAAAGAAAGAAAAGAAATGGCAAGAGGTATGAAGTTAGCTTGTGTTGTTCTGGTGATGTGCACGATTGTTATTGCGCCTATGGCAGAAGGTGCAATCACATGTGGGGCTGTAACTGGTGATCTTGGTCCATGCCTTACTTATCTTACAGGTGGTCCTGGCCCTTCACCACCATGCTGTGCAGGAGTCAAGAAGCTTCTTGCTGCCGCCACCACCGTGCCTGATAAACAGGCTGCCTGTAACTGCTTGAAATCAGCTGCCGGTTCTATTTCAAAACTGAATACTAACAATGCTGCTGCCCTCCCTGGAAAATGTGGTGTAAGCATTCCTTACAAGATCAGTACCTCCACCAACTGTAATACCATTAGG…
F01.PB496	TCTGCCCTAATTTTAATTATAACTCTCCCACTTTCATTTCTCCATTCCATCTCCTTCAACCTTGATTCACCGTTCAACGTATTCCAATTCCATTCCTTCCGATTCGTCTCTCTGTGGAAAATTGTTGCTGGAAGAATTGTAAACAGGGATAACTGACTGGTTTTGTTGATATGGGATCAGAGAGTATTGCTCAGATGGTTGAGACATCCAAAAACAGGTCTTCTCCGTGTAAAATGAAAGTCCCCAAGAGAATTCACAAGGCTGAAAGAGAGAAAATGAAACGTGAACACTTGAACGAACTCTTTCTTGATCTTGCCAATGCTCTTGATCTCAATGATCCAAACAATGGAAAGGCTTCTATATTGTGTGAAGCTTCTAAGCTGCTAAAGGATTTGCTCT…
F01.PB497	ACACTATCATCTCTCCACCCAAGCTCACACAGCTCACACATCCGTTCCTCTACGACATGAAGCTCCTCGCCTTGGCCGTCTTTGCGGCACTGTTCGCCATCGCGACGTGCCAGGTCTACTACCCCTTGGACTCCGACCCCGACAAGCCCCAGTGGCCGTCGATGTATTCAGCCACTGTGGAGTGGCGGTCCAACCACCACCCCCACCACAAGTTCTTCCGCATGTTCTGGGACGAGAAGAACTGCAGGGCACGTGTAGGCGGCATGGTGAAGTGGAAGGGCAAGCACTACAAGATGGAGGCCCTCTACTATGGCAAGAAGAACGCGGCGTACTACATCTTCTATGAGCGCGACCAGGTCAAGTGTTTCACGATGGACCTCAAGAACAAGACCATCAAAG…
F01.PB498	ccACAAAGCAAAACAAAGCACAAGATTTCATACACTCTTGTAGCATCTTAATTAAGAAAGTTAACATTTCAAGTAATGGATAGAGTGAAGGATTTGGCATCAAAGAAAGCAGCAGTTGTATTCACAAAGAGTTCATGTTACATGTGTCACAGCATAACACAGCTCTTCTATGAGCTAGGAGCAAGCCCTGCAGTGCATGACCTTGACAGTGAACCCTATGGTAGGGAAATGGAGAGGGCTCTAAGGAGCCTTGGATGTAACCCTTCAGTTCCAGCAGTGTTCATTGGTGGAAAATTTGTAGGGTCATCAAAGGATGTGATTTCTCTTCATGTTGATGGCTCCCTCAAGCAAATGCTCATGGCTGCTAGAGCCATTTGGTTCTAGTGATAACTAATGAAT…
F01.PB499	ACTTTCTCGCTGTCCCTCACTTTTCTACAATCTTCTCAAACAAGCTCTTTCCCATTGAACCTTACCCAAACTAGCTTTATCTTTAATCCTTTCTAACTGCAAAAAACCTTTTCCAATTCCTCTCTTTATTCTTCATCTTCTCTTCACTCTTTTTCACTTTCCCACTACTTGATTCCTCAAGAAAAAAGAAAAACCATCTTCTTTAATTTATTCCCTCACACACAAAACTTTTTTGGTTCTTAAATATGGGGTTACCAAAGAAATCACAAGTGGAAACCGGGTTAGAAAATTCAGAGAAAAATAAAAAATGGCTCATCAATTTAAGAACACCTTTGAATTTGAAGCCAATATATACAATTCCTTTGAAGATAAGTGAACAAGAGGAAAGTGTCATGGAGG…
F01.PB500	ATATATAGAAGCAAACTAAGGTAAAGATTGAAATCAGAAGCAAAAGAAAAAATGAGGAGGGCATGCAGGAAACTATTGAGGTCAGTGCCATGCACGAGCAGAAGATGTGAGTCAAGGAAGGATATGGAGGAAATTCTAAGGGCTAAGCTTTATACTATCAATGAAGAGCCAGAGTTGTGTGATGAGAATATAACATCACCAAGAAACATGAGGATTGCTAAGAAGCAAGGAAGAAGAATAAAACAGGACGTTGTTTAGTACCACATGTTAATCTTAAGCAATCTTATGTCTTGTTTATTAATGGGATTGCTTCAAAAAGTAACTTTGCTGGGTTTCTTCAACGCTAACTTCAACCTTCTTAGTTAATTTCTTTTCAAAGATCAGAAGATGAAGATGTCG…
F01.PB501	ACCACACTCCAACAGCAAACAGCCACAGCAACAACAACTCTACAACACCAACCCTCAACATCAACAATGTCTCTCTTCGGCTACACTGATCCCTGGTCCGACCTTCGCGACATGCAGAGGCAGATGGACAGGCTCATGGGCTGGGTCGGCGCTGACATCACCCCTACCGGCTTGTCGGAGGTGCCCCTGCTCACCGGCGGCCCGACCACCACCACCGGCGGCCAGCTCGGCGTGACCCCCGCATCGGCGCCGGCGCCGGCCAGCTCGCGGTGGGCCAGTGGAACCCCTTCATGGACGTGCGCCAGACCGACAAGGGCCTCGTGGTCCACGCCGAGCTGCCCGGCTGCAACAAGGACGACATCAAGCTGAGCATCGACCAGAACCGGCTCATCCTCGAAG…
F01.PB502	cCCGTCTTTTGTTGGTCCATAAAGCCTAAAAATTTCTACAACTCAAAATTTGCTTCCTCGAAAAAACGCCCATCTCCAAAAATGTCCGACCCGGAAGTCACAACCGCTGCCACATCGGAGCAAGACTCCTCCGCCTCACCCCAACAAAACGGCGACCAATCCAAACTTTCCTCCGCCGGTTTCAGCATATGGCCACCCACTCAGCGCACTCGCGACGCCGTCATCACTCGCCTGATCGAAACCCTAACCACTCCCTCCGTCCTTTCCAAGCGCTACGGCACATTGCCATCCGACGAGGCCGCCACATCTGCTCGTCAGATCGAGGAGGAAGCCTACTCTGTCGCCGGTGACTCCGGCGCTCCGGACGGCGGCGACGGTATCGAGATCCTCCAGGTTTAC…
F01.PB503	AAACAAGACAAAACCAATCCATTCAATTCCCCAACCCAAAAAGGAAGAAACCAGCACTCTCCATAAATCAATGGCTACAACCAATCTTCTAATATCATTCCCTGTCTTGCAACACCAACTGCCCACCACCAAAATCAATCCTTCATTCAATTTCAACCACCGTAATACTACTCCCCATGGATTCTCCCCACTCCGCTGCTCCCTGGCCAACGATTTCTTGGGAGATTTTGGAGCCAGAGACCCTTTCCCAGCTGAAGTGGAGAGTAAATTCGGAGATAAAGTTTTAGGTAGTTACAACACTGAACACAAAATCCTCATCCCCAATATCTCTGCACTTTCTCTTTCTCAGCAGGAGTGTCTTCCCATTTCACCTCTACAGTCTCCTCTTTCCATTGACGA…
F01.PB504	GTGAAGATAAAGTGTTAAGTTTGAAGAATCCATGTCTGTGGTGTGTAGTTCAACTCAAGCTCTAATTTTGAACTCAACTTCCCTTTAACTTCTCAGTCACTAAGAAGATTCATCACAATCTATACTCCAAATTCAGTTAACAAGGTTGTTGGATTTGGAACAAGAGGAAGAAAATATACGGCTGTTGATAAATCAGTTACAACCACCACACGCTTTGAAGATAACAACGTTGTAGATTCAGCTTCAACAGTAGTGAGAAAATTCTATGAAGGAATCAATAGACATGATGTGGATTCTGTACAGTATCTTATATCTGAAAATTGTGTGTACGAGGATCTTGTCTTTCCTAGTCCCTTTGTCGGTCGGAAGGAGATTATTGAGTTCTTCAAGAAGTTTACT…
F01.PB505	ACGGCGCACAACTTCATCTCCCAGATCCGATCCACGCGCCGCCACCATGGTTAACGTTCCGAAGACCAAGAAGACCTACTGCAAGAACAAGGAATGCAAGAAGCATACACTCCACAAGGTTACCCAATACAAGAAGGGTAAGGACAGTATCGCCGCTCAAGGAAAGCGTCGTTACGATCGGAAACAATCCGGTTATGGTGGTCAGACCAAGCCTGTCTTCCACAAGAAGGCTAAAACCACTAAGAAGATTGTTTTGAGGTTGCAATGTCAGGGTTGCAAGCATGTTTCTCAACATGCCATTAAGAGGTGCAAGCATTTTGAGATTGGTGGAGACAAGAAGGGAAAAGGAACATCTCTCTTCTAGGTTGAGAATTAGGATTTGATGTTTTAATGTGATAT…
F01.PB506	ATTGTTGTTTGTTTATGTGTTATCCACTCATGTTGCTACTTCCTACATCATCACCACTTCCTCTACTCTCCAACACTCTCATCCTCCAATGACGTTCGCCGTCGCCACATTCAGTACCGGCGCTACATGCGGCGGTGCTGGAATCCTCTACAACAACACCACTACACCAACACCCTACACCCCTCTCTCCCACTTCACCCTCCCATCATCCTCCTCAAAAAGAAGAACCCTTCATATAGTTTCAGCTAAGAAGTTTTCTTCTCGTTCTAGAAGGAACCAGCCAACAACCACCACGACCGCTGACGAGGAATCACAACCAACGAATGAGGTCGAAATACCCTTTTACTCCGATGAAGATTGGCCGTTTCCGTATAGACCTCCAGGTACCACGAAGGAGCC…
F01.PB507	AAGATACAATTCTGAAAAAGCTTCTATCCCTAAACTAAACAACTCTCTCACTTTCCTCTTTCTTTTCTTCTTCTCTTTCATCTCAAATGTGGAATTTCTTCTTCTTCTTCCACTTCTCACTTTTTTAATTTTTCACTCTAATTGGTGAAATTTGATTTTGAAATGAACAAAGGACACTCACCGGAGCCGCTTGATTTCTTCATCTGGACTGTTGAGGATGTTGGCATGTGGCTGGAGACTATAAATCTTGGGAGTTATCGGCAAACTTTTAGGGAAAATGGTGTTAATGGAGAATACTTGGAAGGGATGTCTATGTTCACGACTGAACAGATCCTTCGTTTCATAAGACGTTGCCACATGAAGTGGGGAGACTTCATCACATTATGCAAGGAGTTGAGA…
F01.PB508	GAACAAAAAGACAGTATTCTAGTATCAGATGGAAGCTACAAAGGGAACAGTGAAGGCTGTGGCTCTCCTCGTCGGAGATAACAACGCTAGAGGTTCTCTTCAGTTTCTACAAAACCTCAATGGGAATTATACACATGTGACTGGAAAGATAACAGGGTTATCCCCAGGTCTTCATGGCTTTCATATTCATGCTCTTGGTGATACCACCAATGGCTGCATCTCCACTGGTCCTCACTTCAATCCACTGAAGAAGGATCACGGAGCTTCTACGGATGATGAGCGACATGCCGGTGATTTGGGTAATATTGTTGCAGGACCTGATGGAGTTGCTTTGGTTTCTATCAAAGATGGACAGATTCCACTAAGTGGAGTTCATTCGATACTCGGGAGGGCTGTCGT…
F01.PB509	GCCTCATCATCATTATCTTCATCCACTCACCACAATCTCTTAGGATTGATTCTCTTGTTCATCTCAACAACAAGAGATAAGAGAAACCAAAAAAAGAAAGAAACAAAGAAACTTATGATGATGACAATGAAAACCTCACCTTCCATTTGTAGTAACAGCTTCATCTTCTGTTCTTCTCCCTCCACACAAAACTCTCACACTTTCTCACCTTTTCTGGTCAAATCCATGGCTACTCCCAAACCTCCTCCACCATCTGTCTCTAGAACTGTAGCTTCTAAAAAGAATTCAACAGTATTCCCACTTGGTGAGAAACCAAGGAGTGCTGTAACATCAACACAATCTATAAAACTTCTCACAAGAATGGAACAACTGAGACTATTAACAAAAGCCGAGAAAGCG…
F01.PB510	AGCCCAACCGAAGAGCAAAGAATCATCAACATCGCTTGCTGTGCGCGCTTGGTTGAGTTGGGAGGTAATCGAAAATGGCGTGCTTACATGACCACAGTTGCGAAGATCATGATTGTTCATCTGATTGGTCTCTCTACAAACACATCGACCTCACCAAGGCATCTGCTTTGAACGAGGCAACTCCCGGAAGTGTTAAATCAGTTTTCAAAGCTTGGGAACACCGTTTGAATACTTCTGGAGAACACTTGGAAAGCAATGAGGGTGATCCTGAGTTACTTGTATTCATTCCATTTACTTCAGATGTCAAGCTTAAGAGCATATCCATTGTTGGTGGAGCTGATGGAACAAGTCCTTCCAAGATGAGAGCGTTTATCAATCGAGATGGCATTGACTTTTCTG…
F01.PB511	AAACACACATTGAAGAATCATGATAAAGGAATTCAACACCCAAACAACACTCAATGTAGGGTTGGAGACCCTATGGGCAGCTCAGTCCAGGGATTTCATTTTCATTGTTCCAAAGATTCTGCCAACTATTGTGAAAGATGTGCAAGTAATTCAAGGGGATGGAGGGGTTGGTACCATCCTCATCTTTAACTTTTTGCCTGGTATATCTCCAGTAAACTATCAGAGGGAAGTGATCACTGAGTTTGATGAGATATCCCATGAAATTGGGCTGCAAGTGATTGAAGGAGGCTATCTGAATCAAGGTTTGTCATACTACAAAACAACATTTAAATTCACAGAAATAACACAAGATAAGACTTTGGTCAACGTGAAGATCTCTTATGATCATGAATCCGACAT…
F01.PB512	AGCTTCTAATTAATTTTGTGTTTGATCTCGCAAACCAAACTCGCCGTCGCTGCCGCTGCCGCCACCGCTCATCGCCGTAGTGGCGCGTAGTCCTCACAGCTTCGCCTTCATCAGGTTCTGTATCCGGTTTTTCAGATTTTGATTGGTGAGGATGGTGCTGGTGTTGGCCCTAGGGGATTTGCATGTGCCCCATAGAGCACCTGATCTCCCTGCAAAGTTCAAATCCATGCTTGTCCCCGGCAAGATTCAACATATTATTTGCCCTGGAAATTTATGTATTAAAGAAGTTCATGACTACTTGAAGACTCTTTGTCCAGATTTGCATATAACTCGTGGCGAGTACGATGAAGAGACCAAATATCCAGAGACTAAAACACTAACCATTGGTCAATTTAAGCT…
F01.PB513	ATCGAGAAGATGATTGCCATCAAATCCATATTTCTCCCTTCTTTCTATCTTTCTACCAACACCTCCTCGTTTACTACTCTGCACCAACCCCACAACACAACAAGAAGAAGTTCTGTGTTTCTATGTCTCTGCAGCACCAACAACTCCAATGATGAATCTGATAGTAATTCAAAACCTGAAGGTGATGTTCAAAGCCAAGAGTTATTGGCTCAAATTGCTATGATTCAGACACAAAAAGTTCGTCTGACGGATTTTTTGGATGAGAGATCTGAATATTTGACACAGTTTGGTGAAGAAGCTAAGGCTGAGATTGATAAGATTGGTGAAGATGCTCTTAAAGGATTGGATGAAGCTAGTGATAGAATAACAGCAAACATAGAAAGCCAGATGCTAGAATTT…
F01.PB514	CACACACACTCTCCTACTCGCTAGCAGCACTATGTCGGCAATGGAACTTCCACTTCTCACCCCGCAAACAACGCCGTGCTTCTCTCCTCTCTTGCCGAAGCTTTGGTTCTTCAAACCGTCATTGCTACCGGCAAATCCCTCGCTTGTCTTCTCATAGCGACTGGATCTCTTCTTACAGATGTCAATAATTTGATATCACCAATGGATGGAAGGTTTCCTTTAGACCAGCTGTACAAGGGAAACAATACTTGTGAAGAGAACAAAGATGGAAGTGAAACAGAGGATGATGACGACGATGACGACGATGATGATGTGAATGACGACGATGATGATGAAGATGATGAGGACTTTTCTGGTGATGAAGATGACGATGAAGCCGACCCTGAGGATGATCCTGTG…
F01.PB515	ATAGCTGTTGCATACTGTGCTTCACTTCACTTTTCAAGTCACCGACTTCGTTTCTCATCAAGGTTTTGAAAATGGGTCGTGGTGTGAGTAGTGGCGGTGGTCAGAGTTCCTTGGGTTATCTCTTCGGTACCGGAGAGCCTACCTACAATGCTCAACGTGTAAACAATCAAGTTGAACCTTCAAGTGGCGGGCGTTTGCACAATGCTACCGTTGCTCCACCGGCTACTATTGCTTCACTAGCTGGCGTTGCTTCGCCAGTTAGGGCTGCTTCACCACCAATCGATAAGGAAACTCCAGCTGGAATTCCAGGGAGTCTCAAGAACAATTACCATCGTGCCGAAGGCCAAAACTGTGGCAACTTCCTCACTGATCGACCTTCGACCAAAGTTCACGCTGCCC…
F01.PB516	GTGGTAAACAAAAACATGAGATTCGCAAAGGATAAGGAAGAGGTGAAGACCGTTCCACCACCGTTTCAGTTCACCAAAGGAACAACCAAATTCCAATCTTCATCAATCATCACCATTTCAAATGAATATTCACATACACATTTCAATACCAAGTTTCACATCTCATCGTTTCAAAGTTGTCTGTTCCAAAAGAGACGAATCTCAAAGAAACGGCGATAACAAGGGTATATTGTTCTACAATCATCATTACTGTTCACTACATGATTGATTCTAACGTTTTGTGAAATGTATGTTTTAGGTGATAAACCTTCAACGGATTGGGACAAGGCATGGTCCAAGTTCAAGAAGCAAGGAAAGAAAACTCTATTCTCAAATTTTTCTGCTGATAAGTATGTGAGT…
F01.PB517	GAACTCACAGCTATATTTCTAGCTGTTAGACTATACTGCAGTTTCGTCATGGAATACGATATACACACCTTACTCGATACTGCAACATTGGGGACGACCCTCTGGGTTATTTATATGATACGTTTCAAACTGAAATCCAGTTATAATGATGATAAGGACAACCTTGCAATATACTATGTGGTGATACCTTGTGCTGTACTGTCTTTACTCGTTCATCCAACAACCCAGCATCATTATGTTAACAGGATTTTCTGGGCTTTTTGTGTTTATCTTGAAGCTGTGTCAGTTCTGCCTCAATTGCGAGCCATGCAAAACACCAAGATTGTTGAACCATTCACAGCAAACTATGTTTTTGCCCTTGGAGTTGCAAGGTTCTTGAGTTGTGCACATTGGGTCCTC…
F01.PB518	ACAACCAATAAACCTACAAACAAAACCTGTTTTGTTCTCTCTACCAAACCAAATCTCAATCCTCAAACATGGCAACAAAGTTTACTCTTCTTTTCCTTCTCCTAACTCTACTCTCTATAGCAACATCAACACCAACAAGCTTCATCAAATCCTCATGTAGCACAACACAATATCCAACACTTTGTGTTGAATCTCTCTCTGTCTATGCATCGACTATCCAACAAGACCCTCACCAATTAGTCCAAACAGCTTTGTCCCTAAGTCTCAACAAAACTCAATCCACAAAAGGTTTTGTTACAATGTGCAAAAGCTTCAAAAATCTTAAACCAAGAGAATATGCTGCCCTTCATGATTGTGCTGAGGAGATTAGTGATAGTGTTGATAGGCTTAGCCGTTCAT…
F01.PB519	AACCAACCACTGTATATATTATTGTTTTTCTCTACCTATAAGCTTTACTTTTCTTTTTTATTAGACAAAATGGATCATTCTCTGAAACCATCAAGAGGCAAAGTAGTACCTACCACCACCACAACCACCACCACAGCCACCAATAATCCAAACTCTCAAGATGAAAGTGGATGGACAGCTTACTTTGAAGATTTCTCTAAAGGCATAGAACCAAGTTATTGTTCAGGTGGTGGCTCTTCTTTGGTTTCTGATGCCGCTTCTTGTGCTGCATGGAAATTATCTCATCATCATAATCATGTTGTTTCATCAAAGTTGCCTAAGAAGCTATGTTTCAAGAAAACAAGATCTAAAATTATTTCAGATGATGACCCTTTAGAGGACACTGCTAGCTCTCCTGTC…
F01.PB520	AAACAAACGGTTGGCAAAGAATGAGAGATTTCATAATCCTCGGTTCTTCCATCATCACTCCTCCTCCCAACTCCCAACCACCCTCCTCCTCTTCATCTTCCTCTTCCACTCCACAGCACCGCCACCCAACCCTCAAACCCCACAAATCCTCTCTCCCAAACCTCAATGCTTTATCTCCCCGAAACAACTCTTCCACCCCTCCCAAACCCAAGGTCAATGCTGAGATAGTAGCCAATTCGGTTCTCGCAGGTATCAAAGGCAAGAATGTTCGGAGTGTGATTGACAATTTGAACAACCTGGACACTATCGCCAAGATTTCTTTATCTACTCATCTTAATGCCTATGTCATTGCATATGAGTGTCGTCAATTGGTTACAACTGGCCACATTGAAGAAGCTG…
F01.PB521	TAATTCAGAAACTCTTCTTGGAAGATTTATTAAAGAGAGAAAAGAAAAGGATCCGAATGTTGATGTTGCAGTTGCGACCAAGTATGCTGCACTACCATGGAGATTAGGCCGTCAAAGTGTTCTCAACGCGCTTAAAGATTCCCTCGGTCGGCTTGGAATGTCTTCAGTGGATGTGTATCAGCTTCATTGGCCGGGAGTATGGGGAAATGAAGGGTATATTGATGGTCTAGGTGATGCTGTTGAAAAGGGACTTGTAAAGGCCGTTGGTGTTTCAAATTACAGTGAAAAACGGCTCCGAGAGGCTTACAAAAGGCTAAAGCAGAGAGGCATTCCATTGGCTTCAAACCAAGTAAATTACAGCCTTATCTATAGGACCCCTGAAGAAAATGGTGTGAAGGC…
F01.PB522	ACACACCGCAACTTACTTCCGATAATTTCAATCAACTAACAAGCAACCATGTCTGGAAGAGGTAAAGGAGGAAAGGGTTTGGGAAAGGGCGGTGCAAAGCGTCACCGCAAAGTTCTGAGAGATAACATTCAAGGAATCACCAAACCTGCAATCCGTCGTCTAGCTAGACGTGGTGGTGTGAAGCGTATAAGTGGATTGATCTATGAAGAAACTCGTGGTGTTCTCAAGATCTTTCTCGAGAATGTTATTCGTGATGCTGTCACTTACACTGAACACGCTCGCCGCAAGACAGTCACTGCAATGGATGTGGTTTACGCACTCAAGAGGCAAGGCAGGACCCTTTACGGTTTTGGGGTTAGGGTTAGGGAAATATTACTGTAAGAATTAGTAATTGGTCAT…
F01.PB523	AATCAATTAGAAAAAAGATGAAGAAGGAGAATAGTATTTCTCTTGCAGATTCCAGTGGTAGAAGGAAGCAAGTTCATTATGATAATTATGGGTCCTTTTTTGGCCCATCTCAACCGGTTATTGCCCAGCGAGTAATCCAAGAGAGCAAATCCTTGTTAGAAAATCGTCATTTGGTGCCCAAGCCTTCTAACTCACCTCAAGTTAATAGAGGTACAAATAAAGTTTCTAATGGTGTATCAAAGTCTTCAGCTCACAAGCAGCCACCCAGAATCAATGAGAAGCTAGTTAAAGCTGAGAAACTCAAGGTTACCAGAGATTATTCATTTCTTTTGTCTGATGACGCGGATATTCCTGGTCCATCAAAAGAGCCTCCATCTAGGAATACATCTGTGCGCGGTT…
F01.PB524	ATATTTCATATAAACTTTTGATTCGTCTCAGAGAAAAGAAACCCCTAGCACTCTGAATCAAGATGCAGATTTTCGTCAAGACTCTTACTGGCAAGACAATTACTTTGGAGGTAGAGAGCTCAGACACTATTGACAATGTGAAGGCCAAGATACAGGACAAAGAGGGTATCCCTCCAGACCAGCAAAGGTTGATTTTTGCTGGAAAGCAACTTGAAGATGGTCGAACTTTGGCTGATTACAACATTCAGAAAGAGTCTACTCTTCATCTTGTCCTTCGTCTGAGGGGAGGTATGCAGATCTTTGTGAAGACTTTGACAGGAAAGACAATTACTTTGGAAGTAGAGAGCTCTGACACAATTGACAATGTGAAGGCTAAGATACAGGATAAGGAGGGTATCC…
F01.PB525	ACAACAACTTGTCATAAATAAACTACAATAGTTTCAAATTTCAATTCACAGATCAAACAAAGAAGAGAGAGTGATCGCTAGCTAACTGCTCAAAATTCAATGGCTTCAACTCAACTTTTCTTGTCCCACCCTACACTTACTACCAAATTCTCATCACAACGCCAAGTAATAGTAAACACAAAGCCAAACCAGCTTATTGTTTGCAAAAATCAGAACCAGAAGCAACTAATCCATGAAGATGATTGTAGCAACATAATCTCTCGCCGGTTAGCTCTCACCGTGCTTATTGGTTCTGCTGCTGTTGGTTTCAAAGTCTCACCTGCTGATGCTGCCTATGGTCAATCTGCCAATGTGTTTGGAAAACCAAAGACAAACACAGACTTTTTACCGTACAGTGGA…
F01.PB526	AACTCAACCAAGCTTGTGTCTACCACACACGAAAAAACCATGTCATCTATGGTTGCAGGTACCTCATCTTCATGTTCTGCCACCTTCCCCACAATCAAAAACTCTCATCTCACACCTTCCAAGACACTCACTCCTCTATGCCAGCTGCAGAAAACTTCTTTGCTAGGCCTCTCACTTCATGAAGCCAAAAGGGGTGTTTCAGGATCTTTCTATAGTGACAACAAAAATGGCTCTTCCTCCATTCCTAGAAGGAGACTTGAGATCACTGCAAAAACTGCTGGAGCTTCTAAGACAATTGAGGCTGAAGTTGATAAGCCACTTGGTCTCACTTTAGGCCAAAAGAATGGTGGTCGTGTTGTCATAACTGCTGTTGAAGGTGGGGGGAATGCAGCAAGAGCA…
F01.PB527	AGTTTTGTTTAACCCAAAACATCTCACATTCATGATATCATAAGAGCAACAGGATTATGCTACTGCTCTTATCTTCACCACCATCCTCTTCCTCACTCATGCAATCTCTTCCATTGAAATTTCTTTGTGCTATACAAGGACAAGGAGAATCAACTCATGGATGCACTAATAAAATCCAAAAGGATTACATAGTGCAGGATGGTTCCACATTACATCCTGAGAATGTATTAAGGAGGAAACTTGTGCTTTCTGCTTTGGTCACAGCTGTTGTTTTTCCAACTTTATCTTCGGATGCAAAGACGAAAAATATAAATCCGTATACTGAAAAACGTGTGTTACAACAAAATAGGAATATACAAAAGCAGAACAATGCACCAGATGACTTCCCAAATTTTATTA…
F01.PB528	ACAACACCTTCATATTCTTAATCAACACATTCATTTTTGATCATGAATTTGGTGAATAAGTGTAAGAGGGTATGGGGAAGCAACAATAAATCCTTTGATTCAGAAGAAAGTACTAGCAGTTGCAGCTATGACAAATTATCAGAAAAGTGTCACAAAAAGCAAAAAGATAATACTAAAAAACCACCAAATGGTTGTGTTTGTGTGTACGTTGGAGCTGAGAGACAAAGATTCATAATCAAGATCAAAATATTCAATCACCCTTTGTTTAAAACGCTTTTAGAAGATGTTGAGAATGAATATGGGTATAGAAATGATGGTCCTCTATGGCTTCCTTGTGAGGTTGACTTGTTCAATGAAACAGTTGTGGAGATAGAGAGTGTTGTTGATTGCAGCTTTCCA…
F01.PB529	ACACGCTCTTGCCCTAGAAGAGTGGTCTTGTTCGTGTTCGCCTCTTTCCAGTTTATATTGTTATTATTATTTGTTATAATATCCAATCATGCCTAAGAATAAGGGAAAGGGAGGAAAGAATCGTCGCAGAGGAAAAGAATGAGAATGAGGAGAAGAGAGAGCTCCAGTTCAAGGAGGATGGACAAGAGTATGCCCAAGTACTCCGTATGTTGGGTAATGGCCGTCTTGAGGCCTTCTGCTTCGATGGAGTGAAGCGTCTCTGCCACATTCGCGGCAAGTTGAGGAAGAAGGTCTGGGTCAACCAGGGTGATATTATCTTGGTTGGTTTGAGAGACTACCAAGCTTCCAAAGCTGACGTTATTCTTAGATACAATGCTGAGGAGGCTCGTAACTTAAAGG…
F01.PB530	actAACGTTCACGGATTCACAATATCCTTATCTCATCGCTGGGAGTTGGGTTGCGTTGAAAGCAGCAATGGCCTCTGCAATAAAACACGTATGTACGGTAGCATTATTCTCCATCCTTCTCTTCTCCGCTTCAACTTCCACGGCGGAGCTACTTCCGCCTATTTGGCCGAGCAGTTCCATTCCGTGCTGTTCATGAACCAGAGCGGCACCTCCAGAAAATAGACTTATGGTACGACTGGCCTAACGGCCGAAACTTCAACATCATCCAGGATCAACTCAAAGAAGTCGCCGTGTACGATCTGGAATGGACCAACGGTACCTCTTTCGTCTACACTCTCCACCCTCCGACCGCCACTGCAAGATCCTCTACCCTGGCGTCGGTATTCTCCGCCGTAATTG…
F01.PB531	AAGCTACGACTGCGCGTAACTCAAACGAATCAGCAGACACCGCCTACCACCTTCTCTCTCTCTGCAACCTCTCCACCATGGCTGACGAGGAACCTGTTGATCAGAAGAGACTTCTTGAAGAGTCTTGCAAACCAAAGTGTGTCAGACCGTTACTTGAATATCAGCATGCATTAAAAGAATACAAGGGATGATTCCGGGCAGAAACACTGCACTGGACAGTACTTTGATTATTGGTATTGTGTTGACAAATGTGTTGCACCAAAGCTATTCCCCAAATTGAAGTAATGAGGATACTATTTTGGTATTATGATATTGTTCTGTTTTGTCTTCATTTCCAAATAACTGCTCCTAAACTTGTGATTTTGTATCAAAATATCATGTATTGTTATTGTTTTGCTT…
F01.PB532	GTCATCTTGGAATCTGAGCACTTACATCGTCAAGCTTACAACGATGCTTTTCTTCACTTCAATGTCCATTCTCCCTCTTCTTCTTCTCAACCACTCAACTGGGATATTCAATTCTATGATCAACTCCAGAACCAAATCGGTGGCGGCAAACCCAAAATGCGATGGTACTTTAAGGAACATGGGTGGCCTTCGTCAACGTTGTTCCAAACTCCTCCAGCTAATGATGAGGAACAAGCCAAGTTAATTGACACTCTTCAGGATTGGAAGACAGAGAGATACAAAGATATAATCAAGTCTGGCTCGGTAAAACCTAGACCGGGAGTTTTGCGATTGATGGACGAGGCCAGAGACGCCGTAAGATCACATTGTTTACCGGTTTATTTATAGTTTTGTAATGCT…
F01.PB533	ATTCAAACCTTTGAAAATTTCCGAAAACTCTATTCAGAGGAAACTACCAAAACTTCCATGGCGTACACCAAGGAACGTGAAAACTTCGTCTACATCGCCAAACTCGCTGAACAAGCCGAACGCTATGATGAAATGGTGGAGGCAATGAAGAATGTGGCGAAGCTAGATGTTGAGTTGACTGTGGAGGAGAGAAACCTTCTGTCAGTTGGGTACAAGAATGTAGTGGGTGCTCATAGGGCTTCATGGAGGATTCTATCCTCGATTGAGCATAGGGAAGATTCGAAAGGGAATGATGTGAGTGTGAAGAGGATAAGGGAGTATAGAAACAAGGTCGAATCTGAGTTGTCGAATATTTGCAGTGATATCATGACTATTATTGATGATCACCTCATTCCTTCA…
F01.PB534	CAGAGATCCTGTATAGATCCGTCACAGTCCAATCTAGACAAAACAGATCCTGTATAGATTAGTCACAGTCCAATCTAGACAAAACAACTAAGAGTCCTATTTAGACATGATTTAGCCGTGACAAATCAATTCTGAGGCCTTAGAGGCCATCTGCTGTAGTCCATGTTGCACACTCTCAAATACGACCTTGTTTTTTAATGTTAACTTTGTGCATTTCTTTTCTCTATTTGCAGAAAGCAAGAAATATGTGGAAAACTGGCTATCTTCTCTTCGAAACACTTGACGAACTAATCTTCATCATTTTGATCCTGTATCTTCATGACAAAATCTTCTGATATGATCTTTAGCCAACAAAAAATTGTATATTGTAAATAATGTTAAAAAAAAAAAAGAGCCCTG…
F01.PB535	ATCAATATCAAAATCAACTTGCCGTGCCCATTGTTCTAATTCTCAAAACAATATCTATAAAACCACATCAAACTTTGTTTCTTTACAACAAAACCGTCTCTGGGTCATTCTTAATTTGTGTTGGAAACCTTAAAGTTTGGTCCTTTATAACAAAAACTCTTCTGGGTCATTGTGGATCTGTGTTCAAGATTTCAAAGTTTGAGTCTTTTTTAGGAGATCTTTTCTGGGTCATTGAGATTTGAGGTTTTTGTGATTTTTAAGGATGGCTGCTACTACTGCTGTTGGTGTTTTTGGTGCTAATGGATCTTCATGGATGCAATTTGGAAGAAAAGTTGAGAAACAGAATAAGATGAACAGACTTAGGGTTTCTTGTTCTTCTTCTCCTGTGATGGATCCTTA…
F01.PB536	GTGCAATCTCCCGTGTCGTTGGGTTTCTCCTCCGTGCTGCCTCGTCTGACTGCCGTGCTTTGGCTGCAACTATAATCACGAGCCTTGCGGTTGTGGAGGTGAATAAGGCGACCATTGGTGCTTTTCCGGGGGCTATTGGAGCTCTGGTGGCCATTCTTCGGGATGGGAAGGGGAGAGAGAGGAAAGAAGCGGCAACTGCGCTTTACGCGCTTTGCTGTTTTCGGGATAATCGGAAAAGGGCGGTGGATTGTGGCGCCGTGCCGATTTTAATGAGATGTGTTGAATGTGGACTTGAGAGGGGTGTTGAGGTTATTGGTGTTTTGGCCAAGTGTAAGGAAGGGAGGGAACAGTTGGAGAGTTATAGTGGTTGTGTGCAGATTCTGGTTCGTGTGTTGAGGA…
F01.PB537	GGAATTGAAAATAGGTAGAAGAGAGAATGCCGAAGAGGACGACGCATACGTACTCAAGCGAGGATGCGGCTCCTGAAGGCCCTAACTCCGATCTCTTTGTTTATTACTGCAAACACTGCGGTTCTCATGTTCTCATCACTGACACCCAATTGCAGAAAATGCCCAGAAGAAACACCGACAGATCATACGTATTAGACAAGACCAAACATCTTGCTAGATTCAACATTCACGAAGCTGGCACCGTTCTCTTAAAGCGAGGGGAAGGCAAACTCGAGAAACAATTCCGTATGAATTGTATCGGCTGTGCTCTCTTTGTTTGCTATCGTTCTCAACCAGATTTGGAATCTTCCACTTTTATTTATGTCCTTGACAAAGCCCTCAGTACTGTCGCTGCTGAAA…
F01.PB538	TTGCGTTGTTTCGTTCTTCTTCTTCTACACCGTGAGGTTTACCCCGTGTCCAAAATCACCGATTTCACAAAGATGAATCGTGAAAAGTTAATTAAGATGGCCGGTTCAGTTCGAACTGGTGGAAAGGGTACCGTCAGAAGAAAGAAGAAGGCTGTCCATAAGACAACAACTACAGATGATAAAAGGCTTCAGAGCACCCTCAAGAGAATTGGGGTGAATGCCATCCCTCAAATTGAGGAGGTCAATATCTTTAAGGATGATGTTGTCATCCAGTTCTCAAACCCCAAAGTGCAAGCTTCCATTGCTGCTAATACATGGGTTGTTAGTGGTGCTCCTCAAACCAAGAAGTTGCAGGACATACTTCCTAGCATTATCCACCAATTAGGGCCGGATAATTTG…
F01.PB539	ACCGCTCTCTTTATCTCTCTATCTCTAACTCGTTCTATTCAAATTTTCTCAGGTGCTTTGGATGATTTCCAAACCCTCAACCTAAATTCTTCCATTCCAAGAACTGGAGAAGAAAGTACGAACAAAAAAGAGTATCCTTCTTTACCCTCAGGGGTTCAAGGATTGGGATTAGGGTTACCTGATTTGAGAACCAAGAAAAAAGGGAAACAGAAGGTTTCTAAAGATGCTCATGTTTCTGAGGCTCTTAATAAGTTAAGGGAGCAGACTAAAGAGGCTGTTAAGGGTCTCGAATTCGCAACCCCGCCTGGTGGTGGTGGTGGTGATTTCGGTAAAGATGGTATGATGGAGGATTGGGTTAAGCAGTTTGAAGAACTTGCTGGCTCTCAGGATATGGAATCT…
F01.PB540	ATTGTAACCTGTGTCTTTGGCAACCAGAGCGATTTCACATCAAACTCAAGATGCAGAACGACGAAGGCCAAATCACCGAGCTCTACATTCCTAGGAAGTGTTCTGCTACCAACAGATTGATTACCGCTAAGGATCATGCTTCTGTTCAGATTAACGTAGGTCATTTGGATGAGAGTGGTGTCTACAATGGTCACTTCTCTACCTTCGCTCTATGTGGCTTCACTCGCGCTCAGGGAGATGCTGACAGTGGAGTCGACCGTCTATGGCAGAAAAAGAAAACTGAACTTAAGCAATAGATCATGATTACATCTTTGTTGTGTTGTGTTTCTTTTTGACAGATTTTGTGTTAAGTTCCACCTTTCCTTAGATATTATTACATTGTTTTGATCTATGTGTTGC…
F01.PB541	GAACTGTGAATTTCCAAATTGAGAATGGCCATTTCATCATTTCTCTCCCTTCCACCGCCATGTGCCGCCTCCGTCTCCTCTCCTAGGTACATTGATAATGCAAAGAGCTTGAACAACAAAATTTCTACATTAACAGTGAAAAAATGTTATTCAAGAAGGTTGATTCTTCAGTTTCTAGGAATTAACCATGTATTATGTTATGGTGCTCCTGCTTTGGCTGCACCGATTATGGATATGAATGAACCACAAGTCATACGGACTTTGAAGCTTGCCAATGGAGTCAGAATTCAAGATATTATTGAAGGAGAAGGAGTAGAAGCGCGCGGTGGAGATTTGGTTGAATTCAATTGTGTATGCAGGCGTGCGAACGGATACTTTGTTTTCAGTACAGTAGACCAA…
F01.PB542	ATATTATAAAAAATGCCTCTGAATGATTCTAGTTTAATGCAAAAATTTCTGTTAGGTCCATAAACATACTAAAATAATTTCATATTCTTAACAGTTATATTTTTCCAGATCTTGTTGTAAATCTTGGCTCTCAAAATGGTTGGACCTGATCTAGATTATGCATTTTCTCATCGTTATGGTTAATGCTCGTTTTATAAGAATCCATTTTACTTCACTTTACTTTAGGTTAGAAAAGAGGCATTGCTAGCCGTTGATGAGTTGCAGCAGTTCCAAAATCATTCATCACAAATGGCAGCATTGGACTTTATGGTTTCAGTAGCCAGTGACACTTTCGTTCCTACCTATGACGGGAACATGGCAAAACTCGTGGAAGGTCACCGCAGGTACAGTGGTTTTAAA…
F01.PB543	AATGTTTACGCATCTTTATATGAAAATCTGGCTTCAGATTTGCATTGCAGTTCCATATAGATCTCTTGCAGTGGAAAGTGGCCTAATTGATCTAAAGTCAATGTTCCTTCACTGCTGGTAATGGAGAAGAAGACTACTGCTTCAAGTTTCCTGCATGGAAGATTACATCCGAAATGGGTGGTGAAACATTTTGTGCCGGATTTGGAAATCATATATGTTCCAGAAGGAAGGCATTTTTGGGTGAACAATTCCAGAGAAAGTGAACAAGCTCATCATTGAGTTCCTGGACAAACAAAGTATCTGATTGTGATTGTGGCAGTGGAGGCGCTAAGAGTCTCATGCTTGTTGTTGGATAATAAAAAACTCCTTGTGCTTGTGTGATTTCTTTTCTATGCATTG…
F01.PB544	GAGGATGAGGGGGATCTTGATTAGAGTTTGTTATCATCTTGTACAGCTACTATTAATGTTGAAGTTAATCTGTTTCCGATACTAAGTATAGAAGATATCAATTGTGGAGAATAGATTGTCATAGAACCACCTTCATCCTTGAGAAGATTTAGTTTAAGTTTTTAACCATGAGTTTTACCGTTGTTTCTATTTTAGATTTTTAATTTGTTCCCTTCATACATTATGTGTAATTGAACTTAGCTACATTCTACTTCTCCCTTCAGTTTTTGGAGAAGGAGCATGAAGAAATAGAAGATGATGATCTGGATTACAGAGCACTTGAAAGTGGATATGTTGCAGTGACTCCGGTATCTGTTTTGCCTCATATTGAGACCGATATTCAAACGACAACTTCAGATT…
F01.PB545	AATGAATTTATTTCCATTTCCATAACACACACCGTAACAGAACGATCAGAAACGATTATAAAAACACAAGTTACTGAAAAAAGAAAGAAGCCATAGTTATCTCATTTCACCAATTCGGTAGATTTTGTTTTATTGAGAAGAAGAAGCCATGGCTGATTCATCATCCAACCTCAAATCTGAAGCCATTCTCGACTTGATGAAGCAACATTTCACCACCGATGCTGGCAAACAACTCGTCAACAAAATTGGACTTGTTTATCAGTTTCAAATTGCTCCAAGAAAATTGGAATCGATGAAGTTGTTTATACTGTTGATCTCAAGAAAGGACAAGTTACCAAAGGGGCATATGAAGGGGGAAAGCCAGATGCAACTTTTTCCTTCAAAGATGAAGACTTTGTT…
F01.PB546	ACTCACTCTAACAAACTTCTCCTCTCTCTCTCTCTCTCTCTCTCTCTCTCCCACCTCTTGTTCAATGGGTTGCGCTGGATCCTCTCAGTCCAAGCCTGATGGGACTGTAAGAAAGATCCGAAAGCCTAAGCCTTGGAAGCATCCTCAGCCCATAACAAGGACTCAGCTAATACAATTGCGCGATGAGTTTTGGGATACAGCTCCTCACTATGGTGGACGGAAAGAGATTTGGGACGCTCTTCGAGCTGCTGCAGAAGCTGATCTTTCTTTGGCACAGGCAATTGTGGATAGTGCCGGGGTCATTGTCCAGAGTTCTGATTTGACAGTATGCTATGATGAAAGAGGTGCAAAGTACGAGCTACCCAAGTATGTTTTAAGTGAGCCAACTAACATGATTCG…
F01.PB547	ACACACAACAAACACATACAAGCACTAGTTTTCAGAATTCAATCAAGATTACACCACTACACACCACATCAATGGCATCACTAACCATGACAGCATCATTCTTCGCCGGCAGCTCAGCGGTCGCCACCCGATCACCAGTGGCAACTCAAAGGAAGCTGGTGGTGGCTAATGCTGCTAGAGGAGTTGAAGTAGAAAAGATGAAAGTGAGTTATGAGAATGAAAAGGAAGAAACCAATGGAAGGAGGAACATCATGTTTGCTGCTGCAGCAGCTGCTGTTTGTTCTGTTGCTGGGATGGCTTTAGCCGATGATGAACCTAAACGTGGTTCTCCAGAAGCTAAGAAAGCATATGCTCCTGTTTGTGTTACCATGCCAACAGCTAGGATTTGCCGCAACTGAG…
F01.PB548	CCGCCGCGGCAACCGCTACCGCAACTGCCACTTCTGCCGCACTTCCTTCTGCTCCTCAGGAACAAGACCTCGAGAGATTCGGCGTCACTGATGATCTCAGATCCTTCGTCCAGGGCCTCACTTCCACAACCTTCAAACACTTTCCTGTCAATTCCGATGAGTCTGAATCTGAGGCTTCTGATGTGCCGACGTCGGTCTCTAATGTTCGGAAGGATCTCAATGAGTTTCAGGAGAAGCATGCCAATCTTGTTTTAACTACTGTTAAGGAAATTTCAAGGTTGAGATATGAACTATGCCCACGTGCTATGAAGGAAAGAAACTTTTGGAGGATATATTTCACACTTGTCAACACTCATGTGGCTCCTTTTGAGAAGCAATATATGGAAGCACTGAGAGAAG…
F01.PB549	AAACCATCTTCGTTACCCTCTCAATTTCTCACATCTTCTAAGCAAATAGCAAAATGGCCGGTGGAAGGAAAGGAGGAGGACCAAGGAAGAAGTCAGTGACCAGATCTGTGAGAGCTGGACTTCAATTTCCAGTCGGAAGGATCGGTCGATTCTTGAAGAAAGGTAGATATGCTCAGCGTGTTGGTACCGGTGCTCCTGTTTACTTAGCTGCTGTTCTTGAATATCTTGCTGCTGAGGTTCTTGAGTTGGCTGGAAATGCAGCACGTGACAACAAGAGGAAAAGCATCAATCCAAGACATTTGTTGTTGGCTGTTAGGAATGATGAAGAGCTCGGAAAATTGCTTGCTGGTGTTACTATTGCTCACGGTGGTGTTCTACCTAACATCAACCCCGTGCTTC…
F01.PB550	TAAGTGGGATGTGATGGTGGATCTGTTCTTCTACAGAGAACCTGAAGAGGCCAAAGAGCAAGAAGAGGATGAAGTTCCTGTTCCAGATTATGCCATTGCTGACTTCAATGCAGGTGTTCCATCAGATGGACAGTGGCCTGCAGCCATTGATCAACCATGGACTGAAGCAGCTCCACAGCCTATTCCAGCAGTTCCTGCTGTCAACTGGACAGCCCCAGAAGCTGTTGCAGGGGAATGGGGTGAAGCTGTTCCACCTCCCCAACAAATTCCTACTCCTGGAGTTGAATCTGTGGCAGCTACAGGCTGGGATTAAACTAGTTTTGTGCTTATGAAGTTCCATCCCCTTAAGTTAATTTGACCCTTTCCTACCCCAAAGTAAAATTTGGGTCAGTTTTTTGT…
F01.PB551	ACACACACACAAAAAAAAACTATCACATAACTAGAAAATGGAGAGCACACAAAGAAGTTTAACCTTGTTGGTACTATGTTTCCTGATCATGGGAACAACAGTGTTAGTGAGTGGTCAGAGTGCAAACAACGTAAGAGCAACATACAATAACTACAACCCTCAGAACATAAACTGGGATTACAACACAGCCAGTGTTTACTGTGCTACCTGGGATGCTAGCCAGCCATTATCATGGCGTAGCCAATACGGTTGGACCGCCTTTTGTGGACCCGCTGGACCTACAGGCAGAGATTCTTGCGGCAAATGCTTAAGCGTGACAAATACTGCAACTGGTAGTCAGGTGACAGTGAGAATAGTGGATCAGTGCTCTAATGGTGGACTGGATTTGGATGTGAATGT…
F01.PB552	ATACATACACCGCCTATCCCTCTCTCTGTTTTCCAGAAACTCTCAATATGACCGCCTCACCACCCACCACTGCCTCACCCAACGGAAACCTCGGTTCTTCCTCCCAACAACCGGAAACCAAACCCAAACCTCGATCTGGAAAGAAACGTTCCAAGAAAGCAAAGAAGAAGACAACCGATGAGATCAACTCCTCTGGCTCCGACCAAAATGGAAACCCTAACGGGAACCATACTGATAAGAAACCACGAACAAATATGCACGATCTTGTACTTGACAATCTCATGGGTTTCTTGAATGAGGGTGCGATTGAGACGTTGAAGAATGGATTTGAGATGCTTGATGAAGCCGATAAGGAAGAGTTTGCTGAAAGGTGGGAGAAGTTGCACATTGCTGAGCTCA…
F01.PB553	AAATTGGAATAGATAGAAGATGGCGGCACACGGAAAGACCAAGCTTCGCTCGCCCGAGACCGGGTCACTGCTCGCCATCATCGGCGATGAGGATACGGTGACCGGCTTCTTGCTGGCGGGTATCGGCGAGCTGAACAGCAAGCGCACGAAGAACTTCCTCATCGTGGACAACAAGACCAAGCTGGGTCAGGTCGAGGAGGCCTTCAGGGAATTCACCGCGCGGGAGGACCTCGCCATTCTGCTCATCTCTCAGCATGTGGCCAACGACATCCGCCACCTGCTCGACGAATACGATCGCCTTCTGCCCACCGTCCTCGAGATCCCATCCAAGGGTGCGGCCTACGACATGGCCAAGGACTCGCTCATGACCAAGGTCCTCCGCATGCTCGGCACCTCCGC…
F01.PB554	ACATCAAAAACCCCACTAAGCAAGTGAGGTTGAAGGCAAAGAACCAAAAAAATGAGGACCTCAATGGCCTCTGCCACTTTGACCTTCTTTTAGCCATACTGTCTGTAACCTTACCTTCCCAAACATCCTTACCATTATAAATCTCCACCACCACCAACCACCGCACCATAAGCCGTACAAGTATGCTTCTCCTCCACCACCGGTTCATGTCTACCCTAAACCAGTCTACCATTCTCCACCACCACCTAAGAAATCATACAAATATGCATCTCCTCCTCCACCAGTGCACCACGTCTACCCTAAACCTATCTACCATTCTCCCCACCTCCACCAGTTCACACTTATCCTCCATACATTCCTCACCCAGTTCACCATTCTCCTCCACCAACTCCCACCAAG…
F01.PB555	CAACTTATGCAATAGGATTAGATAGATCGACTTACTATACCCGACCGCCTTTTGAATCGGAGTTCATTTTGAGTCCTCCGGATTCGAGCGAGGATAAGGGATCAGAAAAAACATGGAAATCTTCTGTTAAGCAGTTTTTTTCTAGTTGGGGAACTAACAATCAAAACAATGAAGTGGAAGGAAGTCAAAGTGATAGTGAAGATACAACTGGTGAAGAAACGGATACTTACAAACAATTAAAAGAAAGAATAAGTCTCGTATACACGGATGCGCCTCGAAGTTTTACACTAATTGACAGGGGTAGAAGAAACTCGGTTTTAGTTGGAAGAATTGGATTCGATGAAACCTACTTGTTCAGTCCTGGCTCGTCCGACATTGAAAGTTACAGCAAGAATTCTT…
F01.PB556	ATATTCCGCTCAATAGCAAAGAAAGAGAGAGAGAAAAACTCAAGAAATTGCAGTCATGTCGGGAAGAGGCAAGGGTGGAAAGGGTCTTGGAAAGGGAGGAGCAAAACGACACCGTAAGGTTCTCAGAGATAACATTCAGGGAATCACCAAGCCTGCTATTCGCCGTCTCGCAAGACGTGGTGGCGTGAAACGTATCAGCGGTCTAATTTATGAAGAAACTCGCGGTGTTCTCAAGATCTTTCTTGAAAACGTGATCCGTGACGCCGTGACCTACACAGAGCATGCTCGCCGTAAGACTGTTACGGCGATGGACGTTGTTTACGCCCTCAAGAGACAGGGGAGAACCCTCTACGGATTCGGCGGTTAGAGAATTGGGGATCCTTAGTAAATTAGGGTTTC…
F01.PB557	AATCGCGTTTAAAAGAATCGCTTTCGCTTAAAAAATGTGTAGCTTAGAGAAGAAAGAAAACATCTTCATCCTAACCCTAACCGGCGACGGCGAGCACCGTCTCAACCCCACACTCCTCAACTCCATCAAAACCGCCCTCCACAGCGTCCGTCAACAAGCCACCACTTCCTCCGCTCTCATCACAACCGCCCATGGAATTCTTCTCCAACGGCTACGACATCGAGTGGGCACAAAACTTCGCAGATCGTCTTATCCTCAGCGACGACTTACTCCGCTCCGTCGTCTCGGATCTTATCTCTCTTCCTATGCCGACCATCGCCGCCGTCACAGGTCACGCTTCCGCTGCGGGTTACATTCTCGCTCTCGCGCATGACTACGTTTTGATGCGATCTGACCGAG…
F01.PB558	ACAACAGTCGCTTCAAGATGGCGGACAAGATGGAGGGCGTAGTAATGGGCGGCAGTCTCGTAGACCCCAGCAAATACCCAGTGCCCATTGAAACAATCTATGTCAACAACCTCGAGGAGCGCGTTAAGATCGATACCATGAAGCAAGCCTTGACTCGAGTCTTCCAATACTACGGTCCGATTCTCGATGTTACCGCGAAGAGCAGTCTGAAGCGCAAGGCCAGGCGTTCATTGTCTTCGACAGCGAAAAGGCCGCGCTGGAGGCGGTAGAGGAGATGAACGGGTTCGAGATGTACGGCAAGGTCATGAAGGTGCATAGGGCGAAGACACATAGCGACGAGACGGTCAAGCGAAAGGCGCCAGAACTGTTCGACGACCACAAGCGCAAGCGTCTGACACT…
F01.PB559	GACACAACCGTTTCTGTGTTTTGTTACTCCCAACCTACGCCGACCTAACTGCACCGAAGAAATCATCGTCCACTGTTAGTCTTGAATGTCTGATTCGGATGAGTTTCGTTGCTTCATTGGTGGCCTTGCATGGTCAACCTCGGATAGAAAGTTAAAGGAAGCATTTGAAAAGTATGGCAAGCTTGTTGAGGCTAAGGTCGTGGTTGACAAGTTCTCTGGCCGTTCTCGTGGTTTTGGGTTTGTCACCTTTGATGACAAGGAAGCAATGGAAGAGGCTATTGAGGCCATGAATGGAATTGACTTGGATGGTCGAACTATTACTGTAGATAAAGCCCAACCTCAAGGAAATAGAGACGATGATGATCGTCGAGGTGGCCGTGACTCACGTGATCGCAATCG…
F01.PB560	AATAAAAACAGTGACATTAGAAGCGACAATTGCAGGTGGGATAATCCTCTGTGCTCGATTTTTTGCTTTTTTAAACACACAATATCACGATCCTCCGTATCATTTTCTCTTTTATATATACTTTACCATTTTTCACCAATATTTCTTCAAACCATTATTATTCTCTTTTCTCATCTTCCTCATACTTTATCATGGCTATCTCCGCTGATGTTCTCTCTGGCTGTTTGCCGGATGTTGTTGGTCAGTTTCATGTCCTTGCTGTTGATGATAGTTTTGTCGATCGTAAGGTTATTGAAAGGTTGCTCAAATTCACTTCTTGCAAAGTGACTGTTGTTGAGAGTGGAACTAGAGCTTTACAGTATCTAGGGTTGGATGGTGATACGAGTTCTATTGGTTTTG…
F01.PB561	ATCATTCATTGATCCATACAATAAACGACAAACATTTTCACGTCGCTTTGTTTTTAGCCTCAGTTTCCCGCAGATGTAACAGAACCATTTTGTTTCAATTTGTGTGATTCAGATCAATATGGGTTTCGTTGTCACCTCGCTGATCTTCCTTGTGGTCGGAATCATCGCTTGCCTTTTTACAAGAGTTTGCTTCAACAAAGGACCTTCTTCTAATCTATTTCACCTCACTCTGGTCCTTACTTCAACAATATGCTGCTGGATCATGTGGGCGATTGTATATCTGGCACAAATGAACCCACTCATAGTTCCCATCTTGAGCGATAGCGAATAGCATTTTGTATAAACAAATGTAATTCCTAAAGTAGAGTACAAATCACAGGTTGGCTGCTTAAGAGAATA…
F01.PB562	AAAACCCTAACCCCTTTACCCATTCTGATTCAATCGCTTCTCAAACCCTAAACCATGGCAAACCCTAAAGTTTTCTTCGACATGACCGTCGGCGGCCAACCCGCTGGACGGATCACTTTCGAGCTTTACGCCGATGTGACTCCCAGGACCGCCGAGAATTTCCGTGCTCTATGCACCGGCGAGAAAGGAGTCGGTCGTAGCGGCAAGCCACTCCACTTCAAGGGATCCTCCTTCCACCGTGTGATCCCTAACTTCATGTGCCAGGGAGGTGACTTCACCGCCGGGAACGGCACCGGAGGAGAATCGATCTACGGTTCCAAGTTCGCCGACGAGAACTTCATCAAGAAGCACACCGGTCCAGGAATCCTATCCATGGCGAACGCCGGTCCCGGAACCAAC…
F01.PB563	CAGCTGTATAGTTAGGAAACATAATAGTATTTTCACTTCTTAAAAATGTTTTGGTATATCTCTAACTTACTCATGTATTCTCTCTGACTAGTTGAAAAATCATATTTTCTACCGAGTCAATAGCGATTTAAGATTGATTTTTTTTTTTAGAGATAAGTGTTCTTGTTGTTTTTATGAAGCTTTGATTTTGTCCATGTTGATTTAATGATGTTGGGTTATAGGTTTATAGCATGTTATCGTTTTTGAGGCAGTGGTATTGACTTGTCTTCGTCCTATTGATGTTCCGTCTCTAGGATTTCCTCTACCTATTCTATTTGACTATTAACAAAACCACAATCATTACCAACACAATCTTAAAATCATAAACTATTTATTTGTAAATTTATATCACATATAACA…
F01.PB564	AGACACAAGCAAGAGGGTATCACAAGCCTCTCATTGGCCCTTGCCATCACCACTCTCCCTACTCTTTTGGACTGTAATTGGTGTTGTTTGCAGAGATGGCTGACTTATCAACCATTGAGGATTGTGTTGTGGAGATAGAGGGCTTGCTCACAGATGTGAGTCAAAGGTTGGCTAGGGTGAAGAAGCAAAAGAACCTTAGCCCTGTAAAGAAATCAGAGGATATTGGATATATGAAGAATCGTATGGATCGTGCTAAGAAGTCGTTGAAGACTATGAGAGTGGAGATCCGTGAGTTATCAAAAGTAGAGCAAAAACCACATAATGATAAAGCAATGCAACTCGAAGAGAAGATCAATCAACTGGTGTTGGATATTGAATGGTTTGAAAAGGATGAACCAG…
F01.PB565	atttCAGAGATTTATTTCTAGGGTTTAAATAGACCATTCGCAAAGTAACATACTATTCATCTATTACAACTTCTCGTTTCCTTCCGCCTCTAAAAATCACCCTCTGCCCTCTTTCGCCGCGTTGCCCTAAAACTTCATCCATGGCTCGTCGTAGCTCCGGTGGAAGATCTGCTCGTCCAGCTCCACGCGCTGCACCCCGCCCCGCCCCTGTCAACCGTGCTCCTCCTCCAGCTAACACTCAGAGTGGTGGTGGTGGTGGTATGCTTAGTGGTATTGGTTCAACCATAGCTCAAGGTATGGCTTTTGGCACTGGAAGTGCTGTGGCACACAGGGCTGTGGATGCTGTTATGGGTCCTCGTACTGTTCAACATGAAACTGTTGTTAATGAAGCTGCTGCAG…
F01.PB566	ACAACCAGAGCATTGGAAGTGTTTACGGCTGCACACTCTCTCGACTCAAATCATGGCTGAAACCGACGTTGCTGTCCCCGTCGCCGTCGAAGTTGATCCCAATCAAATCGAAGTCAAGCTTTTCAACAGATGGAGCTTCGACGACGTTCAGCTAAGTGATGTGTCACTTTCTGATTACATTGGAGTTCAATCTTCCAAACACGCTACATACGTGCCTCACACTGCTGGTAGGTACTCAGTGAAGCGTTTCAGGAAGGCTCAGTGCCCCATTGTTGAGAGGCTCACCAACTCTCTTATGATGCACGGGAGGAACAACGGAAAGAAACTCAAGGCTGTTGGGATTATTAAGCATGCCATGGAGATCATTCACTTGCTAACTGACTTGAATCCAATTCAAGT…
F01.PB567	AGAAACAGAGAGAAATATTTTGAAACAAAAAATGGGTTATTGGAAAACAAAAGTTCTTCCTAAACTCAAGAAGGTTTTTGAGAAGAATGGTACTAAGAAAGCTGCTGCTGCTGAGGCCTCTAAGTCCTTTGATGAATCAAAGGAGGGGATCAATACAGAGTTTGAGGAAAAGAAAAGTGAACTTCAAACAAAAGTTGTTGCAATATATGAGGCTTCTTCAACTGAAATCAAGGGAGTGATCAAAGAACGAGATGAAGCAGGGCTAAAGAAGAATTCAACCGAAGTTCAGAAATTCATAGACGAACTTGTTAAAATTGATTTTCCTGGATCAAAAGCAGTATCTGAAGCATCATCAAAATTTGGACCAGCCTTAGTTTCAGGTCCAGTTCTCTTTGTTTT…
F01.PB568	AATATTTCCTGTCCTTTTTCATTTCCACTTTGTTTCTTTCTCCCAACCAGGTTCATTCCACAACTATTTCTACATAGCCACTCCAAACTCATCCTCCATCTTCCACTATATCAATAGTCATGGCCACCACACCCTATCCACAACAACCACCTTCACGTGCTTTTCTAAACACAATCCAAGAAATCACTCAAATCTATTCTTCACTTCCACCTAGGCCTTCCATAGAAGAAGTAGAAGCTGCCACTTCTACTCTTGACACCCTTACCAACGTGGAACAAACCAAACTCCAAGATATCTCAAACCAAAAACCACCACAAGATGTTCCTGAAGAGCTTTTCTCTGTTCTTCAACAACTCAAGAACACCATGGTCCTCTTTCAAAGCCATCAACTCAGAAAAG…
F01.PB569	CTTCATCCACCTGTCCTTCACCACCTCCCACAGCACAAAAAAACGAATCCAGATTTCCAGAATTTCCCAATTCTTCATCCATGGCTTCTCGCCGGCGCATGTTATTAAAAGTGATCATCCTCGGCGATAGCGGGGTTGGGAAAAACTTCATTGATGAATCAGTATGTGAATCGCAAGTTTAGTAATCAGTATAAAGCTACCATTGGAGCTGATTTCCTTACTAAGGAAGTTCAATATGAAGATAGGTTGTTCACATTGCAGATCTGGGATACTGCTGGTCAAGAAAGGTTTCAAAGTCTCGGCGTGGCTTTCTACCGAGGTGCAGATTGCTGTGTCCTTGTTTATGATGTAAATGTCATGAAATCTTTTGAAAACCTTAACCACTGGCGAGAAGAATTC…
F01.PB570	GTTGGAAACCAAAGCACGACGCATGGAGAACGTTCCAGAATCGTCATCGAAAGGGACCAAACGCCGGCGAGCTGAGAGTTCAGATGCCGGAAACACCTCATCATCATCATCACTCGAAAACGATCTTACATTCACTGATACGCTTATTGCGCTTCGAATCATGCGAGCTCAATTTCCCCAAATTCTCAATGTTTCGGTTGAACCGTTTATATTGAAGTCTCAATTGTATAGCAGTGTGAAGGATAGAACACAAGTGGATAGAGAATTAGAGTGTCTTCGGAGGGATAAAGTGCTTCGCCTTTTTAAATTAAATACTGGACAAGATGATCATGCTGTAATGTTTTTGGATGATTACCTCAAACAGATAGATCGTGTTTTTAAAAGAATGGAAGGAAAGAC…
F01.PB571	AAGCCTAATCAACTTTGCTACACGCCGCACTGCCTTTTCCCCAATATCATCTCTCTCTCTCTCTCTCTCTCTAAACTGCAAAACCCCATTAAAATCCTTCTATGTTCTCTATATAGCTCCACTCACAGATTCCGAAACCCTAGAAATTCACAATTTCAAAATTTCGGGGTTTTTTAGGGTATTGGAAAACCAGTTGTTTTTGAAGAGAACCCTAGTATATATATGGAGAGCAGCATAGGGAAAGATAGCAACGAGCGTGTTCCTTTGTCAGGGGTGGTAGCTGATTGTGTGAAGCGTTGGTTTAAGGATACTCTAAGAGAGGCTAAAGGTGGTGATGTTAATATGCAGATTTTGGTTGGTCAGATGTATTATAATGGCTATGGTATTCCTAAGGATGCT…
F01.PB572	GAATTAGTGTCTATGGAAATAAAGGAAGCACAGATCAACATGCCTATATTCAGCAACTGAGGGAAGGCGTACACAATTTCTTTGCCACATTCATTGAGGTGCTACGTGATAGACCACCTGGTCATGATTGGGAGCTTGAACCGGGTGTTACCTGTGGTGACTACCTGTTTGGTATGCTACAGGGAACAAGGTCAGCTTTGTATTCTAATGACCGTGAATCCATCACAGTCACCGTGCAAGAAGTGACACCTAGATCAGTTGGTGCCCTTGTTGCACTGTATGAACGAGCAGTTGGGATATATGCCTCACTTGTCAACATAAACGCGTATCACCAGCCTGGTGTGGAAGCTGGTAAAAAAGCAGCAGGAGAAGTTTTAGCACTTCAGAAGCGTGTGTTGG…
F01.PB573	AACCACACTCATCAAAAACAAAGTTGAAATTTGGACAAAACAACTCACAATTACCCAATCAAAAAATTCAACTACAAGAAGAAAAAATCCAACCTACACCCAAGAGAAAATTTCCACTTTTGACAGGAAAGAGGATGTTTCCATCATTCAATTTTTCTTCTCCTTCAATAGGATCAGAAAATGAAGATAGCAAGATCTTTTTCAAAACATTGATTGAAAACAATTTCATGGAAAATGAAGACAACAACAATATATTCTCCGAATCAAATGTTTTCAGTTTGTCACTATTGGATTTGGACACTATTGGACCAGGCCCAAGTGAGTCTAACATGAGTGATATGATTTCAGGCCCGAATTCAGTTGTTGATTCATCGATAAATTTAGATATCTTTGATGATA…
F01.PB574	AATCAAAGAAAAAACAAACAACTCTACAAATTCAACACATCACTCATCCTTTTTCTCTCATTTCCAAAGACATGGTGGATTCTATTCCATTCTTCACCTCTCTTCCTGAAGATATCAACTTCAAAATTGCTTCTCTTCTTCAGGTGCGGGATTTGTGTGCTTTGGGTTGCTGTTCAAAGTTCTGGAGACAACTCTGCTTCTCTGATTCCATTTGGTACTCTCTTCTCACTACCAGATGGCCCTTACTCCATTCACCTCTCTCTCCCAATCTCAAGACATGGAAAAGATTGTATTTCGAGAGGCACATTGAGTTGGGACTTAGAGCAGGGTCTGTTGAAAGGTTTTTGAAAGCCTGTTCGCGTAATGAGTCACTAGAGGTTGGGGACTATCTGCAAGCCT…
F01.PB575	GAGTTGGAGGGAAGAAGGGTGGTGGCCATAATGGTGAGTCTAACCATGGAACTAAGGCTTCGAGATCGGATCAAGAACGGCGAAAGGGTATTGCTTGGACTGAAGAAGAACACAGGTTATTCCTACTGGGCCTAGACAAGTACGGAAAAGGAGACTGGCGAAGTATATCAAGAAACTTTGTGGTTACCCGAACACCAACCCAAGTAGCAAGCCACGCGCAAAAATATTTCATCCGATTGAACTCAATGAACAAAGACAGACGGCGATCAAGCATACATGATATCACAAGCGTCAACAACGGAGACGTCTCAACGCCTCAAGGACCAATCACCGGTCAAACAAACGGTTCCTCCGGAAACCCCGCAAACAAATCAGTCAAACAAGCCGTTCCATCCACAG…
F01.PB576	AAACCATCAGAAAAGAAAGCCAAAGCAAAGCAATCAACAAACAATAAAGCAAAGAAATTCTTCACTACTTATTTTATTATATTCTTCAACTATCCACCACCACCACTAACCACCCACCATACATGACGCGGGAACGCAGCGCCAACCTCTGCACATGCTGCACAAGCTTCATCACCAGCTCAGGCCTCGTAATCCTCTTCCTCTGGCTAACACTCCGAACTCACCAACCCAAATGCTTCCTCCAATCCCTCTACCTCCCCTCTCTCAACAAAACCATCACTTCAAACCACAAACACTCCAACAACACCATTCTCTCCAAACTCAAACTCACCAACACAAACAAAGACAAAGGTGTCCTATACCACACCGTACATCTCACATTCTCCCTCTTCCTCGACG…
F01.PB577	ATACTACCCTCCGTCTCTCACCCAACAACCCCCTCCGAATCTCACTCTCAAACCCAAACTCTCTCGCCATTGCCGCTCCTTACCACCACCTCACCAAACCCTCGTCACAGAACTACTTCCTCCAACCTTCCTCTCCTCTCATCACTCTCGCCATACCCCCTCTGTTACGTCTCTCATCACTCTCGCCATACCCCATCTGTTACGTCTCTCTCTCCTCTCTCCGTGTCCCCAACCGTCGTCACCCTCCTTCATGCTACCATTCATCATCACCATAACACCCAAACTTTCATCTCCTTCCTCAACCGCCAACTCCATCCGTTGCCTCCATCATCGGAACCCTTTTTCTGTTCGAACAACTCAACAACCATCCTTTCCATGACCAACCATTTCCTTTCGTTT…
F01.PB578	GTAATCAGAAGAAATAAGCACTGAACTCAACTCGCGGGAAATCGCAACCGCCGTCGCCGTCTCCGTCGCTGTCAGAAACTGTGAGATTTGAATTTGAAATAAAAATAGGAAGCAACGTTAATGGATTCACAAGGCCAAACAACTTCTTTGCAGCGACTTCAGAATGTAGAAAAGAGAATTGTAAAGGTTTTGGAGCTTGCAGGAGGAGTCATGGATGAGCTTGCAAGTCCAGTTGGTCCTAGAAAAGATCTTGTCCAAAATCACTGCCTCGAATTCATGCAATTAATCAAGGACATCCAAGTAGCGTTGCGTGATGAAATCAAAAGTGCCTGTGAATATCGTCCATTTGAAAAATGTGATTATGGTCCAAGAATAGCCAATGAGATATGTTTCAAGAAG…
F01.PB579	AGTTCAATTGATTTGTTTTTTCTTTGAACCCTTGCAGATACCTATGAGAAGATAATGATTGCTCTCAAATCCATAAATCCTTCCTTCAAACTTACTAACATCAAGTGTAATAATATCTACAACAAAAGAAGTTCTACCCTGTGCCTCTCCAAGTTCAATGAGTCTGATTCTCAAGCTCCTCAACCAGGAGATACAAAAAAACAAGAACTACTAGCCCAAATGGCCATGCTTCAAGCTCGAAAAATCCGTCTCACGGATTATCTAGATGAAAGATCAGCATACTTAACCCAATTTGGTGAAAAGGTTAACGCCGAGTTTGAAAAGATTGGAGAAGATGCCCTCAAAGGATTAGATGAAGCTGGTGCCAGAGTATGATTCCATTTTTGAGCTAGCCATGTA…
F01.PB580	AGGAGGAAACAAGATAAAAAGAAAAGAGGCATCAGATAAAAAAAAGAACAAAACGCAGAAGAAAATCCTTTCATCAGACTCACTTCCACCACCGTCTTTGTTCATCCTCCGACCCATCGTTCATCATATTCTCATTATCTCAACCATCACGCCTTCGTCCCTTCTTCTTCATCAGCCTCCTTAACACAACCGCCTATCATCTTCTTCATCCGCGCTCTCCACCCTTAATCTTCCTCATAACCTATTTCGTCCCATCCGAAAAAAACATCCTTCTTCTTCAACCTTCCGCTCAAACAACCACCACTCTTATCCTCACAATAACCTTCTCACCGCCTCTCTCTCCGTCTCTCAGTTCACTCATCTCTCTCCATACTCCTCCGACCAGCAACCTTCGCAAAA…
F01.PB581	AATTCCAAAGGCTACTGTGTAATTGGAGGTTACATGTCACCTGTGAATGATGCTTACAAGAAAAAGAACTTAATATCTGCTGACCATCGAATACAATTATGTCACTTAGCCTGCAAAAGTTCAGAATTCGTAATGGTTGATCCATGGGAGGCGAATCAAAGCTCATATCAACGCACTTTAACTGTTCTTTCCAGGGTCCACACTTCTATTTGTGAGACAGGGTTAATATCTAGAGAATCTCTCAAAGTCATGCTTGTCTGTGGTTCTGATCTCCTCCATTCCTTTAGCGTTCCTGGAGTATGGGTTCCCGACCAGATTAAGAGTATATGCAAAGATTATGGAGTAGTCTGCATTCGCAGAGAAGGACAAAATATTGAGAAGACTATATCTGACGATGAA…
F01.PB582	CTCTCAAAAATGGAAGAAAAACAACGTAAGCAGTGGTTGTCAAGCACGTTATACGATCGGCGAGTTAAACTCATTCAAACGCCAAATTGACTCAGCTATAGCCAACTCACCAAGAACACATTCCATGCCTCATTTATCTCAACCTACCAAACTTCATCTTCAACTTCATCAATCACCACCGCCTTCTTCTTCTTCTCAAATCATCAACACCAACAACAACAAGAAGTCGTCTTTCAAGATTTCTCGAACCTTCCAGAAACTTCTCCGCTATGTTTTCAAGTCCGGAGGCAATAAATCAAACAACAGGATCCGTAGCAGTAGTTTCCGGTCATATCCGAAAGATGAAGATCAAGTTCTTTACGATAAGTTGTATGAATCTGAGCCTGTTCTTCTCTCCAC…
F01.PB583	AGTAAGCAAATAAAAAAGAGATTAGAAATAATTTGGGGAGGGAAAGAAGAAGCGCGACGAGAGAGATGGAAAAAGGCGGGACGGCGGCGAAGATAGATCTAAACCGAGACGGCGTCGAGAATCTGAGCGGCCGTGTTCATCTCCTCCCCTGCTGCATCAAGCACGACGGCCCCACCGAAGTTTCTCACTATTTCAAACCTAAACCCACCGGCGTTGTCGGAGAAGACGGTTTACAGTTACAGCAATCGCATTTTAGAGGAAGGTTACTCGAGGGAACAAATCTTCAACTTCCTCATAACTACTCTGGTTTTGTTTTGGGGAAGAAAAATTCGTCGAGTAAATCGGTTGATAGTTCTGATTCGTGGGAGACTTGTGCTGGGTTTAAGGATATTACGTATT…
F01.PB584	GAGTTTGTCAAGACAGGGGCTATGTCTTGGTGTATCATGACATATGAATTTGGTGAATGCTTTGTTAACTGAGTAGCAGAGGGGAAGTAGGGGTGTGTCGGAGTATGTAGGAGCGAGGAGTTGGTTTTTCCCATCGTCTTTGAGTGTTCGATAGGTGGATGAAGTTCCTTTAAAATTGGTCTAGAGTACCTCCAGCTATTCTTGCTATCCAGTGGCAGTAGTTGGAATAAATCGAAAGTTTGTTTGGCAACTGTAGTTTGGCAGTGGAGTCAGAGTTGCTGTCAGGTTACATATCGGTTATGTCTTGCATATCGGTAAGGTTCAATTTTGATATGTTTTTCGTCGAAGAGTTGCAGGTCGTTGCGGGGTTGGGAGGTGTATGTGAAGATACATGCACAT…
F01.PB585	GTTTTCAGACGGCGAAACCAGACGGCAACAATGACAACCCGATTCAAGAAGAACCGTAAGAAGCGCGGGCACGTCAGCGCAGGTCACGGTCGTATCGGAAAGCACAGAAAGCATCCCGGAGGTCGTGGTAACGCCGGAGGTATGCATCACCATCGTATCCTCTTCGACAAGTACCATCCAGGTTACTTCGGGAAAGTCGGTATGCGGTACTTCCACAAGCTTAGGAACAAATTCTATGCTCCGATCGTGAATATTGATAAGCTCTGGTCGTTGGTTCCGGAGGATGTGAAGGAGAAGGCTGCGAAATCGAAGGGGACTGCTCCTGTTATTGATGTTACGCAGTATGGTTTTTTCAAAGTTCTTGGGAAGGGTGTTTTGCCGAGTAATCAGCCGATTGTT…
F01.PB586	ATCAACAGTTAATCCAACAAAATCATATACAATTCCAAAAGAAACTAAACAAAAAACACAATGGCATCATTCACCCTTTTCACCTCCCTCCCAAAATTTCTCCCTGCTGGTGCATCATTTGCAAGGGCTCATCCTTGGAACTCTAGAGTCTTTGCAGCAGCTACCCCAAGATCTATCCAAGTTCCAAAGTCACATAACGATGATGGTTCAATTACTACCGATGGAATCAAACAAGGAGGAGGAGTCAGTGAAACCATCAACAACAGTTTGAACGAAACACAACACGAAAAGGCTTATTCCACTTCAGAACATGCTGTTGACAAAACAAAAGACGCTGCTAATAAGGCTTCAGCAGCAACACAAAACATAGCTGAGAAAGCAAAGCAGACAATGCAAGAC…
F01.PB587	ATAACCAAGAAAAAAAATCTCTCTCTCTATGCTTATATGTTCTCGTCTTTCTCTACACATATGCTCTCATCTCTCTCTACACATATGGCCACTGGAGAAGATGATCCAGCCGCACCGGAAGTCACCAGGGCGGCGGTGACGGCGGCGTCTAACGGCGGAAACCTTTCGATTCTAATTTTTTTATATTTTTCTTAACCGCTTCTCTCACCTCATCTCTAATCTCTGATTAATTTTTGCAGATTCGTGTCGGAAACTCCTAGATCTAAAGGAACAGAAATGAAAAAACTAACTATTTCTTTCCAAATCGGCGGCGGTAGAAGTTACAACATGCAAAAACGATGCTGAAATAAAGTAGACAGAAAGTAGAATGGAGCCTGAGTCTCCTTAAAGCAGCGATTC…
F01.PB588	ATCACAGTTTCATTCTTGCAAAACCTAATTAATTTCTTCTCCAAATCATCAATGGCTCGTACAAAGCAAACCGCTCGCAAATCCACCGGCGGCAAGGCTCCAAGGAAGCAGCTCGCCACCAAGGCTGCCAGGAAATCTGCACCAACCACCGGTGGAGTCAAGAAGCCTCACCGTTATCGCCCTGGAACCGTTGCTCTTCGTGAGATTCGTAAATACCAGAAGAGCACTGAACTTTTGATCCGGAAGCTTCCGTTCCAGCGTCTTGTTCGTGAGATTGCTCAAGATTTCAAGACGGATTTGAGATTCCAGAGCCACGCTGTTCTTGCACTTCAGGAAGCAGCAGAAGCTTATCTTGTTGGTTTGTTTGAGGATACTAATCTGTGTGCAATTCATGCTAAG…
F01.PB589	CTGGTGGAAGAGTCATCAACTGGAATGGTCACCGTGTTCTTGGTGTTCTTGCTACTTCACGATCTATAGGAGATGAGTATCTTCGACCATATGTGATATCAAAACCTGAAGTCACTGTAACAAAGCGAAGCAGTGATGATGAATTTCTGATACTAGCAAGTGATGGCTTATGGGGTGTGATGTCTAGTGAAATTGCTTGCCAAGTTGTAAGGAAATGCTTCAAAGGGCAAATAAGGAGAGTTTGTGATGGGGTTGGGAGTCAGACTGGTCGTGCTGCTGAAGCTGCAGCATTGTTGTCTGAGATAGCATTGGCAAAGGGTGGCAGAGATAATACCAGTGTCATAGTAGTTGACCTAAGAGGAACATTAACATCTAGTTGACGCTTCTATTTATTTTCAA…
F01.PB590	ACTCTCAGATCGCTCCGTACCCCTCTGTTTCACATCCCTAAATCTGTAACCAGGAGCGATCCGAGATACAATTTTCAATCATGTTGGTGTACCAGGATCTCCTTACAGGTGACGAGCTTTTGTCAGACTCTTACCCTGCCAAGGAAATTGAGAATGGAATGTTGTGGGAAGTTGAGGGGAAGTGGGTTGTTAAGGGAGCCGTTGATGTGAACATTGGTGCAAACCCTTCTGCCGAAGGTGGAGAGGATGAGGGTGTTGATGACACTGCTGTTAAGGTGGTTGACATTGTTGATGTATTCAGACTTCAGGAACAACCTCCTTTTGACAAGAAGCAGTTTCTTGGTTTTGTTAAGAAGTATATTAAGTTGTTGACTCCCAAACTAGACGCTGAGAAACAAG…
F01.PB591	AATCAGCAGGCAGAAGCAGCAGCTTCCGTCGTTTTCCTTCTCTCTTGCTCCTACCACACCTAACTTTCTAACTTTCTAACCAGAGGAAAGAGAGAACACCAATACGGAGGCTGCTTTCATGTTGAAGTTGTTTACCCTTCGGAGGCTTCCATGGAGCCCCAGTCGAGGAAAGGTTGAGTTAACAGCTGCGGAACTAGAGTCTCTTCGATCTGAACTTGTTGATTTACAAGACAAACAGGCTCACTTAAGAGCCCAGTTGGAAAATATTGATGAAATCTTACGATCGGCTCGTCTATCTGGATATTTATTCATTCGAACTAGATGGGCAGCACTACCGGGTGAACCTCCAGCTATTGATGATACCGATGTAGATGATTGGCTTCCTCGCTTTATTGTTCT…
F01.PB592	ATACTCTTTAGCTCTTCATCTTTTCATCTCACTCTTTCTTCACAATCATGTTGGATTCTATACTGGAGTTGATTACTCATGCTGCTTCTAATTCAACCTTCATTTTTTGCTTTTGTAATTTGATCATAGTGATTATTTTATTGGATTTAAAGCCAAGTGTAAATGTTCATGAAAAGAGTGAAATCCATCTTTCAATATGTGAAGTTGAATCTCAAAAGCAAGAAATCAAGTCCAAGAGTATAGAATCATTGACACAAGAGAAAGAAATCTCGCACGTCGTCATTGACGGGAAAGCTGAAGAAGAAAAAGAGGAGGAAGAAGAAGAGATTGAAATTGAAAATAATGATGATGTTGATTGCAATAATGAAGAGGAAGAAAATGAAGATGAGTTGAGGAAAA…
F01.PB593	AGAATTATATTTTCTTAATAAACCTCTTCATTCCTTTAACGAATCCTTTTGCTTAACATCAATGGCGCCGCCTTTTGTGGTTCCAGGCTAGGAAGATTTTGGCTTGGAAGATTTTGGCTTAGTAATTCATATTGATGATGGCTATGCCTCTTCCACCGAGGGAGTGGATGGGGACAGTCCAACTTTCCGCCATGACCTGCTCATGGATGATTAGGGGGTTGTATTTGGAGACAAGATGCGCTTGGTGTTTAATATAGTTCACACATTAATTAATTGGAGCTTGTTAATGAAATAGGCAAGTGGTGGGAAAGAAACATGGATGGTGTTTCTTTATTTTGAAATTTCCATGTTGCTTCAAGTTGAACAGGTACAAAAGTTGGAAACAAGTGAAGATAGTGA…
F01.PB594	aAAATTTGCAATTTCAATTCAAAACTCCAAAACCCAAAAACAAAACCCCCTCATTCTCTTAACCACTTCCTATATTTAACCATCTCTCCATTACTCATTCCTCTATCCATTCTCTCTTTCACCATGGCACCAAAGTTTTCCCTCATTCTCTGCATTTTCGCCATCTTGGCCATTCATTTCACCAACGCTGCTCCATCATCACACCATGCTCCATCACCCTCTGTTGATTGTTCAACCCTGGTTCTAACCATGGCTGATTGTTTGTCATTTGTTACAAATGACAGTACCATAACCAAACCAGAAGGAACATGCTGTTCTGGCTTGAAATCTGTCTTGAAAACTGCTCCTTCTTGTCTATGTGAAGCTTTCAAAAGTAGTGCTCAGTTTGGTGTTGTTTTG…
F01.PB595	ACGGCAAAAATCACGACTTTGGATCAAACGCAGGAAGAACAACACAATGATAGTTGCAAAGACAATTTCCTTTGGGAATCGTAATTCATTGTTGATATCTCTTCTTCTAATTTCATCTTCCCTTTACTTCTTCTCTATCTCTCCACTCCTCGCCAAATCTTCTCCTCACCCAATCTCTGTCTGTATCATAACTATTTCATCTCCTCCCTTACCAATTTCCTTTTTTGATTTCAGTTTCGTTAACCCTTTTGGATTTTAATTTCTGGGTTGTTCAATTTTTTGCAGGATGTTCAAGTTAGGGGCAACAAGCTTCAATGCTATGCTGATATTGACAGTGGGTTGTGGGGTTGGTCGTGCAAATCATCGATGATAGCAAGGGAGAACTGTGCTCTGCGATGC…
F01.PB596	AATGTCCAATTAATGCAGATACTCACTACCAATGGCCTTCTCCTCCTCTACATCATTATGCATTCCAACTAACCCAATCACTCAAACACCCAAATTCAGATTCTCAACTAACCTTGTTCTTACCGTCAATTTGCCAAGGAAATTATCGATTAGAAGCTCTGGTGAAAACTCTGCAGGTTCTACAGAGGTAGAGTCAGAGAATTCCATTGAGCTTCCAAAAGAATCATCATCTTTAATTTCTACTCTCAATGTAGAAAGGGCTCTACGTGGTATACCAATAACAGACGCAGATCATTATGGTAGACTCGGCATACCAAGAGGATGCCCCTATGACATGGTGCCAGTTGCATATAACAACAAGGTTCAAGAAATCGAGAGTCAAGGTTTAGAGAAAGACAT…
F01.PB597	CAAATTGTTGGTTGTAAAGGCCCTGAACCTGATCTTTTACTGGTTTATGGACCTGTTAGGAGCCATCTTGGTTTTCCTGCATGGAGAATTCGGTATACAGAGATAGTGTAAGTTGTTTCTAGGATATTGACTAATGCGGTATAGTGTGTTAAGTTGCATTTTGCACGTAGCTTCGTTTTTTTATTTTTTAATTGAATAGATTCGGACTAATGTTCCTTGCAGGCATATGGGATCGTTGAACTTCATGAGACATGGTTCCTTAATTAAAGCCATTTACAACTTCACAAAAGTGCACCAAAATTATGGTAAGTTTTCTCAGTATCTGCATATTCATTTTGTTATATCTTGTATGTATGATGTTGCCTTTAAATTATAGGCACAGTTAGTATAAAGTATGTT…
F01.PB598	GTGTCTGTAGAATTGATTTGAGATCCCCGTCTTTCTTTGTAAAACCCCTTTTCTCTCTCTCTAGTTTTGAGACTGCTGCATAGGTGTATTGTTGAGTGGTAAATATGAACTTTGCTGCACCATCACTTGGTTCTGTTGGTGGTGGATCTGCTGCAAGAGCATTTGAGTTTGGAAGAACCTATGTAGTCAGGCCTAAAGGTAAACACCAAGCAACTATAGTTTGGTTGCATGGCCTCGGGGATAATGGCTCCAGTTGGTCCCAGTTATTAGAGACCCTTCCTCTTCCCAATATTAAATGGATATGTCCGACTGCTCCTACTCGACCAATGTCTGTATTTGGTGGCTTTCCTTCTACAGCCTGGTTTGATGTGGAAGAGCTTTCTGAAAACGCTCCGGATG…
F01.PB599	AAGCAACAGAGAGTGCACAGCGCCTTTGTAAATGGCCGGTAAAAGCGGAGCTCCGGCAACCTACTCACCGTCTCCAACAACCGGTAAAACGAAATCAACACTTTTCAAGCAAGATTGGATCCGACCCGACGGCCGTGGTTTCCACCAGTGTAGACCCGCATTTTTCAGAACTGGTGCTGTGAATGCTGCATCAGGATCCGCTTATGCCGAATTCGGTAACACCAAAGTCATTGTTTCTGTATTTGGACCAAGAGAGAGCAAGAAAGCAATGTTGTATAGTGACTCGGGGCGTCTGAATTGTAATGTCAGTTATACAACATTTTCAACTCCGGTTCGTGGACAGGGTTCAGATCATAAAGAATACAGTTCTATGCTTCATAAAGCTTTGGAGGGTGCCAT…
F01.PB600	ACGGAACACTCGCAACACCGCCAAAGATGCAGATCTTCGTGAAGACCCTGACGGCAAGACCATCACGCTCGAAGTCGAGAGCAGTGACACCATCGACAACGTCAAGTCCAAGATCCAGGACAAGGAGGGCATTCCCCGGACCAACAGCGCCTGATCTTCGCCGGAAAGCAACTCGAGGATGGCCGCACTCTGTCCGACTACAACATCCAGAAGGAGTCAACCCTCCACTTGGTCCTCCGTCTCCGTGGTGGTATCATTGAGCCTTCGCTGAAGGCGCTTGCCTCCAAGTACAACTGCGACAAGATGATCTGCCGCAAGTGCTACGCACGTCTGCCACCGAGGCTGTCAACTGCCGCAAGAAGAAGTGCGGTCACACCAACCAGCTCCGCCCAAGAAGAA…
F01.PB601	CGACAGTGATCGCAAGGGTCTCGCTGCTCTCTACCGAGACCACTCTATGCTGACTTTCGAGTCTGCTTCCGTCCTTGGCACCCAAGCCATTACCGAGAAGCTTGCTGGCCTCCCCTTTGAGAAGGTCAAGCACCAAGTCTCTACCCTCGATGCCCAGCCCTCCAACGACCAGGGCGGTGTCATTATCCTCATTACCGGTGCTCTCCTTGTCGATGAGGAGCAGCGCCCCATGAACTTCAGCCAGTCTTTCCAGCTCGCCCGCGATGCGAATGGCCAGTACTTCGTCTACAACGACATCTTCAAGCTTGTCTTCGGTTAAACGAAAGCAGTTACACTGCCGGCCGACGCCTTTTGTTGTTTGAATGAGTTGAGCGATGTTTATAAACACACAAACACACC…
F01.PB602	aAAATTATACAAACATAAAAACCATTACAAGTTTGAATCTCTTCTTTGCTAGTTCCCATGGAAGATTTTCAAAGATCAAAATCCATTTCAAATGGCCACCAAATGATGCAGCTAGAAAACTACTATGGACCACCAAAACCTTATGATCTAAGAAGCTATAGCTCTTCCTATGTACAAAGTTCTAAGGACTTGAAGTTGAAGAAAGGTAAAAGCTTATCATCTGGTTCATCTTTTTCTAAGTCTTTGAGTTTTGTAAGTGATCCTGAAATTAAGAGAAAGAAAAGAGTTGCTAGCTATAAGATGTATTCTGTTGAAGGTAAAGTCAAAGGCTCTTTTAGAAAGAGTTTTAGATGGCTTAAGAATAAGTACTCAGAGGTTGTTTATGGTTGGTAGAGATTT…
F01.PB603	ACTGCAAATTCTGTAAATTCACTAGGCATAGCAAGGAGAATTGTAAGAGACTTGTAGCAGTCGAGTAGAAACAGGAACGTGGACTTCGGTAAGGCAACTTATCAGGCTGAAGAGAAACAAACACAACATTTCCAGGAAGTGCAGCAAGATAAACCTAATGTGGTGATTGAAATAACCAGTAAAGATACAACAAGAAGAGAGGACCATAATGAGACCCTTGTTCCTGCCACATTTCCAGGTAATCTGTTAGATGTTGCAGTCACTGTTGTTGAACCTCATGGTAATGTCCCAGTTTCACCTCCTCAGTTGAAGTTAAATTTGGATAATTATGGTAATGAGATCCATGCTACAGAGGAAATAAGCTCGAAAGATTCTGATTTTGTGGGAGATTCTCAATTG…
F01.PB604	ATTCATCATTCACCTCCCATTTTATTATATTCTCTCCTCTCCTCCACCACTTTACCTTCTCCACATTTAGCATCACAAAAATCTCACAAACCCAACCACAATGCATTTCCAACATTTCCTCACTCTCTTCTTCTTCCTTCTCCTCTCCCTCACCACCCTCACTTCTTCAACACCATCATCACAAAAAGACGACACTTTCGATTTTGCTCGTCCTATTGACCGCAAGTTGTTAGGCATTAACAAAAAGGAAAAGCTAAGTCATTTCAAATTCTATTGGCATGACATATTGAGTGGAAAAAACCCATCTTCAATTCCAATTCTTCCACCAACATCAAACTCATCCACTGCTTTTGGTTTAGTCAACATGATTGACAACCCTTTGACATTAGGACCAGAATT…
F01.PB605	GAGAGAGAAAACTTAGGTGGGTTCTTCTTCAATTTCAAGGTATACACACCCTTCTCTTAAAGATCAAAACTTGAACACTTTAATTCAACTGGGTCACTTGTTTCTTATGTGATTTGTGACATAACAATAACAAGTGAGTTGTTTGTTTAGAAACATGGATGTGGGTCAGATGCGGAGACAATGGATGGACTACATCAAATCCCTGTTCGTGGAGGGGTTCTTAGATGGTCAGTTTCTGCAACTTCAACAGCTACAAGATGAGAATAACCCTGAATTTGTTTTTGAAGTTGTTTCTCTTTTCTTTGATGACTCTGAGAGGATTCTCAAAGATCTGTCTTTTGCTCTGGAGCAGCAAAGTGTTGACTTCAAAAAAGTTGATGCTCATGTGCATCAGTTTAA…
F01.PB606	GGTTTGTACCTCGTGTACATTGGGTGGATTCATTGAATGGTGAAGACATCAAGTTTAGATATGGTGGATGGTGGTCTGTGTGGTGGACGGGTACGTATAGCATGGTTCTCTCCAAGGCAGCATTCTTTCACAAAAAGTATTTAAGTCTATACACAAATGAGATGCCATCGTCGATTAGAGAATATATAACTAGGAACAGGAATTGTGAAGATATTGCAATGTCTTTTCTTGTCGCAAATGCAACTGGTGCACCCCCTTTATGGGTTAAAGGCAAAATATATGAGATTGGATCAACAGGAATTAGTAGTTTGGGAGGTCACAGTATACGAAGATCAGAGTGTGTCAACATATTTACGGCCGAGTTTGGGCGGATGCCTTTGGTATATACGTCAGTGAAGG…
F01.PB607	ACTTTCCCCTTCATTTCCAACTCCTTCAGAACCGAACACAAACCCTTAAATTACAATCCTACCCTCGCCGCAACCGCCAACGCCGCACCATAACCACCTCGCCGGCGGCGGAACATGATCGTCAGAGAATCGACGATCACAGTAAAAAGAGTATGGTTCGTTGCTTCACTTTAGGTTCCGTTTTGATTCTCATCGCGATTGCCGCTTCCATGGTCGTTTTACCGTTGATGCTTCCTCCGCTTCCTCCTCCGCCGCTTGTTCTTCTCTTCTTTCCCGTCGGGATTATGGCCGCGCTCGTGGTTCTCGCTTTCTCGCCGTCGGAAAACGTTAAGAACTTTAAAAACGTTAAAAACGTCGTCGTTTACTCGTCGTAAGGATTCGGATCTGTGATACATTTTG…
F01.PB608	ACCTTGGTGCATTGCAGGGATGATTTTGAGAACTATTCTCTTGAGATGAAAAAACTGTGCATCACAATCATTGAATTTTTGTCAAAAGCATTAAAGATCAAAACCACTGAATTGCTTGATTTGTTTGAGGATGGATCTCAAGCAGTGAGAATGAATTACTACCCTCCATGTCCCCAACCAGAGAAAGTGATTGGACTTAATCCTCATTCTGATGTTACTGCCCTTACAATTCTTCTTCAAGTTAATCAAGTACAAGGCCTGCAAATCAAAAAAGATGGAATGTGGATTCCTGTCGATCCTCTCTCCGATGCTTTTGTTGTCAATGTTGGAGATGCTTTGGAGGTACTAACCAATGGAATTTACAAGAGCATTGAACATCGAGTAACTGTAAACTCAATG…
F01.PB609	GACCACCATTAGATTATACAGCCATCTATTGGGAGACTGTCAAGATGTCGAAGATCACAGTCGCTAATGTCCGGACGCAAGTCGGAGAGCTCTTGGAGTACTCCAACGAGACCAAGAAGCGAAACTTCCTTGAGACCGTTGAGCTTCAGATCGGCCTGAAGAACTATGACCCTCAGCGTGACAAGCGTTTCTCTGGCACCATCCGCCTGCCCTCCATCCCCGACCCAACATGTCCATCTGCATTCTCGGTGACCAGCACGATATCGATCGTGCCAAGCACGGTGGTGTTGACGCCATGTCTGCTGATGACTTGAAGAAGCTCAACAAGAACAAGAAGCTCATCAAGAAGCTTGCCCGCAAGTACGACGCCTTCGTCGCCTCTGAGGCCCTCATCAAGCA…
F01.PB610	ACACACTTGTGTTATTAAGAGGGAAGGTCTTATTCAAGTGCCTTGCAAACATGCATTCAGAATCAGTGAAATCAAGTCAATCTCCTCCCGCTGAAGCTGAAAAGCATAAGAACCTGGATAGAGAAATTAGGGAGATGGTTTCTGCCATCACTGGTCGTGTCACTAATTTTCATAAACCAGGCTCCACCCACCATTTGGACAATGAGGATGAACATGGCACTAGGATCATCACTCTCGCGGGAACCAACGAAGGAGCTACTCTGCGGAGTGAAATGGATGAAAAATCAGGTAAATATTCTTCTCATGATGAGCCTGAATTATTTAGTACTTATGTTAACAGCAACTTCCAGGCCATCAACAACTCAGTCATGCTTGGTGGTAGCTACCATGCCAATGATC…
F01.PB611	ATACAGGTGAACAAGATGACGGTGGTAACGGGCCTCAATATTCTAAGAACCACACCTCTCACTTTTTTCAATTCCTCAAATCATCATCTCCTTCGTTCTTATCCCCCCGCCCTTCTTTTCAACTCCCATTGCGCTTTCACTCCACCCACCGCTCTCAACCCCACCCTTTCCGTTCCTCAACCGAAGCGTCGTTTCCGCGGTGGAATTGTCGCCATGGCTTCACCCGGGCCTGGGCCTGTCCACAAAACGGAGGAAGAATGGCAAGCTATTCTCTCCCCTGAGCAGTTTCGAATTCTGAGACAGAAAGGCACTGAGTACCCCGGAACAGGAGAATATGACAAGTTCTTTGAGGAAGGAGTCTACAGTTGTGCAGGTTGTGAAACTCCACTCTACAAGTCT…
F01.PB612	AAGGTTAAGTCCTTGTTTATGTTTCTCTCTCTGTTTCTCTTTCTCTCTCATCAAGCTTAAAGATCTCATCTCCTCTGCCGCCACCCCACAACCACGACTGCCACCATGCTCTTCCTATTCTCTCTCTCTTTCTTCTTCTTCCCCTCTCTCAACCTTCGCTTCTGAGTCAGATCACAAGGACCGTTGAGTACCGGATCTGATGATGTCGACCCACCGATGTATGATATTTCTGCCGCCGCCGCTAGGCTTTAAAGAAGCAGTCTCGTACATTATCGGTGATAGAAAGCATGATCTGTCGGTGGAAGCAAGAGTTTGCAGTCTAGAATGCACATTCTTTGTCCAGGAATATCATTTATAACTGAGCCGTGATGAAAATCATAAAACATTAATACATCCATT…
F01.PB613	GGTTGTGTGGGGAGTATGCATGCCACGCTTTCCACGTAGGATTCAATCACCATTCACCAGAACTTTCCACAACACACCAACTACTGTTCTCTTATCTTCATCCTTCTTCTACCTTCCTCACCTCACAACCAGAGGAAGAAGAAGAATCAAACACAGATCAAAATGGCCTTGCAAGTGCAGGCCACACTTCACACTACAAGATCCACACGACCTTCGTTATCTCCAAGACTCTCCAAATCCAATCCTTCTTCTTTGAAGTCATCTTTCTTCTCTCGTTCCCTTAACCTCTTACTCTATCCTAATCAACAACGCAGTCTTGTTTATGGACCTTCTAGGTTTACCATGCGTGGTGTAGCTTCCAAACAAGCCTATATTTGTCGTGACTGCGGGTATATTTAC…
F01.PB614	ATAATCAGCTACTGACCCTTGGGCTTGGACTATTTGTCACCGCATTAGCCGCTACATATGTCACAAAACTTGCAAAGGATGCTGTCAAAGACATCGATGACTAGACCCGGTAGAGAGTAGAGGCAACCGACGTGCATTTGCGAACGAGGGCAGGTCCATATGACTGGATTGGATTGGGGAACTGATATCTGAGTAAATAAATTTTAGAAATGATAGATGAAAGAGAACCAAGGAAAATGGTAGACCCAGCATATGCCCCTTGTAAATTACAATATTCTTATTGATGAGAATTTGGTAGGATCATTTTGTTCCCTTTGCATAGCTCCCTTAAATTGAAACAATGTTGCAATTCAAGTGTAAGTGGTGGTTAGACCATGTTGGTTAGAAATATCTTAATGC…
F01.PB615	ACTACTTTGGCTCCCAATGTGGAGGATTATAGTGGAAGTGCCGCGAGGTTTATAGCTTCGGGTTCCGGGCATGTGATTAAGGGGATTTTGTGGTGTGGGGATGTTACTATGGACAGATTGGAATGGGGGAATAAGGTTATGAAGAAACGGATGGCTTCTGGTTCGCGTCCTAGTGAGATCAGTCCTGAAACCTTGAAGCGGATTAAAAGGGTCAAGAGTGTGACTAAAATGACAGAGAAAGTTGCAAACGGATTGCTCTCTGGGGTTGTGAAAGTGTCTGGATTTTTCACTAGTTCAGTGGTAAACTCAAAGGCCGGAAAGAAATTCTTCAGCCTTTTACCAGGGGAAGTTGTGCTTGCATCATTGGATGGATTCAGTAAGGTGTGCGATGCTGTTGAA…
F01.PB616	ATGGCATCTGCTTCTAAACAACCTCGGAGAACAATGACACAACTGTATCTATTTCTTGTGATCATCACTGCTTCTGCACCGTTATTCATGGCGGCATGTCCGTCTTACTCTTCCATCTTCAGCTTCGGTGATTCCATAGCCGACACCGGTAACCTGTTTTACAGCTCCTCCCAACCCTCCCAACACTGCTTCTTTCCTCCCTACGGCGAAACCTATTTTCATCATCCATCCGGACGTTGCTCCAATGGACGCCTCATCATCGATTTCATAGCTGAATTGTTAGGAATTCCAATGGTGAAACCGTATTTAGGAATAAAGAATGGTGTATGGGAAGATAATGCAGCAAAGGATGGAGTGAATTTTGCGGTAATAGGAGCAACTGCGTTGGACGTTAGTTAC…
F01.PB617	ATCCTAAAACCAACATAAGCCAAAAAAATGAGTCAAATAAACTACAACAGAGTTAGCAGCAGCAGCAGTAGTAGAGGATCATCATCATCATCTTGCCATGGAAAATGCAGAGGATTTAGGCTGAACCTCACAAGACTTTACTTCTCACGGCTACGCAAACGGGTCGATTTCTTTCTCAGAATCTTTGATAAGCTGAAATTTTCACATGCACAAGCTTTTCAGCTGTTGAAGAAAGTTTTCTGCAGAAAAAGTGGATTGAAAAGAAACAACAGCAATAGTAGTAGGAATGGTTTGATGAAAGAGGAAAGAACCAAGAATCAAGGTGATTGTAGAGTTTCATCTTATGGAATGAATAACTCTTTCTATGCAGAAGCTATTGCAGATTGCTTGGAGTTCATC…
F01.PB618	TGCATTGCTCAAAGCTGTTGCCAACCAACCTGTTTCCGTAGCAATAGATGCTGGAGGATCTGATTTCCAGTTCTACTCTGAGGGAGTATTTACTGGTGATTGTGGAAAAGAGCTAGATCATGGCGTAGCAATAGTGGGATATGGAGTAACTGTTGATGGAACCAACTACTGGATTGTGAGAAACTCATGGGGACCAGAATGGGGAGAACAAGGTTACATCAGAATGCAAAGAAACGTATCTGCCAAGGAGGGACTTTGTGGCATAGCTATGGAGGCTTCTTATCCAATCAAAAAGTCATCAGAAAATCCAGTAGGACCTTCATCATCTGTTAAGGATGAACTTTGAATGCTAGTTTCAAATAAAATTAAGCTTTCATCACTGATGGATGTTGTTTATTA…
F01.PB619	AAACGATGAATTATAACAAAATGAACAATAGGAGAATGTGTATTTTGATGTTAATGATAGTAATTAGCATGAGTTTAGTGATTAGTTTAGTAGATGCACAAGTGCTTCCAAGCTGTGGTAATCAAGTATTGCCATGCATTGCATACGTTAACTCAAGTAACCCACCAGACATATGCTGTGATCCGATTAAGGATCTATATGAAACACAAAAAACATGTTTCTGTCAAATTGTTTTAACTCCTGGATTGTTTGAAACTTTTGGTTTTAAAATTTCTCAGGTTTTTCGAGTTATACACTTGTGTGGTGTCGAATTCGATACCACATGCAAAGCATCTTCTCCAACCCTTCCTATGGTGTCAGCGCAACCCCAGCAACTCGAGGGATGAAGGAGCAGCAAAC…
F01.PB620	ctCAGGGCCTCGGCGATTGCCTTGCTGCCGCCAGAAATAAGATTTATCTCCATTGTCACTTCCGGCTCCCCTCCACCACTCACCAACACCAATTCCCCAACAAGTCGTCCACTGCACTTTTGTCGCCTTCTTCGCTCTTCTTGCGCAAGCAATCCATCCAACACTCCCGTGCAAGCTTTTCACTACCTCGCGCCCCGTCGCAACCTGCACTTGATACTACCACCCGCAACCCCCGCATCACCTCATCACAAAATGAACGCAACAAGGGCTCTCGCTCATCGCCAGCCCATGATCCGCTTTCTGGGAAAGCGCAGCACCCCTCAGAAGGTTGACCACACCCCGCACGTCCACCCTGCCTCTCCCATGAGCGAGCTTCCCTCATCTTTCAAATCCTACCGA…
F01.PB621	GTAGTATGTGTTTTCATGTTGTAGAACTCTCTTCCTCTAAGCACCGCCATCACAATTCTTCCTTCTGACATAACATATCTGTAAAAAATGGTGTTGCAGCCCAAATTCTCTATGCTCTTGTGGATTCTCCTTTCTTCATATGTCATTCTCTTGATAAATCATCCAGTTAAATGTCGTGATGATGAGAAAGATGATCTTTATCAGGGTATCAACAAGTATCGAACATCGTTAAACTTGAAATCGCTTACAAAAAACAAAATGCAGATTGCCTTGCAGATAAAATAGCAGATCAATTCAAGAATCAACCATGTACAAATACCACAGGTGCTAATACAGTACCAGGCACAGAACCTCAATTCTCAAACTACCCAAACCTTTTAGCTAAATGTCACTTGGCTA…
F01.PB622	ATCCTTAATTCGACTCTCTCGTTGCTTCTCACAACAAAGATTTCACTTCTTCTCCTTTCACAGTCTGTTGTTTTCCTGTTCTAAAAATTTTCAGCCATCGCCAGCGGCGTCGTGCTGTTCGTCCCGCCGCAATCTACCACCTCCTTTCACCATTTCCACGCTGCCGATTGGGCGAAAAGGGAGAAATAAGAAAAATGTTTTTCCACATAGTGCTGGAACGAAACATGCAACTGCACCCTCGCTACTTTGGTCGTAACCTTCGTGAAAATCTTGTTTCCAAGCTCATGAAAGATGTCGAAGGCACTTGCAGTGGGCGACATGGATTTGTGGTGGCGGTTACAGGGATTGAAAACATTGGGAAAGGGATAATTCGCGATGGGACAGGGTTTGTGACATTTC…
F01.PB623	ACAAGGAGAAGAGATCCGCTTTCATCTTCCTCTTCTCAAATCGCTCTTTTCATCAAGAATAGTTGAAAATGGGATTGTCTTTCACGAAGCTGTTCAGCCGGCTATTTGCCAAGAAAGAGATGCGTATACTTATGGTAGGTCTCGATGCGGCTGGTAAGACCACCATTCTTTATAAGCTCAAGCTTGGAGAGATCGTCACCACCATTCCTACTATCGGGTTCAATGTGGAAACAGTGGAATATAAGAATATCAGCTTCACTGTCTGGGATGTCGGAGGTCAGGACAAGATCCGTCCTCTGTGGAGACATTACTTCCAAAATACACAAGGCCTTATTTTTGTGGTTGACAGCAACGACAGGGATCGTGTTGTTGAAGCTAGGGATGAGCTGCATAGGATGT…
F01.PB624	TGGTATCAACGCAGAGTACATGGGAAAGAAAGGAGTTATGGATAAGATCAAGGAGAAGATTCCTGGTACTGAACAATCAAGAACCAATACTGAAGGGACAGGATATGGAACAACTGGTTATGGAGCTAGTGGAGGTGGCATTGGAAACACTGGTGGAGAGTATGTGAGAGAGGAGCATCATGGAGATCAGCAACATGGAGAGAAGAAAGGGATTATGGACAAGATTAAGGAGAAGATTCCTGGTACTGGACACTAGAGTATGATCATGATCATGATTAATATCTATAGATATGCAGATCATCAATAATAATAAATAAGCTATTGGTTTGAATAGTTTGTTTCTTCTGTGATGTATTTTAAAAATTTTCATGTAAAAGTATGGGTGGGTCTATAATAATG…
F01.PB625	GGTGGCAGTAATGTGAGACTGAAACACTTCGCTTGTGTTGTGTTAGGGTTCTAAGAAATGAAGAAACAAGAATCTCAACAAAAACCATCTGAACCACACCATAGTTCAGACCACAAACAACCAGAAAATGAAGAAGAAGAAGCTAACATAGAGCAGAGCACTAGCAAATCCCCTTCACCACCTCTTCGTTCTCTCTCCGACTCACCAAGGCGGTAGATCCCGGTGCAGAAGAGGGTTTCGTTGGCGTAAAAGAGGTTGAACGAGAACAATCCGCCACCGCCGATGCTGCTGGTGGTAACCGGAGATTAAGACCGGACGTGTCGAGTTTGTTGAGGTTGGAAAAAGTTGTGAATTCGAATAAGTTTTTGTTGGGCCTTAGAATTGGAGGGTTTGTTTTCT…
F01.PB626	AGCTCATGCTGTAGTCCTGGTGAAGTGGGGGGATGCTCATTGGAGCTTGTTGATAACTATCCATTTGATGATGATGAAATAGAGAGGAGATTGAGTGAGATAACTCCCATTCCTCACATTCCAAAAATTAATGGAGAAATTCCTTCTATTGATGAAGCAACATCAGATCATGAAAGGCTTCTAGAGAGATTGCAATTATATGACTTTGTGGAGAATAAGGTACAAGGTGACGGTAATTGTCAGTTTCGTGCATTATCTGATCAACTGTATAACACACCTGATCACCACAAGTTTGTGAGACGAAAAGTTGTAAATCAGCTGAAGTCTCATCCAGAGATTTATGAAGCATATGTTCCCATGGAATTTAGTGAATATTTGGAAAAAATGTCTAGGAGTGGT…
F01.PB627	ATTGCAACGTCGTCCACAAACTTTTCGGAAATGGAGAGCGTGAAGGTGGTTACGGTGAAGGCAATCGAAGCAACTCCGTCAACCTTCCAAGATTACGGCCAGGTCATCGAGGCTTCACCGGACGGCGAGAAGTTCGGTCCCCATGACGCTCAACTTGATCTCACCCAAGGAATTCCCAGGTTCTACATTATGCATATTGAAAACCGGACGCTTAAGTTTTCTAATATCACACATCATGCAAGTGTGACTCAATGCCTTGGGTCCATTGGTGGTAATGTTTGGTATCTTGGAGTGGCTAAGCCATCTATTATTGATTCAAATGAAATCAAGAATGACACAGGCAAGACAATCCTGCAGTCAAGCAGTGGTCATTTTTACGCGCCTCCCGACATTGAGGAT…
F01.PB628	TACAAAATGAAACATGGGCAAGAAGTGTTTGCGAGTAACTCTCACAAGCGGCATGTGATAAAGGTTGGAACCACGATACAGTTTTTGGTTAAGAGCTTTGACGAGGAAATGCTTCATGTTTATGGATCTCTAGTTCCAGATAACACAGGAAGCATACATTGGTTGGTTAAGAACTCGGAAGTTGTTTCCCACTCTGACAGAAGCATAAAAAAGAGAGATAGTGAGGGACAACCATTAATGTCAGATAAAGATGCTTTAGACGGGGAGCCTTCAACGGGTCATACTGCCCAAAAACTAAAGAAGTCGAAGAAGCAAAAAGTCAAACAAGAGTATTGAATGCAACTTATATTCACAGAGTAACTAGCTAAGTCTATGGATGGAAGAGTTTGGACTATAGCA…
F01.PB629	GGGAGGATTGGATGGAGTTGAATTGGTTGAAATCGAAGGGATACTATGGGATTGAGGCGTTTATCGCGAATAGGATTGAGGTTTGTTTGAGGTTGGCTTGGTTGAATAGCTGTGGTGGGAAGAAGAGAGGGGTGAAATTGAAGGAGAAGTTGAATGTGGCTGGGGTTGCTGCTAATGTATATTGGAGGAAAAAAGGTTGTGTGGATTGGTGGCGGAATTTGGATTCTGTGACGAGGAAGAAGGTGTTTGACACTATCATTATGAAATCTGCTAAAACTTTGACATATGAGGTTTTAAAAGTGGCAAGCAGTGCCTCCAAAGATGAAGTTTGGCTATACAGTAGTGGGACGGGAGTTGATAAACTACTTGGCTATAATTGCGCTGCATCTGCTCAAAGGA…
F01.PB630	ACCAAAAACAATGGCATCTCTTGCTCTTCTCCGTCCCTGCACATTCCACCACACCCACAAACCTTCCACCCTAACCTCAAACCAAAACCCAACTCCCTTTCATTCTCACCCTTAGCACCACCCCCATCATATCTCAAACTCCGAAACACCGTCGTCAAAGCCAACCTATCCTCACCCGCACCACCGGAGCGGTTAATCTCAATCGCCGCATACGCACTTCCATTCTTCAATTCCCTCCAATACGGCCACAACATCCTCACCCAATACCCTAAATTCGCAGTACTCTTCGAGCCCATCATTCCCTTCCTCTCCTTCTACAGATCCCTCCCTTACGCCTCGTTTGTCGCATTCTTTGCTCTTTACTTGGGGATAGTGAGGAACCCTAGTTTTCCTCGGTTT…
F01.PB631	AAAACGCGACAATCAGAAGAGGAGAAACCCTCTCTCTCTCTGTGAAGGAATCAAAGCAAGTAACAATGGGAGATCGAAGTAACGGTGACGTGCTGATGCTGGAGGCTCCACCGTCTTACGGTAGTAGGTCAACCAACTCCGACGCCGAAGTCATCGATGCACTGCCTTACATCGACGACGACTACAGTGACCCTAGGGTCAAATTCGAAGTCGACCGTCTCGTCGAAGAAGAGATGCGCCGCAGCTCCAAGAAACCCGCTGATTTCCTCAAAGATTTCCCACCTCTTCCCACTTTCAATTTTCAGGAGTATCCAATGATTGGTAGAGAGTATGAGCGTGTGAGAGCTGGGAGGCCTCCGATTTCTCTTGATAGGTCGAGATATGAATTGGAACTGCCAC…
F01.PB632	AGTTTTACAATCTGCATCTCACATCTTTCAATTTCTTCAATGGCACCCAAAGGAGAGAAGAAGCCAGCTGAGAAGAAACCAGTTGAGGAGAAGAAGTCCACCATAGCAGAGAAGACTCCTGCCGAGAAGAAGCCAAAGGCCGGAAAGAAGCTGCCTAAGGATGGCGGTGCCGCTGGCGGAGATAAGAAGAAGAAGAGAAACAAGAAGAGCGTGGAGACATACAAGATCTACATCTTCAAGGTTCTGAAACAAGTTCACCCAGACATTGGTATCTCAAGCAAGGCCATGGGTATCATGAACAGTTTCATCAACGACATCTTCGAGAAGCTTGCTGCTGAATCTTCCAGACTTGCAAGGTACAACAAGAAGCCAACTATCACCTCAAGGGAAATTCAAACT…
F01.PB633	TTGCTTTCTTTTGATCTCGAACATGTCCAGCCAGACTTTCCTTCCCAACGTTCTTTGGGCTCAGCGCAAGGACAAGCTCTTCCTGACGATCGACGTCCAAGATGTGAAGGACGCCAAGGTCGAGTTGACCGCGACTCATCTGAAATTCACCGGCTCGGCTCAGGGTAAGGACTACAACCTCGATCTCGAGTTCTTCCAGGAGATCAACCCGGAGGAGAGCAAGTACGCCGTGCTGCCGCGTCACATCGTCTTCAACATCGTCAAGAAGGAGAGCGGCCCGCACTGGGATCGCCTCACGAAGGTTGGCGGCAAGCAGTGGTGGCTCAAGGCCGACTGGGCCGCTGGGTGGAGGAAGATGAGGAGGACGAGGGCGCCGGCGAGGGCGGCGATTTCGACATG…
F01.PB634	ACTCAGTGACTTTGTAAGAATAAAAAACATCTCATCTACACGGTGAAGCCATTTTCAATTTTCCTTATCTTCACCATCTTCATCATTGCATCGATCCCGTTCTTCACATAAATCACTCAATTCCCCTTATATACTTATTCATTCTGATTTGCTGCGAAGAATGCTGCTGATGTAACGGAGTTGCAGATTGGCGGTAAGTAGTGAACTCGAGCAAATCGTAAAATTCAATAGCCGGCGGAAAAACAGTTGGAGTTGGTCGTCGACCGCCACAAACCGAAGCAAAAATAAAAGGATTTAAAATGGAATTGGCAGACAGAGCAGTTGGATTCCTATTGTCCATTATAAGCTTATCGATTTTCACTTATTATACTTTCTGGGTTATCATCCTGCCATTTGTAG…
F01.PB635	AAAGAAACGTCAACGACACCTACGAACCTGTCACCCACGAAACCATACACACAAACAATCAAATCAATCACAATGTTCAGAAGAATCGCATCAACCGTCCCCGCTCAGGCTAGTAGAGCCATGGCTGCTGCCGTCAGACCTTCGATCGCTCCCTCTTTCCGCGCCGCCGCTCCCGCCATCTCCGCCGGTAGAAGAAGCTACCACGAGAAAGTGCTCGACCACTACAGCAAGCCCAGAAATGTCGGTAGCATGCAGAAGGGCGACACCGACGTCGGTACCGGTCTTGTCGGCGCCCCTGCTTGCGGCGATGTCATGAAGCTTCAGATCCGCGTCGACCCCAACGACAACACCATCAGCGAGGTCAAGTTTAAGACCTTTGGTTGCGGTTCCGCCATCGCC…
F01.PB636	ATTGACTATTCAGAGATATAGTTATTTATTGTTTTTTACTCTGCCGGCGACAACTTCTTGGGTAGTCCGTAACCGGCCTCCACGGTGCTCCTCCCGCCACGCCGCGCAATCCAAGCCACCCACCGCCAACAGTTACCAACCTCTGTTCTCCTAAACCGCTTCCATCAGTGACAAGAAAAAATCACAACAAAGCAATGTCGTATGACGACGTAGAAATTGAAGACATGGAGTGGAATGAGGAGTTGCAGTCTTACACATACCCTTGTCCATGTGGGGACTTGTTCCAGATCACAAAGGAAGATCTAAAGCTTGGCGAGGAGATAGCTCGCTGCCCTAGTTGCTCTCTCTACATCACTGTCATCTACAACATGGAAGATTTTCTTGGCGATTCTGATCAAA…
F01.PB637	ATCAAAATTTCATTCTACTATGGAACCCTTCCATCAGGAAATTTACGATATTGCCCTTTTTGGATAATCCAAAAGGAACTTACACAATATATGGATTTGGCTATACCCGTTGCATTGACGGTTACAAGGTGGTGGCTATTTCTTACTACTATGAATATGATGGCAGTTTCAAAACTCAAGCGAAGGTTCTTACTTTGGGTACCAATCTTTGGAGGAGGATTCGGGATATCTCTACGATCCCTTTTGATGCCTCTGGAAAATTCGTTAGTGGAACTGTTAATTGGTTGGCATCTAGAGATTCATATTCTTCATTGGTCATTGCTTCTCTTGATTTGGACAAGGAATCTTATCGAGAGTTGTTGCAGCCTGATCATGGAGAAGTGATTGTGGTTACTTCTT…
F01.PB638	ATATCATAACATCTCTTTTCTTTCTTGTATTATTTTCTTTTCAAATATGGTGCTAGCTGGTAAGCTTATTACAGAACTTGGGGTCAAATCACCAAGTGACAAGTTCTTCAAACTGTTTGCATCAGAGCTTCATGAAGTTCAAAACATTTGTGAAAGAGTTCATCATGCCAAGCTGCATGAAGGTGAAGACTGGCATCATTCTGATACGGTTAAACACTGGACTTATGTCATAGGTGGTGAGGTTCACACATGTAATGAAAGTATTGAAGAAGTTGATGAGGAGAACAAAAAAATCACTTACAAGCTGTTTGGTGGAGATATTGACAACTATGCAGTTTTTAAGCTTACTCTTGAAGTAATTAATAAGGCTGATGGCTGGATGGATTACCTTAGCAAAGC…
F01.PB639	atttttcatttcttacattctcttgacaaaccAAGCGGTTTTGTGTTTTGTGAGGAGCAATTTGAGTCCATTGATTGAACTCAACTGGCGGAGTAGGCGATTATCCAGGATTAATCGCCGGACTCATCTAAAATCGGCGATAATTCAATCCATCAGAAAATGGCTACAGCAGAGAATAAGGATCTTATTGAAATCTTGGAGAATTTGAAAGTAATCGATGTGGCTAAATATATGAACTTTGTGAGTGCTACACAAGCTGGTGCTATAGCTACATTTTCAGGCACAACTCGTGACACTTTTGACGGGAAACCAGTCTTGGAGTTGATATATGAAGCTTACGTTCCAATGGCTATACGTTGTATCAAGTCCGTCTGTTCGTCTGCCAGAGAGTCCTGGAAT…
F01.PB640	AACTTCTCCAATTCCTATATTCTCTCTCAAAAACCTAAGTCCACTCTCTCCAACACTCTGATATGTTGTATACTAGTGACCCATTTCATCAACATCTTCATCTTCCTACAACACATCATCACCGGATTGGGAGATGCAGTTAGCAGCGAGTTGCCCGAAGAAGCCAGCGGGGAGAAAGATATTCAAAGAAACTCGCCACCCGGTTTATAGGGCGTGAGGAAGAGGAACTTAGATAAATGGGTGTGCGAAATGAGAGAGCCTAACAAGAAGACTAGAATTTGGCTAGGAACTTTTCCAACTGCCGAGATGGCAGCCCGAGCCCACGATGTTGCCGCGATGGCATTGAGAGGCCGATACGCCTGTCTCAATTTTGCAGACTCGGTGTGGAGACTCCCTATT…
F01.PB641	TTCAACTGCCACAGGCATCGCCTTTGTGCTTGATCTATTTGTGTGTCCCTAGTCCCTTCAGACCCTCTCATCTCACACCTATATACAATGGGGAGGACCAAAGTGTTCGTTGGAAACTTGTCTTTCAAGACCACTGAACAAGACCTCGCTAAGGAGTTCGAGGCTGCAGGAAAAGTTGCTTCCACTAGCATCATTTCCCGTGGATCCCGCTCTCTTGGATACGGATTTGTTGAAATGGAATCCGAGGAGGAGGCCAAGAAGTCCGTCGAGCTCCTCAACAAGAAGAACATTGATAGCCGCGAAATCAATGTAGAGATCGCCCGCCCCCGCGAGGAGAAGCCTCCCCAGGATGCCAGCGCCCCCGCTGCTGCTGGTGCCGCTGATGGTGCCAAGGGAGCT…
F01.PB642	ACACCACACAGAAACTTCTTAGTCTAAACCACAAAATGACTGACTTCATAACTGGTACTAATTTCATAGCAATAGCAACCTGGTTCGCACCATCTCCTCTCTTCATCCTTGTAAACCTAGTCATCGGTACCATAGCTCTCGTTTCTTGCTTCAAAGCTGCACCCAAAATCAAAATCATTCAACGAGTCAAATCCTTTAATACCCGTCACTATTACAATCACCAAGAACAAACATATAGTATTACAGAACCCGAGTCAGGATACGAGTCCACTCAACCCAAGCTCGTTCAAATACCATCCATCTTAAACCGTGTCGTGTCCTTCAAACTCTCCCTCCATAAACTTGCACCACCACACGTAAAAGCACATTACGTTCAACCCGAACTAGAAAACTCTACCG…
F01.PB643	atcATTGCACACTCATTTCTACACAACCACCTCAAAAAACCTTAAAACACAAACTTCGTTCTTGTTTCTTCTTTCTTGTTCCTCTTGTACTAGTCCAAGAATGTCAGGGGTTTGGGTGTTCAAGAACGGCGTTGTGCGTCTAGTGGACGGCGCAGAGGCGATGGAGGGTGGACGCCAAGGGTCAGGCGGACGGCGTAAGGTGTTGGTTCACACCGCGAGCAATGAGATTATCACATCTTATGCTGTTTTAGAGCGAAAGCTTAGTTCTTTGGGATGGGAGCGTTACTATGATGACCCTGACTTGCTTCAGTTCCACAAACGCTCAACCGTTCATCTCATCTCTCTACCTTTGGATTTCAATAGGTTCAAGTCCATGCACATGTATGACATCGTTGTCAA…
F01.PB644	ATTCTCATAAAGCAAACCAAACTCACATCTTCATTCCTCAAACAAATCTCTCTCATAAATCTCTCTCTCTATCTCTATAGATTTCCACTTATAAAACCCCTCTCTCTCTCTCTCTCTCTCTCTCTCTCTCTCTCTCTGTAACCATGCATTCACCAACGTACGGATCCGACCCGACAGCCCAACCAAACACAACCTTCGTACAAGCCGACCCATCAAACTTCCGATCAGTCGTTCAAAAGCTAACCGGAGCATCCCAAGACCCATCCGCCCAAAAACTCCCACTCACACTCCCATCTCGTCTAACAACAACAACCACCCAACCCCACCGTCCACCACCACCCTCCACCACCTCCGACCAACCTAAAAAACCCAACTTCAAACTCCACGAACGCCGCTCCA…
F01.PB645	AGCGAAACCCTAATTTTCTCTTCATTCAACAAAACCTTCGAGGGACATCTTCTTCAATCAATCAACCTTCTGAAACACATACCGCGGAAAAAGAGACTATACAATATTTGAACAACAATACATCAAAAGGGAAAAAGCCGTCTTCAGTTCTTCAATGGCTTCTTTGCTACAAAAACTTCTGAAAAAACCACCATCATCAAGACTCGCCACTGCTTATCACCCTTTGCAAACATTAAACTCCATCATTCCCAACAATCAAGAACACGACGCGCCCACTGAACCCTTCCCAATAAGCCCAATACTAACGCATCGATTTGTCGGATCCTCTAGTTCAACGTTGATCTTCCCTAGTTTTCCTTTTGGGTTTGCTTCAAAACCTGTTTTTGAAAATGGGATCCT…
F01.PB646	AAACAACAACAAACTTCTCATTTGTTCCATAGAAAAGGAACAACACTTATAGCTTCTATGTGATAGAATTTAGAGAGATCATTTAAAGACTCAGGTTCGCAGTTGTTGGATAATGCATCTCAGATTCGATAAGGGTAAGGGAGGTGACAGAAGAGAGTGAGCACACATGGTACTTTCTTATATGAGTTTTATATTTGAAACAATGCGTGCTCACTTTCTATCTGTCACCCCATCACCCATCTTTTTCTTTCTATTTACAGTTCTTTTTTCCTTGTCACTAAATATATCTATTTACTTTTCAGTCCTTACCTATTTCAGAAAAACACACATAATTGTGATTATAATTTGAAGCTATGATCTTATTTATGTATGAGGTACATTTGTGTGTCTAGATGCAGA…
F01.PB647	ATTATTAGTTAGAGGTTTCAAAAATATTCTTTGTAACAAGTTCTTGTAGACAGAAACTCATCTCATCCGGCTGAAACCCCGATTCCTCTCTCAACCGTCCAAACACCTCAACAGCCTCCCTCGCGCAACCCATCTTCGCATACCCAGAAATCATCGAATTCCATGACACCAAATCCCTGTGGGTAATTTCATCAAACACCTTCCGCGCAAACCCGCTTTATATTGATCCAAATCCCTAGTAAATGTACTCTATTTATTAGTTTCCGTGCTCACTCTTTAGGTTCTCCCCAAGACGACAGCGTTTCACCTCCAAAAACTTCTCTCTCTCAACCATGGTTTTGCTACAATTAGATCCGTTTCTCAATGAACTCACCAGCTTGTTCGAGCGTAGTACTGAGA…
F01.PB648	AGTCTTCTCTCCGATCCGTGGTTTGGTTCCTTCTCGTTTCTCCCAAAATGCTGCGACGCTTAGCCGCAAATCGTCTCAACGAGATCCGTCAGATTTTCCGTCAGCCAGCGAGGGTTTTCTCAACCGCTCTCAACTATCATCTTGACTCTCCCGACAATAACCCCAATCTTCCTTGGGAATTCAACAATGCCAACAAAGAAAAGGTGAAGGAGATTTTATCTCACTATCCATCCAACTATAAGCAATCTGCTGTCATCCCTTTGCTGGATCTTGCACAGCAACAGCATGGAGGCTGGCTTCCTGTTTCTGCAATGGATGCGGTGGCCAAGGTTATAGAGGTTGCTCCTATTCGGGTATACGAGGTTGCCACATTTTATTCAATGTTCAATCGAACTAAGG…
F01.PB649	AGACCTCAGGTCAGGCGGGGCTACCCGCTGAATTTAAGCATATCAATAAGCGGAGGAAAAGAAACTAACAAGGATTCCCTTAGTAACGGCGAGCGAACCGGGATAAGCCCACCATGAGAATCGGTCGCCCTCGGCGTTCGAATTGTAGTCTGGAGAAGCGTCCTCAGCGGCGGACCGGGCCCAAGTCCCCTGGAAGGGGGCGCCGGAGAGGGTGAGAGCCCCGTTGTGCTCGGACCCTGTCGCACCACGAGGCGCTGTCGGCGAGTCGGGTTGTTTGGGAATGCAGCCCCAATCGGGCGGTAAATTCCGTCCAAGGCTAAATATTGGCGAGAGACCGATAGCGAACAAGTACCGCGAGGGAAAGAGTTGGTATCCTTGGGATCTTTGAAATGGAGAGGC…
F01.PB650	ATCTCAATTCAATCTTCTTATTCAAAATTTTCAAAGTTGATAATTTGAAGAGAAAAATGTCTGGCCGGGGCAAAGGAGGAAAGGGTTTGGGAAAGGGAGGAGCAAAGAGACACAGAAAGGTGCTTCGTGACAACATCCAGGGTATTACCAAGCCTGCTATTCGTCGGTTGGCTAGAAGAGGTGGTGTCAAGAGAATCAGCGGTCTCATCTATGAAGAAACCCGTGGTGTTCTCAAGATCTTTCTAGAGAATGTTATTCGTGATGCTGTTACCTACACTGAGCACGCTAGAAGGAAAACCGTCACTGCCATGGATGTGGTTTATGCTTTGAAGAGGCAAGGAAGGACCCTTTACGGGTTCGGTGGTTGATTTTAGGATCCAAATTAGGGTTTTGTGTGAT…
F01.PB651	ACAAAACACTCTCTTCTAATCCTTATTATTAACTGCCTAATTTACTCCCAAAATAATGTCTCTCATAAAAATAATGTCTGTGTTTACTCTCTGCTTGATATCTGCACAGGCAGCAAGATTTGACATCGTCAACCAATGCTCATACACTGTCTGGCCAGCTGCCATCCCCAGCGGCGGCGGTACGCAGTTAAACTCCGGCCAAACATGGAGTATAGACATCCCAGCTGGAACCGCCTCTGGCCGAGTTTGGGGCCGAACTGGTTGCAGTTTTGACGGCTCAGGCCGTGGTAGTTGTCAAACCGGTGACTGCGGTGGTGCCCTAAGTTGCAGCTTATCTGGTCAGCCTCCAACTACACTTGCCGAATTTACCCTTAACGGTGGAAACAACCAGGATTACTA…
F01.PB652	GATTTTGGCCTAGCTAAGCTAGTTGGGCGAGATTTCAGCAGGGTCCTAACAACCATGAGAGGAACAAGAGGCTATCTTGCGCCAGAGTGGATTTTTGGGGTGGCTATTACTGCCAAAGCCGATGTTTACAGCTACGGAATGATGCTTTTCGAGGTAGTTTCAGGTAGGAGAAACTCCGATCCTTACGAAGACGGTCAAGTTATGTTCTTTCCTACCTTAGCTGCAAAAGTAGTTATTGAAGGTGGCAATGCGATCACCCTATTGGATCCTAGGTTGGAGGGAAATGGAGACATTGAAGAAGTTGCGCGAATAATAAAAGTGGCTTCTTGGTGTGTCCAAGATAATGAAAATGAAAGGCCAACAATGGGTCAGGTAGTTCAAATTCTTGAGGGGATTTTA…
F01.PB653	ATCACACACAAGAGCAATAGTTCACCATTTATTGAGTTTGAGAGAAAATCAATATGGCCAACAAAATTCTAAAGCTCACAATAATTCTCTCTTTACTCATCTCTCTATCCTTGTTTGTTTCATCAAATGATAATGATGATGATAAAAATCACCATGACATAGTAGAAGATGAAGATGAGCAAGATTTATACATTGTGGACACTCCATTACAACATCATGGATCGTCAAGAAGTAGATTCTTGGCAAGCATAATAAAGAAAGGAAGACAATGTAATCTCGAGACTAATAATATATGCAATGGAGTTAGAGCAAACAAGGGGAAAGATTTGCTTTTTTGTTGCAAGAAACATTGTCGCAATGTTTTAAGTGACAAGAACAATTGTAATGTGTGTGGTCACA…
F01.PB654	AAGAGCAAGATGCCCAAATTGGGAAGGGATCACGAGGTGATGTTACCATATTGCCTACTCTAGTTGTCAACAGTCGTCAGTATCGAGGAAAATTGGAGAAAGGTGCTGTTATGAAAGCTATTTGTTCAGGTTTTGAAGAAACAACTGAACCAGCTGTTTGTTTGAGCAGTGAGGTGGAGACAAACGAGTGCTTGGATAACAATGGTGGTTGTTGGCATGATGCCCGGAACGGACATGCATTTTCTGCTTGTTCGGATAATGGAGGGATTAAATGTGAGTGTCCTGCAGGGTTTAAAGGTGATGGTGTTAAAGATTGTATAGACATTGATGAATGTAATGAGAAGAAAGCTTGTCAATGCCCTGAATGTAGCTGCAAGAATACCTGGGGCAGCTATAACT…
F01.PB655	AATTTCTCCACCAACTGTCCTATTTATAACACATAGAAAAAATCAACACAAACAACAATACATATATATACATTAACACACATAGTTAAAACAAAGTCATAACCAAACATTCACATTCAAGTCAAAGGTAACAAGAAAGATCCAGAAAGTTGAAACAAAGGCATGGAAGGTTTACAAAGATCCGCTGTTTCCTTCCGGAGACAAGGCTCATCAGGTTTTGTTTGGGATGATAGGTTTCTACAAGAAGAAATCAACAAAATGAACCAGAACAATCAGAGTAATAATAATCAAGATCAAGAGAAAGACGAAATCAAAGAGATGATGAGTCGTGATGAACCTCCGCAGCTTGGATCGGTTAATACTGTGCAGAGAAGTCGTTCTAATGGTGGAGGTCGTGGT…
F01.PB656	AGAGTTTCTGGCACAAGAGAAAGCAGGCAACAGCGGAAGCATCAACAAAATGGTTCTCAAGACCGAGCTGTGCCGTTTCAGTGGTGCCAAGATCTATCCTGGGAGAGGAATCAGATTTATCCGTGGTGATTCACAGGTTTTCCTTTTTGTCAATTCGAAATGCAAAAGGTACTTCCATAACAAGTTGAAGCCTTCAAAGCTTACCTGGACTGCTATGTTCCGGAAGCAACATAAGAAGGACATTGCACAAGAAGCTGCAAAGAAGAGGCGTAGAGCTACCAAGAAGCCTTACTCAAGGTCTATTGTTGGTGCTACTTTGGAAGTTATCCAGAAGAAAAGATCAGAGAAGCCAGAGGTTCGTGATGCTGCCAGAGAAGCTGCTCTTCGTGAAATTAAGGA…
F01.PB657	CCATTGGTAAGGTTAGGAAAACCTTGAAAATGCACCTCCGGTTAGAGATTTTATTGGGCTCTAAGGGCGGCTAATGAACGGACTGGATTGCCTGGATTGATTGCTGAAGTTAAGAAGCTTCACCAAGTAGAGGCATTTTGAGGAAGACTTTGATCCAGTTGAAATTGCTCTATCTTATGAGAAAGGTGGAGCGGCATGTCTAAGTGTTTTGACAGATGAAAAGTACTTCAAGGGAAGCTTTGAAAATCTTGAGTTAATAAGAAACGCTGGAGTTAAGTGCCCTTTGTTGTGCAAAGAATTCATCATAGATGCTTGGCAACTCTACTATGCTCGATCTAAAGGTGCAGATGCAGTACTTCTAATTGCCGCCATTTTACCTGATCTTGACATCAAGTACAT…
F01.PB658	GGAAGAGGATCTATGATTCTGTTCAAGGCAAAAACTTGTCATCAGTGCAGGCAAAAAAACTCTTGGTCTTCGGACACGCTGTTGCGAATGCAACATGGTCCAGGGGCAGTTTTTGTGGAGATTGCTTGTACATGAGATATGGGGAGCATGTACTAGAAGCCCTGGCCGATCCAACTTGGAAGTGCCCGCCTTGTCGTGGAATTTGCAAACTGTAGCTTATGCCGTAATGCTAAAGGATGGGCACCTACTGGGAATCTATATAGAAAGGTAGTGCATTTGGGTTATAAATCAGTTGCACACTACCTCATTCATACCCACCGCGCAGAAGCTGTTGTTGAGAAAGACGATGATACTTTCAACCCAGTTTTCAGATACAGATGTTAAGAAAAAATGATGAAG…
F01.PB659	AATTTAGGGTGTGAAATTTAAAATTCAACACTTGTGTCTTCACCGAGAATCCCTTTGCACCTTAGCCTTCACATTTTCTGCATTGTTGCCACCGAAAACCAGATTTCCTAACGTGTGTGTCTCCAAATCAGTTCCACAGTCTCATGATAATCACTCTCCATTAGCTCCGAATCTCGGTCGCTGCATCTGCGATTTCGTGACGGTCTCCACTCCCTCCGCTTCTCTCCACCCGGAAATATCTCTCACAGTATGTTGCATCCCTTTTCCATCTTATGTGATGTTGGTAACCCTCTTCCTTCTTCATTTCCACCATAAAGATGAAATTTTTAATCTTGATATTTGTTTTTTTGTGTGTGTATGTGTTCAAATCAAAGGTTTAATATGCTGTTTGGGAGTGTT…
F01.PB660	ACACAACAACACCAACAACAACAACAACAACAAATCTCATCTCACCATGGCTTCCGCCGCCGCCGCTGTTTCAACTTCTTTCCTCCTAACCAATTCCGTATCCAAGAACAAGATGGATCACTCTTTTCTCAAGATCAAACCCTCCTCTTTCTCCCTTCCTCAACACAGAATGCACCTTTCTCCAACCACTAAGCCCCTAATTGTTCAAGCTGCTTATAGTGATGGTGGAAGGCCAAACAGTGCTGGCATTTTTGTTGGCGGCTTTATCTTGGGAGGATTAATCGTTGGAACTCTTGGCTGCGTATATGCACCTCAGATCAGCAGTGCTATAACTGGACCTGACAGGAAGGAGTTAATGAGAAAACTGCCAAAGTTTATATATGATGAAGAAAAGGCTTT…
F01.PB661	AAGCTCACACAGAGAGTTAGGGTTTTACAGATTCCAATGTCTCTCCCCTGAAAATCCCAATCCCAATCCCTCACCGCCGATCCATTTCCGATTCCGATTCCGATTCCGATCAATGGGATCGTCATCGGCGTTCTTCGTCATCTGCATTCTCCACTCCATCATCGCCGTCACCAGTGGAGCTCTCATGATGTTCTACATGAAAGAGGTCTACACTTTCGGCCACGGCGTTCAGACGGCCACCAAGCTTCTCGGATCCACGCCGCACGATCAGCTCCTCATCAAGACCTCCGATTCCTTCTCCGGTTTACTGCTTGTGGCTATTGGATTTCTCATTTTCATGGTTTCGTTTGTTAAGGATCGCGATTTTCAACACTTGTTTGCTAAGGGGTGTGTTTTGTT…
F01.PB662	ATCTCATACACCATTTACAAAATGGAAACAAACATTGACTCTCCGGCACCGGAATCTTCGTCGCCGGTATATCACCCATCAGTGGCACCACTCTCTTATCTTCTTGGAACATGGAGAGGTCAAGGAGAAGGAGGCTACCCCACCATCAATTCCTTCTCCTATGGTGAAGAACTTCACTTCTATCATCCACCCAACAAGCCTGTGATAGGGTACACTCAAAAGACATGGAAACTCAGTTCTGGAGAGCCTATGCATTCTGAGAGTGGTTACTGGCGTCCTAAACCTGATGGAACCATTGAAGTTGTCATTGCTCAAAGCAATGGTCTTGTTGAAGTTCAGAAAGGAACATATAACATTGAAGAGAAAGTGATACAGCTTCAAAGTGACCTCGTGGGGAAT…
F01.PB663	TTTATGGTATAAATAAATTTCCCTCTCTTCGAACATATTAGGGTTTTTCATCATCCCTTCGTGTTGTCAAAAATGGCAGAATCACGGTTCAAGCAATACACCTACATCCCCCAAAACCCTCTCCTCCTCTCCCCAAAACCCAACCCCTTCGACATGTACCGCATCGAAAAACACACCTCCGTCGTCCCGCCCATCCACGTCGAAGAGGAGACCGTTTTCCCGGTCATCGACGACGGCCTATACCAGCCAAAATCCAAGAGAACCCGCGCTGCCTATGAGAATCTCCTCACCCTCATCCAGCTTCCCCTCCCCGGGCAGCCACTCTTCGGTCAGCCACTCAGTACAGTCAGATTCGTCGCCGATAAGATTCTTGAAATTCTCAAAAACGACGCCGTTGAT…
F01.PB664	GACGGCGCGTGGACTTCACTACTTGCATAAGGGTTGCAAGAGGAGAATAATTCATAGAGATATCAAGGCTTCAAACATTTTGTTGACTAAAGATTTTGAACCTCAGATATCTGATTTTGGATTAGCAAAATGGCTTCCATCTCAATGGACTCATCATTCAATTGCTCCAATAGAAGGGACATTTGGACATTTGGCACCTGAATACTATTTGCATGGAGTTGTGGATGAGAAAACAGATGTATTTGCATTTGGTGTTTTCTTGCTTGAAGTCATTTCTGGTAGGAAACCTGTGGATGGGTCTCACCAAAGTTTACATGGTTGGGCTAAACCAATTTTGAACAAGGATGAACTAGAAGTGCTGGTAGATGCAAGGCTTGAAGGGAGTTATGATGTGAAACA…
F01.PB665	GTGTTGGATCTCTAATTTCAATTTCTCCATCAAAGAGACAAACACAAATTTGGTACTGTGGTGTTTAAGGTTTAAGGTTTGTGTCGGTTCAAAAAAATGGGAAGAAAATGCTCACATTGTGGAAACATAGGTCATAATTCAAGAACTTGTAATTCCTTAAGAGGAAATGGTAACAATTTTCTTGGAGTTAGACTCTTTGGTGTTCAACTTGATTTATCATCTTCATGTGTTTCCATGAAAAAGAGCTTTAGCATGGATTCTTTTCCTACCTCATCTTCTTCTCCTTCTTCTTCATTTTCTTCTTCAAGACTAATCATTGATGATAGAATCTCTAAGGGCTATCTCTCCGATGGTCTCATTGTTCGAACACAAGAAAGAAAGAAAGGAGTTCCTTGGACA…
F01.PB666	AGGGGAAGTTGAAGTAGCTGTTTCTGGTGTTGCAGATCAAAGTCAGCTGGATTCAGAGCCACCTTCTCCAGTTATATCAAAGAAAGGGATAGGGTTGGGTGTAATTGTTCGCAAAGCTGCAATGGTTGCGTCCGTAGCTGCAAAACATGCTTATGCTGCCGCCTCTTCGTCTAGCTCAAACTTTGATGAAATGATACCGTTGAAATGTAGCTTAATGTCCATATCGCTGCCTTGGGAATATATAGCGTATGATCTTTTGTTTAAGGGAGCTCCTCCGGTGGACATGTAATCATCTCATGCATTTCTGGGCCCAAAGACAATTGAATTGAAGAAGATATCTAAGTTATGAAATTCATTTTATTCTGAAAGTTTGTTTTGGTCAATCTGAGGGGGCGTGCA…
F01.PB667	AACTAAGTCACGACGAAGCAACCGCAATTGACCTCGCCAGGATGAGGCCAACAGCTCGTGTGTTTGCGCGCTACCTAGAGGCCGGTACTCCCACCGGTCTCACTGGTTTATGGACTCATGCCACACCCCGATCGACCCTCCTCTACCTGTACGGCACAACCCTCAGCAAGCTCCAGAGCATCCCCGAGACCTCCATGTACCGTCAATCCGTTGAGGCTGTCACCAAGCACCGAATGTCTCTCGTTGAGCAGATGATCCCTCCAGGTTACAACGAGTGGGCGGTTCGCGCCAAGGAGCTCGTCAGCAAGAACTCCTCTCAGTTCCGAGTGGCCAGCGGCCGCGTTGACGGTAGCGAAGCTCATACTGTTAAGCTAGGCGACAAGATCTTTGTGGTGGGCC…
F01.PB668	AAACCCTGCCGTTTCGTCTTCCTAATACACGCTTTTACGCGATCAAACAGAAAAGAGTTCCCTAAACCCTTGATTTCACTTTTCATCTCAATTTTATTGTTGTTAGCAGAAGATTCCATGGGCGCCGCGCAAGTACAAAACGGCCTCACCGCCTCTTCCTCCGCCGCTTTGAACCAAGCAACAGCAACACACGCCGTCGCCGCCGCTTCTTCATCCGCTTTGAACCAATCAACAGCCACGGAAACAGCGTGTGAAGTGTCGAAGACGCCGAAGAAGAAGAAAATCTGCTGTGCTTGTCCCGACACGAAGAGGATTCGAGATGAGTGCATAGTGGAGCACGGAGAAGACGCTTGTGGGAAGTGGATCGAAGCTCATCGACTCTGCCTCCGTGCCGAGGGA…
F01.PB669	ATAATCCTACTTTCTTCTAACTTGCTATACCATTCTATTCTGTCTTTTGTTTTATTTTTCTTCACAATATTTCTTGTTAGAAATAAATGGAGAAAAGTGCAATACCAAAAAGATCTAGAGAAGCCCAAATGAAAAAAGATTTGGATTTTGAAGAATCCTCAAAGAGACACAAACCATACAACCATATACTCTCCCTTCTAGATTTAGAGGAAGAGGAATCCACACAAGACCTCTCTTCTATAATCATAACCCTCCAACAAGAAATAACTTGTCCCTCTGACAATTACCAAGATAACCTTTTGATATCACAAAATGACCAAAATAACCTCACTTCTTTAGGTTGCAATAATTTAGAAGACGATTCTACCCCTTCTAGTCTTTCTAGTACTTCTCAACGTG…
F01.PB670	ATCGAACCCTAGCGCAGTCACCACCGCCCGGACGTTCAGCCACCGTCTCCCTTCTCCCGTCTAAGTGTTGTGGAAAGTGAGATGGGGACCAAGGCAAAGAAAGTTATGAAGGAGAATACTTCTCCTGTTTTGTACATTGGTAGAATTCCACACGGGTTCTATGAGAAGGAGATGGAAGCTTATTTTGCACAATTTGGAACCATCAAGAGATTGAGAATAGCCAGAAATAAAAAGACTGGAAAATCCAGACATTTTGGGTTTATAGAATTTGAATCTCCGAGGTTGCAAAAATTGTTGCTGATACTATGCACAACTATTTGCTTTTCGAACACCTTCTTCAGGTTTATGTGATACCTTCAGAAAATGTTCATCCAAGATTGTGGAAAGGATTCAATTACC…
F01.PB671	TTTCCGTTCTCCTTGGACATGACTCCGTATTTGTCCTCTTCTATTCTTAGAGCTAGATATGGAAATAGAATTTTTAATTTTGGAGGCGATGAATCAGAAACATTTTCCAAGTTCGAGATTTTCGCAGTGGTGACACATTCGGGGACGCTCGAGTCTGGCCATTATGTTTCTTTTGTAAGATTAAGGAAGCAATGGTATAGATGTGACGATGCTTGGATAACCGAGGTTGATGAGGCAATAGTCAGAGCTTCACAGTGTTACATGATCTTCTATGTGCAAAAGACTTTGTTCAATAATGCAAATGAAGTTCTTAGTCACCTTCCAAATTCACCTGGAAGAGAAGTGTTTATTCCTATTGCTGGTTGCTGTTAGAGATGATATCATGAGAGTACATGGCAT…
F01.PB672	GAAGAGTGAGAAAAAATGTTAAGCGAAGGATCAAGTGTAACAGCAGTGATGGTTACAGTTCAATTCCTGGAAATGGGTGGTAACACTCTTATCAAAGCAGCAACCAACGATGGAATGAGTATTTATATTTTCACTTTTTACGCAAATCTTTTTGCTCTTTGTGTCCTTCTACCATCCACTCTTTTCTACCATAGAAAAAGAGCTCCTCCTCCAATTTCATCATCAATTTTCTACAGATTGTTTCTTCTTAGTTGCCTAAGTACTTCAATACAGATTATGATGAACACTGGAATTAGATGCAGCTCTCCCACGTTGGCTTCCGCTATGGTGGACCTTGTCCCAGCTTTTACCTTCATACTTGCTGTTATTTCAAGGATAGAAAATCTAAATTTGAAACAA…
F01.PB673	TATATATAAAATTTAATTTCCTGATAACCGGTACTAGTTCCCATTCAGACGAATCGATTTTAACTAGTAAGATGCACCACGACAATGGACCTAAGGAGGGCCTGAGCTTCAGCATTTGCAAAACACTGGTGCAGATGATGCAAGGTAATATCTGGATATCGCCAAACTCTCTAGGTTTGGCACAAGGCATGACACTTGTTCTCAAATTTCAATTAGGATCATCGCATGGAAGATTCGTTCTTGCTAATAAATATTTTTCAAACCAACAGCTTAGAGGGCTTAACGTTATTTTAGCCGATGATGATAACGTAAACAGGACTGTAACTAAGAAGCTACTTGAGAAGCTTGGTTGTCAAGTAACTGCAGTTTCATCGGGTTTTGATTGTTTAGCTGCTATAA…
F01.PB674	CTGGTTTCAATTTCAACCATCACAACCTCAGAGAATCTACCCATGGCAACCTCTGTAATCAACCGACTTCGTTCTTCCTCAACCACAAAATCATTCTCTTCACTTCTTCATGGAATCAGGTCTTACGCAAAGGTTGCAACTGGAACTGATATACTCTCTGCCGCTTCCAATGTTTCTCTACAAAAAGCTCGCACTTGGGACCAAGGTGTTGAATCCAAATTCTCCACTACCCCTGTCAAGGAAATCTTCAAGGATAAGAAAGTTGTGATCTTTGGTCTCCCAGGTGCATATACAGGAGTTTGTTCAAGCAAACATGTTCCTCCTTATAAGGATAATATTGACAAGTTTAAAGCTAAAGGGATTGATTCTGTTATTTGTGTGGCTATTAATGATCCATAT…
F01.PB675	ACCTTTTTTCCCAAAAAAACCCTACCTTCTCTTCCCTTTCTCTGTCGAGAAAACAATATTGACGTGCGAATCAAGACAATTTCAAAAAACATAAACTCTACTTTGGTTTGGAATTCTCCATTTTTCAGTTCTCAAAGGTTTTCAAATTATGGCTACACCTTTAATCGCAGGGATAGCTGTGGCTGCTGCAGCATATGCCGGTAAAGCTGGTATTCAGGCTTGGCAAGCGTTCAAAGCTAGACCACCTGCATTGCGTAAATTTTATGAAGGTGGTTTTCAGCCTACTATGACTAAAAGGGAAGCAGCTCTCATACTTGGTGTTAGACAGACCACTCCAACAGATAAGATCAAAGAAGCACATCGGAGAGTGATGGTTGCAAACCATCCAGATGCTGGTGG…
F01.PB676	ATTCTTTTTCTTGTTATGTAGGTTTTGTTTTTACTTTATCATGAGCAACATCCCTAAATCTCTCACCGACTCTTCCTTAACCCTCTTCAATCTCACTATTTCTTCTTCCGACCCTTGGCCTTTCTCTTTTGTTTTCTTATAACACAAAAAAACATTCTTAACAACCTTGAGTACACTTATTTTGTCCTTTTTAGTTTCTTCTTAATTATGGGGTTTAGTGGTAATCACCATCATAATAATCATCATAATTTGAGTTTTCATTTGCATATTCCACATCTTCACTTTCATCAAAACCATGAAAAGAATAAGGACATTCCAAAAGGGTGTATGGCAGTGATGGTGGGACAAGGAGAGGAGCAACAAAGGTTTGTGATTCCAGTGATTTACATCAACCATCCA…
F01.PB677	GAATGAACAACAAGCAAGAACAATCAAAATCAAAATCAAAATAAAATACAACACACCCACTCATTCATTCACTCACCCTCTCTCGATCTGCTACTGCTACGACTCCGAGCAGTATGGATTGCACCGCCGGCACGTGCTTGTTTCCGTTACATCGCTGCAAAACCATTCACCTCGTGAGACACGCTCAGGGGATCCACAATGTGGAGGGAGATAAGAACTACAAAGCGTACTTGAATCCTGAATATTTCGATGCTCATCTCACTCCTCTTGGATGGGAACAGGTTGATAATTTGCGGAACCATGTTCGTTCCTCTGGATTGATTAACAAGATTGATCTCGTTATCGCTTCGCCTTTGATGAGGACTTTGCAAACAGCTGTTGGGGTATTTGGTGGGGAGG…
F01.PB678	ATATCTATCCCCGGCAGGTCGGTTATTCCTGCTCCTGCGTGTGGAAGGCAATGGCGTCAGTCATCTCTCTCTCAAACGCAATCGGATTGTGTAGCAGCAAAAAAACACAATACCCTCTCTTTCCGTTCTGAAGGAGTTGACATGAAGATTCTTTCGTGGCGGCACGGCTGTTCGAAAGATGGAAATGGCCAAAGATGTGTTCGATTGTATGGCCTATTTGGAGGGAGAAAAGATAGTGATGACAAAAGTGATGACGCACCTTCTAAGGCAGGAATTCTTGGAAACATGCAAAACCTCTTTGAGACTGTGAAGAAGGCACAAATGGTTGTACAAGTTGAAGCAGTGAGGGTGCAGAAAGAACTTGCAGCGGCTGAGTTTGATGGTTATTGTGAGGGTGAG…
F01.PB679	GAAGCAGAAGCATGTTGATGATATGATGAATCAGGTATCTGATCTCACAAAAGAGAATAAAGAGATTGTGAATAAGATAAATATCACAACACAGCACTATTTGAATGTTGAGGCTGAGAATTCAATTTTGAGGGCCCAAATAGGTGAGCTTAGTCAAAGGTTTCAATCGTTGAACAACATCATTGAACTCATCAACACTAGTAATAATGGGTCCTATGCTTCAAGGGATTGTTATGAAACAAGTGCACAAAACATCATGAATATGATGATGTACAATAACATACCCATTACAACTTCTGCAGATGTTTTCAAGTGGTGATGAGTGATGAGTGATGATGATGATGGGAAAATATAATAAAATAAAAAGGGTGGAATTGGAATCATTTGGGTTGAGTGAAA…
F01.PB680	CTTCTCTCGCGAAACCGGCTCTCTGGGAAGATTCCGGCGTCGCTGGGGAAACTAAACCTTTCGGATGTGTGGTTGTCACATAACGCGTTGGAGGGTGATGCTTCCATGTTTTTTAAGCCGAATGCAAGTACACTGACGATACTTTTGGCGATGAACTCGTTTTCTTTTGATATTGGGAAAGTTGGATTGTCGAAGGATTTGAATTCTTTGGATTTGAGGAACAATAAAATCTATGGTGTGTTACCTGAGGGACTGTCGAATCTTCGGTTTTTGCACAAGTTGAATGTGAGCTATAATAACCTGTGTGGTCAGATTCCAACAAACACACGGTTTGATCAAACTTGTTATGCTCATAATAAGTGTTTGTGTGGTTCTCCTCTTCCCGCTTGCAAGACTTGA…
F01.PB681	CATACACATTTCAGATCCCACCATGTCAACATGTTCTTGCACTCAACCTAGCAAAGGCTTCGGCTTAGATTGGAACGCGCCGTTTTCTTTCGACGATAGCACCATTTTCGCGCTAGTCGATTGTTCGATGAACTCATCTTCCATATGCAAATCAAGAAGCTATGATGATGGGAACAATGCCAAGCTTCAATGTGATCAAAACACTCAAATTTGTGACGTTATGTATTCTTGTAGACCTATTAGTAGTACTATTAATCTTCCAATTTCGACGTGTTGTGTTTATACGCCCGTTAATCTTGGACCGTCTTTTGAAATGGATCTTGAGAAGCTTCAATGCAGTTCTTATACAGGTTTTTATAATTACAATGATCAACAAGTTGATCCTGAAAAGTGGAACTA…
F01.PB682	GGCGGTGAGCGAACGATCGAACCAACTAACGATCGTTTCGTTCCCCACCGTCGCATTCGTAATCCCTTCTTCCTTGCGCCCGTTTGGTTTTTTCAGCCAATTTATCACACATAGCTTTCGTTTTTGTTAACGGAACCAAACGGAACGTAACTCTAGGCTTCAAGTGCGCAGAAGAAGGTTGTTTTAGGAGCCATGGTTCTTGACACCATTCTGTCTTCATCTTCTCCACGTTTAAAGACTCCATCTATCCGGAGACCTAGGGATGGACTTGGTAGTTGGTCAACACTTTTCCAGAGGCACCGCTTCCTCTTATTTGCTCTCGTGCTCCTTACTATTCTATGTACTGTTTATCTTTACTTCGCTATCACTATAGGAAGTGGCTCCTGTTCTGGGTTGAGT…
F01.PB683	AAAAATTCCAATTTCATCAATCCTCAAGAAAACCCTGAAAACCAAAAAAGCGATATTAATTTGCAATCTGAGTTTGTGGACATGGCTTTGAATCCTCAACTCTTCCCAAACGGAATGCCCGTTCCTTTCGTCAGCGAGATGTTTGTACTGGCAAGAGATGGCGTCGAATTCGAGGTCGACAAGATTCCTGCCGCTGGAAGTCACGGGGGTCATCTCAAAGCAAAGGGGGTCATATATTTGTCAAATGTACGGATGGTGTTCGTTGCTAAAAACCCTCTTGATGGCATCCTGGCTTTTGATATGCCTTTGCTGTATATCAATGGTGAAAAATTTAACCAACCAATATTTCACTGCAACAATATTTCTGGACTTGTTGACCCGGTAGTCCCAGCTGACCAA…
F01.PB684	catctatcgCTTGATGCGAATCATGACTTATTCAGGGTTTTTCTCTCAACAAAAGGTCACGGATAATGAGGTAGAAATCGAGTATATGTTAACCGATGTATCTAAATTGTTACTTAAGGACAATCCAATGAGTATGGCGCCATTCGTACAAGGTAGTCTCGATCCTGCTCTGACAAATCCGTGGCATCAATTATCAACTTGGTTAAAAAATGATGATCCTACGACTTTTGTAACTACACATGGGAGGTTTTTATGGATTATGCTGCGCATGACTCCAAATTTAGCAACATATTCAATGAGTCCATGGCAAGTGATACTCGATTAGTGGCCAGTTTATTGATTGAGAAGAGCAAGGGAGTGTTCAATGGATTGGAGTCTTTGGTTGATGTTGGAGGAGGA…
F01.PB685	ATAACAAGTATCGGGTTGGATTTAGGATCAAAGCAAATCGAAGAGAAAAAAAATATTTGAAAGAGAAAACGTTATTTCGAAAATGGCAGCAGAAGAGGGACAAGTGATCGGTGTTCACAGTGTTGATGCTTGGAAGGAACACCTCGAGAAGGGAAGTGCCTCAAAGAAACTGATTGTGGTTGATTTCACTGCTTCTTGGTGCGGTCCATGCCGTTTCATTGCTCCAATTTTGGCAGAGATTGCTAAAAAGCTTAAACATGTCACCTTCCTTAAGGTTGATGTTGATGAATTGAAGACTGTTTCTGAGGAATGGGGAGTTGAAGCGATGCCAACATTCCTGTTCTTCAAAGAAGGAAAAGTTGTGGACAAAGTTGTGGGTGCTAAGAAGGAGGACCTGCA…
F01.PB686	CTACTTTTGAATTGGTAAGAAGGTTCTTTCAATCTGATGATGAAGTTATCCAATACCTACTTAAATGTTTCTTTGTTCATGGATTAATGAAAAATGTGAAGTTGTTGCTTGATCATGGAGTCAATGACTCAAATATAAGACATTTGTTACTTAACAGACCCTCTCTATTATCTCGTTATGACATAAGCAAGGCTTTGGATGCGGTTAAGGAAATGGGATTTAATGATCCTTCCAATGTAAATTTTTCTAAAACATTGTTAGCATTGTTAGCCAAAAGGTCCTTGTCAAAATCCAAAGTTTTGGCCTATAAGAAATGGGTTGGTCTGATGAAATGATTCTTGAAGCACTTAGGAAGCAACCGGAGTCTATGCTATCATCCGAAGAGAAGATTAATAAGGT…
F01.PB687	AAAATAGACCTTTTTAGCGGTGGATGTGTGAGTGTGAGTCTCACCCAAACATGGAACAAGATCGGAGGCTTGAGCTCATCGACCGTGCTATTCAGAAACATATACACGACAATTATCATAACCTTAAAGACCACGAAACTCAATACCAACAAACTCTCTCCCAACTACTCTCTGTCTCACAGGAGTTGGAATTGTCTAAAACTTTGGATGTTTCTAGTCCCTCAAAGCCTGAGGAAAAAGAAAGTGAAATTGTGGATGGTGGAGATTGCAAGGAAAAGGAAAAGGAAGATGATGAGATAGTCAAAGAAGTGAAAAAGGTGAAGAAGCAGAATTTTGTGACGCACTGTCTTCTTTCAGTGATGATTGTTCTTACTGTGGCTTGGCAGTTATCAGAAGTTT…
F01.PB688	TTCATTGTGAGTGAGATATGGCAAAATCTGGAAATTTAGTATCTCAAAGAAGCTTTAGCCCAATATTCAATCCATGCCACACTGCTTCCAAGGGAAAAACCTTCAGATTTCTCTCTCAGTTTCACACTTACAATAATTCTAATGTTAGTGCAACTACTATCGCAGCTTCTACCAAAAGAAAAGGAAACTTGCAATCTCCATTGCATTTGATTAAAGGGGAAGATGATCCACGTAAGAATGCACAAGTATTCATCAACCTCTCCATCCAAAAGCATGCTAGCTTTGGCTTATCTGTATATGCAAGAATCACCACATCCTTCACTTCAAAATGCAGCAACTGTTGTTCCCCATATTGCAGACAGCTTGATGCAAAATTTAACGTTTGGGTTCTCAAGGCTG…
F01.PB689	ACCTTCAATTCGGCGATTTAGGTTTTCAAAATTAGTTTCTCTTGGCTTCTATTGTATCTTTTGAATTATAGATCTAACCAATTGGTTCCTCGATTGTTCAAAGTGAATGATGAAGAGACTCATAAAAGTTTCTCTTGCATCGTTTTAGCAACGAGGTATAACAACCGCCGAGTCATCGTTTCGTCCGTCATTTTTCATTGGCGAGTCGATTGTTTCTCGTCTACACTTTGCTCTATGCTTTATTTAATTTTCATCTTGAACGTTTCAGTTAAGTCTTTGCAAAAGTGCGTGTGATGTTAAATTACAATTTCTTCACTTTGAACTGAATGGATGTGTAACATATCCTTGTGGACACTGTTCATTTCACTGATGCACTGATTTGTTTCTTTGAATTGATTT…
F01.PB690	ACCACTTTTTCTACCCTTCACATCCACATCTTTCCAACCTCTCCTCCCATCCCACAAACTCATCACCAAAATGTCCGACGAAGAGCACCACGAGACCTTCGAGGCCGCCGGAGCCGGTGCCTCCAAGACCTTCCCGATGCAGTGTTCCGCTCTCCGAAAGAACGGACACGTCGTCATCAAGGGCCGACCGTGCAAGATCATTGACATGTCCACCTCCAAGACTGGAAAGCACGGCCACGCCAAGGTCCACCTCGTCGCCACTGACATCTTCACCGGCAAGAAGCTCGAGGACATCTCCCCCTCTACCCACAACATGGATGTCCCCAACGTCAAGCGAACCGAGTACCAGCTCCTTGACATCCAGGACGGTTTCTTGAACTTGATGGACGCTGACGGAGC…
F01.PB691	CTCTCTCTCTTCCATCGCTTATCGAGGACCGTTGGATACGAGGCGCCCACCATGAGCAAACTGCAAACCGAAACCCTCAGCAAAGCCATCGCTGGACTACTGGCTGGTCGCGTCGACAAGGCCGGCAACAAGAAGAAGCGCAGGTTCCTCGAGACCGTCGAGCTTCAGATTGGTTTGAAGTCGTATGATCCCCAAAAGGACAAGCGTTTCGCTGGTGCCGTCAAGCTCCCCTACGTCGCCCGCCCCAAGATGAAGATCTGCGTCCTCGGTGACGAGCTTCACTGCGATGAGGCCAAGCAGGCTGGTCTTGACTTCCAGACCACTGAGGATCTCGGCAAGTTCAAGAAGGACAAGAAGATGGTCAAGAAGCTCGCTGGCCAGTACGACGTCTTCCTTGCC…
F01.PB692	GCGCAATACGCACACATAAAATCGAAGCTTTATTCACAGTGCAAATTCAGCACCAAAAACGCAAAATTCTCATTCGGGTCAAGTGAAGTCTTTTCGAACAATTCAATGGCATCCAAATCACAGAAGAAAGCCAATCTCTTAGATCATCACTCCATCAAGCACATTCTCGATGAATCTGTTTCTGAGGTGGTTAAGGGACGTGGGTATTCTGAAGACGTGAGATTGAGCAATGTGAGGCTGTTGATTGGGTCTGTTATTATTGTCATTGCTCTGTTTGCTCAGTTTTACAAGAAGAAGTTTCCTGAGAATAGGGATTTTCTTCTTGTCTGCATCGCCTTGTATGTGATCTTCAACGGGTTGTTGCAGCTGATCATATATACTAAGGAGAAGAACGCCATT…
F01.PB693	atgtttgtGTTCAAACTAGATTGTTATCATTTGCAATAACATATACATGACACAACATTACATCTTGGATATGCCTAGCATGGCTTCCTCTCTTCTCCTTCCATTTTATTATTCTTGTGGTAAAACTCCTTCTCTTAATGCTGCTCCTCAAGGCATTTCTGTTAGAAGATTTGTTCTTAAAGTGAAGTCCTCAGAGACAAGAGAATCCACTTCTAATGCTAATGATAATGCTATGTTTAGTGCCAATTCACGTAGAGACTTTCTTGGATTAGCATTAGGAGGAGTCTCTACAGTTTTTATCCATTCATTTGATGCTGCCACTGGAGCTGGTTTGCCACCAGAAGAAAAACCTAAACTATGTGATAGCACTTGTGAGAGAGAGCTTGAAAATGTGCCTAT…
F01.PB694	GTCTTCCTATAAAAAGATAGTTAATCCAAAAGCTGATACAAAAATCGATTATGAACCCAACCTGTTAAGCGCTTCTACCGGCACTGAAAACTGCGGCTCCAACTCATGAGCCTCCTTGTACGCTTTCTTAGCTTCCTCCTCCATTTTCTTCCCTTCGTAACACTCCCCCAACGCACACCAAGCTTTCGCGTTCTTCGGACTCAAAATCACCGACTCACTCAAATCCGCAAGCGCCGAGTCAACTCGTCCGCGTTCACTCGTCGCGAGCTTCAACTCAGCTCTCTTATACAACGCATCGCCACGCTCTCCCTCAGCAAGCGAACCAGCAGCGAGAGGAGACAACGCCGCGTCAAGCGATTCAAGAGCGGAGGTTCTAAAGCCTTGTAGATCCAGAACCAT…
F01.PB695	CTGGTCTTTCCATCTACGCCATCTCCAGCGAGTACTACGTCATGAACGAGGAGACCATCATCGCCATCTCGCTTCTCTCAGTCTGGGGTGCCTTGATCAAGTACGGTGGCCCTGCCTACAGGGAGTGGGCTGAGACGCAGAACAACAAGATCAAGAACATCCTCAACAGCGCCCGTGCCGACCACACCGAGGCCGTCAAGGGCCGCATCGAGGACGTCAAGCAGATGGGCAGCGTCGTTGAGATCACCAAGAACCTTTTCGAGGTTTCCAAGGAGACCGCCAAGCTTGAAGCTGAAGCCTTCGAGTTGGAGCAGAAGACTGCTCTTGCTGCTGAGGCCAAGACCGTCCTTGACTCCTGGGTCCGATACGAAGGCCAGGTCAAGCAGCGACAGCAGAAGG…
F01.PB696	aTAGCACCTTGTTCAAAGCATTATGGTAGACTCAATAGGAAGAAAGTTTCAAACACCACAAAGGAAAGAACTGAAGCAAGAAAGTGATGGCCAACACCAACACCTTCGTAGAACCATCTCATAATTCTGTTCCTTGAGTATGTTTCAAGACATATTCATTAGTATCATTCCCTTTACTCTTTTCTCAAGTCTCTTCATTCAAAACAAACCAATTCATCATGGAAATTCCTTCTCCTAGATTCAACTTCAAAGAAATCTTCCTCGTCATCATTTCTCTCTCCTTTGGTTTGATTTCATTCTTCTTGTGTATAGCTGCTGAGATAAAAAGAAATAAGGAGGAGGATCTTAGATGGAATGGGAAACTATGTTATATGCCAACAAGTAAAGCATTTGGATTGA…
F01.PB697	TGATTTTTTGAATGAAATGGTTACAATGATGAGCCAAACCACATCAAATGAAAATGGAGAAGAGAGCTTTGAGGAGTTGCAACAGTTGTTTAGTGATATGTTTCAAGCAGATATTGGATTAGATGGAAGCAATTCTATGAATGCTTCTGGTTGCTCAACTTCATCTACTTTCATGAATTATAACGAAAGTTCTAATTCGAATAAACGCAATTCAAACCAAATGAATTATGGAATAGCAGGGGATTCATCTAGCTTCGATGCTAATTATCAGAACTTCTGTTTTGGGACAGGTGAAGCGCCTTCAAGAAGATGTGGAGGAGAAGGTAAAAGGGGAAATTCAAGAAGGAGGAGGTAGCAATAGACAAAGAAAAGGCAGAAAACAAAAAATCTCATATGGCC…
F01.PB698	AACAACAACAATAACTCATCGAAATTTCTAAGAAATCTTGCAATCAATTCGTGATGTCAGGCAGAGGTAAAGGCGGAAAGGGTCTTGGAAAGGGCGGTGCAAAGCGTCATCGGAAAGTTCTTAGAGATAACATTCAAGGAATCACCAAACCAGCAATTCGTCGTCTCGCAAGGCGTGGTGGTGTGAAGCGTATAAGTGGATTGATCTATGAAGAAACTCGTGGTGTTCTCAAGATCTTTCTCGAGAACGTTATTCGTGATGCTGTCACTTACACTGAACACGCTCGCCGTAAAACAGTTACTGCTATGGATGTTGTTTACGCACTCAAGAGGCAAGGAAGAACCCTTTACGGGTTTGGGGGTTAGGTTAAATGCTGTTATTGTTTTTTTTTTTTGTAGA…
F01.PB699	AACAGCAGCATACCTTTGGAGTGAGTAGAGAATGGAGGAAGAAGAAGAGAATGCACCGGCGGCACCGGCGGCACCGGCGAAGTTGGGTTCATACGGTGGTTCGGTCATGTTGGTGCTACCTGGGGACGAATCCGCTGCGGAAGAGACCATGCTTCTTTGGGGTATTCTTCAGCCAACTCTTTCCAAACCCAATGCTTTTGTTGCTCAATCTTCCTTGCAGCTCTGCCTCGACTCATGTGGTCACTCTCTCTCTATTCTTCAATCACCTTCTTCATTGTTATGCCCTTTTGGACTTTTGATTCAAGGGAACACCTGGAGTAACTGGATCAGTGATGTGGGACAGTGGAGTTATGCTGGGCAAGTTTCTAGAACATTCTGTTGACTCGGGATTGCTTCTTC…
F01.PB700	ATTCAGGTGGATGTGATAGAGACTCAGTGGAATATTCTACAGTCTCATATTCAAGATTCTCACGACTTTACAGAACTCGTCGGCTTTCATCAAGAGTATCTATCAGCCTTGATTTCCCAAACGTTCTTGGACATTGGTTCTGTTTCAAGGATACTGGATGGCATCATGAAGCTTTGTCTGCAATTTTGCTGGAATATTGAGAACCAAGATAACATCTCCAATACTTCTGAATTGGATCATATAGCTGAGGAATTCAACAAGAAATCAAATTCCTTGTACACTATACTGCGCAGCAGCCGACTTGCTGGAAGTCAGCGGACTCCATTTTTGAGACGTTTTCTATTGCGGTTAAATCTTAATTCCTTCTTTGAGTCAACTGCAAAGGGGGTTATGAATGTT…
F01.PB701	ACTAGAGAGTCAAAGGTGAATTTTAAAACAGAAAAACACCAACTTTAATTTTGTTCTTGTTCTTCACCCTGCTCGTTTTCTCCGAAAAACCAAAATTTACGCAGTTTTGGTCTTAAAAAATGGCAGCTTTATCGAGTTCCATCGCCATGCCGATGATTCAACATACCCATTTTATGCCAGGTTCCTTGTTGAAGCCAGTTGATAGATGCTTCTTGAATATCAGCTCCACTCAACACTTTCCAAGTTCATCTCTTAGAGCTAAAGCATCACGTAACTTGCCGTTTATAGTTCGAGCAAGTGGCGATGATGGAAGAGCGAGTAGTGGAAGTATTTTTGTTGGTGGATTTGTATTAGGGAGCCTAATTGTTGGAGCATTGGGTTGTGTTTATGCACCTAAGA…
F01.PB702	ATCACACACCACTTCAGCCTTCCACCCCACAATCATCCATCAACAACAACAGCTACCATCAATCAACCACATACTCTCATCTTCACATCAATCTTCAGCAATGGCTCGCACTAAGCAGACCGCCCGCAAGTCCACTGTGGCAAGGCCCTCGCAAGCAGCTCGCTTCCAAGGCTGCTCGCAAGTCCGCCCCTCCACCGGAGGTGTCAAGAAGCCTCACCGCTACAAGCCGTACCGTCGCTCTCCGTGAGATTCGACGATACCAGAAGTCGACTGAGCTCCTCATCCGAAAGCTCCCTTCCAGCGTCTGGTCCGTGAGATCGCCAGGACTTCAAGTCTGATCTCCGCTTCCAGTCTTCTGCCATCGGTGCTCTCCAGGAGTCCGTCGAGTCTTACCTCGTC…
F01.PB703	GGAACTTTCTAAAAAAGCTCAGAAAGCAAACAACATGTGGTGGCGCCTAAGCGGTTTGCTCGGGGATCAAAACCGCTTGTTAATGTTCATTCTTCTTCAAGGAATGTTCACGGTGGCAACAATGGCGCTGACTGTTCCGATATTCTTGTCGTACGAGTTGTCATTGATTTTCCAATTACTGAAAGTTTCTGCATCAGTGTGGAATGGGGCTGGCTTTCTATTAGAGGTAATGCCAAGGCAGGTAATTCTCAAGGAGAAAAAGAAATCAGAGATGCAAACTGTTCCAATTCAAAATGATCAATCATAGATGATGATGAAGTTGCACCTAGTATTACTAGTTGAGGTTGTAGGTTTACTTTAGTTCTAAAAATGCTAATGAAATGGGATTACATCAATGTA…
F01.PB704	ACCTTAATCTTTCACACTCCAACTCAACTACTCATCTCAACCAACCAATTGAAGCTATACCCATCTCTAAATTCTTCAACTCATCACATCAAAATGTCTCTGCACTATCTCCCCCCGTCAAGCCCTCTGCCATCGCTCTCGGCACGGCCTTCAACCACGGCATTGAGCTCGCCGTCCTCGCTCCATCTTCGGCCAGACCTACCAGCGCGCCAAGGCTGCCAACACCAAGGAGGAGTTCATCCGCTCCAAGGAGGCTTCCGGTGCTGCTCTCGCCTGGGCTCTTCCCTCATCGGCTCTGCTCTTCAGTCTTATGGTGTCGGTGCTCTCATCAACGCCACTGGTACCCTGAGCTACAAGGGTGCTGCTTACCTTGGATCCCTCATCTTCTTCGCTACCTCT…
F01.PB705	ATCACATGTCAATAGGTAACCACAGCAGAAACACTAAAGTATGAACTGAAGTGCCGAAGTCTTTACTTATCCATACTCTTCACTGACAATTATAATTCTCTAAACTCATCATTTATATTTATACCTATACTCGGCAATTTATATTTATACATTATCTGTTCATAATATTGTAAATTTTTATTACCTTTTGTATGCAGGGACAAACTCCCAAACAGTTTAAGATTGCAATTCCCAAAATAGAAGCTTATTTTACGGGAACAGGAGATCTCATGACTGCTCTTCTTCTCGGTTGGAGCAATAAACACCCGGACAATCTTGAGAAGGCTGCAGAACTTGCAGTTTCAAGCTTACAGGCACTTTTGCAAAGGACACTTAATGATTACAAACTTGCTGGACATG…
F01.PB706	TGAACAATCGGACAAGTCGACAACCACAGCCGTCACCATGCCTACCCGTACTTCAAAGACCCGCAAGCACCGCGGTCACGTTTCCGCCGGTAAGGGACGTGTCGGAAAGCACCGCAAGCACCCCGGTGGTCGTGGTCTTGCTGGTGGTCAGCACCACCACCGTACCAACATGGACAAGTACCATCCCGGTTACTTCGGTAAGGTTGGTATGCGATACTTCCACAAGCAGCCCAACCACTTCTGGAAGCCCATCATCAACCTCGACAAGCTGTGGTCTCTCGTCCCCAGGAGACCCGTGACGCCTACGTCTCCGGCGAGAAGAAGGACACCGTCCCCGTCCTTGACCTCCCCCCCTCGGTTACTCCAAGGTCCTCGGCAAGGGCCGTCTCCCCGAGATCC…
F01.PB707	ATAGGCATGAAATGTAAAAAACAAACATAAAACATAAGTAGTTTACATAGGCAATGCATTTGACGGTGCTTTCTACCTTTTTCTTGTTCCCTCCGCCCACACACATTCTCTATAACAATAACAACAACCTCTTGTTCTCTTTCTCTTTCTCATTCCATTCATTCCCAATACAACACAATGTCTGTTTTCTCCACCACACCCAATCTTTCTCTCCCTCTCAGATCCAACAATTTGTGGGCTATTGGAATGTCACATCTAAGGGCAACTTCAGATCCTGAAATATGGAAGAAAGGTCCAGCATTTGGAATGCCCGGGGTTCATGTTGACGGAATGGATGTTTTGAAGGTACGAGAAGTGGCAAAGGAAGCAATTGGGAGAGCTAGGCGAGGAGAGGGACCA…
F01.PB708	ACACCAAAAGAAAGGAGCTCATCAGAAGAAGAACAAAAAACCGCTTTTCATTTGCAGATTTCTAAGAATGCCTTTCAGAAAGCCACATCAGACATCAGACCCTGAATTTATTGAGAAGGCAATTATACATTTTCTTTTACAATTAAATTCTATTTCTTGCAAAACTATATGTTTATGAAAATTATATATGTGTGTTCCAGATTGACACGGGGGGTACATGATAAAACCCAAAGGACTCAACATTATCTGGGGAAATGACCTTCGCTACTGGAAAATAACACCGTGAGTTAACGTTGTATATATTTATAGAATCAAATTATTAACTTATATTGATATCTATTATTATTATTATTTATTTCAGCGATAATGCAGAACTGATACAAGTTTCATGGTTGGAGG…
F01.PB709	ATTGAATTTGAGTTTGAGATAGAAAAGTTTGAATTTTTGTTGTTAATTTGAAAAGGGTATGGCTCGAATTCCGAGATCGGATATGAAGATGAATGCGATTAGGTCAGGGATAGTTGTGTTAGGAGCAGTAGCGTTTGGTTATTTGAGTCTTCGGATTGGTTTCAAGTCTTATCTGGAGAAAGCTAAAGCTGATCAGCAGCAGTATCAGCATCAGCATCAGCATCAAAATGAGGTTCAACAAGCTGAATCTGAATCTGATTATGATTCTGACCCATCTTCATCTTTTAAGGAACATGTCTCTTTCCTGAACGTAGTTCATAAAAATCATTGCTTTGTTTTGATTGTGTTTTGGGAATTAACTAGTTTCACTCTTTTGATATATTGGATTGTTCTATTGCT…
F01.PB710	aaataaaaatttagtattatgcaagtgggtggatgaagtcgttacaatgtaatcaagagcatttgaagatgtttacaatccataccCAAAGATTCTGTTACCAGTGCCAGTTGTAGAAAAAGTCTTCAAAATATCAAAGATATTGTTGTTATTCCAAAGCCCAAGCCCAAAAAACCCAAGCCTGTGACCACCGTTAAACCAGAAAACCCCACCATGAACCGTTCCCGAAGCACTGTGGGAACTAGTTCATCTTCATCTTCCCGTGCAATCACTGAACTTCCGGAGGGGCATCCTTCACGGAATGTGGTGGATATTATTTTTCGAACAAGCTGGGGTAAGGAGTTTCCGGGTCGGGTTGAGATGATATACAAGGTGGAGAATGGAGCACGAGCAATGACG…
F01.PB711	TACCTGGTTGATTCTGCCAGTAGTCATATGCTTGTCTCAAAGATTAAGCCATGCATGTCTAAGTATAAGCAATTATACCGCGAAACTGCGAATGGCTCATTATATAAGTTATCGTTTATTTGATAGTACCTTACTACTTGGATAACCGTGGTAATTCTAGAGCTAATACATGCTAAAAATCCCGACTTCGGAAGGGATGTATTTATTAGATTAAAAACCAATGCCCTTCGGGGCTCACTGGTGATTCATGATAACTCCTCGAATCGCATGGCCTTGTGCCGGCGATGGTTCATTCAAATTTCTTCCCTATCAACTTTCGATGTTTGGGTATTGGCCAAACATGGTTGCAACGGGTAACGGAGGGTTAGGGCTCGACCCCGGAGAAGGAGCCTGAGAAAC…
F01.PB712	CCCTGCACTTGCGTTTTCCAATCCACCAGTTGAATGGCACGCTTGCTCCGTTCCCTCAGAAAAACCCTAACCCTAAACCCCAAATCCACATTCAACAACAACCACTATGCATTTCCCGAAGAACTTACATCTCCGAAATGCGCAAAGAAGCTTTCGAAGCAAACATTTCCAGACTCCTCCGTAACGAAATTCAATACGAGATTCAATCCTCTTCTTCTTCCAAACCCCTGCCAACAAATTCGGTTCCTTTTTGGTGGATGGCCGACCCAGTGAGCGATGGATTACACTGAATAGACAATTTGCTGATGAAAACATCAAAGTTGAAGTCACTATGTTTGACGGAGCTGCTCCGGCTCCCAAAGCAAGTGGTGGTGTGGCTAATGCAGATGAAGTGCAGCT…
F01.PB713	agagttagcaAATAACAATATTCATTCTTTCTTACACTAACTCACATTTCTTTGCAAAATAACAACACTAAACTTTGATATACCATGGGTGTAAATGTAATCTCTCGCACATTAGAAATCACAGTTATATCTTGCGACAACATTCATGTATCAGAGGACGCATATGTTGTTGTTCGAGGTGAGTCTCTAAATTGTCACACAACAAAAAACAGTGAAAGTTAATAAAGGTGTTGGAGAGAACGCGAGTTTTCTTTCATGGAATGAGATGTTTTTGTTGGATATGCCATTGCATGGAAGGTCAGTCACGTTTGAGGTTCAAAGCAAGAAGTTCAAAGGCGTTCGTCCTATTGGAGTTGCGAGAATCGCGGTTGCGGATTTTCTTGATGGTGATGAGTCGGA…
F01.PB714	AAAGCAGAAAGCTTCAAGATCAGTTTTCATCATCAGAGTTCAGAACTTGTCTTTTTCAACAAATGGCGACTAATAGGAACATCGGTGTAGCTTTAGATTTTTCCAAGGGAAGCAAGATCGCTCTCAAATGGACTATTGACAACCTTCTCCGCTCCGATGACACTCTATATATTGTTCATATCAATCATTCCAAAGGCACAGAATCTCGTAATCTTCTGTGGTCAGCCACTGGTTCTCCTCTTATCCCGTTGTCGGAGTTTCGTGAGAAGAACGTGATTCATCAGTATGAGGTGGAACCTGATGCTGAGGTTTTGGATATACTTGATACTGCTTCTAAACAGAAACAGTAGTATATTGGGAGATGCAAGAGAGAAAATTACTGAGTCTGTTGCTGATTTG…
F01.PB715	CCATAAAAAATTAGTAATCCGTTTTCTCTGTCAAATAAAAAGCCACAAAATCACTTAATAGATTTCAAGAATCATTAATACAGAAGATGAGTTCAACAAGCAGAGCATGGGCAGCTGCAGCCAGTGTAGCAGTGGTGGAAGCTTTGAAGGATCAAGGATATGCAGATGGAATCATACACTAAAGTCACTTCAAAATCATCTCAAAAACAATGTTAGATCTTATTCTCAAGCAAATAAGCTATCATCCTCCACTTCTTCTTCGGCTATGGTTTCTAATTCTAAAAGACAAAATAAGAAGGCAAAGCAATCAGAAGAATCTTTGAGGACAGTCATGTACTTGAGTTGTTGGGTCCTAATTAATTAGAGGAGACTGTATGGAACAAGTTTTTAACTCTATTA…
F01.PB716	AACACTCACTAGATTACTCTTCTTTCTTTCTTGTCCTTGCTCCAAAAAATGGTTTCAAAATCCATTCTTCTTCTAGGCATTTTCCTTGTGGTGGCCACTAAGGTTTATTCTTATGAGGAAGATCTCAAAATAGTGGTGAACTATGCAAACCCTTCAACTCCACCAGTAAAACCATCACCAACACCTGTAGTGACGGCTCCAACACCGCCTTCTCCGGTGAAGACACCGCCAACAACTCCACCAAATGTCAAGGCACCTCCTTCTCCTCCATTGGCAAAAACACCACCTTATCAATCACCACCTATTGTGAAACCACCTTCACCACCACCAGTCGCAGCACCAACTCAGCCACCAACTTCTCAGCCACCTATTGCTAAAACTCCCTGGCACCACCTACTC…
F01.PB717	CAAGCTTCGAATTTGGAGTGAAATCAAGCTCAAGCATGAGTGAGCTTTTTTTCAATGATTTTTTCAAGGTTGAAGGTGTTGATCCAGATGGTAAAAAATATGACAAAGTTTCTCGGATTGTTGCAGGAAGTGAGAAGCATAACATGCACATGCTTCTAGATGTAAATACAGAGATTTATCTTATCAACAGAAAGGAAAGATTCTTGATGGCTTTGTCTCCGTCTCTTGTTTTGGATACCAAGGATGGCCCAGTTTCAATTCAAGAAAAGTTCGAATACATCATGTTCGGAAGGTTATATGACATTAAAGCTGATGGTTCATGTTCTCCACCTGAAGTGGAGGTATATGCATCATTTGGCGGACTTCAGCTGATGCTAAGAGGGGACCCTTCTCACTGTG…
F01.PB718	ATGTGTACATAAGAGGAAGTGGAGATGGAAAGGTTATAGGAAGAGAGATGAGATTTCATCTTTGGTTCAATCCAACTCAAGATTTTCACTACTATGCTATTCTATGGAAACCTAGTGAGATCATATTTTTTGTGGATGATGTTCCAATAAGAAGGTATCCTAGGAAGAGTGATGTTACATTCCCTTCAAGATCAATGTATGTGTATGGATCAATATGGGATGCATCTTCTTGGGCTACTGAGAATGGAAAATACAAAGCAAATTATGCTTATCAACCTTTCATTGGTAGATACAAAAACTTCAAACTTCAAGGTTGTACAAATTATTCCACCTCATGTCGGCCACCCTCGGCCTCGCCTCCGGGCTATGGTGGTAGACTGAGCCCTAAGCAAAATGTTG…
F01.PB719	AGAACAAAAGAAAGAAGAAAGAAGAAAGAAGAAGAGATAGATCTGTGGATCTGTGATCATAAGAAGAAGAAAGGATGATGACATCAGGAGGAAAATACACTACGATTAACAATCAACAGTTACAAGGATCTGTTCCGGCCGTTCCAGATCCACCGCCGGTCACCGTTAAATTCACCGATTCGAATCTTCAGACGTTTCCTCCATCGCAAGCACAAGGAAGATTACTGGTGGTTCTAGACCGCCTCGAGATGCAGATGATTCATTTTCAAAACCTGTATCTGGTGTACTTCTGATGAACCTCAGCAGGGTGGTTGGCTTCAAACTTTTGCAGTTGCTTCTTACAAACCATACTTTGATGTTGACACTTCAGATGTTCTAGAGAGGATTATAGACTCGCTT…
F01.PB720	AGGTAGCAATAGCATGGGAGAAGAAAAAGAGATGAAAGTTGCTAATGGTTTAGATCTTGAAAGGTATATGGGAAGATGGTACGAGATAGCTTCTTTTCCATCAAGGGATCAGCCAAAGGATGGATCCAACACAAGAGCAACATACAAACTCAACACTGATGGAACTGTTGATGTTCTTAATGAGACTTGGAGTGGTGGCAAAAGAGGTTTTATTCAAGGATCTGCTTTTAAGGCTAACCCTAATAATGATGAAGCTAAATTCAAAGTCAAGTTTTACCTTCCTCCATTTCTTCCAATTATTCCTGTTACAGGAATTATTGGGTTTTGTTTATTGCTCAAGATTATCAATATGCTTTGATTGGTGAACCAACCAAGAAATCTCTTTGGATATTGTGTAGG…
F01.PB721	GTGTCGAACGAGCTGGTCGAAAGAAGTACTTCTTCTTCGGTGCTCTCGGTATGGGTCTTTGCTTGATGATGATTGGTGCTATCTTCAAGAGTCACCCTCCCAAGGTCCCCAAGACTGGAGAGACCTTGCCCGTCCCTCCCTCTGGTATCGGAATGGCTGTCCTCATTTACATCTTCGTTATTCCTTACTGTTTCTCGTGGGGAGGTCTCGTCTGGGTCTACATCTCCGAACTGTTCAATACTCGAACTCGAGCCTACGGTATCGCTTTTGCCAACGCTTCTCAGTGGCTTAACAACTTTGCCCTTACCCGAGCGACCCCCCTCATGGTTCAGGCCATGCCTAACGGTGGATTCTTCTTCTTCTTCTTTGCGATGAACATGATCAACGCCTGCTGGTCGC…
F01.PB722	AAACTTTCCTTTTATATTCAACAAAAAACCAACACTAAACATCACAACTTTAGTTTCCTTGTTTCAAATGCCAACTATCTTGCTTAGGATTTTCCTTCTATACAACGTTGTCAATTCTTTTCTCATTTCTCTTGTACCTAAGAAACTTATAACCTTCTTCCCATTTTCTTGGTTCTCTCATCAAACTTTAACCAATCTCATCCAAAACAACAATACTACTACACTTTCATCGTCGTCGAAAAGAGGTATTGTTATTACCGAGACAAGAACGATGGATCCAACTGAACTCAAGCGTGTTTTCCAAATGTTTGACCGTAATGATGACGGTCGGATAACGAAGAAAGAGCTGAATGATTCGTTGGAGAATTTAGGAATTTTCATTCCTGACGTAGAGCTGAG…
F01.PB723	AACGCAGAGTACATGGGCACCTACCCAGAAACAAGAGAAACTTTCCTGCCATTTCTCTTCTTCAAACCCTAAACACTCTTTCAGCCAAGATCGAATTCCTCTTCTCCGACCCCTCATTTTCTATTTTCAGCTCAATCAATGTCAGCCACTCCCTCCTCTTCTAACAAGAGAGCAGTGTCAACTCAAGGTTCAGTTGACATATATGCAGCGCAGTGCAAAAGTTGCATGAAATGGAGAGTGGTTGATACGCAGGAGGAGTTTGAAGAGATTCGACATAAAATCATCCTAGAGCCTTTTGAGTGTAGCAGAAAGGCTAATTGTACCTGTGATGATCCTGCTGATATTGAATATGATTCTACTCGGACATGGGTCATTGACAAGCCTAACCTTCCAAAGACT…
F01.PB724	GGAAAAGGATTGGCTCTGAGGGCTGGGCTCGGGGGTCCCAGTTTCGAACCCGTCGGCTGTTGGTGAACTGCTTGAGCTGCTCCCGCGGCGAGAGCGGGTTGCCGCGTGCCGGTCGGGGGACGGATTGGGAACGGGCCCTCTGGGGCCTCTTCCCCGGGCATCGAACAGTCATCTCAGAACTGGTACGGACAAGGGGAATCCGACTGTTTAATTAAAACAAAGCATTGCGATGGTCCCTGCGGATGTTGACGCAATGTGATTTCTGCCCAGTGCTCTGAATGTCAAAGTGAAGAAATTCAACCAAGCGCGGGTAAACGGCGGGAGTAACTATGACTCTCTTAAGGTAGCCAAATGCCTCGTCATCTAATTAGTGACGCGCATGAATGGATTAACGAGATT…
F01.PB725	ATACACTGCAAATGAATGGAGCTTCGACAAACACTCTGAGGCATACCAAGCAAAACATTGCAAGGTTCAATTTCTGAGAACTATATATTAAATTATTATTACAACAGTAACCATGTCTTTGTCCTTCTCTTGTGCTACCACAAAACCATCTTTGAAGTTCTACAGTTGCTTGAAACATCAACATCAGAGACCAAACACTTCAGTAACATTTGTGAGGTGTGAATCTAAAGACTCACCAGAGGAGAACAAGTTTCTTGAAAAACGTTCAAAGCTGGAAAAAGGGTCTCCCATTATCATTACCGAAGCTCCAAAGATGATCAAAACAGCAGCTTCTGTCCCTTGCCTCAGAGTTAATGCTGGCTTAGTCAAACCTGGTGATGTTGGAAGAATTGTGTCAAG…
F01.PB726	AAATCGAGAAGAAATCCTAAGCACAGAGAGAGTAAGAGTTGGATAGTTACAGTTTGTCGCATTCTCTCAATTTATCGATCATTGGTTCGTCTTTGATTTCCATACAGTTTTAGGGTTTTTTCTCTTTCAATCGATCATTCGATCTTGATTTTTCTTCAATTTCAATTCTCAGATCGAACCTCCAAATCGAAAGAGAAAATGGACGCCATTGATTCCGTCTTCGATCCGCTCAGAGAATTCGCTAAGGACAGCGTCAGGCTCGTCAAGCGCTGCCACAAACCCGATCGCAAAGAATTCTCCAAGGTTGCAGTGCGAACTGCAATTGGTTTCGTTGTGATGGGATTTGTTGGCTTTTTCGTTAAGCTCATTTTCATTCCAATCAACAACATCATCGTTGGA…
F01.PB727	CACTTGTGTTTATTTGTAGTAAATAGTATAATACCTAGTTTTCTTCTTTGGTTTTTCTTTCCTTTGTTCTTTCTTAGCTTACAAATAGCTTTCATGCACTTTTTCTTCTTCTTTCCTCCATCACACAAGATAGGGTTTTGAAACGTGCATCTGATCTCTTTATATATTTTGTGATGACCCTTTTTGTTGTTTTCTAAGTTTCTTTGATTCTTTCTGCATAAGGGTTTTTCTGATAAATATTCATATATAACCCTAGAGAGAGTGTAGTTGATGCATAACTACTTCTAGTACAGAAGATTGATTCAAGAAAGTTCACAAAGGAAAAAGTGAAGCTGCCAGCATGATCTAAGCTTTGGTTAGAGAGCTTTCCTTGGTAACAAGATAAGGGATATAGTAACC…
F01.PB728	GAAGAATATAGAAAAGTGAGAAAAAAAACTGATCAAAGTGAGATCCAATCCAATCGTAGGATTCAATGGCTACAGTGAGAAATCTGAAGATTAAGACGAGTACATGCAAGCGACTTGTGAAGGAGCTGGATTCTTATGAAAAGGAAGTTCTGAGAGAATCTGCCAAAACTGCTGATATGAAGGACAAAGGAGCTGACCCTTATGATATCAAACAACAGGAAAATGTGTTGGCTGAGTCTAGGATGATGGTTCCTGACTGCCGTAAGCGTCTGGAGGCCGCTTTGGAAGACTTGAAAGCAACATTGACCGAGTTGTTGGAGGAAACAGATGAAAAGGAAGGCACTGAAATTGATGATGCTCGAAACACCATTGTGAAAGTTGAAGAGGTATTTGAAACTT…
F01.PB729	CACCTAATTGCACGATTGGTTATGAGTCAAACTCTGATAATTGCTCCATCATGTGATGTTACATCTACATATTTGAATTCCTTCGGCGTGACATGATACAACAGTAATAAAGACTATTAAAGTTATAGAGATTTATTTCATTTCTCAAAATTTAATAGTTTCTATTATTTTTTATCATGTCATGTCTGTTGGAATCCTTAAACCATATCCTCAAGTAAGGATTATGGCTTAAAATAAAATTTGCAAGCATGACCTCATTATAAGATATTTGTATACTTGTATACAATAATCTTAAAAAAATAATAATAAATTAGTGATGAGATTTTGAGATGAAAAAATATGAAATTTATTTATCTAATTCTATCATTAAATTTAGTGATTTAAGAATTAGTGATGAAT…
F01.PB730	GAAACCCTAGCCGTGTAAAAATCTAGGTGGCGCTAATTTCTCCAATGGCATCTCGTTTCCGATCATTCTCACAACCAGCATTCTCCCTAATCAAATCAACCATCACAAAGCCCAAATCCCCCTCACCCTTTCTCCTCAAAACCCGCACTCCCGTCACCGTCAGGTCCGTCGCGGAGCTCGGTTGTGTGCAGTCGTTGCTTCCGTTGTACTCGGCGGTTTCATCAGCGCGCCTCACTTCTTGCCTCGGAATCGATTCCACGAGTTCGAGATCTTTGTCTCAGGGTATGCTTTGCAGTGCCAACCCTGGAGTTTGATTTCTCCGATTCTTTTTATCTCCTTTTGTATCTAAATGGGTCTTGGCACACCGCGATAATAGATTTGGAAGAATGGTGATTGATG…
F01.PB731	ATTCAAGCAGCTATCACCAAAATCTGTGTGAATTCATACTTTCCCTTCCTCCAACAAGATGCAAAGCAGGAATATCTATGGATATCCACAACAGCAATATCCAGGCATGAAACCAGGTTATGGCAATGAATCTGATTACTCCATGCCAAACCATCATGGCCATGACTCTAACCACAATATGTATTATCAGGACAGCAAGCCTCATGGCCATGGTCATGGCAATGGCCAAATGTTCCCTTTTGGAGCTACCACTAATCACTCACCTCATCATGGTAGCAGTGTAAAGCCATTCAACCATGGTGGTGGTGGCCACAATGACTATGTGTCACAGCATGAATATGAAGTTTACAAGGAGGAGCGTCTCGGTTCTGGCGCAACGAAGAGGGATGAAGTGAGATA…
F01.PB732	ATATTTTGCATAATTGGTGTTGAGATTGTTTGTGTTATCATCGGTGTTGAGTGTCTGTGATGATTCTCTATAGCCTAACTGAGGTTGAACAAAGAGATATTTTGCGTTATTGTTAAAACTGGTGTTGAGATTGTTTGTGTTATTATCGATGTGGACGAGTCAGTGTCGTTGTCTGTTGAGTGTCTGTGTCCGTGCTCTATAGCCTAACTGAAGTTTAACAAAAAGATATTATCAGTTATTGTCAAAACTGGTGCTGAGATTGTTTGTGTTATTTTGTGTAATATGTTTTTTTTTGTGTAGAATGATTCCACATAAGACAAAGCGTGGAGAAGCTGCTCTTGCTCGCCTAAAGGTTTATGAAGGTATTCCTCCTCCTTATGACAAGATCAAGAGAATGGT…
F01.PB733	AGATATCTTTTAGGAAATCCAGTGACAGGATACAAAGAATTTAATTATCGAGTTCCATATGCTCATGGAATGGCACTTATTTCTGATGAACTATATGCGTCACTTAAGAGAAATTGCAAAGGAAACTACATAGATGTAGATTCTCAAAATGTGTTGTGTTTAAGAGATATCCAGTCCTTTAAAGAGTGTATTTCAGGAATTAATTATGAATATATTTTGGGTCCTTCTTGTCGAGATGGTATGAATATGAGGAGAAGATCTTTAACTCAAGAGTTTAAGGAATCGCTTAGTTCTCAATCTCATCTTAAAGTTCCTGAAGTAAACTGCCAAGTTACTCAAACTCACCTTATCACAAAATGGGCTAATGATGAGCATGTTCGAAAGGCACTAAATATTCGA…
F01.PB734	GACACGCTAACTCAAAAGTCTATATGTTGTTTAACTCGGTTTTCATCTTTTGTGGGTCTCTCTCTCTTCACCTTTTTTATTTGTGGCCATAATTATACTCCACTCCTTCTTCATCATTTCAATTCTCTCTCTTTCTCTCCATGAAAACCAAAACATGACAAACAAAGGAACAACCTTAAAGACAGAGTGTTGCATGTGTGGTGATCTTGGTTTCTCTGATCAGCTTTTTCTTTGCAAAATCTGCCAATTCAGATCTCAACACAGGTATTGTAGTAATCTGTATCCAAGAACAGATTTTTCTGGAACATGTAATTGGTGTTTGAGTCAAGAAGATTCCCCAAACTCATCAAATTCTTCATCGTCTTATAAGAATAATGGAAGCACAGAAGATGAAGGAAA…
F01.PB735	AAGAGAGTCAAATCTTGGGTGTGCCGAGGAGCCGGAACAGGAACAATAAATTGAACCGTCGCCGCCACAAAAATTTGAAGTGCTATTCTATTTGTTGAAGAAAAAATGGGAGCGGAGAGTGCTTCTTCTAGCTCAAATTCCAACTGCAATTCCTCCTCGTTACAGTATGATGAAGATGATAACAGCAGCAAAAACAACGGTAGTTTTGTGGTGTTGAATGTGTACGATCTTACTCCTATCAATAGTTATATGTATTGGTTTGGATTGGGGATCTTTCACTCTGGTATTGAAGTATATGGTAAGGAGTATGGATTTGGGGCCCATGACTTCTCAGCTAGTGGAGTATTTGAAGCGGAGCCAAAGACTTGCCCTGGATTCATATACAGATGTTCCATCAAT…
F01.PB736	GAAAACCCTAGCAAAGTAAACGGTGAGGCAGAGCTTGATCGAAGATGGTGCAGCGTCTCACCTACCGCCGTCGTCACAGCTATGCAACAAAATCTAACCAGCACAGGGTTGTCAAAACCCCCGGTGGTAAGCTTGTTTATCAGACCACGAAGAAGAGGGCTAGTGGACCTAAGTGCCCTGTTACTGGCAAGAGAATTCAAGGAATTCCGCACTTGAGGCCCACTGAGTACAAGAGATCAAGGTTGTCTAGAAACCGTAGGACTGTTAACCGTGCATACGGTGGAGTTTTGTCGGGAGGTGCTGTTAGGGAAAGGATCATTAGAGCTTTCTTGGTTGAAGAACAAAAAATCGTGAAGAAGGTTCTTAAAATTCAAAAGACAAAAGAAAAGCAGGCCTCAA…
F01.PB737	ATACACAACCCGAACCCTAGCGTGAAAGAAAGCGATAATGGAGAAACCAATCACTCTCAAAACCTGCGACGACGTCGTTTTCGAGATCGAACCTTCATTGGTGAAGAAAATGAAAGCCTTGGATCCTCTCGTTGAAGAAGACGGCGCCAAAATCTCCGTCACTCCCCTTCCCAATGTTTCCGGCGACCACATGACGAAGATCGTGGAGTATCACACTCTCTCTGAAGCCGGCAAAGTCAAGGAATTCTCCGTCGAGAAACTGGATAACGATGAGTTGAAGGATTTTCTTCTCGCGGTGCATTATCTGAACTTTGAAGCGCTTTTCGAGTTTCTTACTCAGGCGGTTGCTGATCGGATCGAGAAAAGGAGCGTTCGTTACGTCCGGGAGTATTTTGGGAT…
F01.PB738	CAAAGGTCGTCATTGGATTGGGGTCAGCGTTTTGAAATTATTTGTGGGATTGCTCGAGGTGTTTTATATCTTCATCAAGATTCAAGGCTGAAAATAATTCATAGAGATCTGAAAGCCAGCAACGTTCTCCTTGATGCTGCAATGAATCCAAAAATCTCAGATTTTGGTATGGCTAGAATATTTGAAGAAGATGAAATCCAAGCAACAAAAAGATTGGTTGGAACATATGGATATATGGCACCAGAATATGCAATGGAAGGACTATATTCAACAAAATCTGATGTCTTCAGTTACGGGGTCTTACTACTAGAAATTATTGCTGGACAAAGAAACTCACATCGAGAAAAAGAAAGATCCTCCCCAAATTTAATTGGACACGTATGGACACTATGGACAGAG…
F01.PB739	AGATTTTACATTACTCCTTTTCTTCGACTCATTCATCTTCCAAAACGGTTATGGTGAAACTCAGGCATTCTCGCTACGGACTTGGAAGACCCTGGCTAATCCTCACATTGGCTGTGGCCTTCACATTCTTCATCCTCATTCTCTTAGCTCTCCGTTTTCCTAAAACCAACCACCTCAACTCCGTCTCTCGTAGAAACACTCTCAGAAGCAAAGACGGCACAGGAGAAATTTGGGTTGAAACTGTTTCGTGGGAGCCTAGAGCCTTTTTACATCATAATTTTCTGACGAAAGAGGAATGTGAACATATAATCCGTATAGCCAAGCCTAGTATGAGTAAGTCTTCTGTTGTTGATAGTGATACAGGAAAGAGTTTTGACAGCAGTGTACGGACAAGCTCGG…
F01.PB740	GACTTATGAGTTATTGGAAGAAGGAAGTGAAGTTGAAGATGGGATGAAAATAGTGTCATGGAATGAAGAAGGAAATGGTTTTGTTGTTTGGTCTCCAGCTGAATTCTCAGAGCTTATCTTGCCTAGATATTTCAAACACAACAATTTCTCTAGCTTTATTCGACAATTGAATACTTATGGGTTTAGAAAAGTATCATCTAAAAGATGGGAATTCCAGCATGAGAAATTTCAAAAGGGTTGCAAGGAAATGTTGGTTGAAATCAGTAGGAAAAAGTGTGAGCCAAGTGTGTTTCCTTCATATCTCAAATCTTGTTCAGAGGAAAATGCAACAACTAATAATTCATCATCGGTAGAAGAAAATACTAATGAGAATCATGAGCAACTTATGGAGGAGAACAA…
F01.PB741	AACCAAATTCCTACACCTCTTTGACTTTTTTTACAAGCTAGAAACAAAATCCTCAAAGGCAAGAATACTGAAATGGATACCTCCTTTCTTCATGAGCTACTTCATGGAATCTCTATCAGCTCAACTTATCCGACTGGAAAGTCCTCAAAGAGATACTTGCCTGATTCATCCGGCAAATACTGCAAGTCTATCACAAAGTCAAAGAAGGGTAAATTAAATTCAGTTCTGACTAAGATGTCAGATACTGTAAAAGGGAAACTGAGGTTGGGAGCAAGAATTATTCGGGTTGGCGGAGTAGAGAAAGTGTTTATGCAAATTTTTAGTGTTAAGGATGAAGAGAAGTTGTTGAAAGCATCACAGTGTTACTTATCAACAACATCAGGTCCTATTGCTGGCCTC…
F01.PB742	AACAAACACAAACCCTAAATATATCTATCTAAGCTGCTCTCTTCTCCGTTTGCACTATTCGCCGCCGAACGAGATTTGCAAATAAGAGGAGGAAAAAATGAGTCGCGCTAGTGCAGCCGGTGCCAAGGGAAAGAAGAAGAGTGCAACCTTCACCATTGACTGTGCTAAGCCAGTTGAAGACAAGATCATGGACATTGCTTCCCTCGAGAAGTTTCTTCAAGAGAGGATCAAGGTCGGTGGCAAAGCTGGTGCTCTCGGTGATTCTGTTACTGTTACCAGGGAGAAATCCAAGATCACCGTTACTTCTGACAGCAATTTTTCCAAGAGGTATTTGAAGTATTTGACCAAAAAATACCTCAAGAAGCACAATGTTAGAGACTGGCTCAGGGTGATCGCCTC…
F01.PB743	aAAAGAAGTTTTTGGTAAATGGTTATCACGCAGAGTAACAAGTAAAGAAGAAAGTGGTGAAGTCTGGTAGAGAAAAGAAGAAATGGGTATGATCGGTGAGACTGTGGATTCTATCAAATCTCTTCAGATCCGTCAGGTCCTCACTCAGGCTGTTAGTCTTGGCATGATTGTTACGTCTGCACTGATAATATGGAAGGCATTGATGTGCATCACTGGCAGTGAATCTCCTGTTGTTGTTGTTCTTTCTGGAAGTATGGAACCGGGATTCAAGCGGGGGGACATCTTGTTCTTACACATGAGTAAGGAACCAATTCGCGCAGGGGAGATTGTTGTATTTAATGTAGATGGACGAGAGATTCCGATCGTTCATCGTGTAATTAAGGTTCACGAAAGGGGAGA…
F01.PB744	GTTCAGAGATGGGGATGGATGAAGAACTTTTTTGTGGCATGTTCAATACAAGGAAAACAGCATTGGCGAAAGAGTTGATTGTCATTGCTATGATGGCTATGTTTGTTGCAGATGCAGCTGATACAAATGATGTTTATAGTCCTTGTCTTGATGCTAAAGTTCAGAAAGGAGATGGTTTTACATTCGGCATTGCGTTTTCTAGCAAACAATCTTTCAATCCGGATAATGGTCCCCAGCTTTCACCTTGTGACTCTCGTCTTGATCTTCCAAACAAAGGAGCACAGCTTTCTGTGTTTAGGCCGATGGTCGATGAAATCTCCTTACTTACAGTTAACATAAGCACCTTAGACCTGGCTGCAACTGGTGGATATATGGTGGCATTTGCTGGACAGAAATATG…
F01.PB745	CTCTACTCTACATCGTTACCTCTAATTTCCTTTCGCCATTTCCATCTCGGATCCCTACAGACGTAACATATCTTTACGCCTGACAGATTGATAGCTGGTTGACAATTACAATCATGCATCTACAAAGTAGACAATACTACGACGACGGAACATGCTATCGCCAAGGCTATGGCTACTACCGCTGTGGAAACTCAGCATGGAATAACTGGGTACGCTGGGTAGTCCTCGTAGTAGTCGTCGTGGGCTTCTTACTTCTCTTCGTACTATGCTCTTGCCTGACAGCTCGTCGCCGCCGCAAAGCTGGTCGCCAACCCTTCTACGGCACAGGTTGGGCCGCGCGCCCAGGCGCCTACAACAACAACCAAACCGCCGCACCCTACTACAGCAACCAACAGCAAC…
F01.PB746	CAAGTGCAGATGAATGTACTAGCTTACTTCTAGCTACAGAGGAGGAACTTTTGGAGCTGCAGGATCCCGATCTTGCTTCTAGAATGAGAATTGAGCAACAACGAGTTATAGATTTCTGGGAGAAGCACTGGCATATTGATGCGCCCGTAAAAGTGAAACGTCTTGCTCGTGATCCTAAAAGGTTCATGTGGGCAGTGGGAATTGCACAGTCAAGATGTATCAACCATCAAATGAGAATGTGTGCATTAACTCAGGATGCAAATATGCTGGTCCCTTATGCCGATATGCTGAACCATTCATTTGAGCCAAATTGTTTTTTCCATTGGCGGTTTAAAGACAGGATGCTTGAGGTTCTTATAAATGCTGGACAACAGATTCGAAAGGGAGACGAGATGACAG…
F01.PB747	ATAGAGAATGAGAAATTGCTAGGGTTTTATATCTCTCAAAAAGCGCAAACTCAAAGAAGAACAAAGATTGCAATGGATTCCTTCTCCGCTCCCCCGAGTCGTCCCTCGTCTCAACTATCCCCTCAGGATCTCAAAGATCAGTTGAAAAGCCAACTTGCCATGGAGTATGCTCAACAATTTCTAGAGACTGTGAGAGGAAAGTGTTTTGAGAAGTGTATCACGAAACCAAGTTCAAGCCTCAGTGGGGGTGAAAGCAGCTGTATCTCTAGGTGTGTAGACCGATATATTGAGGCCACAGGCATAATTAGCAAAGCATTATTTAGTGGTCAACAATGAACTGGACAACCTCGTCGGCAAATCATGAAAGTTGCTCAATTTTTGTGAATCACTTAATGATGT…
F01.PB748	AAGATCGGGATGTTCGAGATATGTACTACCAGTTTGTTTTACCAACAAAATTCCGTATATAACCTTCCACAAATATCCGCAACAGGGGTATTTTGGGTATAACAACAGCGTACCTAAGAAGCAACGCAGCAAAAAGTACAACAACAAAGAATCAGAAGAAAAGAAAGAAAACATAATTTTTTTTGTTGGTTCGTTCAAAGAAAAAAAAAACTAAGCGAAGATGATGCACATGACCTTCTACTGGAGCAAAAAAGTAACTCTCCTGTTCGATTCATGGAAGACCGATTCATGGACGAGTTACATCCCGAGTCTACTCGCTTGCCTCATCATCTCCATCTTCTACCAGTTGCTGGAGAATCGCCGTATTCGCCTCAAGCTGCTGGTCTCTGAAAAGCCGTT…
F01.PB749	GAGCAGACGAAGACGAAGAAGAAACCAAAACCATGAACGCACCCGATCGTTACGAGCGTTTCGTCGTTCCTGAAGGCACCAAAAAGGTTTCTTACGAGAGAGACACCAAGATCATCAATGCCGCTTCTTTCACTATCGAAAGAGAAGATCACACCATCGGCAACATCCTCCGCATGCAACTCCACAAAGACCCTAACGTTCTATTTGCTGGATACAAACTTCCTCATCCTCTTCAGTACAAAATTATTATTAGGATACATACCACCAGTCAGTCTTCACCAATGCAGGCATACAACCAGTCTATTAACGATCTCGATAAGGAACTTGATACTTTGAAGAGTGGTTTTGAGGCTGAGTTGTTGAAGTTTTCAAAGGACTACTGATTTACAACAGTCAAGA…
F01.PB750	GAACCAGAGTTCTTCTTGCAGTGGGGAAGCAGGAAGCGGCTGAGATGCGTGAGGGTGAAGGATCCACGGATTTCAACTAGGCTGAACGGTGGTGGTGTCAGACGGAAACTTAACTCCGGAGCGGATAATATTCGCTCCGGTGTTACCGAGAAAGAAACTTCACATATTCATCGTCAACAGCAACATCATCCCAACCGTCTTACAAGGAATTCTGACGCGACGGTTCTACGACCGGCGGCCGGGGATAGTAGGAAATCGGCATCGCCGGAGAAGGAAGATCGGTACTACACGACAAGGGGGTCGGCGGAAGAAAACGGGAAAATTACTGGCGATGTTAACAACGGTGAAGAGAGAGCTCTTGTTTGGCCTAAGCTTTACATCGCTCTGTCTAGCAAAGAG…
F01.PB751	AGTTTGAAATAGATGAAGACAGTGTTGGTCGGTTGTCATGTGGCGTCGGCACCATCACCCAAAGAAATACGTGTGTGCACCAACCGTGCTTGCCGCAAACAAGGATCCTTTCAAACCTTAGAAACACTCTCCGGTATCGCTCCTCCCAACGTCGCCGTTAAGTCCTCCGGCTGCTTGGGCAAGTGCGGCGCCGGACCCAACCTGGTGTTCCTTCCAGATGGCATAATCGTGGGTCATTGCGGGACGGCTGCTCGTTGTTTGGAGGTGATGTTTGGTGGGAGAGATAATTCCAAAACTAGTTTGGATGCCCTTGCTTTGAGAAAGAGGGCAGATGTTGAATTTGACAAGAAAAACTTTGCTGAGGCTGACCTTTTACTCTCACAGGCTATTCATTTGAAA…
F01.PB752	ATACATTTGCCTCATTAAAAAATATTAAAAACCATCTCTTAAGAATTGTAGCTAAACTTTCAGATTTAATTAAGTAAAAAAGAAAAGGAAGCAACCAGTATAGTAATTAGAAATTAGTTAACCCTACGATAACACTGTGGTCAGTCGCACAGCGGAGCTCATCTCAGATATAGCACTTCCTCATTCTCTTTCTTCACTTCCTCCCAATCCCATCCCAACTCTGCAAAATTAAAACCGATTCATCCATCGAATTAGGGTTTCCATTTTTCCATTTCGGAACAACAGCCAAAAAAATGGGAGGTGGTGCAGCAGATCACGGTAACGGCGGCAATGGAGATTTCAGATACAAGGTCTGGAGTATGACCGGTGGCCCTAACTGTCGCCCTAAACACTGGAAAC…
F01.PB753	ATACAAACTCTGTCTAACGAAGCTATCCAATCTTCTCACTTCCAAACACTACCACTACCTGCCATACACACTTTCGAGTAATACCTCGCCTTCACAACTGACAACATGCCTTTCACTGCTAGCGATATCTGCAAGATCCTCCTTGCCATCATCCTCCCTCCCGTGGGTGTCTTCCTCGAGCGTGGCTGCGGTGCCGACTTCTTCATCAACATCCTCCTTACCATCTTGGGTTACATCCCCGGTATCATCCACGCTCTGTACATCATTCTGAAGTACTAAGCCTCTTCGCACCTCGCTCCTCAGCTCGGCGGCGCTACTCGGATCGCTTCAATGATGGCTGCCCCGCTTTCTAATTGTCCAAGACTGGCCAGCCATCGGTTGTCATTATCCATGCGACAC…
F01.PB754	GTGGCTAATATTAGATTCTGTTTATTTTGTTACATCATAATATCATATCATAAACCTTCAGAATCTGTGTGAGTATAGGGAAAGCTCAAACATACCAAGAAAGAGTGATCATAGCTTGAAGAAATGGCAACCTCTATGATGACAACTCTCCCTCAATTCACTGGTCTTAGACCACAGTTGAAACCTTCTCCTGTGCAGTGTTTGGTTGCTTCCCAATCTATGACAAAGCGCAAGGGAAAGGGTGCTTTGGGAGTTCGTTGTGACTTCATTGGTTCATCCACCAATGTGATTATGGTGGCATCTACAACCTTAATGCTGTTTGCTGGAAGATTTGGATTGGCACCCTCAGCAAACAGGAAAGCAACCGCAGGACTAAAGCTGGAGGGTAGGGACTCAGGC…
F01.PB755	AAATCTTTAGATTCTATTTCCCAACATTCATCCAACGAGTTCTTGAAGAGAAGAAGAAAGCAAACGATTCGTGATGGCACGTACAAAGCAAACTGCTCGTAAGTCTACTGGTGGAAAGGCACCAAGGAAGCAACTTGCAACCAAGGCTGCTCGCAAGTCTGCACCAACTACTGGTGGTGTTAAGAAGCCACATCGTTACCGCCCTGGAACTGTTGCTCTTCGTGAGATTAGGAAATATCAGAAGAGTACCGAGCTTTTGATCAGGAAGCTCCCCTTCCAGAGGCTGGTTCGTGAAATTGCTCAGGACTTCAAGACTGACCTTCGTTTCCAGAGCCATGCTGTTCTTGCATTGCAAGAGGCTGCTGAGGCATACCTTGTTGGACTCTTTGAGGACACCAA…
F01.PB756	TATTAAGCCTGATGGCAAATCACTTTACTTGAATCCTAATTCTTGGAACAGTTTGGCAAATATATTGTTCCTTGATTCTCCTGCTGGTGTTGGATTTTCTTATTCTAATACAACATCAGAACTGTACACAGGCTCTTAAAGTTGCAGCTGCTGAGCAAGGAAACATTGATCTATTTAACATTTATGCACCGCTTTGTAACAACAGAACGTCGTCTCTTAAACGCGACTTGAACAGTCGTTATCCATGGATGTCTAACGCATATGATCCATGTACCGATAGTTATTCTGATTCGTATTTCAACCGTCCGGAAGTTCAGAAGGCACTTCATGCCGATGCAGCTGGGATTCCATATATATGGAAGGCATGCAATGATATTGTTGTGAATAATTGGGGTGATT…
F01.PB757	GTCATTGTCTCATAATTCTCTACTTACCGTTGAGTTCACAACAATAAGGATATTTTTAGGAACCAAATCTGAATCAGACATAAAAAAAATGGGTGCTCTTGATCACATTTCTGAACTCTTTGACTGTTCCGGCGGCGGTTCTCATCACAAAAAACGCAAACAATTACAGACGGTGGAAGTGAAAGTGAAGATGGACTGTGAAGGATGTGAGAGAAAAGTTCGAAGGTCGGTGGAAGGGATGAAAGGAGTAAACCAAGTTGATATAGAGAGGAAAGCAAACAAGGTAACGGTGACTGGTTATGTTGAACCAAACAAAGTGGTGGCGCGTATAGCTCACCGCACTGGGAAGAGAGCTGAGATATGGCCGTATGTTCCATACGACGTGGTTGAACACCCGTA…
F01.PB758	ACTCAAAAATCTATAGAGTTAATAATGGCTCTAAACCTTGTTAAACTTTCAACCTCTTTCCTTTTACTCTTTTTAGGAAATCCATTTCCCATTTTGGAGTCAAGAATCATAAAACCATCCAAGGATCCATTCATCAAAACTCTCCAAAACCTCAAAGGTGTTAAAAAAGGACAAAGCCTAGAAGGCATTGGAGAACTCAAAAACTACCTTAAAAAATTTGGCTTCCTTAATGTTCAACATGATGCTATTACTAATCCTTCCATAATTCTAAACAACCACTTTGATGAAAACTTGGAATTTGCCCTAAAACAATTTCAAACATACCATAACATACATGTAACTGGTCTTGTAGACACAACAACTATAGATATCATGAGCCTTCCACGTTGTGGTGTCCCT…
F01.PB759	ATCATCAACCTCCTCATAACTCTCTCATACACATTCATTAAGAGCTTCAAAAAGTGTCCATAAGTAAGATTTTCAGTCATCATCATTTATGGCTTCCTTTTGGTCATTCTCAGCAATATTCATCATGGCTTTAATGATATCATGCAATTGTTCATTGGCTTCTGCAAAAAACATGCATGTTTCTGCAATCTCAGAAGCTCCTCTCTTTTCTCCTACACTGTCACCTGATATGGAGCCACTGTTTCCTTCTCCCGGAGGAGCTGCTTTTTCACCGTCCGATTCTTCATTACCAACCATTCCTTCAACTCCTAGCCCACCAAATCCAGATATCTCAACTCATCAAGGGCCAGGTTCAGCTTTTCCACCGTCCGAGTCTCAGTCTATATCGCCAGCTTTAGC…
F01.PB760	AAGTTGGCGAAGCTTGGTATCTTATGCTTAATTGATGGCTTCATCTTCTTCTCAACCGGAAGGTTTATCGGCAGAGGATTACGATTTGATCCATGGCTCTGAATCTGGTTGGGTCGATGCTCGAACTTCGTGCCCCATCTCGATTCCCTATCCTCTGATCTCACCCACATTCCAACCCCTAATACTCCTGCAACAGGTGCCAACATCCGAATGAAAACTGGTTGTGTTTGTCATGTAAAGACGTGCTATGTGGCCGTTTTGTGAACAGGCATATGCTCCACCATTTTCAGGAAACTAATCATACTGTGGCTCTCAGTTTTAGTGATCTCTCAGTATGGTGCTTCTCCTGCGACGCGTATTTGGATGCTCATGTTATTCAACAATTGCGTCCTGTTCATG…
F01.PB761	GCACATCAGAACTGAAGGGAGAAAGAGAGAGACAGAAACCCATCCGTTTCACAAATCTATGCACAATTTCACACCGACACTATAGAGCAGTGGTTGTGTTGGATGCTATAAAAGGCCTGTACTAGTTACTACTGTGGAAGCACCGTCAAAAGGGGTTAAAATAGTAGGCAAGACAGTGGAGAAACCTAGTACATCAGAGGATTTCTGGACCACCAGCACGCATGATATGGACAACAGTGCGGTTCAATCGCAAGGAAGTATATCTTCAACCAGTCTAACTAACCAAGCTGTGGCTCCTCATGGCAGTTCTTCCAACAACCCACCTGAGTTTGTAAATCATGGTCTAATTCTATGGAACCAGACTCGACAGCGCTGGGTTGGAAATAAAAAGTCCGAGAA…
F01.PB762	CGGAAACCTAGATCAGCGAAATTACGTGACAGGTGGAGGGCATCCAAGAACTCCTTTTTACCAAGCTTTTCTAAAACTAGCAAAGTCAATTTGGCTTTTACACAAATTAGCTTATTCTTTTGAGCCAAACGTCAAAGTATTTCAGGTTAAAGGAGGGAGCGAGTTCTCCGATGTTTACATGGAAAGTGTTGTCAATAATCTGATAATGAATGAAAATGACGAAAAGCCGAAAGTCGGTTTGATGGTTATGCCAGGCTTCTGGATTGGAGGAAGTGTGATTCAGAGTAAAGTTTATCTCACTGGTATGAAGGTAGCTGAATGAGTCCTGAAAACAGGCAAGTTAATATCAGCAAATCCAAACCCATTTGGTTGTATGTGCTTTGTTTCATTTATCATCAT…
F01.PB763	ATTCACTCAAATGAAAGACATAAACCTTAGTTTGAAATCTTATGATAGAACAACTTTACTTAATTTGAATGTTGTGTCATATCAGGTTTCAAAGATCACAGGTGAGGAATGGAAAAACATGACAGAAGAACAAAAGAGGCCTTATGAAGAGATTGCAAAGAAGAACAAGGAGAAATATGCACAAGAAATGGAGGCATACAAACAGAAAAAAGAAGAGGAGGCTGCAAACATGATGAAAGATGAGGAAGAGCATATGAAACTTCAGAAACATGAAGCCTTGCAAAAGCTCAAGAAGAAGGAGAAAACTGAAAACATGATAAAGGAAACAAAACTGAATCGTCAGAAGAAGAAACAAAGTAAGGATTTTGATCCAAACAGGCCTAAGAGACCTGCTTCCTC…
F01.PB764	AATTCTCTACTAACATCTTATCCATCTTGTTCCATTTTTGTTTCTCTATATTTTCACACCCTTTGTACTTCTTTTACTTTCTCTTCTTCTCTCCATATATCCTCAAACTTCTCTCTTTTCTTTCTCCTTTGTTCATCACTACTACCCTTCTCCTCCTTGTGGCTCTTCTCACTTTCACTCCTAACTTTGTGCATCAAAAGGGTGCTAGCAAAAGTAGTAGTTCTGACATTTCTGTGTCCAAATTGTGTTTTTTCCTTTCTATTTTGCAGAATTTTCTAACATGGTTTGAATATGATGACAAAGATGAGCAAATTGGTTTCCTTGATGAGTTGGAAGCTTATTTAGTTATGTTCCAAGCTTCAGTCTTTGAAGTTGATGAACCGGAATCGGAGGAAGATT…
F01.PB765	ACAACAACACTAGCTAGTAGCATCAAAGAGAACAACATCAAAGTGTAGGAAGTCTCAAAGCCCTCATGGCCACCTCTGCTATCCAACAATCAGCATTCACTGGTAAGACTGGTTTGAGGCAGGGAAATGAATTCATCAGGAAAGCTGGTAACTTTAGCCAAAGTCGCTTCTCCATGCGTCGTACTGTGAAAAGTGCTCCTGAAAGCATTTGGTATGGTCCTGACCGTCCCAAGTACTTGGGTCCATTCTCTGAACAAATTCCATCATACCTGACTGGTGAATTTCCTGGTGATTATGGATGGGACACAGCTGGATTATCAGCTGACCCTGAAACATTTGCGAGGAACCGTGAGCTTGAAGTAATTCACAGCAGATGGGCTATGCTTGGTGCATTGGGAT…
F01.PB766	ATGATTGGAAGCCTTCTGAGACATATTTCTATGATTTTATTGATCTTTCTGGGAATGAGATTTCAGGGAGTGCTGTTGGGTTGTTGAACAAGACAGAATATTTGGTTGGGTTTTGGAGTTCTGAGAATGTTTTGAAATTTGATTTGGGGGGATTAAGGTTTGGAAGTAGGTTGAAGTATTTGGATTTGTCACATAATTTGGTGTTTGGAAATGTGACAAAAAGTGTTGTTGGGATTGAGAAGTTGAATGTTAGTTATAATCATCTTTGTGGTGAGATTCCTAACAATAATTTGTCTGCTAGTGTTTTTGTTGGGAATGATTGTTTGTGTGGAGCTCCTTTGAAGCCATGCAAAGCATAATATGATTCTAGTATAATCTAGAGATGTTGTATATGAAGTT…
F01.PB767	ACATTCTAATAGCATAACAATTTTCTACAATAGTTGAACATTCTTGTTGAATCATGGCTCTTCGTGGGAAGCTAGAGGTAGACATTGAGCTCAAGTCAAATGCAGACAAGTACTGGCAAACAATTAGGGATTCTACAACTGTATTCCCTATAGCCTTCCCACATGATTACAAAAGCATTGATGTCCTTGAAGGAGATGGTAAAGCTCCTGGTTCTATCCGCCATTTCCATTACGCCGAAGGCTCACAACTTGCGAAGTCGTCAAAAGAAAAGATTGAGGCTGCTGATGATGAAAAGAAGACAGTAACCTATTCTATTATTGAAGGGGATCTTCTTCAATACTACACAAAATTCTTGGGACACATAGCTGTTATACCAATTGGAGATGGATGTGAGGTTA…
F01.PB768	GCAACATCACCACTCCACCCTCATCACTCTTTTGTTTTTATTGTTTAATATAATAATAACAAAATGTTGGCTGTTGTTCCCCTCGCTGTTATGACCGTTGTTGCGGCTATCCTCTCCCTTTTTGCTAAGAGAGAGAAGCTCTTGATCTTCTGGCTCATCTTCTCTGGAGTCATTCACATCCTCTTGGAGGGAAGCTATGGCATCCACAGTGACGAGATTACCATGGACAACGTCTCCAAGGTCACCTTCACTGAGAAAATGTTGGAGGAAGTCCCTTAGAGAGTGCATGGGACACTCACTTCTATGCTGCATTGTACAGACAATATGCTCAGTATGATCTCAGATATGCTGTGAGTGATCCTCTTGTTATCTTCTTCTGCTGGACTGAGTTGGTGGAGG…
F01.PB769	ATTCAATTCAAGAAGTTTTCGATGGAAGAGACGGTTGCGAATCTTCATTTGAAATTGGAAAACATGAATGATTTTGATCTAGGACTCAATGCACTTGATTATGAGGTTTGGATTGGTGATGATAACATTGGAGGTGCGGAACTCGGTAAATCTGCGAATCTTGAGAAAAACGGAATAACTTACATTGATGTTCCGATTACTTTTAGGCCTAAGGATTTTGGGTCTGCGTTGTGGGATATGATTAGAGGTAAAGGACTCGGGTACAGCATGAAAGGTCACATTGATGTTGATACTCCCTTTGGTGCAATGAAATTGCCGATCAGCAAAGAAGGCGGTACTACTCATGTTAAGAAAGATAGGGGTGCTGGAGGTGATGACGACGACGAAGACGAGGATTGA…
F01.PB770	AGTTTTCATCAGAGTCTACCAAGACACTCAAATTCCATACAACAACATCCTTAACAACGTTAGCTCACTACAACAACCTTAATTTGAAGTTGAACAAAATATATTCACACATGTCACTCCTGCAATTCAAACTAGCCCCTAATGCATTCACACCTCTCTCTCATCCCTCTCATAGATTCAGACCCAACAGAACAATTAAAATTAGAGCAGTTGGCACTGTCCCTGATCAGAAGAATTCAGAAACCACTCAATCTAACATCGAACCGCCTTCTGTAGGCTTTGCATTTTTCAGTTCAGTGTTGCTACCAGATGGAACACCAGATGTGCATTATCGTTCTGCTACCGGTGGACAGAAGCTTAGGAACATAATGCTGAATTCCAATATTGAACTTTATGGCC…
F01.PB771	ATCATCATCTTTCAGCCATAGCAATCTTCAGCTAGACAGTCACACCGACTACTATCGCATTCTCGCATCGCATTGAATCGCATATACATCAATACATCTGGCAACAAAAAGCTCATCAATCAACGGTCATCACTAGAGTCAGCAAGCCATCTCACTGTCAAGACCAATCCAATCCAACCCGCAACAACACCACCAACGATCAAAATGCCAGCAGTAGCAAAGTCCTACCTTCCCTCCTTCGCCGCTTTTCTTGCCTTCGGCATAACCTACACAACAATCGTCGCAACAAAAGAAGGCGCAGCCGTCGACGGGGCACGAACACGCTGGCAAGACCAACATGCGCGCGCGAGGAATGCCCTCAGCGGAGGAATGAGTCTGGCAGACATGGAGAGGAAGTAG…
F01.PB772	TCCAACATTTATAAACATGAATAAGAAGCTTTCAAGAAACACAGAGATAGACACAAGAGCACCATTTAGGTCTGTCAAAGAGGCTGTCTCGTTATTCGGAGATAAAGTTTTAGCCGGAGAGCTCTACGCAAATGTAACCAAACTCAAACACCAGATACACGTTGGAGCAAATGAAAATGAGGCTGATCAATCTTGGAGGATTGAAAACGTTGCGGCCGAGCTAGAAGAGACGCGAGAGAATCTAGAGAAAGCAAAAGAAGAAAGCATGTTAATGGCGCATTGTATGTCCTCTCTCCAAGAAGAACTCGAGCGCACGAAGCAAGAGCTCGAACATTTGAAGCAAAGAGAAACAGAAAAACATCTAGTGGAACCATCAGAAACCGAGGAGGTGAAGTTCGT…
F01.PB773	ATCATCATCATAAATAAATATATATACTCAACTAGGTGAGGTTTAGAATTTTCCTTTAAATATTAATTCAACCATATCATATAGAGAGAGAGTAAGAGAGAGAAAGATGGCTGAGTTACAGAAATCATTAGCATCATTCAGGAGACAAGGCTCATCAGGATTGGTCTGGGATGACAAGTTCCTGTCTGGTCTGAATCAGAACCAACAAGACCAACAACAACAACAAGAGACTACCACCGTTGGATCAACTGCCACGTTGGATAGAAGTAGATCAGCTGGAGCAAGACCATATCGGACGGTCAACGTTTCACCACCATCAAAGGACCCTCCTTCTCCCAAGGTAGCAACGTGTGGTTTATGTGGTTTCTTTCGGGAATCGAATAAACCTAAATCAAGAAA…
F01.PB774	ATTTTTCTTCTATTCCCGAAATTTCATCGGAATTTGACCTAAATTTCGTCTCTCCTTCTCACGTAACCGTCCGGCGAACCTCCACCGCCACGCCGTCCCGGATCTTCTTGGCAGTTCGCGTAGGTTCTTTTTCCACACGTCCCTCCGCCACGCCGAAACATCCTTCACCTTCGCCCGAACAGGTTTAAGCATGGATCCAGAAGCTGCGAGAAGTGCACGAGAATCTTTGGACCTAGCATTTCACATGTCAAATATACTCGACACGGGTTTAGACCGTCACGCACTTTCTATTCTCATTGCCCTATGTGATCTTGGGGTCAATCCTGAAGCACTTGCTGCTATTGTCAAGGAACTGAGAAAGGAGAGGCTCCAAGTGTCATCGTTGCGTCCTACACCTCC…
F01.PB775	GTTCGTGACTACTTTTGTTCTCCGACTTCGTAACCTCTCTCCCTCTGCTCACAGGGAATATAAAAGATTGCAACTTTTGAAAATGGCTGCGAGTTTCGCTTCTAGATGCTCTCGTGCGGGCCGTTCTCTGTTTGGTGGATTAAGCAACAGTTCCCTTGGTCTATTTACCACTTCACATGAGATGACAAGCAGCAATTATTTTTCTCAGCAACAACGAACCTTCATACAGATGAGGACTGTTCTGAAGGTTGTGGACAACTCTGGAGCTAAAAAGGTGATGTGCATACACGCGTTGAAAGGGAAGAAAGGAGCAAGATTAGGTGATATGATAAAAGCATCAGTGAAGGAAGCACATCCTAATGGAAAAGTGAAGAAAGGATCAACTGTATTTGCCGTAGT…
F01.PB776	GAATTATCAAACAAAGTAAGAAGCTACACCACCAGTTCCAATTGGGTATTGTTTGTTGAAATTCAAAATCCAAACTTCGATCCCCTCTCTGTCTGTCTGCGATTCTTGGCACAAATTGCAAATTCCTGAGCGGTTGATTGCAGATACAGTCATGGGTCAAGCTTTTCGGAAGCTCTTCGACACCTTGTTTGGAAACTCTCAGATACGCGTTGTGATGGTTGGTCTTGACAACGCAGGCAAAACAACTATACTCTATAAGCTTCAAATCGGAAAAGTTGTAACTACTATTCCTACTGTTGGTTTCAATGTGGAGAAAGTTGAGTATAAGAATGTTGATTTTACAGTTTGGGATGCTGGAGGCCAAGGACTATATAAATTAAGGCCACTTTGGAAACACTA…
F01.PB777	CAGAAGCTAGTTGATGAGAAACGGAGAAATTGGAGCAATGAACAAACAAATATGACGTTGATTGATGTTATGTTAGACTTGCAACAAAAGGAACCGGAATTCTACACTGAGGAGATTGTGAAAGGTGTTGTTCTGGTAATGCTTGTAGCTGGCTCTGAAACTTCAGCTACAACTATGGAATGGGCACTCTCACTTCTTCTCAACCATCCAGAAAAAATGAATAAGGTTATGATAGAGATAAACGCTTGTATACATCAAGATCAACTTATGAATGAATCAGGCGCTTTAAAACTAAAATACTTGCAAAAGATAATTATGGAAACACTTCGTTTATACCCTGTGGCTCCATTGTTGATACCACATGAGTCCTCCAATAATTGTACTGTTTGTGGTTTTGAT…
F01.PB778	agagacagcaataatattggcaacgtggggctgttgagagccatttgttctacaaaaacctgaaacacaaatgaaatcatCAGAAGCATTATCATCCAGTGCCATTATTCAACATACAAAATAACAACAATCAACAAGAGTTGGCTGAAAGGGAGAAAGGAAAAGTATGGCAATGACTACAAGTAACAGATGCTTGAGTATAAACCTAAGAGCAACAAGATTCAATTCCCATGTCCCCCTCCCTTCTCAGCACTCCCTCATTCCTATTTTCCACAACAACATTTATTCTTCACCCGTGCTTCGCACCAGCTTCCATCTCACGGTGGTGGTGCCCAAAGCTTCAGCCGGAAGTTACAGCTCCACCGATGACGATGACGGAGTTTCTCTCGGCACCATGAA…
F01.PB779	acatttGAGAACGCAGAGTACATGGGGATTAGAGAGCATCGTAACAAACAAACCCTAGAACCCAAATCAGATTGCGAACAACATCCGAATCAAATCAAACCACCGTATCCCACCATGGATTCCGCCGCTAAAAGAAGAGGAGGAGGCGTTTTCGAAGGCCTTTACAAGGTCCTCATGCGCCGCAACTCTGTCTACGTTACCTTCGTCATCGCTGGCGCTTTCCTCGGAGAACGGGCTGTTGATTACGGTGTTCACAAGTTATGGGAAAGCAATAATGTTGGGAAACGGTATGAAGACATTTCCGTGCTAGGGCAAAGGCCGGTTGACGAGTGAATTGTCCAACCACCTTGTTAACCATTTTGAAGTTTTCATTATATTCTTGGAAAAATGAAGTGAACA…
F01.PB780	AGTTACACGGTTTTTTTTCATCGTTCTGTTGCGGATTGTAGAACGGCGCCGTCTAAATTAAAATCGTATCTCCACCAAATCGTGTACCAAGCCCGCCGCTTAATTTTAAGTTGAAGACATGAATGCGTTCAAAGCATACAAGGCGTGTGTCCCAATTGCTTATAGCCCCAATCTATACATTACTCTGGTGAGGGTATTCCGGGGACCAGGAAGCAACACAGGCGCACTTTGGAAGCATTGCGTTTGGGCAAATGCAACCGAACTGTAATGCGATGGAACACACCTACGGTTAGGGGAATGATTCAACAGGTCAAGAGATTAGTTGTTGTCGAGACAGAGGAGATGTACAAGGGCCGCAAACAGAAGAAGGAAAATCACCGAGCTCTTCGTCCTCCATTG…
F01.PB781	TCACACACAAACCAATCCTTTCCAATCCCAATTTTCAACTCTATTTAACTTTTTTCCTCAAATTATTATTTTTTTTGGGTTCATAAACATAAACATCGTACTCTGTTTCAACCGGTTCTGTAAACGAGATGATGAGAACAGGAACAACGCATGATCATGATGAACAATCTCGAGCTTTCTACGAGCTCTCCGTCATCGTTCTAAACCTCCTCCGTTTTTATCCACCGTCACGGCGTTTACCTCCGCCTCAAATCACCCCCGCGGGATTCCCCTCCATGTTTCTTGGAATCTCCCTGGCTCTTATGCTATGTGGATCCGTCACGTTCTTCATCGGCTTCTTGTTGATGCCCTGGGTTATAGGATTGTTTATGGTCCTCTACGTCGCCGGAATCGTCACGA…
F01.PB782	GAAAACCAAATAGTGAAAAACCATCATCATCCAGTTACATACCAAAACGTCATCGTAATGAGGCACAGTGAACGCCTTGACAACGTCGAACCCTCATGGATATCCACAGCCACACGACCCTGGGATCCGCCACTGTCTCAGTCAGGTCGGGTACTAGCCTTTCAAACCGGTCAAGGTATCGGAAAGAGCCTCGGATTCCCGATTCATCGACTCTTTGTTTCACCTTTTCTACGTTGCATCCAAACTGCTGTAGAAATTGTTATCGCTCTGTCTACCGTTACCGATGCTGGTGGAAGTGGAAACGTTAAGGTCTCTATTGAGAATGGAATATGTCAAATGTTAAATAGAATAAATATCCGCCGCAACATTGCTCCTAAAGATGGGAATTTTAGTTTTGAT…
F01.PB783	ATCCTAACCTAGATCTTCAAGAATCATGGCTTCCTCATTTTTTGCTTTGAGATCAATTTCTTCCATTTCTATTAAACCTTATAACCCAAAATCATCACTACCAAACACCTCATCCAAATCATCTCTTTTACTCCTCCCTTCACTCACAACAACAGCACTAAATCTAAACAAGTCTTTCATTTGCAAAAGCCAAGCTCAACCTTTATCTCAAACAAAACAAACCCAAGCTGAACCATCTCAAAGTCAAACAGTAAAAGTTCAAGAACTTTATGTTTATGAGATTAATGAAAGAGATCGTGGAAGCCCTGCTTATCTTCCATTTAGTAAAAAAGATGTCAATTCAATTGGTGACTTAGTTCCCTTTAGCAACAAGTTGTACTCAGGATGTTTGCAAATGCG…
F01.PB784	ATTATTTTTCTTATCCATATATTTAATTCCTTATCATTCCTTTCAAATTCACAACCCTTTCAAATTCACAACCAAAACATAGTGATAAATTAACTAGTAATTAACAAGAAAAATGGCAGAAACAAAGTTGAGCAGCTTCAAAGATAAAAGATGGTCACTCCAAGGAATGACAGCTCTAGTGACTGGTGGAACCCGAGGCATAGGGTACGCAATTGTTGAAGAGTTAGCCGAATTTGGAGCAGTTGTACATATATGTTCAAGAAAGAAAGAAGATATTGACAAATGTTTGGATGAATGGAAAAGCAAAGGGTTTAATGTAACAGGATCAGTATGTGATTTAATATTCCCTGACCAACGTGAAAAATTAATGGAAACTGTTTCTTCTGTCTTCAAAGGAAA…
F01.PB785	GAAACACCGACTCTCTGCCTTGTTGGAGCCCCTAATGTAGGCAAATCTTCTTTGGTCCATGTACTCTCTACTGGCAAGCCCGAGATGACAGAAATAATTTGGAAAAGTTGACCCTTGCCGTCCTTCAACATCTACCAACAGCAGTTTTGTATGTTCACGACCTTTCAGGGGAGTGTGGGACCTCACCTTCAGATCAGTTTTCAATATACAAAGAAATCAGAGAAAGGTTTACTGGACATCTATGGGTTGATGTTGTCTCCAAAGCAGATCTGTTGAAGACCTCTCCTGTGATATATGCAACAGAAGATCGTGATCTCACACAACATGAGCTGGAGAAGTACCGTAAATCAGGTCCCGAGGGAGCTATTAATGTGTCTACGGCAACGCAGGAAGGAGTAC…
F01.PB786	ATCTTGTTAGAGTTGAATCCCTTTCCAAATCCTGGCATGAAATGATCCACTAGATACTTTCCATTCTGCTTCTGCCTCACCTCCAGTGAGTATTCTCCCAATTTTCGCAATGGAAAAAACAGACTCAGATTTGGATCCAGAACACCTACATATGATGGAAACTGGTTTTTCACGGACTATGCAAATTGATCCTAGAAGATCTCGATTCCCGTGCTCCATTGTGTGGTCGCCACTTCCTGTCATTTCTTGGTTCATTCCTTTCATTGGTCACATTGGAATCTGTAGAGAGGATGGGGTCATTTTGGATTTTGCCGGTCCTAATTTTGTCTGCGTTGATAATTTCGCATTCGGAGCTGCCACTCGTTATGCCCAAATACCTAAAGATAAGTGTTGCATCCC…
F01.PB787	ACAAGCACAAAGGTGAGCACAAGGAAGGTTTGGTTGAGAAGGTCAAGGACAAGATCCATGGTGATGAACACAAAGGAGAGAAGAGTCATGATGATAAACACAAAGGTGAACACAAGGAAGGTGTAGTTGAGAAGATTAAGGACAAGATCCATGGTGGAAGTGATGAGCATGGAAAGAAAGGTGAGAAGAAAGACAAGAAGAAGAAGGATAAGAAGAAGAAGGAACATGGTCATGGACATGATCATGATAGTAGCAGCAGCAGTGACAGTGATTAGATTAGATCTAATGATGTTTCTCTCTTTCTATGTTCTTTAAGTATGGTGTACAATACCGTATGGTGGGAGGGAGTGTTGTGTTGGATTTAAGAATAATAAGTTGGAGAGAGAGAAAAATTTATGT…
F01.PB788	aGGACCGAAAGCTGAAGAAAATTCTGATAGTGACCCTGATCAGCCTGCTATAGAAAACACGGATGGCTCTTTCCCAAAACTCTCTGCCAGACAGAAAAAGTGGATGGAGTTGAGAGCTAGAATGCAAGAAGCAAAGAAACGTAATCAAATTGAAATAGCTAATGAAAAAAAGAGGATGGAGGCTCCAACGGAGTCTAGGGGTGTTTCTAAGCAGAAGTGGCTTGACGGTAGGAAGAAAAAGATTGGAAAGCTTCTTGATGCTAATGGATTGGATATGACAAAGGCGTATATGCTTGACACTCAAGAGGCTGCAGAGGAAAAATACAAAAAATGGGAGAAGGATCCTGCTCCATCTGGTTGGGATGTTTTTAATCAAAAGACATTATACAATGCTTACAA…
F01.PB789	AACCTTTCTCTGCAACTGACACAACAATTATTCGCAGAAAAATCAGAAACGAGATCCGAGAACTCACCACCATTCTTCATTGAATCTTCACCAAGCTTCAAGAATTTTGTAACCTTCATCTTCCTGCATCTTCAACTTCATCTTCATCTCCAACCTTCAACAACAACACTCCTTGCTGCTTCTTCAACATCATCAAATCCTCATCACGCATCAACAAACTTCAACGAATCTTCGACAACCGCGATATCTTCAGGTTCATCACCTTCTGATTCAATCCACAACTCTCATTGTCATCATCATCATCGATTCATAATCCCATTCAACAGAGCCTTCGCCATTGTCGTTCTGATTCAGCGACGTCTTCGCCTTCATCGCGTCAACAACAACGACGCAATTACA…
F01.PB790	CATTCCAACCAATATCAAGCTATTTTTCTCTTCAGAGTATTTTGCACATCCTGTTTTAGCAACTCTCATTTGCTTAATACTATCTGCAATGGGAGTCTGTTAACTGGGTGAGGATATAGAGAGTAATGTGTATCTTGATGTTTAAAATTTAGAGCAATATTTACATTGTATCTGGCCCTTGGAGTATATTGGGTGAGGATGTGATAATCTGCATCCTGAGGTTTAGAGCAATAGTTGCGTAATCGTGTCTAAGCCTTGGGTTGTGGATTATCTCTTTCTTTTCTCCAATGCATAACTGTGGATTCAACTTGATAGTTTTTCTTCTCTACTTGTGGAATGTTTCTTGATGGGGGAGTTGTTTGGTATAAATATTGGAAAAGCATTTGATAATCTGCATCC…
F01.PB791	AATTCTCTCTTATTTATCTTTCTCCTTTTCTATTTCTCTTTGAAAAACAACCACACACCATGGCACATATCCTGAGTGAAGAGCAAATTGTTGATTTCAAAGAAGCCTTTTGTTTGTTTGACAAAGATGGAGATGGTTGCATTACTGTGGAAGAATTGGCCACTGTTATTAGGTCATTGGATCAGAATCCCACTGAGGAAGAGCTACAAGATATGATAAGTGAAGTTGATGCAGATGGCAATGGAACCATTGAATTTGATGAGTTCTTGAACTTGATGGCTAGGAAAATGAAAGACACTGATGCAGAAGAGGAGCTAAGAGAGGCTTTCAAGGTCTTTGATAAAGATCAAAATGGCTATATATCTGCCAGTGAGTTGAGACATGTAATGATGAATCTAG…
F01.PB792	ACTTCAATATTCACTTTCCTTTTAAACTATTCTATCAAAATCATCAACTTCATAATTTTTTTCAGCACCTATATGGCACCTGTGCAACATCACAACCGTTGTAGAAGATGCTGTTGCTGCCTCTTCAGCATAATTTGGAAGTTTCTCTTGGGAATAATCATCCTCGTGGGTCTCATACTCCTCGTTTTCTCCCTCGTCGTCCAACCACGAGCCTTCAGATTCAGTGTCAGCGAAGCAAAACTCACCCAATTCAACTACACCACCACCACCAACACTCTCCATTACAACCTCGTACTCAACTTCACCGCACGTAACCCAAACAAAAAACTCAACTTTTACTACGATGAAGTTGAGGGACATGTGTCCTACCACGGAACAAGGTTCGCTTCAACGGACATC…
F01.PB793	AACCTCGACGACTAACCTCACACAACAGTCAAAATGGCCCGTGGACCCGTCAAGCACCAGAAGCGCCTCAGCGCGCCCTCGCACTGGCTCCTGGACAAGCTGTCCGGTGCCTACGCTCCCAAGGCCTCCCCCGGTCCTCACAAGCTCCGCGACTCCCTTCCTTTGATCATCTTCCTCCGCAACCGCTTGAAGTATGCGCTCAACGCCCGCGAGGTCAACGCCATCCTCATGCAGCGTCTGGTCAAGGTCGACGGCAAGGTCCGCACCGACTCCACCTTCCCCTCCGGTTTGATGGATGTCATCTCCATTGAGAAGACTGGCGAGAACTTCCGCCTGATCTACGACACCAAGGGCCGCTTCACCGTCCACAGGATCACAGACGAGGAGGCACAATACAAG…
F01.PB794	TTGTTATTTCTACACTTGGCGGAGGACAAATAAGTGATCAAGTTAAGCTCATAGAAGCCATAAAAGAAGCCGGAAACATCAAGAGATTTTTCCCATCTGAATTTGGGTCTGACGTTGATCGTCACCACGCCGTTGAGCCAGTAACCAGCTTCTTCGCCCAAAAAGTGAATATCCGAAGAGCCGTTGAAGCTTCTGGAATTCCTTACACTTACGTCAGCTCGAACGCCTTTGCCGGATACTTCCTCCCAACATTAGCACAACAAAATGTCACAGCTCCTCCTAGAGACAAAGTGGTCATTCTTGGAGACGGAAACGTCCAGCTGTATATGTGAAGGAGGAAGATATTGGAACTTTTACAATTAAAACAGTGGATGATCCAAGAACTTTGAACAAAATTGT…
F01.PB795	ACTCCCCTTAGAAATGAGAAAACACAACAAAAACAGCATAAAAGTAAACAAATAAAACCTCTTCAATCATTGTTATAGAGTCCATTATCCATTGTCCAACATACCCAAAAACCATCCAATTTTTTTTACTATACTTTGTCTTCCAATCTCATAACTCAAAACCCCTTTTCATTTCTCAACAAAAGAACCTCTCTTTCATCATAAAAATCTTTGCTTGAACCATGGAAATTGAGTCAGCAAAGTGTGAATGTTGTGGCTTGAAAGAAGATTGCACACAAGACTACATAACCGAAGTGAAATCCAAATTCAATGGAAAATGGCTATGTGGGTTGTGTTCAGAAGCTGTTAGAGATGAAGTTATGACTGGAGGAAAAAAACCATGGAACATGGATGAAGCTG…
F01.PB796	AGGATAAGCCATCATTTCCATTTCTCTCCTCCTCCTTCACTTCACGGCCGAATACAGAACCGCGAAAGAAACCGCAGCTTCCGCCTCCGTTGACCTGTTTGACCACCACTGTCACACTTCTTCTCTCTCGGTTATTGGAGAATTTGAATGATAAAGCATCCGTGATTTTGGTAAGAAAAAAAGGGCTCGGTGCAGTCTCTCTGTCATCTCCCTCCTCTCGCTCGTTCTCCTCCCTCCTCCACCGTAGCCCGTCGTCGCCACTGCTCCTCCGTGCCTCCGTTTTGCAGTTGCTCAACCAGAGTTAGCTATTTGGATCACACATGGATGTCACACCAGACGCCCAATCTCAATGGGATTTTAGCTGTTGCAACCTGGTAAAGTAAAACGGCACATGACAGT…
F01.PB797	ATAAGACATATCATATTACAACAAAACAACTCAAAAACAGTACCATATCACTACCTTCCTTAGAATAACAGTAACTCAGAACGATGTCGTTGGTAACTAAAGAAATCAAATCGAAATCCGAGGTATACCATGGAGACGAAATCTGTCGGCTGAAATCCAAAGAGCTTCTTCGAGAAGTTGGTCTCCCCAACGGTCTGTTACCATTGAAAGACATCATTGAAGTTGGTTACAACGAAGAAACCGGTTTTGTTTGGTTGAAACAGAAGAATAGTATAACACACAAGTTTGAAAAGATTGGGAAACTTGTTTCTTATGCTACTGAAGTTACTGCTCATGTTGAAAAAGGTAAGATCAAGAAACTGAGTGGTGTTAAAACAAAAGAGCTTTTCATTTGGATCA…
F01.PB798	ATTCCACTGCATCTTCTTTCTTAGTATACATCCTCATCTTAATTAGAGTTTGAGAGAGAAAGAGAGAAAGAGAGAAAGAGAGAATTGATGGGAAACTGCCAAGCTATTGATACAGCAACTCTTGTAATACAGCAACCAAATGGCGAAGAAAAAAGATTATATTGGCCAGTATCTGCTAGTGAAGTGATGAAAACAAACCCTGATCACTATGTTGCTCTTCTTATCTCCACAACATTATGCACTTCAAAAGATAGAGAAAATTGTTCCAATAAAAGTAACAACAACACTAATCCTGTTCGTATTACACGTATCAAGCTTCTTAAACCAACAGATACACTTATGCTTGGTCAAGTTTATAGACTCATCTCAACTCAAGAGGTTACAAAGGGTATGTGGGCA…
F01.PB799	AACAACAATCTTACTATGGAACAAAAACAATGTGCTGTTGCAGACATTGAAGTCACCATGGTAGATACTCATGCCAACATCAAAATACTCTCCAAGAAACAAACAGGACAGCTTATGAAGATCGTTGTTGGGTTGCAAAATCTTAGACTCACCATTCTTCATCTTAATGTTACAACTCTTGATCAAATGGTTCTTTACTCAGTCAGTGTTAAGGTAGAGGAGGGGAGTCAGCTGAATAGTGTGGATGAAATTGCGGCTGCTGTGAATCAACTATTAAGGACAGTTCAACAAGAATTGGCTTATCAATGAACTTGACAAAAATTAATTTTTTTCTTGCTTAAATTATTTTAAAATTTTCTCTATCAAATCTTCTTCTTTGTGCTAATTATAATGGAGAGG…
F01.PB800	ACTCACTCTCTCACACTCTTCACTCACATTCATATAACACAAAACTATATCTTATCTCCTTCAAGTCCCCATAATGAGCGAGCAGAAAACTTCTATAGAAAGCAGTGGCACACTCACAATGAGTGGCCCCCTCGTCGGAGCCACCGAGAAAGCCGTCCGCCGTAGAAGAACCGAGGCGATGCAGCTGAGTCTTCGAGCTTTGTGTATGGCAACCTCTGTTGTTTCTCTGTCACTAATGATCACAGCTGAACAAAACAACTCTGTCTCTATCTATGGATTTCGTTTACCTGTCCATTCCAAATGGTCTTTCTCTCCATCTTACGAATTTGTTGTTGGAGTTTCTGTAGCTGTTGCAGCTCACTCCTTGCTGCAACTACTCATTGGCACATCAAGGTTTCT…
F01.PB801	ATCAACGGAAAGCCATTTAGTTTCTCGTTCGCATATCACACATACCTGTTGGTTTCTGACATTAGTGAGATAAGGATTGAAGGTCTCGAGACACTTGATTACCTGGACAATCTTTTCCAAAAAGAACGTATTACAGAACAAGGAGACGCGATAACATTTGAATCCGAGGTGGATCGTGTTTATCTTAGCTCTCCGAATGTAATTGCAGTTCTAGATCATGAGAGGAAACAAACTTATGTTATAAAAAAGGAAGGTCTCCCTGATGTTGCCGTGTGGAATCCGTGGGAGAAGAAATCAAAGTCGATGGTGGACTTTGGAGACGAGGAGTACAAACAGATGCTCTGTGTAGATGCAGCAGTTATAGAGAAACCTGTGAACTTGAAGCCTGGAGAGGAATGG…
F01.PB802	GGAGATACCTGCAGCACTCTGTTAATTCCTTGAAGAAGACCAATACGGTTTCCGACGACGCGATACCCCACTCTCAGCCACACTGCCCTCGCAACCCGAAGCAACCAAAAGAAGCCGGAGGCGCATAGCATAACCATGTCGCAAGCCTACGAGCGCGAGCAACAGAACAACTCTCGACTGGATGAGCTGGCCTCTAAAGTCTCGGCACTTCGAGGCGTCACAATAGACATCTATGACAACGCACGCGATCAACATGTCATCGACAGCACATCCGATACATTCTCCTCCTTCTCCACAACCCTCAAAGGCTCCGCAACACGCCTAACGCGCATGGCATCGTCGGGAAACAAAGTAGCCATCCTCAAGTTATCAGGCATAATAATAGCGACTGTGGTGGTT…
F01.PB803	GAAACAAATGGCGAGCACTTTGTTGTCCGTACAGTGCTGTCTTCCCTCCCAAAGGAGGGAAAATATTGGATGCTTGAGTGGTTTCAGGACTTCATTGTGTGGCCAAGTTGTGCTCAATCCAAAGTTCTCTGGGAGACAAGTAACAGGAAGCCATGGAAACCGTTTTGTTGTTAACTCACTGTTTGGAATTGGAAAGAAGGTGAAGAGTAAAGTGATCAGAGAGACTGTGATTCCTGAACCTGATTATCGGATTCCAATTGTACTACTTGGTTTTTCCAGTGGGTTGGTTTACACAGATAATCTAGTGCCTGCTGTGCCTGTTGGTCTCCTTGGATTGCTTCTGTTGTTCCAGACAACTAGAGTGAGATTTGTCTTTGATGACGAGGCTTTGGAGGTAAA…
F01.PB804	AAAATCAAAGGAAAGTAAAAAAAAACAAAGAGAAAAAGAAGAGAAATTGGGAATCGAATGTTTTGGTTCGGTTGCGCAAACTGCAAAACGCCATAGCCAAAACGTTCTTCCAGCGACCGTAACAAACAACGATGCAGAGATTACTCCCAAAGCTTCGCTCTTTCGCCATTCAATCTCGTCAAGCTCTACAACCTCTTCCGTCTTCTCGCCGTTTCCTCCACCACTCACTGCCGCAGCCACTTCACTTCGCTTCCGTTAACCCCAATCCCCGCCCTCTCTTCAGTTTCTCTTCATTGCCTATCCACGCGCCTCGCCCTTCCCCATTTTCACTCTCCTTGATTCAAGTACGGAATGTTTCGTCGAGGGAGAGGAAGAAGAGAAGAAAGCCAATGACTCCGG…
F01.PB805	AACCCTAATTTTCACAGAAGCAGGGGGAAGAACCGCATCCAGAGAACAACCCTAGGAAGATGACGACCAGGTTCAAGAAGAACAGGAAGAAGAGAGGCCATGTCAGTGCCGGTCACGGTCGTATCGGAAAGCACCGAAAGCATCCGGGAGGTCGCGGTAACGCTGGAGGCATGCACCACCACCGGATCCTGTTCGACAAGTACCATCCAGGTTACTTCGGTAAGGTCGGTATGCGTTACTTTCACAAGCTTCGTAACAAATTCTATGCCCCCATTGTGAACATCGACAGGCTGGCTTCTTTGATTCCTCAAGAGGTTAAGGATAAGGCGATCAAGGAGAAGAAAGCGCCGGTTATTGATGTTACTCAGCATGGGTACTTTAAGCTTTTGGGGAAAGGGG…
F01.PB806	ACCTCTCTAATCTCTTTACAAACCAAATTCCAAACTCTTAACTCTAAGTTCATCTCTCTCTACTACAGATTCCATTCCAATCCACAACAACAAAGCAACCTACGACCGACACTTCTGATAAAACAAGAATGTCCAACAACAACAGCAACAACAGCACATCCGGTTTGATGTCTTGCGACAAACTCGACAGAGTTGCCAGCTGGGTCGGCACCAACGTGGCTTCTGCTTTCTTTGCTTCCTTGGAACGCTGTTCTTGCATCAACCTTAGCACCACCGACACTGAAGATGATAACATCAATGATGATCGTCCTCTCATGCTAACCAAACCTGTTTCTCATCTACCCTTTGAGGGTCCCACCGCAACTCTTGCGTCAAAATCTGAACTTTCATGATCTCTTC…
F01.PB807	TATGATTTCGGATCGAACATTCAAGCTCTTGAACCTTCTATGTGATTTTCAGTCAGTCGAACACCCGTCAAAGTCGTGTGATAAAATGTATAATACTGCCTATGAAGAAGTTGGTAATCTAGACCCATACAGTATTTTTACCGCTACTTGCCACGCTAATGATAATCAACGGGTTAAAAGAAACCATACTGCAGGAAGACTCAGAAGAGCGTATGATCCTTGCACTGAGAAGCACAGCACTATATACTTCAATCAACCCGAGGTCCAAAGAATTCTACACGTTGATCCAAATCATAAGCCGGAGAAATGGCAGACTTGCAGTGAGGAGGTATTTACTAACTGGAAGGATTCTGCTAGAACAGTTCTCGACATATATCGTGAACTTATTCCTACTGGACT…
F01.PB808	TAGCTAATAAATATCAACATAACCATTTCACATTTCTCATTCTATTCCCTACACAATGAGAAAAGCCACAACCATAACCATTGTTTCATCATTTACACTTCACATTCTTCTTCTAACTTCTTCCATTCCCTTCTCATCCTCCCAACCAAATGATAAAACCAGCACCCCCGACATAATAGACCAAATCTGCAAAAAAAACACCCTTCTACGACCTTTGCACTTCCATCCTAAACACAACCCCACCAACTCCAAAACCCGATCTCAAAACCGTAGCCCTAGTAATGGTAACCAACATTCTCTCAAACGCAACCGACACACTAAACTTCATAGAAGCATTGATCAAGAAAACCTCAGACCGTGAAATGGAACAAGCATTGGCTTTTTGTGCTGAATCGTATA…
F01.PB809	ACTCTCTCTCAACCTTCATTTCCTTAAAACAAACCAAAACCTTAAACGTTAACCCATGATGTGTTCATCGTACCGTTCTTCTGTTGCAACACTAAAACCTTGTTACATAGAACAAGATAACGGTTTAGCTTCCTTAAAAAACATGGATGTTTCCGGTCATGCTAATAGTTTTGTTACGAAATCAATGATAACCATGGGTTATTCTTATTCCAATTCCAACAGAACTAGTTTCAGGAACATGAATGTTTCTTCACCTAGATCTGGTGGAAGATTCTATGATACTAGATTTGAAGATCAACAACCGCACTTCCTTGAAGCTTGTTCTCTTTGTAACAAACCACTTGGTCACAATAAAGACATCTTCATGTATAGGGGTGATACACCTTTTTGTAGTGAAGA…
F01.PB810	ACAACAAATTGGCTGCTGGAGAGATTGGCTGCTCATCGTCAATACGTAAAGAAAAGAGGAGAGATGAAGAGCTTCGCACGACGCGGTGCGATCACAACGGCGGGTTTGGGGGCGAGATCTTCAATTGCCACGATGGGAAATGGAAGCAGGCCGCTACTCGTGCCGATGACGAATGGGATCATCACCTCTTCATCTGCTGCTGCGAGCTACCACTCGGAGGGCGGCAGCGGTCGGCACCCCGGCTTCTGGGGACCCGACAACCCCGCCTACGCCACTACCATCCTCTGCGTGCGCAAGGGCAACTCAGTGGTGATGGTGGGCGACGGGCAGGTGACGCTGGGCAGCACCGTGGTGAAGCCCAACGCACGCAAGGTCCGCCAAATCCGTCCCGGCATCGTT…
F01.PB811	AGCGCAGATGAAATGAAGGGGGTAGAGAGTAACCTAACATACTGACATCGGTCAAACATCTCCGGCGACGCAACCAATGAATCCTCATCATCATCAGCCGCAATCAAGTTCAAGCGAAGGAAGGGAAGATGATGATTCTTCCCTCTCCGAATTCTTATCTTCTTTAATCGATTATACTCCCACTATACCTGATGAATTGGTTGAACATTACTTGGCCAAAAGTGGCTTTCAATCTCCTGATGTTAGATTGTGAGTGTGTCTCTTTTCTTTTATTTTTACTCAAGTTTGATTCTAAGCCATGTATTTCTTGTTCATATACCAATATTTCAGGACTAGATTAATAGCTGTTGCCACTCAGAAATTTGTTGCAGAAGTTGCAGCCGATGCTCTCCAGTATAT…
F01.PB812	AAGGAAGAACGAAACAAACGAAGGTGTCTGGTTCTGTTCTAACTCTCTGAAGCACTGAGTCGACTCGGAGCTTGAGAGCGAGTTAAGTTTTTTGACTCGGAGGAGAGACACTACATCATGTCTGGTATTGCTCGTGGACGTCTTACCGAGGAGAGGAAGTCATGGCGGAAGAATCATCCTCATGGTTTTGTTGCGAAGCCTGAGATTCTTCCTGATGGGTCTGTGAATTTGATGATCTGGCATTGTACTATTCCTGGAAAAACTGGGACTGATTGGGAAGGTGGCTTCTTCCCACTTACACTACACTTTAGTGAAGACTACCCTAGCAGCAAGGTTTCTTCCACCCTAATGTTTACCCATCTGGAACTGTTTGCTTGTCTATACTTAATGAAGACAGTG…
F01.PB813	TACTACTCCGAGGAAAATGGACCTGTGACCAATATCGATCCAATTGGGAATTCGCCGGTGATTGTTGGGAAGGAATCACTTAAGAAGATTGCTCCTACTTGGATGAATGTTTCGCTGGCGATGAAAAAAGATCCTGAAACTGATAAAGCTTTTGGATGGGTGCTTGAAATGTATGCTTATGCTGTTGCATCTGCTCTTCATGGTGTTCATAACATATTACACAAGGACTTCATGATTCAGCCTCCATGGGACAAAGAACTTGGCGAGAAGTACATAATTCACTACACTTATGGTTGTGACTATAATATGAAGGGCGAGCTGACCTATGGGAAGATTGGTGAATGGAGGTTTGATAAAAGATCCTATGATGGTGTTGCTCCTCCAAAAAATCTGACAATG…
F01.PB814	CACCTGGAAAGCCATTCAAGCGTCCACCTCCACAAATACCTGTTTACAAATATAAGTCTCCTCCTCCACCTGTCTACTCACCACCACCTGTATATAAATATAAATCTCCTCCTCCACCCGTTTACTCACCACCTCCACCACACTATGTCTACTCTTCACCTCCTCCACCAGTCTATTCCCCACCTCCACCACATTACATCTATGCGTCACCTCCTCCTCCTTACCACTACTAGATAGTGGCTTACCCTAGTATCCCATGGATTTGAGGAATATATATATATATTGGAAATAAAGAGAACAAGTGCAAAGCAGGAAGATGCATTTCACTATATACAAGGAAAAAACATTGGAAGGAAAGATTCCACGCACTATGTCTCAAGAAAAGTCGCTATTCTTTTC…
F01.PB815	GCTGGTAGTTTCATACAAATGCCACTGCTGCGAACAACCAACTATAAATCTTCCCCTAAAAATTATATGTCTATTACAATGTAAGTATATGTTTTTCATTAAAGTTTTCATCCTGTAATCATATATTCAGATAATGAATTAACATTGGATAGTATTCTATGAACTAATCTTTTGTTTTTGTTGATATGATCAGAACATGTGCAAACCATAAATATAAAGCAAAACAAGTTGATAGAAGCGGAAATGCAGGGTATGGACATGGCCCACAGACGACTAGTATTAAACTCAAAAGCACAACAACGACCAGAAATCTTCAACTTGACAACACTTATCCCACAACAATCTTGAATACTGCCAATGATGAAGATGATCACAGCACAAGTAGTCCTAAAAGGATTA…
F01.PB816	ATTGTCGCTAGAAAGGTGCTTAACCTGGAGAATCAACAACAAGATGCAGCAGGGAGGAGGATCTGAAACGGAAGTTACATGGGAGGACCAGCAGAATATCAACAAATTCGGAAGGTTGAATAATCGCTTACATGAGCTTAACGATGAGATCAAATTCGCTAAGGAAGCTAATGATAATTTGGAGGATGCGAGCAATGAGTTGATTCTCACTGATGAAGAGGTTGTTCGGTTTCAAATAGGAGAGGTTTTTGCTCATGTGCCGAAGGATGAAGTTGAGAGCAGGATAGAACAGATGCAAGAGGCAACAAGCCAGAAATTGGAAAAACTTGAGGAGGAGAAACAGTCTGTGGTTGCTCAGATGTCCGACCTGAAGAAAATTTTGTATGGGAAGTTCAAAGA…
F01.PB817	tGATGCCAACTATGTTTACTTTATGTTTCTTTAAATAACAACAAGATAATACAATCTTGGGGCTGATCAATCACCATGTCCGACATAGTTAAAGATGCTTGGAAGAAATATCTTCTCCAGCTTCAGCTTCATCCTTTAAGAACCAAGGCAATTACTGCATCAGTTCTAGCTGGTTTTAGTGATGCTGTGGCACAGAAAATTTCTGGAGCTAAGAAGCTTCAACTCAGAAGGATTCTTCTTTTCATGCTCTATGGTTTTGCCTATTCGGGACCCTTTGGACATTTTCTTCATAAATTGATGGATACACTTTTTAAGGGGAAGAAGGGTAATGAAACTGTAGCTAAGAAGGTGATTCTTGAACAAATAACTAGTTCACCATGGAACAACTTTTTCTTCATG…
F01.PB818	ATTCAAACCAAAATACAAACACCTTTGTTTTCTCTCTTCAATACTATTAATTCCAACTGTATCAAATTAGGGTTTTATTTTATCATTATATCATGGGAAATTACGTTTCATGCACCTTAGCTCCACCATTGATGAGGAACGCCAAAGCTACAAGAGTAATCCTTCCAACCGGAGAAGTGAAGCAATTTAGAGAAATAATGAAAGCTGCTGAACTTATGTTAGACAATCCAAACTATTTCTTAGTCAATTCTCGTTCTCTTCACATTTCTAGAAGGTTCTCTCCTCTTGCTGCAGACGAAAAATTGGAATTTGGAAGTGTTTACATATTTTTTCCTATGAGGAGACTCAACTCTGTGGTCACCGGGGCTGACATGGCTGTGCTCTTTCTGGCCGCGAATT…
F01.PB819	AATCACATACAAGTTCCAATCATAACATATCCTAACAATGAAACATGTTTCATCACTCACCTTCTCCTTCCTCATCTTTGTTTTCATCACAAATCTTTCACTAACTTTCTCAATAAACTTTGTTGAGCAAGTATTGGACGTAAATGGTAACCCCATTTTCCCAGGTGGGAGATACTATATTTTGCCTGCAATTCGTGGCCCCCCTGGAGGAGGATTAAGACTAGCAAAAACTGGAAACTCGGAATGTGCAGTTACTGTCCTACAAGATCACTATGAAGTTATAACCGGCGAACCAGTGAAATTCATTATTCCAGGAATAAGTACTGGTATAATTTTCACTGGCACAGAGATTGAGATTGAGTTCACAAAGAAGCCAAACTGCGCGGATTCTTCAAAGTG…
F01.PB820	TACAAGAACAACCAATGCAGCAGCAACAACAGCAACAACAGCAACAACCGGTTCAGGTTTATCCAACCGCTTACACATACCAATCACCACCGGAACCTGACCACCATTCATCAAATGGATCATTTGGGTCAGTATTTGTTGTCTTAGCCATAATAATAATAATATCTGCTGTTGCTTGTTGTCTTGGAAGGTTTTGCAGCCGCCGCGGCAGCGGCAATAGCAAAAGCCACAGCCAGAAACATGTTAAGCCACAGAAACAGCAGCAGAAGCAGAACCAACACTCACGTCCAAAAGAAGTTGATATTGAATTTGGATTTGACAAGAAAATTGCAGCTTCTAAGCCTGTGAATAATGGACATGGAGGAGGGGTTAGAGTTCAGAAGCCAGTTTCTCATGGTC…
F01.PB821	ACTGTACTCTTCTCTTTGGTTTTTCTTTACTTTACTCATACCTCTCAAAAGAGAGAAAAAAACATGGAGCTTTCTCAACTTGGTTTCCTTGAGGAACTACTAGCTCCAAGAAAAGACACATGGAGCACTTTATCCACCGGTTTAAACGACCTACTTCTTCCCAATGGTTGGAAGAGAGTACTAAAATTAGCTGTAAAGTTGAGGAGCAAGTGAGTGAGATTCCTGTTTTTAACATGGGTTTGTGTGGTGGTAATGGTCAGAAGAAAGGTAAATCGAAAAGGGTTGAAGGACAGCCTTCCAAGAATCTCATGGCGGAGAGAAGGAGAAGGAAACGTTTGAATGATAGGCTTTCCATGCTTAGGTCAATTGTCCCTAAGATCAGTAAGATGGACAGGACAT…
F01.PB822	TTACTGGAAATGGTTTGCCGGTAACTTGGCCTCAGGAGGTGCTGCTGGTGCTTCATCCCTTTTCTTTGTCTACTCCCTCGACTATGCTCGTACCCGTCTTGCAAATGATTCAAAGGCTGCAAAGAAAGGTGGTGGAGGAAGACAATTCAATGGTCTTGTTGATGTCTACAAGAAGACATTGGCAACTGATGGTATTGCTGGACTTTACCGTGGTTTCAACATTTCATGTGTTGGAATCATTGTGTACCGTGGTCTCTACTTTGGAATGTATGATTCCTTGAAGCCAGTTCTCCTAACTGGATCTCTGCAGGATAGTTTCTTTGCTAGTTTTGGCCTCGGATGGCTCATCACCAATGGTGCAGGTCTAGCATCTTACCCAATTGACACTGTCAGAAGAAG…
F01.PB823	TGATCAACCTCATTCAACCAAAACAACCAAACACCTTTCAATAACATCTATGTACAAATTTTAGAAACCATGATAAACAACAAAATATCTATTCTTTTTGTTCTTATATTTTTCATCATTTCAGCTTCTTGTTCTGATCCTGATCCAGTTCTAGATTACTGCATAGCCAAACCACAAGAAACATGCAAGAACTCATCCACAGCAACCATTGAAGATTTCACTTTTTCCGGCATAAAACTCCCCGGAAACTTCAAAGAAACCGGATTTACTTCCTTAGGAGTGAATTCCAACGTGTTTCCAGGCTTAAACACTCTTGGAGTTTCATTTGTCAGAGCTGATTTCGACATAGGTGGTGTTAATGTTCCTCACTTTCATCCAAGAGCAACAGAAGTTGCTATA…
F01.PB824	agtGTTGATTTCATAATAATAATAACAATAATTACTTAGTATTTGGGTGGTTGAAACCATGGATAGGCAACAATCAATAGAAGTACTATCAGATGCAGATAAATGGGAGAATCAGAAGAATTCATAGAAAAGAAAGAAAAAGTTCATCCTCCTCATCATCCCTTTACACAAGTTGGAACTGTTTCTTTCCCTGGCTTCTATGGTAAACATAGGTTACAAGCTTCCATATCTAACCTCAATAACCAAATCAATATTTTGCAGGAAGAGTTGGAAAAACTTGAAACAGTAGGTGAATCTTCCATCATATGCAAGGAGGTCATCTCAAGCGTTGAATCTAATCCAGATCCTCTGCTTCCATGGATTCAAGGCTCAGTTGATGCTGGTACTGGTTGGGATCGA…
F01.PB825	AGACGCGTAATCGTAGTAGAATAAGGGCAAGTTTGTGAGAGATTTTGAAGGCGACGAAATATGTCTGGTATTGCTCGTGGACGCCTTGCAGAGGAACGAAAGTCATGGAGAAAGAATCATCCTCATGTGAGTACCATTCATTCATTCATTGATTAACAGCTTTTATTCTATTTTGTTATCATCAATTTGGTGTTCTTGTTTCTATGAATTTAGGGTTTCGTTGCCAAACCTGAAACGCTCCCTGATGGAACTATCAATTTGATGGTCTGGCACTGCACTATTCCTGGCAAGCAAGGGACTGATTGGGAAGGTGGCTATTACCCGCTCACAATGATCTTCAGTGAAGACTACCCGAGCAAGCCTCCTAAGTGCAAATTCCCTCAAAGTTTCTTCCACCCT…
F01.PB826	CAAGGTAATTAATAATTTAATATACTAATTAATCACTTTAAAAAATTATATTAGTATCTCAAACTAATTTTTAGTTTTAGAGAAGATTAACATTTAACATATTGAAATATAAATATTAATGCAGGATCCAAGGGGAATGTACTTCGATAGAAAAGATAAGGAGGATGCGAAAATCGATCTTCAAAGCAGAGGTCTTTGTTTAGTTCCAACTTCATGTACACCAATAGTTTATAGAGAGAACACTGGAGCAGATTACTGGACACCAGCATATAGAGGATGTTTGTATAGATAAAAAAAAATTATGCATGTCTTATGCTAAAATAGTATGTGGCTCTATGTATTTTAATTTGCTAGAATCTTGGAAAAGTGTATGTATGATATAGTGAATAAAACATCATA…
F01.PB827	ATCCTTCACTAACAAATATCACATTTCAAATTGAGCTTGAGTTGAGTACAATGGATTCCAAAATCGCATTCCTCATCCTTGGTCTATTGGCCATGGTTCTTCTTATTTCCTCAGAAGTCGCAGCTAGGGACTTAACCGAGACTTCAACTAATACCAAAGATGAGGTTGTTGAAAATTCCGATGAATTAAATGATGCCAAATATTACGGTGGAGGCTACAATAATGGTGGCGGCGGTGGTTACAATGGTGGTGGAGGAGGTTACAACCATGGTGGCGGCGGCGGTTACAATGGTGGTGGAGGAGGCTACAACCATGGTGGTGGTGGTTACAATGGTGGTGGAGGAGGATACAACCATGGAGGCGGTGGTTACAATGGTGGTGGAGGAGGCTACAACCACG…
F01.PB828	ATGTGCCACTAACCAGATATTTATATCCACAAAACCACATTTCTTTCTTTTCTTCTTGTTACTGCGTCTTTTCATCTTCTTTTCCATTCTCTTCTCCGTTCTCTCACAAAACGATGCCGTTGTCTCTTGATACCAGTGGAAGATCTAGCTTTGCTGATTATGTCTCGATCTGCAATCAGGATTTTCAAGAGGAGGATTCTGATTCTGATTCCTGCGTATCTTCGCACTCTTCTCTTGGCAGTGATTCGTCGGAAGATTGTTCTGACCGGGAAGATTCCGGTGAAGTTGAGAAGAAAAGCGGGTTGGATAGTATGAATGATTTGGAGCAAGATTTGCCGGTCAAGAAAGGCATATCCAACTTTTATATCGGCAAATCAAAATCATTCACAAACTTAGCAG…
F01.PB829	AATCGAACAGCTGAAGATGTCGCAGACCAAGGCCGCCGCCGCTGCTACCCCTGCCGGAGCCGCCCCGACCAGGACCAAGAAGCAGAACCCGATGCGCAAGCTGAAGATCGACAAGCTGATCCTCAACATTTGCGTGGGTGAGAGCGGAGATCGTCTTACCCGTGCCGCCAAGGTGCTCGAGCAGCTGTGCGGTCAGACCCCCGTCCAGTCGAAGGCCCGCTTCACCATCCGTACCTTCTCGATCAAGCGTAACGAGAAGATCGCCGTTCACGTCACCATCCGTGGCGCGAAGGCCGCTGAGATCCTCGAGAAGGGCCTCAAGGTCAAGGAGTACGAGCTCAACGCCAGGAACTTCTCCGACACTGGCTCCTTCGGCTTCGGTATCGACGAGCACATCGA…
F01.PB830	AGGACTGCAAGGAACCTGTGGTCTGCTTATCTGCTTTTGTAATTTTCTTATTTCTTTTTATTTCTTTATTCGTATTATAAATTTATCAAACCGACTCATCCAAATTTAGTACTATACATATACACTTTCTCTATTGAAAGTTCTGAGTTTTTCTCTATTGAAAAGTTAGCTATGGTGGATCATGAGATCGTGTGCTGCATGTGCGGTGATGTTGGTTTCACTGACAAACTATTCCGATGCAACAAATGTCGCTACCGGTTCCAACACTCGTATTGCAGTAATTTCTATGGAGAGCAAAGTGAGATAGTAGAGTGCGATTGGTGCCAAAGCAAAGGGAAAAACAGTGCTGGCTCCAAGAAACAGACGATGAAAGTGACGATCAACCATAGTTATGGAGAG…
F01.PB831	ATTCACCAACTCATTTCTATAGACACACCTGAAAATTAAATCAATGGCCACTAAAGTTTACATTATTTACCATTCTGTGTATGGACATGTTGAGAAGCTAGCTGAAGAGCTTCAAAAGGGAGCTTCATCTGTAGAAGGTGTAGAAGCAAAACTTTGGCAGGTATGTAATCACTACACTCTTCCGAAGTCTGCAAATTCTAAGTCAACCGTCAAAAGTCGATACTATTAATTTGAACAACATCAGTAGAGTTCGAATCCTCTGATGCGAGTTTCTAGTAATTATTATTATTGATACTTCATCTACAGACGATAAAAATAATCATTTAGCCGAAGAGATTAAAATAATAGCTGAGATACATCAGTTAAATGAAATATTGTACTTTTGATTTTGATTGTGAG…
F01.PB832	TCCTGAAACTGTTACTGTTTTCAGAATTGAGAAAACTTTAGAACAAAATGCTACTGATCTTGTTGTTCAATGGCAACAAGTTGCTCCAACTACTGACGATAGGCTTTTCATGAGGCTTCTCTTGCAGCCTATAAGTTCTAAAACTGTCAAAGGAACAAAAACTGTTAGAGCTTCTGTTGTTGCTTTGTTCCTCGGAGGTGCCGATGAACTGGTGGGAATTCTAGCTAAGGAATTCCCACTTTTAGGATTGCAAAAATCAGATTGTCTTGAATTGAGTTGGATTAATTCAGTTCTTTGGTACAATGACGCCGACGAATTCAAAAACGGTGCAAAACCAGAGAGTCTTTTAGATAGGAATCTTAATTCCGCGAGTTTCGGGAAGAGAAAATCTGATTATGT…
F01.PB833	ATCTTTCTTTACCCATTCATTTTCTTGTTCTTTTAATATCAATCCAACAAAACACAAACTACAAAAAAGTGTTAGAACAAAAAATAAGAGATAAATAATACCATGACAGTTGGTGATGCGAGATGGATGCAATAGCAAATCCTTGTAGCTTTGCCAGAGATGCTCCCAACCGCGATTGATTTATGGTGCTTGCGGGTGAGAGGTAAAGGATCTGAAGCGAACCACCGAGAAGTGACGCGGGTGAAGTTTTGCTCTCAATTTTTTCGGCTTTGAATTCAGATGTTTTTGTAAAGGTTTTGGTGTTTGTTTAAGAACTTTTTATTTTTCTTCCTGTAAAAAATAAAACATTCATACAAACATTAGTATTTTATTGTCTTTTGAATCTTGTAGATTTTTAAC…
F01.PB834	GAAAAGATATATGGGTGTTTGATATTGATGAAACTTCACTATCTAATCTTCCATATTATGCTAAACATGGATTTGGGGTGAATCCATACAATGATACATCGTTTAATGAATGGGTTGACCTTGGAAAAGCACCAGCACTGCCAGAGTCACAGAAATTATACAAAAAATTGTTGTCTTTTGGTGTCAAGATTGTGTTCTTAACTGGAAGACCAATCAAACAAACTGATATAACTGCTAAGAACTTGAAACTTGCTGGATATCACACGTGGGAAAAACTAATTTTGAAGGATTTATCAATATATCATGGCAAAACAGCAGTAACATACAAATCAAGTGAGAGAAAGAAGTTGGAGAAAGAAGGATACAGAATCATTGGAAACATTGGTGATCAATGGAGTG…
F01.PB835	ACACATCTCAACCACATTAAGACTCAGAATTTCTTAAGAGTTTGAGTTTCTCTTTTCTCTCTTCTAGTGAGTGTCACTCTAGTTAATTTTCACATAACATAGTGATATAGTTATATTAATTAAATCTCTTCTCTATATTTCTCTGTGATAGTAAGATGAAGCCAGCATTTGCAGCTCTTCTACTTGTGTGTCTTGTCCTCTCCTCATCGATGTTTGAAATCTCAGCACTTGGTGTTGGTATGTTTTTAACCTCAATTTCAATATGTATTACTCTATAAATAGCTATTATTAAATAAATAAATAAAAAATCAAACTTGCGTTTTTGCAGTTGGATGTCTCTGCTTAGCTATCAACTGTGATAGTTGAGGGAGACTTATGTGATAGTTGAGGGAGACTTAT…
F01.PB836	CTTGAGAAATACGAAAACCACCAAGTAATCGTATACATACTACTAGTAACCCTTGAACCAAAGTTCGATACTCCAATCAGCTTTTCGGATTCATTCACATCTTCATCTTCCTCCGGATCTATTCAAATTTTGAGAATGACCAAGTCCATGGGATCTGGTTCACTTGCTGCTATGTCTGTATTTGAGTCTAAATACAAGGAAAGCTTGAGTAGGGATGAAGGAGTTAAGATAGTCGTTGAGGCGATATGTGCTGGTATATTCAATGACTTGGGAAGTGGAAGTAATGTTGATGTTTGTGTGATAACCAAGGGACATAAGGAATATCTAAGGAATCACCTCCAGCCAAATCCCCGTACTTTTGTCAATCCAAGAGGCTTTACCTTCTCCAAAAAGACTGAG…
F01.PB837	ATCATCCATTTTTGAGAGAGAGAAATAATGGAGAGAGATATAGAGATTGAGCTATCAAAGTTTAAGAGAGTTTGTGTGTTTTGTGGTAGTAGTCCTGGTAATAAAACTAGCTATAAAGATGCTGCTATTGAACTTGGAAGAGAATTGGTTTCAAGAAATATTGATTTGGTTTATGGAGGAGGCAGCATTGGTTTGATGGGGTTGATTTCTCAAGCCGTTTACGACGGTGGTCGACATGTAATTGGAGTGATTCCAAAAACACTCATGCCAAGAGAGCTTACTGGAGAAACAGTAGGAGAAGTGAAAGCAGTAGCTGACATGCATCAAAGGAAAGCTGAAATGGCTAGAAATTCTGATGCTTTTATTGCTTTACCTGGAGGCTATGGTACACTTGAGGAG…
F01.PB838	GTTCTCGTTAGCGTTGCCTCAACGCACCGCCCCACTCTTATCAATTTTATTTTATAAAACCTCTCTTCCCTAAAATTCCAACACTCAATTTTTCATTTCACTCCTTCTCTTCTTCCACTCAATTTTTTTTTCCATGTCTTTCAGAGGTCTCAGCCGGCCAAATGCTTCGTCTGGCATGGGTGTTGATGAGAACAGCAAGAGCACGTTCTTGGAATTGAAGCAGAAGAAGGTTCATCGTTATGTGATTTTTAAGGTTGATGAGAAGAAAAGAGAGGTTGTTGTTGAGAAGACTGGCGGTCCTGCTGAGAGCTATGATGATTTTGCTGCTTCTTTGCCTGAGAATGATTGCAGATATGCTGTGTTTGATTATGATTTTGTTACTTCTGAGAATTGTCAAAA…
F01.PB839	AACCACAGAGTGAACACATTTGACACTCTAGAATCTACCAAGAACCGGAAGTGTGAAAGAACTAAAAAAAATGGGTTCAGATCCAAAGGTTCACACTTTCGATGAGGTGGCAAAGCATAGCAAGACCAAAGATTGCTGGCTTATTCTTTCTGGAAAGGTGTATGATGTCACCCCTTTTATGGAGGACCATCCTGGAGGCGACGAGGTTCTGTTGTCTGCAACAGGGAAAGATGCAACTACAGATTTTGAAGATGTGGGACACAGCGATGCTGCTAGAGAAATGATGGACCAATACTACATCGGTCAGATTGATCCAGCAACTGTGCCGCTAAAGCGCTCCTACATTCCGCCTCAGCAATATCAGTACAATCCTGACAAGACTTCAGAGTTTGTGATCAA…
F01.PB840	GGCTACACATACTTGGAAATCTGAATCGATACTGAAGAAAAATGGCAACCATTATTGCTGGCACCTCAACATCTTCAATCATCCGCACACATCTTGTGCACAAGCAACCTCTTGGAGTCTCATTCCAGACCGTTGTTGGTAAGTTTATTTATCCTCAGTTAATTAACATTCCTAGTAAATCAAACAGTTTATTCCAAGCATAATTCTATAGGATTGCCATCAATGGCTAAGGTTGGAAGAGTGAGGTGTTCCATTGAAGGAAAGCCTGGCGTGCAAGAAAGCAGCTCAAACATAGGAATGGGAGCATCCTTGATAGCAGCTATCTCTGCTGCAACCTTGTCAAGCCCAGCAGCCATGGCTTTGGTAGATGAGAGAATGAGCACTGAAGGAACTGGACTT…
F01.PB841	AGTCTTATCTTCAAAGGATGGGTGTGGTGATAATAGACGGCAGCACCGTAACAAACTTCATAGCCGACGACGAGCGTTTCACAAACAGCGTCAATGAACAGTTTTCATCTCTCGATCTCAACAACGACGGCGTTCTATCACGCGCCGAGCTTCGCACAGCCTTCGAATCGATGAGACTCATCGAGGCGCACTTCGGCATCGACGTATCTACCCCGCCGGAGCAACTCACGCGCCTTTACGACTCCGTGTTCGACGCTTTTGACGGTGATGGAAGCGGCACTGTCGATCGGGACGAGTTTAAATCTGAGATCAAGAAGATCATGCTCGCCATCGCTGATGGATTGGGATCTTCGCCCATTCAGATGGTTCTCGAAGATGATCCGCAGAGTCTTCTTCAGA…
F01.PB842	GGATGCAATAGTGCTACTTTAGCTGAGGACCTTATCAATGAGATGTGTCGATTTGGTGCTGCAGAGCTTCATGCTGTTGCTGCTTTGGTTGGAGGAATTGCATCGCAAGAAGCGATCAAGTGAACCGAAGATGAAGAAAAACCAGTGTTGTCTGTAATTAAAGCATTAACATGGGAAGACAAAGCACAAGAATTTAATAAAATCCATTTTGAGGGACTTCAACTTTTTATGACTAGATTAATATTCAGCTAGCACTCAGCATTAATACATGGCAGAATCGACTCAATTTCTCAAATGAATGTCTCATAACAAGACAATTTGTACCAATATCTGGGACCTACATATTCAACGGAATTGATCACAAGTCACAGCTATTGTTATTGTAACTGGTTTTAAGAT…
F01.PB843	GCCACACAGATCCACAAAAATTAAACTTGCCTTCTCTTTTCTTCTCATCTAAGCTAGCTTCAAAAACCTCATCTTACAGTAACTTGCTTCCATCGGTTCTTAATGATAAACCTACACAGAAACCAGCACCTTGCAACGACTCTTCTGCTACTTTCTCTGCTGATTTTGTTGATATGTTCTTCATCATCTGCTAGACCCTTGAATGATTTCAGCCAGCTCGCAGCCACCTCAAACCTTGAACTTCCCAGCGACAGGGTGGTGGTGATGAGGCCGGAGAAGAAAGGACATGTGTCAGTAGTAGCATGCGGTGGTAAAGTACATGGGCCATTGATCTTGAACATGCTTCCTAAGGGGACTGTTCCTCCATCTGCACCAAGCAAAAGACACAACGACGTTAAC…
F01.PB844	GAGAACCTGGAACCGGAAAGACATTGCTTGCTAAGGCTGTGGCCAATTCAACTTCCGCAACATTCTTACGTGTTGTTGGTAGTGAATTGATTCAAAAATACTTAGGAGATGGTCCAAAACTTGTGCGGGAGCTTTTCCGAGTTGCCGATGATCTTTCTCCTTCTATTGTCTTCATTGATGAAATCGATGCTGTTGGAACCAAAAGGTATGATGCTCACTCAGGTGGAGAGCGTGAAATTCAAAGGACAATGTTGGAGTTGCTTAACCAGTTAGATGGTTTTGATTCTAGAGGAGATGTAAAAGTTATTCTCGCAACCAACAGAATTGAAAGCCTTGATCCAGCTTTGCTGCGACCAGGTCGAATAGACAGGAAGATTGAATTTCCTCTCCCTGATATAA…
F01.PB845	ACCCATTATTTGTGAACAAGAGAGATTGTGAACAAGAGGGATCAAAAAAAAAAAAGAAAGGAAAAAAAAACCTCTGTTGATTTCTTATCATGGATAACAAGACATCATCCTCGGCAACAAGACCAAAAACTGCTGATTTGGATGCACCTCTTGATAACATAGGATTTGAGTTTGTAGATATATCAGCTGAGAAAGTTTCTGGAAATCTTCATCTTACCCAAAAGTGTTGTCAGCCATTTAAGGTGCTTCATGGAGGTGTATCAGCATTGATCGCAGAATCACTGGCAAGTATTGGAGCACATATTGCTTGTGGTTATAAAAGAGTTGCAGGAATTCAACTTAGCATTAATCATTTGAAAGCAGCATTTATTGGTGATTTTGTCCATGCTGAAGCCACAC…
F01.PB846	AAAGATTGAAGCGAAGGAAACATAGAGGGAAAACATTCATGAAGGTGTTTCCTAGGTTTAAGTTTCTGTCTAGAGCAGTGGTTCATGAAGAAAACCAAGATGGACATGTTTTGGAGAGAAACATGTATCCTAGTATAACAAAAGAAGGAGGTTTGTGTATATCTTCTTCACTCACAGTTTGGAAAAAATCGCTTCTTATGAATTGTAAAGGTTTCACGGTTATTGATTCGTATGGTAACCTTGTATATCGTGTTGATAATTACTCCTTGCACCCCATGAACTTGTTCTTATGGATGCTTCTGGAAACTCTCTCCTCACCATGCGTCGCCACAGGAAGCTTGGTTTGGTAGACAATTGGTGTGTGTATGAAGGAGACTTAGGGAACCATGGTACGAGGAA…
F01.PB847	ACATATTGCAATTTCCTGGGTTCTCTTCTTCCTTACGATATCAGCAGTGAACCACGCCACAACCGGTAGAAAGAACAAGACATTTCTTCCATTTCAGCAGTGAAGCCATCAGAATTCGTCACTGGTAACTGATACAATGTCACTGAGGCGTTTCTTAGGCTATTCTGATGGCGAGGTCATGAGGTCTGATGCAAAACCTTGTTCTAGACTAATGAGACACACAGCCGGAATCTTTAGTGTTGGTGGAGCATTGGGATTTTGGGTGCTTTGCCGAATGCATTATGGTCCTCGAATTACAGTTCCAAGGAGTCTTCGTTGGGCAGCATGTGGAGCTGTAACGGTAAGTTCAAGCACAGCATTGCTAGTTCGTTTGTTTAGTCCTGAATGTGAGCCCCAGAA…
F01.PB848	AGTTCTCATCAAAGAACATTAACATCAAACATCAAGCAGCACACTTATATAACAAGTGCGGGCTTCACCTTCAATTAACTAAAAAAAAATAATAAAATATTAAATAATATGAACTCAGTTCCCGTTCAAGACTCTGCGTACCCTGCTGGCTATGGCAATGGTAGATTAGAACCAGCACAGTATGGTGTATATGACAAACCTGCAGATAGAAGATTGGCGCCATGGATCACACTGGGGTCCTTATTATTGGGGCATATGCAGTACTCTTGATTATTTTTACCTTCGTTCGCCAAGGTACAGTTGATTCACTCTGGGCTTTGCTGGTCAGTGGTATCATCTTGGCAGCAATAGCAGTACTTGGATTCCTTGCAGGTGTTACCCGCAGGTCACAACTTGCTG…
F01.PB849	GTAATCATTCCAATAAAAAATGAAAGCTCGTTGCTTTTTGTTTCCCTATAATTGGAGCAGCTAAGCTCTATCCCTTTATTAATTCAACCCAACGGAATTCATTTGTTCCCAGCCAACAATTCAACGAAAAAGATTGGTCGGATCCAATATGAATGAAAAATTTTTCGAATTCACCGTTGATACGACATGCTGCTTTTTCCATTCATTCCTTTCTGGATCAGTCGTGGTCTTACAAACCCCTACCGATGGTATGGATGAACCAATTAGTTCATAGAAATGTGTAAAAAATGGAGTCGCACTTAAAAGCCGAGTACTCTACCATTGAGTTAGCAACCCTAATCAAATTACAAACAAGGATCTGTATATCCAATCGCAATAAAAAAAAGATGGAATTCAATA…
F01.PB850	gGTCTGGTTATGGTGGAAGGAAGCAAGATTCTGGATATGGTAGAAATGAAGGGGAATCTGAATATGGTAGGAATGAGGGATCTGAATATGGATCTGGGTATGGTGGGAGGAAGCAAGAATATGGGAGGAGTGAGGAGGAGAATCAAGGTTATGGGAGGAAGACTGAATATGGAGAGAGTGGTGGATCGGAATATGGATCCGGGTATGATGGGAGGAAGAAGAGTGGTTATGGTGAGGAAGAGGGATATGGAGGAGGAAGGAGTGAGTATGAGGTGAAACCTAGCTATGGAAGGAGGAGTGATGATGAGGAGAAACCTAGCTATGGAAGGAGGAGTGATGATGAGGAGAAACCTAGCTATGGAAGGAGGAGTGATGATGAAGAGAAACCTAGCTATGGAA…
F01.PB851	AAAAAGACGAAGCTTTCTCTTTCTGTCTGAGTTCCGAGTTAACTCAGTTACAGACCAAAATGAGTCAGGAATCGTTCATATACAGTTTCGTGGCTCGTGGAACCATGGTGTTAGCTGAGTACACCGAGTTTACTGGAAACTTCCCTGCCATTGCAGCTCAGTGTCTTCAGAAACTACCTTCTTCAAACAACAAGTTCACCTACAACTGTGACCACCACACCTTCAATTTTCTGGTTGAAGATGGTTACGCTTACTGTGTCGTTGCCAAAGAATCTGTAAGCAAGCAGATACAGCTATTGCCAAAAGTTTGAACAAAGAATTTGGACCGATTATGAAAGAGCACATGAAGTATATCATTGATCATGCTGAAGAGATTGAAAAGCTATTAAAAGTGAAAGC…
F01.PB852	gataagGTTAAGGATCTATATTTCGAGTTTCTTCGGTAGCAGATCGTAGCGGTTCACTCGCCTCTTTCTCTCTTCAACGACGTCGTTTCTCTTCGCCGGAAAAAATGTCAGGTAAAGGAGCAAAAGGTCTGATAACTGCAAACAGAGACAAAGACAAAGATAAAGATAAGAAGAAATCAATTTCTCGTTCTTCTCGTGCTGGTTTGCAGTTTCCGGTTGGGCGGATCCACCGTCTTTTGAAGACGAGAACAACTGCTCATGGTAGAGTTGGTGCGACGGCGGCGGTTTACTCGGCCGCGATCTTGGAGTATCTGACTGCGGAAGTGTTGGAGTTGGCTGGGAATGCTAGCAAGGATCTCAAGGTTAAAAGGATTACTCCGAGACATTTGCAGCTTGCGA…
F01.PB853	ACTCAAACACACCAAAGCTATCATCACATATTCATCTCTCTAACTCAAAAAAATGGCTTCCATCAATGTTTTGTCATTCATGATACCACTTCTTCTACTCATAACTTTTTCATCAATGACAAATGTTGAAGGAGCACGTAACCTTCAAAGCATACATGAAGTTTCCAAAATTGATTTGCCATTAACACTACCACTCCTGCATTGCCAGCACTCCTGCATTGCCAGCAAACCTGCTCTGCAGCAAACCTGCTCTACAGCACTACCTGCTCTACCTGCACTTCCAGCACAACACCTTAAAAAGTTCTGATCCATAGTTTCCTACTGTTCCAAGTGTGCCTAAGCCATAACTACCGAAAAAGTTCATCAAGTCTATGCATTGTATTCTAAGTATTGAGTGTG…
F01.PB854	GTTTCCTTCACTTCAAGAAAGAGAAATATGATAAGAATCCAGCTTTGTATGGTGAACTTGCCAAAGGCCAGAGCCCTCCGTACATGGTGTTTGCATGCTCAGACTCAAGAGTCTGCCCATCTCATGTTCTAGATTTCCAGCCAGGAGAAGCCTTTGTGGTCAGAAATGTTGCTAACATGGTTCCACCATATGACCAGGCAAAATATGCTGGAACTGGTGCTGCAATTGAGTATGCAGTTCTGCATCTCAAGGTTTCCAACATTGTTGTCATTGGACACAGTGCTTGTGGTGGTATTAAGGGACTTTTGTCCTTTCCATGGGATGGAACCTACTCCACTGATTTCATTGAGGAGTGGGTCAAAATTGGTTTACCTGCAAAGGCAAAGGTGAAATCACAAC…
F01.PB855	TGTGTGTTTTGTCCCCACTATAATATTTCTGGTCTGTCCTTGGGTTTTCTCTTTATTATTAACCATTTGGAATAATTGTGTCTGACATGAGAACAGGTGGTGAGGTTCACACATGTAATGAAAGTATTGAAGAAGTTGATGAGGAGAACAAAAAAATCACTTACAAGCTGTTTGGTGGAGATATTGACAACTATGCAGTTTTTAAGCTTACTCTTGAAGTAATTAATAAGGCTGATGGCACTGCTGCTGTTAGATGGACTATTGATTATGTGAAAATCAATGAAGATGTCGATACTCCAAATGGCTGGATGGATTACCTTAGCAAAGCCACCAGAGACATTGATGGTCATCTTATCAAAGGTGAAAAGGTTGCTCTATAAGTCATAAAGACATTATATC…
F01.PB856	AGCCATTCTCTTTGAGGAGACTCTTTACCAATCCACAACAGATGGAAGGAAGATTGTCGATGTGCTTATCGAGCAAAACATTGTTCCCGGTATTAAAGTTGATAAGGGTCTGGTGCCCTTGCTGGTTCCAATGACGAGTCATGGTGCCAAGGTCTAGACGGTCTTGCCTCTCGTTCGGCTGCATACTACCAGCAAGGTGCCCGTTTCGCCAAATGGCGTACTGTTGTGAGCATCCCCAATGGTCCCTCTGCTCTTGCTGTCAAGGAAGCGGCTTGGGGTTTGGCTCGCTATGCTGCAATTAGTCAGGACAATGGATTGGTCCCAATTGTGGAGCCAGAGATCTTGCTTGATGGAGAACATGGTATTGACAGAACTTTTGAAGTAGCCCAAAAGGTTTGG…
F01.PB857	ACTACTTCTCATAAGAATGAGAAAAGAACATACTACTAATAAACCCTCGGAAAGGCCCAATATATGGCTTAAGAAACCCTAATTTCAATTTCTACTGTTCTTTTTTTCCTCTTCTAGTTTAACAAAACAACGACAAATTGAAGTGTGTTGTAGAACAGAGAATGGCGGGGACAGAGGAAGAAAGCGCAGTGAAGGAGCCTTTGGATCTCATACGACTCAGTCTCGACGAACGTATCTATGTCAAACTCCGTTCTGATAGAGAGCTTCGTGGCAAGCTTCACGCTTATGATCAGCATCTTAATATGATTCTCGGTGATGTTGAAGAAATTGTTACCACTGTTGAAATTGATGATGAGACCTATGAAGAAATTGTTAGGACTACAAAGAGGATAGTCCCTT…
F01.PB858	CCATCTCTCAAAAAACTCTCTTTTCCCTCTTCTCCACCCTTTTCACCCCTCAAACATTTTCTCTTCATATTCCTTATTCCTTTACTTTGCACAATATTAACCTTACTCTTAGAAATTATTTTTGTTTGTTGAATATGGGATACTCAGAGAAAGCACAAGTAGAAGGAGGAGTTGAGTTAGAGAATAACAAAAAATGGGTTATAGCTGGAGTTTCTTTACGAGCTTCATTGAAGCCAATTCTAACCATTCCCATAGAAAAACAACAACAACATCAGCAACAGAAACAAGACGAAGAAGTTGGAATTGTTACAGATGAAGAGTGTTCAACACCAACAAGCGAGGAATCGAAAATTCCAACGTTGTTCACGTGTCCACCTGCTCCTAGAAAGCAAAAATCTT…
F01.PB859	TGGAATTGGCCTCAATCATGGGTAGACCTATGCGGTAAAGGAAGAGACCCATCAAAGATTATGGCTTACGTTTCTCATTTCTTGAAGCTGATTCAGTTTGTTGCGCTGTTTTCTGTCTCGGATTTTTGTTGGCCTGCTTTTTACTTTTGGCCCCTTTTTGCATTTGGACAGTTTCTTAACTTCAGGGTTTATCAGCTGCTTGGTGAAGCCGGGACATACTATGGCGTACGCTTTGGAAAAACAATTCCATGGGTAACTGAATTCCCTTTCGGGGTCATCAGTGATCCTCAGTATGTTGGCAGCATATTGAGTCTTGTTGCATGTCTTTCATGGGTTCCTTATCAGTACGTTCTCTTGTGGGTTTTAGGATATGTGTTTATGATTCGCGTTGAGTCGAAG…
F01.PB860	CAACATGAAAGTGGAAGCACCGAACCCTCTGAACAAAATTTTGTGGTTGGCACTATTATGCTCATTTCAAGTTGTTGCGGTTGGGCTAGTTTCTTTATCTTGCAATCTTTTACTCTGAAGATGTATCCCGCAGAGCTTTCTATGACTGCATGGATATGCTTTTTGGGTATTTTTGAAGGTGGAATTGCTACATTTATATTTGAACGTGACATGAGTGTATGGTCATTAGGGTTTGATTCTAGGCTTCTTGCATGTGTTTACTCTGGTATTGTGTGCTCCGGAATGGCTTACTATATTCAAGGTGTTGTGACAAGGGAACGTGGACCTGTGTTTGTTACTTCTTTCAGTCCTTTGTGTATGATCATCACAGCTGCTTTGGGTTCTATTGTCTTAGCTGAA…
F01.PB861	AGAGATGGCTTTAATGTATATGTCATAATTCTTCAACTATTTTGATAGTCTAGTTATTTATGAGAGCGTCTTATTTTCCACATTTTTATTTCATCTCAATCTCTTCCAAATCACCGCCGACCAAACATGTCTGATTCCACCACCACCGCCGCCGTTACCTCGCCGTCACCAACTCTCCGCCGCCACAACTCCATAACTGCCACAACACCCAACAACTTTCACCGTTCAGCAAACAAACCACCCCTCCGGACAACAAGCTTAGATTTGGAGCTTCTCTTACTCAAATCTCCCTTCACTTCATACACATCACTCAGAGACATGCTTCCTTCTCCTCACGCCGCCGTCAATTCTCCCACCGGTTCATCCAACACCATCAACTCCGGCTACGAGATCTCAATC…
F01.PB862	AAAATGACTGTAAGTTTCAACAAGAAACAAGTCTTCAATGGCCATGAGTTTTTCCCTTCCACTATCAACACCAAACCCAAAGTTGAGATTGATGGGGCTGACATGAGATCCTTCTATACACTGGTGATGACAGACCCTGATGTTCCTGGCCCTAGTGATCCTTATCTCAGAGAACACTTGCACTGGATTGTGACAGATATTCCAGGAACAACAGATGCTACATTTGGGAAAGAGATTGTGAGCTATGAAATTCCAAAGCCAAATATAGGAATACACAGGTTTGTGTTTGTTCTATTCAAACAAAAGGGCAGAGATTCAGTGAGAACAACACCATCATCAAGGGATCATTTCAACACTCGTAACTTTGCTTCACAGAATGATCTTGGTCTTCCTGTTGCT…
F01.PB863	AGACTGTCACCATCACGACGGCTCTTTGTTACTTTCGACCTTGTTTTTAGTTGTTTCAGAGAGGCTTACCACATTCTCCATCTCTCTCATCTCGTAATCACAACGAATCCATCATGTCTCGCCGTTACGATTCCCGAACAACCATCTTTTCACCAGAGGGACGTCTGTACCAGGTCGAATATGCTCTAGAAGCCATCTCACACGCAGGTACAGCCATTGGCATCCTGGCAAAGGATGGTATCGTCTTAGCTGCCGAGCGAAAGGTCACCTCGAAGCTTTTGGAGCAAGACACCTCCGCCGAGAAGCTCTACATCTTGAACGACAACATGATTTGCGCCGTCGCTGGCATGACCGCCGATGCCAACATTCTTATCAACTACGCCCGACAAGCCGCTCAGC…
F01.PB864	AGAAGGTGAGGAGAAGAAAATGTCACAAGAGGAGATGCTTTTAGAAGCTGCTCAAACAGAAATTATGAACTTGCGGAATTTGGAGCGAGTTTTAGCTAGAGAGGAAGAAGTTAAAAGAAGAGCAATTGTGCATAAAACTGTATATAATGGTCCACAGATACGCTACATTTCACAAAATGGTTGTAATTATCTAGAGTTTGCTAAAGGGGCGTCATTTCACTCAGATATTGCCACAGCACCTCAAGAATATCCAGAACAAGCTGTTTGTGTGATTACTGGTTTGCCTGCCAAGTACCGTGATCCAAAGACTGGGCTGCCATACGCTACAAAAGAAGCTTTTAAAATAATTCGACAACGCATTGTGGATGAAAGTGCAAACTCTAGAAAGGAGACTTGTAT…
F01.PB865	AGTGACGCAGAAATTCCATGGCAGAAGAAGGAAAACCCGACGCTCAGCTCTTTCAGCTCCTCTCCAATCTCCTCCTCGAGGTAGAATCACTTACGAATCAAGAAGAAGTTGAGCTGCGTTCTAAAATTGAAACTCTTGGATTAGAAGTCACAAAAGTTCCTTCAAAGTCCACGAAACAGCTTGACGAGGTGGTTTTCGGTCTATAATTTAGCAATTACTTTATAGACAGTTCTCTGCATCTATCTCATGGAATCAAATATCACTATTCTCTTCCTTTTTTTTTTAATAATTCGTGTTGCATTCACAGTTGGAAATAGCTAAGGAGTTGGATAGATTATCAGCAAAATTGGACGATGTTGATGAGATGATATCATCCACCATGGCTGCTGATCCTCAGGT…
F01.PB866	ATTTACAAGTTGTATATGCATTAGAGAACTCATTCTTCACATCAGAAAGAATTGATACAAAACTTCCATGGCGGCCATTCTTTTCAAAGGAATCGCAGCTCGCTCTCTCACCACACGTATAACTAGTTCATGTTATTATGGAATGAAATACTCAACCAAGGTGTCTGATGATCCTGACACACACGATGATTTCAAGCCAGCTAATAAGCTTGAGAATTCTGGCTCTTCTTTGTCAAACATTGTTGAGCAGGATGTCAAGGATAATCCTGTTATGCTGTACATGAAAGGCGTGCCTGATTTTCCACAGTGTGGATTTAGTTCTCTTGCAGTAAGAGTTTTAAAACAATACGATGTTCCTTTAAGTGCTAGAAATATTTTGGAGGATCCTGAACTGAAAAA…
F01.PB867	ATGGCTCTTTCAATGTACCTTCACGTCCATTGTGCCGATTCCAATTGTCTTTCGATTACTGTGCTGCTGCTCGCCTGGCATTCTCGCGTCCAATCTTCTTGAAGAAGGCATTGCTGTCAGCCTTCTTCCGCTTTGCCGATAACTTCTTATTCTGCTCGATATACGCCATGTCCTGGCCACCACTAAGCTCGCCGAGAGTTCCCGCTGTTCGTCGAGCTCCCTTCTTTTTCTTGCGCCCCATAGTGCCCTGATGGAACATGTCGTCGTTCGGGTCATCCTCCTCCATGCTCTCATTCTCCACAAGAACTTTCTGCAACAGTTCACGCCGCTCGGATACATCTGCAAATGCTAGTCCGGGTGTCTTCTCGATGTTTGCTAATTGTGTGATGACCTTGAAAG…
F01.PB868	ATCATAAGTTGAGTTTTTATTTAATCTCAATATATCTCATGAATCATGTGGCCCTTCTAATGACATCAAAGATAAGATGATTTTTATTTTTGCAGGTACATGACTCCACCAAAGGGTGAAGACATGAGATTCTACAAAATTAGTAAATTATTATCATAATGTAATGCTACTAAATTGTGCATCAATCAATCACCGTAAAGAGTTAGTTAGAATCCTATGGATGATGATATTCCAAAGGGTTATGTGGTTGGAGTTGGCAAGAGAACAAGTTGTTTGAGCTAGCTTTAGCTTTAGTTGATGAAAGGCATCCAGAAAGGTGGGAGATGGTTGCAGCAATGGTTGGAGGAGAAAAGAGTGCAGTTGAAGTTGAAGAACATTATGTGATATTGTTGGAGGATT…
F01.PB869	ACTCCACACTCCATCGCCGTTTTATTCAAAACCTCTCGTCGTTTCAACATGCAAACTCTACAACAGAAAGCTTCTGAATGGAGCGGCGTTCCAACGAACGAAGCTTTCTCCATTGACGAAACCAATCTCTTCCAGAAACTTGGCCTTCAAACCTTCATCAACCTCTCCACCAATTTCTACAACAGGGTTTATGATGATGAAGAAGAATGGTTTCGTTCGATTTTTGTTAATTCTAAGAAAGACGAAGCTATTCAGAATCAGTATGAATTCTTTGTGCAAAGAATGGGAGGTCCTCCTATGTTCTCTCAAAGAAGAGGACACCCTGCTCTAATCGGTCGACATCGACCATTTCCCGTCACTCATCAAGCTGCTGAGAGGTGGTTACATCACATGCAACAA…
F01.PB870	ATTGCTGAAAAAGGAAATAAAAGTATCTAAATGAGTTAACTTAATTGTCAAACTAAAAACCTCAATCAAAAAACACCAAACACATCTAGAAAGCTAAATCCATCTAAACTCAACCCACCCAAAACCCACCAAACAACCTCCCCTCCCATCCAAAGAATCTAAACCCACAGAGCTAGCTACCAACAAAACAATGGCGTACGTAGATCACGCGTTTTCGATTTCAGACGAGGATATCATGATAGGAACCTCGTACACTGTCAACAACAAACCCCCAATCAAGGAGATCGCCCTCGCTGTTTCTCTTCTCGTCTTTGGGTTTCTCAGTATCATCATCGGTTTTGTTATGGCTTATAACCATGTCGGTGGTGACACTGTTCACGGTCTATTCTTTGCAATACT…
F01.PB871	GATCTTGTGTTGCTGTTGCTGGATCAGACTACTGTGTCATTGCTGCAGATACCAGGATGTCGTCTGGTTACAACATCCTCACTCGTGATTACTCCAAAATCTCTCACCTAGCTGAGAAGTGTGTGATGGCTTCTTCTGGTTTTCAAGCTGATGTGAAGGCTTTGCAGAAGGTTTTGTCTGCTAGACATTTGACATATCAGCACCAACACAACAAGCAAATGAGCTGCCCTGCAATGGCTCAGTTGCTTTCAAACACACTTTATTACAAACGCTTTTTTCCTTATTATTCTTTCAATGTGTTGGGCGGCCTTGACAGTGAAGGAAAGGGATGTGTCTTCACATATGATGCTGTTGGTTCCTACGAGAGGGTGGGATATAGCTCTCAGGGTTCTGGATCTA…
F01.PB872	AGGGTTTTCAATTCCCAATCCAAACCCTCTCATCAACAAACAATTGAAATCGATTCACAAAAACCGTTCTCAGCGATTCCCAAACACCATCAACAAGAAGCGAAAATGGTGACGGCAAATCAGGAAATGGTTGTTTACTGTTTCGACACCCTCGTTGCTCACTACAATGGTGACCAACCTCTTCCTCCTTCCTTCGAGGATGGTCAACACCCCTTGTTCGTCACATGGAAGAAAGTGGTAAATGGTGGAGAGCCTCGGCTTCGTGGATGCATTGGTTCTTTAGAACCACGTGGCTTGGTCAAAGGCTTCAGAGATTATGCGCTAACTAGCGCTCTTAGGGACCGCAGGTTTCCACCTATAGAGGCTAAAGAGCTTCCTCTTCTGGAGTGCACTGTCTCT…
F01.PB873	TTTGCATTATCGGTCGAACCTGAAAACAAGGAACTTAAATCCTATGCTGCCCATGTTACTTACCTCCGAAGTAAAGGCTTGCCCACGATTCCAACCATGCTGAAGTTGGAAAAAGCTTGCAATCCGTTCCTTCGAACATCCAGTTCACAAATCCGTAAATCGTTAAACATTGCAGTCACAGCAGATGATGCAGAAGCCCTGGGTATCATCCGGCAAGCAAAGGATGATTTTTAGATAATTTCAGTTAAAGACTTATTCTGTATAGAGTAGATTAATGAAATCCCTTTGTGGAATAATGTATGCTTCATTCCATCTTTACAATATGATTTCTGAAATTTGTTTGAGTAAACTGCAACCAGCCACCATGTTCCTAATGGATCTGCCCCAACAGCATCCACA…
F01.PB874	GAAGCTATAGACGTGCTTCTAGAACAGTGGCAGAAAAATGGACTTTCAATGACTGAAGTTGCTAAAAAATTCTCAAACTGCAGTCTTTATGTTACCTGTGAACCATGCATAATGTGCGCATCTGCTTTATCAAATTTAGGTGTAAAGAAAGTGTTTTATGGCTGTTCAAATGATAAATTTGGAGGGTGTGGATCAATACTATCATTGCATTTAAGTGACGCCGTGTCAGCTAATAAGGTTTCAAATGCGCTGGAGGTATAATGGCAACAGAAGCTGTCCTTCTCTTTCGAACATTCTACGAGCAAGGAAATCCAAAAGCTCCAAAACCCCACAGGCCTCTAGCGCATCAGGCAACAACATGAATTTGTATATGACTGGGTTGGTTGAAACTTTTTGTTT…
F01.PB875	AGCGACTACGAACTTTGACGCCCATCCCTCTCTCTCCCTCCCACACCGACAACCGCAATCATGTCTGACAACGGAGAAATCGAGGTCGAGAACCCCACCGGTATCAACATCCTTCCCAAGGATGTCACCGACGAGCAGGGCAGCGTTAAGCTGTTCAACAAGTGGTCCTACGAGGAGGTCGAGGTCCGCGACATCTCATTGACCGACTACATCCAGATCCGCTCACCTGTCTACATCTCACACTCCGCCGGCCGATATGCCGTCAAGCGGTTCAGGAAGGCCCAGTGCCCCATCATTGAGCGTCTCACCAACTCGCTCATGATGAACGGCCGCAACAACGGAAAGAAGCTCATGGCTGTCCGTATCGTTGCTCACGCTTTCGAGATCATCCACATCATG…
F01.PB876	GCCTCTTAACACCTCTAACTCAATAGTTTCTTAAAAAAAACTTGAAAATATGTTCAAAACATTACTTTTAGGGTTATTATTCTTGATCTTCATTCTCACTTTCTCAGCTCATGAGATCACAGCCACATCACAAAATGAAGGTTTAAGTACTTCAAAGCAACAAAGGACTCAAAGTCCAACTGTGGGGTATTTGCATGTTGTTCGACATGCAGAGGTGTCAAAGAAGTCAAAGACAGTTGGGGGAGCCAATAATGTGAAGAATCCACAAAAGGGAAAAAGTAGTGCAAACACCAATTTGATCAAATCTTCATCCTTGTTCATGGTGGTATTGAGTCATGTCATTCCAGCAATGATTCTGGTTGGTGGTTTCTTTTGAATCTCAATGTTTCAAGGTAGTGG…
F01.PB877	ATTCTGAAAAAGAAAGAAAAAATGGATTCATCATCAAAAAACCAAACTCCAGACTATTACCAAAACGTCGTCGTAATGAGACACGGCGATCGCATCGACAACTTCGATCCGTTATGGATATCCACCGCGCAACGACCGTGGGACCCACCGCTCGTTGAAGAGGGTCGGATTCGGGCGTTCTGTACGGGTCGAAAGTTTCGCAATCTTTTCAAATATCAGCTTCATCGTGTTTATGTCTCACCGTTCCTCCGCTGTGTTCAGACCGCCGCCGAAGCTGTTATCGCTCTCTCCGCCGTTGATGATAGCCCCGAAGCTCTCACCGGAGAGTCCGTTAGATTTGATCCTTCCAAAATTAAGGTCTCTGTTGAATATGGATTATGCGAAATGATGAGCAGAATG…
F01.PB878	CCGCACGGAAGAAGAAGAGAAGAGAGAAACCATCGACATCTTCCCCAGCTCAATTCTTCTTCCAATACTAAACCGATACGATGTCGTTTGGATCTTCTCTGTTATCTCCTCCGCCGCATCTTGTTCACCGGAAACGTAACAGAATCTCTCCGTTCAAGGTCGCTGCAAACGTTCCCGATTTCCTCTCTGCAGACTGGTTTGAATCTCGCAAGAAAAAACCGTTTGGTCCAAGATTAGATTTTACTGCAGAAGATGCGGTTCATCATCAGCTTGAAGCGTTGAAGTATAACGATCAGCCTCGTCAAGATTATGGAATTGAAGTCATGTACAGGTTTGCTGGATTTGATCCTTTTGAAAGGTCGACCTATTTTGGACCATTCTTTGATCTCGGTCAGTTTG…
F01.PB879	CTTCACGGTCTTGCTGAAGGTTTTGCTGTTATAACTATTTCGAGTGCACGTAGATGTTGGAGTTATGGTGATAAGGAAGTGTTGATTGTTAAAGATATTCTAGAATGGTGGATTGGTGAGAGGAAGCTTGGGAAAGTTCCGCTTGTGGCTTTAGGTGCGTCGTCTGGAGGATATTTTGTGTCTTTGCTTGCGACTGTTAAGAAGTTTAATAGTATTGTGCTTATGATTGCTGAAGGGATGTTTGAAGAAATAGATATTGACAAGGATTATCCTCCGACCCTTTTTGTTCACATGCCGAGAGATTTTCATAGACAGCGGAAAATTGATGAGTATGTTGAGGTTTTGAAAGGTAAAGGAGTTGATGTAGGTGTTGTTGAATGTATGGAGTTTCCGTTGTCA…
F01.PB880	CTTGCTTATTTTCGTCTCTGGAAAAATAGTTCTGACAGGAGCCAAGGTGAGAGATGAGACTTATGCAGCCTTTGAGAACATATATCCTGTGCTTACTGAGTTCAGGAAAAATCAACAATGGTATGGACATGAATTTATTTATTGTTCATATTGTTATAATTTCAATGAATCGCTGCTCGTATTGTGTATACGACTCTTCTGATTTCTTCTTTTAGCCATCAAGATATATCTGCGTTGGGTGTAGATCAAAGACTTTGCAGTTGATACTATTCTAGGTTGCATTTGTGAAAGCACATACATAGCCATTATACGATACCGACACTTGCACGTTAACACCAGTTACAATTTAGGTGTATGAAATTGATTGTATGTACCAACATGGTGTGGCATAAGTGGTAG…
F01.PB881	ACCTGAAAAGTGAGAGAGAGTGAGCGAAGTTTGTAGAATTAGAATTACAGTCTCAGACTACGTACTTGCATCGTTTCATCAATGGTGATGGCTCAGGTAGGTGTCAGAACTCGAGCTCGAGCCGCATTAGCCATGGAAGCCACAACCTCACCTCCACCAACTACAAAGAGAAGAAAGATCAACAACAGAACCGAAAATCGTAAATTCGCAGCGACGGTGGAAAATTTCTACGATGAAGAATCTCCGGCATCGTGTTGTTCAAGCAACGGATCCATTCGACTCGATGAACAAAGGATCAAATCGTTAGATCTGGAGGTGGAGAGCGCGCAAGGTGAAACATCAACGTGCAATTGCGATGAAGAAATTGAGAGGAGAGAGATGAGTCGTTCAAGCGAGTTT…
F01.PB882	ACAAGCACAAGCACAAGCACAAGCACAAGCACAAGTTTCAATAGTTGAAAACTAAAGAAACAATAATGAACTCTTCTCTTCATCTAACAGTCACAGCTTTGTGTTGTTTAGTTGTTGTGCTTGGAGGGTTACCTTTCTCTTCAGATGCACAGCTTGATCCTTCCTTCTACAAAACCTCTTGTCCAAATGTTCATTCCATTGTTCGCGAAGTTCTAAGGAACGTTTCTAAGACAGATCCTCGTATTCTTGCTAGTTTCATCCGGCTTCATTTTCATGATTGCTTTGTTCAAGGTTGTGATGCATCGATCTTGTTGAATGACACTTCCACTACTGTGAGTGAACAAGGAGCTTTTCATGACTGAAATTTGATTTTTCAATCATGCTGTTCTGGCTAAAGGT…
F01.PB883	AATTGAGGCTGCACCACCGCTCACGCCTCCGACCCGCGATCAGACACGATACGAGGACGTATTGAGTTGCCGTCTTACTATACGGCCCTTGAAATAAACTTTTGCGTGCGCATCCCGCGCTAGGAAACCTCCGCAGGACCTCCGCAATCACCACACCACCCTCACCCAACTGCACATCCACCCACCCACCATGGCGTCGATAGCGACCAAAGCGGTAGCCGGAAAACCAATCGTCCCACAATGCCTCACGAGTCATAAAGTTGGCGTCGTAGTCTCGGCGGGCAAGATGTCCAAAGCGGTACGGGTGCGCGTCGCAGAACAAGAATGGAATAAGAAGTTCAGAAAACACTTCCCAGCCCCCAAAACATACATAGCCCGCGACCCTAACAATTCCGTCGT…
F01.PB884	ACTCTCTCTTCTCTCTCTTCACCAATTACTATTATTTTTATTTTTGTTACCCATTCTCCTCTTATTCTTTTCACATTTATTTTATATTTTATTATAATGTCATATATACCAGAACCATCAAAATCCCCATCAATGACACTGAACTCAGCAAGGACCCCCAAACCAGGGGCAGGTTCTTCTTCTACTGCTGCAACAAAAAAGAGAAGAAATAAAGATAAAGTTGAAGATAAAAAGAAAAATGATCATGCTGATGAAGTCGAGAAAGTAGAAATAGAAAAGGGAACTGGTGTTTATATATTTCCAAATGGAATCAGATATGAAGGAGAATGGCAAAAGTTTGATGGAGTAGTTAAAAGACACGGTTTGGGAGTATTAGCGTCAGTGCACCCAGCAGAAACA…
F01.PB885	ATCCAACATCTTAAAGAAATGGCATCCATTTCATGGTTCAGCTGTCTTCACATCCGACCAACAGCCTCTGCAGACAACAAAGGTTTATCATATTCCGTAACCGCGGAACATCATAAAACAAGACCACAGAATTCTATCAGTTCTTCCTCAGAAGAAGGATATGCTGTTAATAGAAGACAACTGATTCTTTACACTTCAACAGCAGCCATTGCAGCTTCATCTACTGTCTCAAATGCATTGGCACTCAATGATGTGTCTGAGGATTTTAGTGTCTACACTGATGATGAGAACAAGTTCAAAATAGAGATTCCTCAAGAGTGGCAATCAGGAACAGGAGAATCTGCGGGATTTAAATCACTAACGGCTTTCTATCCAAAAGAGCAGTCTAATTCCAATGTG…
F01.PB886	CCACACTCCAACGACAAACACAACAATAAACAACAATTTCACATTCACAACAAAATACAAACACAACAACTCCACTGTCCCAAAGAAAAACATAACAACAAAAACATTAAAGAAATGAAACTGGTTTGGTCTCCAGAGAGAGCAACTAACTCATACATCGACACCGTTCAAGCAGTACGTACCAGTAGTAAGTGCCAACTTTCCAATGAATCCGGTGTGGCGGAGCTGCTATCCGCTATGGCGGCGGGATGGAACGCGCAGCTGATAGTTGAAACATGGTCACGCGGCGGAGTTATTCCAACGAGTATTAGTTTAGCTATAGCAAGCCGTCACACAGGTGGAAGACACGTGTGTATAGTTCCTGATGAACGGTCGAGATTAGAGTATGCAAAAAGCATG…
F01.PB887	GAGGACCCCATCACAAAACGACGACGTGAGAGATCAGGCCAGCAAACAGACGTAACTGGGATCAGCAAAACAATCGCCAAAATGTCGAACCCCCGCGTTGAAGAACTTCCCGACGAGGAGCCCAAGAAGACCACCGTCCAGGAGCACGAGGATGACTCCAGCGACGACTCCGAGGTCGAGGAGGTCGGCGAGGGCCAGCTCCCCGCTGGTTCTACTGTGATCCACAACCGCAACGAGAAGAAGGCTCGCAAGGCCCTTGAGAAGCTGCACCTCACCCGCATCCCTGGCATCACCCGTGTCACTCTCCGACGACCCAAGAACATCCTCTTCGTCATCAACAACCCCGAGGTCTACAAGTCTCCCAACAGCAACACCTACATTGTTTTCGGTGAGGCCAAG…
F01.PB888	AAGAAATATCTATCACTTTGTGTTGCAACTTTTATTTTAGGAAACAATAGCGAGCATGAAGGTTTTATGTGTGGTTTTTGTGATTTTCATGGTTGTTGCACCTATCGCAGAAGCAAAAATCTTATGTGCTTTAGTTATAGATAGTCTTGGTCCCTGCTTTGATTATCTTTTAGGTGATACTAGTACTGTTTCCTCAGAATGCTGTGATGGAGTGAAAGAAATCGACGCTGCCGCCACCACAACCGTTGATCGTCAGGCTACTTGTAAATGTTTGCAAAATTGTGCTGATAATCTTACTCCTACTTTAAATGAGAGGAATGGTGATATGCTCTTTAAAGTATGTGGTGTTGTTAACAGTCCCTACCAGATTAGTATCTATTCGGAGTGTGAGATGATCGA…
F01.PB889	GCCGTCGCACGTCTCAGATATCACGAAGTACTACTGTACGTCCTTGACTCGGTCACAGGCCTGACCTTTCTGCACACCAACTTCGCACTGACTCGCCGCGATCAGACTCGTCGTCAATCACCCCCCACCCCAATTCAGAAAAGATGGTGCACAACATCCGAACCAAGGACGAGTTCCAAGATGCTCTGAAGAAATATCCCATCGTCGTCGTGGACTTTTACTCCACGCACAGCGCAGAGTCGAAGCACATTGCTGCCACATTCGCCCACGCCTATGAGTTGGACAAGTTCAAGGACTTCCGCTTCGTCAAGGTCGACATCGACGAACTGAAAGGTCTCGCGGAGGAAGTTGGTGTTTCGCAACCTGCTACATTCCACATGTACAAGAATGGAGAGAAGA…
F01.PB890	ATAATAAAGAAATACTTAATGATTTGATCTTAAGATCAAGATATGTCCAACAAAGGAAAAGACATAGTAGATGGATCATCAAGATCTTCTAATTCAACAATAGGTGATGGTACCGGTGGCGGCGATCATCAACAACAACAGCAACAACAACAGATTCCACTCAGTCGTTACGAGTCACAAAAAACGAAGAGATTGGAATACTTTTGGACAATATTTAAGAAACCAAAGGCCACCGGTAGCACTTTCTCAATGCAATTCAAATCATGTTCTTGAGTTTCTAAGGTATTTGGATCAATTTGGGAAAACCAAAGTGCACTTACAAGGATGTTTGTTCTTCGGACAAACCGAACCTCCCGGGCCATGTACTTGTCCTCTAAAACAAGCTTGGGGAAGCCTTGA…
F01.PB891	cTCTCAAAAGAAAAAATGGAACTCCAAATTGCAAGAGGAGAAATTTTTCTAAGAGTGATAGCAATATTGTTCTTGGTATTAACAGCTTTATTAATTGCTTTTGATACTCAAACAAAGGTTGTGTTGTTAAGTATTGAAAAGAAAGTTACTTATAAGGACGTGGATGCTCTCAAGATCTTGTTGTATGTTTCATCTTCAGCTGCTGGATATAACTTACTTCAAATATGGAAGCACTCTTGTCATTCAATAAGATCTCATGATATGGGCATGCTTTGGATTAGTTTGTTACTAGATCAGATTGCTGTGTACTTGACATTTGCCTCAAACGCGGCATTATTTGAAGCAGCTCTATATGCACTTACGGGCTCAGACGCATTTCAGTGGTTGAAGGTATGCAAC…
F01.PB892	ATAGTTATTAAAGTGGAATAAAAATGCAGAAGCTGTTCCGAACCCACCGTACATAGTGTCGCTAACCACCCTACGCATCCTAACCCCACCTCGCCGGACCACCGTCGCATACGCCGCCGGAACTGTCGTCTTCCGATCTGACGCCGACAGCACCCTTGACCGGAGATCCACCGCATCCGAGCAGCTAACAAAGCCGCAATTTCCGAGTCCATATTCCTCCATAAGCGTTCCCTTCTTCAATTCAGCAGCTGGATTTGATTCAAGCTATTGTGCCATCATTTTTAGTTTCAACATTCAAGATGCAGTATTGAAAGTTCATACGTTAGGCAGAATTTCAAGGTCTCAAACAATGACTTCTCTTTTAGGTCTACAAATCATAATTGCAAATTGGTTTTTTTT…
F01.PB893	GTCATGAAGCTGTCTGTCTTCTTTTTCAGATTTCTAACAGTTTTTTTTTTTGTCTGAATTTCTTATACTTTTCTAATTGCTGTGTGTTGGATTTTTTATGATTCAGGATGATGACTGATTACAAAGTGGAGACCATCAATGATGGCATGCAAGAGTTCTTTGTTGAATTTCATGGACCTAAAGACAGTTCTTATCAAGGAGGTGTGTGGAAGATAAGAGTGGAGTTACCTGATGCTTATCCTTATAAGTCTCCTTCTATTGGTTTTGTCAACAAAATTTACCATCCTAACGTCGACGAAATGTCTGGTGCAGTTTGCTTAGATGTTATTAATCAGACTTGGAGTCCAATGTTTGATCTTGTTAATGTGTTTGAAGTGTTTCTTCCTCAACTCCTTATAT…
F01.PB894	ATGGCACATCCTAACAATAAGGAATTGACGCATAGACAGCAGTTCTTTTCCTGGAAGAATTATAGGAACAATCGGTTAAGACACATTTTACCTAAACCACTTCTAGAACCTAGTGCTGCACTTCATGTGCCTGCACTACCACCAGTACCTGCTAGTGCTACGAACGTTGCTGTGACAGCATCTTCTACTCAAACTCCTTCTCCAATGCCATATGGTGTCCCTCCTGGCTCTAGTCTTGCCAAAAACGACATGAGGAATCCTACAGTTGATAAAAGGAAAAGAAAGTGAACGCTTTATATGATATGCTCGATACTTTCTTCTTTCACATCTGGGAATTGAAGTGATGATATTGACAGGACTAATGTTCGCACAAAGTTATTTGTATTACTGTTATTTTCT…
F01.PB895	CTCCTTCCGTTTCTCCAAATGGGGGCATACAGAGCCGATGACGATTACGATTATCTATTCAAAGTGGTTTTGATCGGTGATTCAGGTGTTGGTAAATCCAATCTTCTTTCTAGATTCACAAAGAATGAATTCAGTCTTGAATCTAAATCAACCATTGGCGTTGAATTCGCTACCAGAAGCATTCGTGTTGATGATAAGGTTGTTAAAGCTCAGATTTGGGATACTGCCGGTCAAGAAAGGTACCGAGCAATTACAAGTGCTTATTATCGAGGAGCTGTTGGCGCTTTATTAGTCTATGATGTTACCCGCCACGTAACATTTGAAAACGTGGAGAGATGGCTAAAAGAGCTGAGAGATCACACAGATGCCAACATTGTCGTGATGCTTGTAGGAAACAAA…
F01.PB896	ATATATCATGTCTTCCTACAACACCCTTCACTCCTTTTAAGGAAAGAAATCCTGAAACCTCTTTTTGAATTTTCAACCTGCCAACACAACACTATCTCTAATTCTTTGACTTACTATATATCACTGGTTTCTTAAAGAAAACCATAAAACTCAATGGGTTATGAAGGAAACAGAGATTCTTCTGTTTTGGATGGATTCACTCTGAATCCCCTACCATATCCTGTTCTGTTGATCTTAGCAGTGATCTTCATCTTCCTTGGTAGTTCATGGTACTTTTCCTATGAAGAAGCTGTTGAAAATGCTCAAGAACAATTGGGTTGGATTCTATTTGCCACGCCAGTGGTTCTTATATTTATAGTTCGTTTGTTGTCTTCAATGGATGATTCAGAATGGTTTCCT…
F01.PB897	CAAATGGAATCAGATAAATGATCATGGTACAAGTCATTTAAGCATAGTAGACTCTGAAAGAAATACTGTTTCCATGACTGCTACCATAAATGCGTATTTTGGTGCAAAGATTCTTTCACCAAGTACAGGAATAGTGTTAAACAATGAGATGGATGATTTTTCTATGCCTATGAATGCTTCCAAAGATGTTCCACCACCAGCTCCTGCCAATTTCATCGCGCCGGGAAGCGACCATTATCATCTATGACGCCAATTATTGCCCTCAAGGATGGGAAAGTGAAAGCAGTAGCAGGTGCAAGTGGAGGAATTAGGATTATTGCTGCAACTGCAGAGGTTCTTTTGAATCATTTTGTCAAAGGAATGGATCCGTTTTCTTCTGTAACGGCTCCAAGGGTCTAT…
F01.PB898	gaAGAGAGTGGAGCGAACGACAATACAATCACTGGGAAACGTTCCTCGACATGCCTATTAGAACCTTCTTAGAGGTGGAGCCTCCAAGTCCACTCAGATACCTAATCGGAGCCGCCGTAATGATGATCGGAGTTGTTTTACCCGTCGGTTACATGATGTTCCGTAACAAACGCGTTCCTTCCTCTTCCTCCTACACCAAACAGACGTAGGAACAAGGTTTTGATATAGAGACATGGTGGTGGTAGTGGTGGTGATAGTGATGGGGTGAGAAGACTCTGATTTAGTAGATTTAGGTCACTTAGTGGTGGAGCTTTTAAGCGACCACAATCCTCGAGTCCCTGATAGCCCATGTGTTAGTCATTCCCTATCATCCATTTATCTTGGTGTGTTGATGTCAAG…
F01.PB899	ATCCCAAACCCAAACCTGAAACTCCTGCTGAGAAACCACCTAAATTTTATCCTGCTGATGATGTGAAGAAACCCCTTCTCAACAAGCATAAGCCTAAGCCTACCAAGCTCAGGGCTAGTATTACCCCCGGAACAGTGCTGATTCTTCTTGCTGGTAGATTCAAGGGAAAGAGGGTTGTGTTTTTGAAGCAGCTTCCTTCTGGATTGCTTCTCGTAACCGGTCCTTTCAAAATTAACGGAGTTCCCTTGAGACGTGTGAATCAATCATATGTGATTGGCACATCCACCAAAGTAGATATCTCCGGTGTCAATGTGAGCAACTTTGATGATAAGTATTTCTCAAAGGATGCCAAGAAAAAGAAGAGCAAAGGTGAAGGCGAATTCTTTGAGTCTGACAAAG…
F01.PB900	GTGTCCATAGATCTTAAAAGAAAGATTGGTCTTTGGCTCTTTGCTAAGTAAACAACTCAGTTATATGAAAATTGTGAATCCTTCTGTCTTATTTTGATCGATGGAAAGCGATGATGAAGAAAAGGAGTATGCCGAGTATATGGAGCGATCTCGTAATCTAAGTTCATTCGATGCCATCGAACCTCCACCAGATATGTGCGGCGGTATCAGCCCCCTTCCCATAACTAACGAAGTTCGCGATGATCTTGTTCCCTCTGCGAGCTTGCGTTGCACAAGTACAACACTGATCAGGATACCAATTTGTGTTTGCTAATATTCTCAAGTCAACCATTCAATATGTTGCTGGTACTAATTATTTCATCACGTTTCAAGCAAAAAGTCCAAACGGCCCTCTTGTAA…
F01.PB901	GCTCCGTTCTCATCACCACCGCCAAAGGCAAATTCTTCTCCAACGGCTTCGACTTTCTATGGGCTCGTGCCACCGGCTCCAAGTCCGCAACGGATCGCCTTCAATTCATGATCGATTCGTTCAAACCCGTCGCTGCGGCGTTGATATCACTTCCTATGCCAACGATTGCCGCCGTCAACGGCCACGCCTTTGCCGCCGGGGTTTTGCTCGCGATTTGCCATGACTACGTCTTGATGAGGAGTGACCGAGGTGTGCTGGCCATGCCGGAGGTAGATCTCGCGCTTCCGCTGCCGGATTACTTCGCTGCTGTTGTAAGAGAGAAGATCAAATCGCCGGCGGTGCTGCGTGATGTGTTGTTGGCCGGTGTTAAGATGAGGGGGAAAGAGGCGGTTAAGATGG…
F01.PB902	GATCTTTACGATTAATCGACGAACGACACCTCAATCGAAACCACCACTCGCCATTGTGAATTCTTCCGACTGTCGCAATGGGTATCTGGGACGCCTTCACCGATATTGTCGAGGCTGTGACGCCATGGAGCGTTGTTGAGGCTGAGGCCCCTGCTGAGGAACCCCAGGAGGAGACCGAGTCCAAGAACGAGTCCAAGGACGAGCCCGAGGAAGAGGCTGAGGACGAGGAAGACGAGGATGAAGATGAGGATGACGAGGAAGAGCTCGTTGACCCTAAGGAGACACTCGAGGAAGAGTGCAAGAACTCTCCCCAATGTGCCCCCGCCAAGCACCACTTCGATGAGTGCGTCGAGCGCGTTCAACAGCAGGAGAGCGAGGGTGGCGCTAAGGAGGACTGCG…
F01.PB903	GAAGATTTGGATTTTGGGAAGAAGGTTTCGATAAACGACAAAATGGAAGTGATTGATCCATCCAAAATCGTTGTTCTGCTTCGCGATTTTCTCGATGTTCAACAACGCCGAGCCCAAGCTTATTCCAAACTCAAAAGTGGATTTTCGGACTACATGACTTCGGGAGGAGAGTTGGCTTACCAGCAACTTTGCAGTGGAATCACTAAAGAGTTTAGCGAATGCTCAAAACAAGTCCTCGAAATGGAGTCACTGCTTCAGAGTCCTGACTATAGCCGTGTTGATCTAGCACAAATCCTTAGAGCTGTTCAAGATCAGGAAAAGCAGAAACTGCATCTGACAGCTACCATTCAGCTGTTAAAGAAAGCCGGCCGGCCATCTGAACGACTGGTGAGCCATGAT…
F01.PB904	ATGTTTCAGTTAACTCTACCATACAACAAGCACATTTCATATCACACACACTCACAACACACAACACACAACACAAGGCAAAGGTAACATAGCAATGGCTCAAACTATGTTGCTCATGTCTAGTGTCTCCAGCACCTATTCTGTTACCTTGAACAAAGATCCTTTGCTTCAATTACAGTGTCAAAGATTGAAGCCAAGGTTTTTCTGATATCTCATTCAACCCACTTTTCTTCTAATTCTAAGTCTTTTTCATCATTTTCACACTTCTTGGAGCCATTGGAGCTCTAGGTGACCGTGGTAAATTCGTTGACGATGAACCTACCACCGGAGGTGTCATTCCTCCCGGAAAAGGCTTCCGAGCAGCTCTCGGTCTCAGGGATGGCGGTCCTTTGTTTGGAT…
F01.PB905	GATCTAGAAAGAACAAGTGGTATTCATCCGATGAAAATTCTTCATTTTCTACAAGTGAAAGTGAAAGTGAAAGTGGCCGAGATGATAAGAAAAGGAGAAGGAAAGGAAAGAAGAAAAAGGACAAGAGCTCTAGGAATATGACTATCTTTTCTGATGAGGATGAGCTGGATGAGATAAAAAAGGGCTCTAGAAAGAAGAAGCGGTACTCATCTGATGAATATACAACCGGAAGTGAAAGTGACCAGGATGCTAAGAAAAGAAGAAGCAAAGGAAAGAAGAAAAAGGGTAGGAGTAGAGAGAACAAGATCAAAGGAGAAGGTACCGACGTTGCAGGAAATTCTACAAGTAAGAAGGATATTGCTAGAAAAGAAATGGGGTTGGATTGGATGCTTAGGTCTC…
F01.PB906	GCTGTTATTGGCGCTTAAAACCAAAACCCCAAATCAATTATTTTCCCTCCTTTCATTTCATTTCACATCATATATATTCTCAAACATTTCACCATTCCCTTCAATTCGTAAACCATTTTGAACGAAACCAGTAATCGTAAAATTAGGGTTTATTCACTACGAAAATGACCAAGGGTACCAAAAGAGTCGACGCCGGCGATTCCACTTCCGTTCTCGTTCGTGCCAAAGATGGCAGCGCCTTCGCCAAATGTGATGAGTGTAAGAAGAATGTTCCGGTTGCACTGATTAGCATGCATGATTGTAGCCTTGAAGCCAAAATCAAAATGAATCTTGATTCTCATGTTGTTGAACAAGCTGCTGCTGATGCAAAGAAACCTGAGAGGAAGAAGCCCAGTACTA…
F01.PB907	ATTGCTTATTTTTTCAGTTCATACCTTAGAGAAATGGAAGAGTACATTATAAAGTTAATTGTTGTTGGAGTTTTTTCATGGGCCTCAACTTTTGTTGTAGTCACAAAAATCTTTCCAAAGCGTTCTTTTGATTTCTGCAACAGAATTGTTTCTACAATTCATGCAATTCTAGCTGTAACATTAGCTACTTTATCGGTCGAAGATTGGAAATGTCCACTTTGTCCTATAGCAGCAACTTCTTCCCACAAACAGATGCAAGTTCTTGCGGTGAGTCTTTCATATATGATTTACGATCTAGTTTGTTGTTTATTCGACAAAAAAGTCAATTTGGACAATACTGTCCATCATTTCGTAAGCATTGTTGGACTCATAGCTGGTCTTTGCTATCAAAAGTGTGGC…
F01.PB908	AAAAACAAGCCAATTATTTTCAGTTTGAAACATTGAAATCAATGGGAATTCCTTCAGAATTAAGAGACATGTGGGTGGCCAATAAAACAAGAAGTTTGTTGATTGCTTCTCCTGCTGAAGAACAGAAGTTGTTAAGGACTAATCAATGTACATCTGAAGGCGTGCGTGCTGGATTCAAGGCAGCTGGTATAGGATGTGTGGCCAGTACTGTGTCAACAGTAAGTAGTAATTTTTATATTCTGTTTTGAAACTTTAATGTAACATTTATTTGATGTTACAAAATTCACAGATGGTTGCAGTTCGTATGATTCCATGGGCTAAGGCAAATCTAAATTATACTGCTCAAGCACTTATCGTATCTGCAGTGTCATGTGCATCATTCTTTGTTGTTGCTGACAA…
F01.PB909	TGCTATAACACCTTAATTAGGGTTTTTTTAGGTTTTTCCTGTTATTTTTGTTATTGTTGTTGTAACTGTAATAGCGCTTGATTGATGGCTTCTTCGGGTGGAAATTCGTCTGGTTCGACGAAATTCGGAAGTTCTGGATATGAGAAGGATTTGAACAATTTGATGGATGAGAGGAAAAACAAGAGGAAACAATCGAATCGGGAATCGGCGAAGAGATCTCGGATGAGGAAGCAGAAGCATGTTGATGATATGATGAATCAGGTATCTGATCTCACAAAAGAGAATAAAGAGATTGTGAATAAGATAAATATCACAACACAGCACTATTTGAATGTTGAGGCTGAGAATTCAATTTTGAGGGCCCAAATAGGTGAGCTTAGTCAAAGGTTTCAATCGTTG…
F01.PB910	AAGAAACTCAATGTTTCAAGGAAGATGCTGCGCAAATGCCACACATCACTAGTATTAAGCTGTTTGGCAGAACAGTCTCTATGGTTGATACTCAGAAAACAATAGAGATCAAATCTGATGAAACTGTTGAGAATGAGAAAGCTGGCTTAGAAGAGGAATCAGAGAAACTTGTTACACAGCTATCACTAGGCATGTGTAGTGGTAATTGTCAAAGTATGGAACAACCGAAGGAGAATGCGTGTGGCATCGGTGAATGTGCATCGTCTTTACCATGTTGGAGTTTGTACCAAGGCCTTCCAGCTTTGAGCCTGAAGCCATGCAATCATCAGATTTTAAGTCCTGTGCCTGTCAGGCCTTGTTTGAAGGTAAGAACTCGAGAGGAGGAAAGTTCTTGCACCG…
F01.PB911	AACATTGGATTCGGGGGATGGGAATACACTCCTTTGGAAATTCAAAATCCGTTTCCAAACAACGAAGGTTCTGTTCATCTTTGGCAAGGAGACGAGGATATGTTGGTTCATGTTACGCTACAACGATACATTGTGCAAAACCTTCCGTGGATTCACTACCACGAACTTCCAGGTTCCGGCCATCTCTTCCCTCACGCCGATGGTGTGAGTGAAACTATCCTTAAATCACTTTTAGGCGTGAAGTAGGCTTCTGTATTGGTTGTTGGCTATCCGGAGTCAGCTTCGGCATTTATTATCTCCGTTTCGGAGAATTGAAACTGAAGATCATACATAATACATTATATATGATAAACTTTGAGCAACATTGAGATGAATACAGTTATTCTTGATGATTAAATA…
F01.PB912	ACAAACCACAAACCAACCACAAAACAAAAACTTGTTTTTCTCTCTCCTCAACCAAACCAAACATGGCAACCAAGTTTTTCACCCTTCTTTTCCTTCTAATAACTCTTCTCTCTATGGCAACATCAACACCAACACCAACAAACTTCATCAAATCCTCATGTAGCACAACACTATATCCAACCCTTTGTGTTGAATCTCTCTCTGTCTATGCATCAACAATCCAACAAGACCCTCACCAATTAGTCCAAACAGCTTTATCACTTAGTCTCAACAGAACTCAAACCACAAAAGCCTTTGTAAGAAAGTGCAAATATTTCAAGAATCTTAAACCAAGAGTCTATGCTGCAATTCATGATTGTGTTGAAGTGATTAGTGATGGTGTTGATAGGCTTAGTAGTT…
F01.PB913	AGAATTATTAGCTCTTACTTTCACTTTAATCCGGAGAGAGATATCAAAACGATGCCGTGCCTCAACCTCTCCACCAACGTCAACCTTGACGGTGTCGACGCCTCTTCCATCCTCTCCGAAGCTACCTCCACCGTCGCTAACATCATCGGAAAACCAGAGGCTTATGTGATGATTGTTCTGAAAGGATCGGTACCCATATCTTTTGGTGGGACTGAGCAGCCAGCAGCTTATGGAGAACTGGTGTCCATTGGAGGTCTTAACCCAGATGTGAACAAGAAACTCAGTGCTGCAATTGCCACAATCATTGAAACCAAATTGTCTGTGCCCAAGTCACGTTTCTTCTTGAAATTCTATGACACCAAGGGTTCCAACTTTGGATGGAACGGTTCTACATTCTGA…
F01.PB914	TGCTCAAATTGATGCGGTTTACGCGGCTATAAAGGCGTTAGGACATACCGATATCGAGGTTAAGATTTCCGAGACGGGCTGGCCTTCTAAAGGAGATGCTGATGAGGTTGGTGCTTCACTGCAGAATGCTGAAATTTATCATACTAATTTGTTGAAGAGGATTGAGATGAGACAAGGAACTCCGGCGAAATCTTCTGTTCCTGTTGATATTTATGTTTTTGCACTTTTTAATGAAGATTTGAAACCTGGTCCTTCTTCTGAGAAAAACTATGGTCTTTATTACCCGGATGGAACTCCGGTTTATAACATCGGTTTGCAACAAAGTCAAGGCGGGTATTTTCCAGAAATGGTTATAGAGTCCAAATCCAATATTTTGTCCAACAATTTTGTCTTCTGCGT…
F01.PB915	ATAACACAAACACAACGCAAACAACATTAATCCTTAAAGTTTGTAGAAAAACATGACTGCTGAAACTATGGCTCAAGAAGAAACCACCCAGAAGGTTGAGGTTGTTGTTGAAGAAGGTAAAGTTGTTGTTGATGTTGAAGCAAAGGAAACAGTGGATGTAGATGAATCAAAACCCTTAAAGGCAGTTGAGAAATGCTCTTCTTACAAAGAAGAAAGCAACTTTCTTTCTGATCTTAAAGAGTTTGAGAAAAAGGCTTTGATTGAGTTCAAGTCTAAGGTGGAGGAAGCGATTTTAGGGAACACCCTTTTTGAGAAAAAGGAAGAAGAGAAAAAAAAGGTTGAAGCTTTACCAGAAGGTGGTGAAGAGGGTGAGAAAGTTGTGAAGGAAGGAGAGAATGT…
F01.PB916	ATAGGGGTTTGGGTTTTTCAAGTGGAAAAAGTTTGTAGGGTTTAAGAGTGAGAACAGTGACAAAAAAATGCACAACTCCACTAGAATGGGATTCGGAAAACTCTCAATCTCAAACACAACCACGCTCTTTCGCTCTTTACTTTCCACACCCACTCTCCACCATCACCACCGCATTCCACTCCGCTTCTGCACCGCCACCAACTCCCCCTCCGATTCCGACTCCCCCACTCCTCCCCCCTCACCCGAACCAACCTTCTACGATCGACCCCTCGAGAATGGCCTCGATCCCGGCATTTACAGAGCGATATTGGTAGGTAAAGCAGGGCAAAAACCGTTGCAGAAGAAACTCAAGAGCGGTACTGTGGTTACTCTGCTGTCAATTGGAACCGGTGGTATTCG…
F01.PB917	AAGTACTAAGTTTTGTTTTATACCTTTCTTTCTTAACAAAAAAAAAAGCATCTCTGTCTCATCATGGGTGGATTTGAACATAGAGTGAAGTTCAGAGCAAAGGAGGTAAAGAGATTTTTCAATAAGGGAATTAATGCTGTTGGAAATTCATTCAAGAAAGGATGGAACAGAGTCAAGCATATCAAACGTTGATTGAGTAATCAACACTCATCTTACTTTTATATTTTCTCTATAGGTTTGCTTTTCATGTATAATTAATTTTGGGAATTTTATTATCTTGTGAAGTGTTTGTTTTCCCTTTTTCTTTTGGTTTTTGGATTTTTACTCATGTATAAATATTGTTTGTGTCTGGATTACTACTATTCATTTGAAATTGTTCCAAGTTCTATCCATATCCAA…
F01.PB918	GTTGTCCTCAAATTGAGCCTTCTACGTTTCCCTATTTCCAAATCCCAAATATTTCTCAACAATAAGAGAGATTTCTTTCCCTTTGCTTCTAGGGATTCTCTTATCTCTCTTCTCACCCTTTCGAATCATCGTCATGGCCAAGAGTTCCTTCAAGATGGAACATCCCCTTGAGAGGAGGCAGGCTGAAGCAGCTCGCATAAGAGAAAAGTATCCTGATAGAATTCCGGTAATTGTTGAAAGGGCTGAGAAGAGTGATGTTCCAGATATTGATAAGAAAAAGTATCTGGTTCCTGCTGATCTAACTGTAGGCCAGTTTGTGTATGTGGTGCGAAAAAGAATCAAACTGAGTCCTGAGAAGGCCATCTTCATTTTTGTGAAGAACATTTTACCACCAACAGC…
F01.PB919	acACGTGTGAAGTCAATTCCCTTGTCGCCACTACCAATTGTTCAAGCGACCTTTTCCATTCTCTCACAGTTCTTCATTCAGTTTGCCGTTAAATCATCAAAATCGAGAGAAACAAACGGAAACCTAACGGGGCGTGACCTGAGATCATAACAAAACACATCAATCACCATGTTACGTAGACTCATCTCTTCAAATCTCAAAACCCTAACTTCTTCTTCTCTCCGATCTCCTTCTCCCGCCGTCGCTGTTTCCTTGCTCTCCCGCCACTTCTCCGCTCAATCCGATGAGAGTGCTGTGGGGAAAAAGAAGGTTGAGGATATAGTGCCGATTGCTACCGGTCATGAACGGGAGGAGCTTCAAGCTCAGATTGAGGGTAGGGATATTCTTGAAATCGACCAC…
F01.PB920	GAAGAAAGGTATGCATGTTCCGCCATGGAGGAAGCGTGATTACATGCTTGCGAAATGGATCTCTCCTTCTGCGCTAGGTCAAAGCAAGTCGCCGATGCGGCGGCGCAAGAAACACCGACACGAGAGGTGAATAGTGAATCTGGTGAAGGGAATTGATTTTCGGTGAAGTGAAAGCGTCGCTGGAGGAACTAGTTACGGTGAGTCCAGCATGGCAGTTACCGGCGGTGAAACCGAAGAGTGTTGAAAGAGGAACGAAGGTTGTGACCGGATTAGCCTCTCTGCTCAAGGAGAAACCGTAGAACAAAATTTTGTTCAGTTTTTTTTTTTATTTCTTTTTTTAATCCTGAATTAAAAATTAAAAATTAAAAATATAAAGACAACATTTTTGAGTTCAAATAA…
F01.PB921	ACGAATCCGCACGATGGGTATTCAACAGGATTCACGGCACAAACGCCGCGCCACCGGAGGCAAGCGTGCTGCTTACAGGAAGCACCGCAAGTTCCTCATGGGGCGCCAATCTGCACACACCAAGCTTGGGGAGACCAGAGTTCGTCAGGTCCGTGTCCGTGGTGGTGCTACCAAGCTCAGAGCTCTCCGCCTTGACTCTGGAATCTTTTCCTGGGGAGCTGAGGGTATTTCCCGCAAGGCCCGCATCACAGAGGTGGTGTACAATGGTGCCAACAACGAGTTTGTGCGTACCAACACCCTTGTTCGTGGTGAGGTTGTCTTAATTGATTCTACACCTTTCCGCTTGTGGTGGGAGTCTTACTATGGAGTCCCCCTCAAGAAGACCAAGAAGACTGTTGC…
F01.PB922	TATGACAAATACTCTAAAAGGAGCCGCCGTTTTGCATTTGTTACAATGAAAACCGTTGAGGATGCAAACGCAGCAGCTGAGAAACTCAATGGCACTCAAATTGAAGGACGTGAGATTAAAGTGAATATAACCGAAAAACCTTTAGCAACAGGAGGTTTGTCACTTCAGACTGAGGAATCCCAATTTGTTGACAGTCCGTACAAGGTATATGTGGGAAATCTGGCTAAAAATGTAACATCTGATATCCTTAAAAATTTCTTCTCTGAAAAAGGAAAAGCTCTTAGTGCCAAGGTTTCCCGGACTCCTGGGACCTCAAAATCCAGCGGTTTTGGTTTTGTTACATTTTCGTCAGATGAGGATGTAGAAGCTGCAGTCTCTACTTTCAACAACGCTTTGTTA…
F01.PB923	ATTTGATAATTTAACAGCCAGTAAAAATTGTCTTAAAACTGACTTCGAATTAGACTATATTGCTGATGAAATTTTTTATTTATTTATTTATAACAATTGTTTTAATTTACAATATCTCACTTATTCTTAAAATGAGTGTTCCCAACTTTCTCAGATTCTTATGATAATCATACCCTTGTTTCTTACCATTATAACATAGGTAAAGCATTGGCACCTCTTAAAGATGAAGGTGTATTGATAATAGGTTCTGGTAGTGCTGTTCATAATTTGGGAGCAATTAACCCTCGCGGCGGTGTTGCTCCTTGGGCCTTAGAATTCGATAATTGGTTGAAAGACGCTCTTCTTGATGGAAGTACGTATTTTTTACTGTGTGTTTGGTTCTGCAGTAACGAGTGTATC…
F01.PB924	AAACACAATGATTGATACAGAAGGTGTTCTCCTGTTATCTAAAAGAGCTTAATCTGTCAAGGTCATATGGCATGTCTTCTTTGAACTCATAAGTAAAAAGGATTGCAAGAAAGTGTACGTATCCCTATATATGAGGCATTTAACCAAATGTTTCACACTCCAAGGCTACATGTTGTTTCTTGGCTTCCTCAACATTGCTCTGCATGGCTTGGGATTGCAAGTACTGTTCCAGAAGAGGTGAAAAATCATGCCCCGACTGCAGTTTATATGGATCAGTTTTCATATTTACACATCTCTAATCTCTATGAATATTATTCTCACATTTGGGTTAAAAGTCAGAATTCCAACAGCAGACAAGTCAGATTCTCAAAGAGGATATTAGAAATGGGTTGTTTTCAT…
F01.PB925	CAGAATAGGCCCATGCCAAAGTTGCGAAATACAAAACCAAATTCTGGTCAATATGAGGAAAGGCCGGTTCTTGCAGGCACTTTAAATGTAGCACAATTGCGCCATATCATCCTCTTGCATGAAGGCAAAGCCGATGATCACAATGGGTCTATGGACGTTCACCAGATTGCAGAAAAATTCCAAGTTGAGGTTGTTCAGATTCAGAAAATCTTGCAATTCCTGTCTCATCCTCCAGAGGGAAGAAGCGAAGATAAGAACAAAACACCAAGATAAATGGCTTTACCACAGCATTGATAATTCCTTCCTATCTGATCAAAGGATACTCTAAATAGAATTGTAGTTTTGCCCAATGAAAAGTATACTCAGTCGTCTAGAAAAGTGATTGCCAAATACTCTAGC…
F01.PB926	ATCACACACATACATACTCACAAATTCACATACATTTTGCCGCATAATATTGCATCCTACTAACTCAAAGCATCAATAGTCTCTACAGTTGCACACAACTAAAATAATATTCAGTTTACTACACTTGCAAAGGAGCTATCAATATGAGTTCATCGCACTATTGCCTTCTAACATAGATTATCCAACCAAAAGTTTCAAAGTGTGTTACCATTCTTTGTTCACTCAACGTAGCAATAAGTTGTGAACAACTATCTACCGTGCATACAACAAAATGACATACCAATGATAATCTTCGTAATCTTTGTCTACTCTAGTTCATTTTATTGAACATTGGTCAAATTTGTACCATAAATTATCTCGACCGACCGAGTTTCTTCGAAGGACGTAACATAAAAATTG…
F01.PB927	AAGCAAACGCACGTTAATATTTTGTGGAAACATACTACATCGCCGACCTGTCTGAGATTGATTGTTGTTTGGATGCGATGAATTCAAGTTCGGGGCAGCAAGAATTCGATTACTTTTTCAAACTGTTAATGATTGGAGATTCCGGTGTTGGCAAAAGTAGTATTCTTCTCAGATTCACCTCCGATGATTTTGAAGATCTCTCCCCCACCATTGGTGTTGATTTTAAGGTCAAATATGTCAACATGGACGGTAAAAAACTCAAGCTTGCAGTTTGGGATACCGCTGGGCAGGAAAGATTTAGAACACTCACTAGTTCTTATTACAGAGGGGCACAAGGAATCATTATGGTTTATGACGTAACCCGGCGAGATACATTTACCGATCTATCTCAAGTATGGG…
F01.PB928	ATCAACTTCCCATCTACAACAGCATCTTCTCGCCTCACAACAACTTACTCAACACACGAGTTCTTACTCAACCGACACCAACCCACACACTTTTTCAACCCTCTTTTTCATCTTTCGAAATGGCTCCCAAGGCTGCTGACAAGAAGCCCGCCTCCAAGGCTCCCGCTACTGCCTCCAAGGCTCCTGAGAAGAAGGATGCGGGCAAGAAGACTGCCGCCTCTGGTGACAAGAAGAAGCGCTCCAAGACCCGCAAGGAGACTTACTCTTCTTACATCTACAAGGTCCTGAAGCAGGTCCACCCTGACACTGGTATCTCCAACCGTGCCATGTCCATCCTGAACTCTTTTGTCAACGACATCTTCGAGCGCGTCGCTTCTGAGGCTTCCAAGCTTGCCGCCT…
F01.PB929	AACGTACGCAACACACGAAAGTAATCTTAAAAAAATAAAAAAGACAGCCCAACAAAACAAACTTCAGTAAAAACATCCTCAGAATATGTCCAACATAGAAGAAGTTTCGTCTCCTCCGAAGATACACATTCAGAGTCCACCAGCGGCACCAGATGTGACTGATCGGCAAAACCCGCCACCGCCGACCGGAGGAATAACCGCGATATTGAAGAGGTGGAAGAGGGAAGACTTGATCAAGAGAGGTTCGTTGGGATTGAGAGGGATCGCTTTGCTTTTCTCCCTCATTTGTTTCATTGTAATGGCTAGCAACAAACATGGCGATTGGAGGGATTTCGATAAATATGAAGAGTATAGATATGTGCTGGCAATTGCGATTTTGTCGAGTTTGTACACTGGAGC…
F01.PB930	ACTACCTCCAAATTCAAAGAATTCTTTTCTACATTCCCTCCAAACGATTCGTTTTGCTCCATTTTCGGATCTCACCGCAATGGAAACCACAACCACCATCACAACCAAACCCGCCGCCGGAAGAAGAGCCGTCGACAGGAAGAAAGCCGTTTCCAAATCCTCCAAAGCTGGTCTCCAATTCCCCGTCGGCCGTGTCGCTAGGTTCTTGAAAAAAGGCCGTTACTCACAGCGCTTGGGAACCGGTGCTCCGGTTTACCTAACCGCCGTTCTCGAATATCTCGCCGCCGAGGTTCTTGAATTGGCTGGAAATGCTGCGAGAGATAACAAGAAGAATAGGATTAACCCTAGGCACGTGTGTCTGGCGGTGAGAAACGACGATGAGTTAGGGAAATTGCTTCA…
F01.PB931	ACCGTCTTCCATTTTGTTTCGCATTGGCACCTCGCAAGTCTGTAAACCATGGACGAAGAATCAGCCCGTCCCATCAGAATGATGAACTTCGTCTCCGAAGAGCAATTGCTTGAATCCAAGAAAACAAGAGGCGAACGTGTTGAAGACGGTACTGCCCACAGGGACAGACCTCTCTTCGAGATTCTGAAGGAGAATAAGGATAAGAAGGATGCTGAATTTAATGAAAGGTTTAAACATAGACCTCCCAAAGCTTTAGATGAAGACGAGACTGAATTTCTTGATGGTTATGAAGCATCAAGAAAGGAATATGAACAAAAAGTGGCAGATGAGGAAGCCCAACAGCTGCGTAGCTTTCAAGCGGCAATAGCAGTGCAGTCCAACACTGTGATTGAAATTAAG…
F01.PB932	TTGTCTGTATAGATTGTGAGCCTTTAGAATTGGCACTTTCCTGTGTATACCAGCAAAACTATTATATTCAAATTTTTCCACTTATTTCATGTTTTTCAGGTTGTGCCAACTATGTACACTGACGTCAATGGGAACACGATCCAGTCAAACCAGTTCTCTGTGACAGAACACTTCAGGACAGGAGATGTGGGCCATCTGCAATCCCTCCCTGGAGTTTTTTTCTTCTACGACCTTTCCCCAATTAAGGTGTTTTTTTTTGTTTTTCAAAATTATCATTGCTGTCTGGATAGATATGGAATATCAAAATCAATTACTGCTACTAAGCTTTCTTTACATTTTTCTTTCAAGTTTTGTTTTTCAAATCAGTTTATCTTTTTTTTCTTTTCTGCTTTTCCCTTC…
F01.PB933	GGGGATCAACATCAACAATGGGAGACATTGTGGAGGAAGATGAATCGGAGAAGGTAGAAATCACCCTCAAAACCATCGGTCCAGCTCCACCCTCTCGTCTTCGAGTTCCCTCTTTCATCAAGGTGCGTGATTTGAGACGATTAATTGCAAGTAATGGTCATTTACCCATTGACAACTTGAGTCTTATTCTACGCGGAACTGCGTTATGTGATATCAGAAATGGAGATGATGCGAGCATACAACTAAAGGATGGAGATAGTTTGATTGTTGCGGTCAAACCAAAGCCACCGGTGAAGGATGGCCACGAAAACGATGATGACGATGAAGATTTGAAGTTTCAGCTTCCCCAGTCGTCAAGTCGGTGGAAAAAGAGGCTATACTCTTTTCTACATGATAAGT…
F01.PB934	ACATCACATTATAGCAATCATGGTGCACATACTGAAGCGCATGCGCAAACTACACGAGAAGTTATTATGGATACGATGTGGCCAGGCGCACTTATACTGCCAAAAAGAGGTGTCGAAGATCAGTATGGAGTTCAACACAAAGCTCTACGGAGGACATAGAGGGGCAAGGAAATTCTGGCGCAATATGCTGCCCCGGATGAAATACCGTAACCCATCTATCCCGATCGAAATAGCACGACACAACGATCCCGACGGCCCCTCACTCCTTCACGTTTACACAAGCAAAACCCAACCCGCGACTGGCTCCACAAATTCGCCCACAGCCCAACAGTCAGACTCCTCACCACCGTCCGGCACACCGAACCCACGCAATACTCTCGTGCCTGATACCTCGAAGCC…
F01.PB935	ACAAACATACCTGGCTGGCTGCTGCAAAAGCATTCTCAAATTCCAAAAATTTATAAAAGAAAAGCTTTCGCAGCAGCATGTCTCGCTTTGTTTCTCAATCTCTCCCCTGTTTCATCTTCATCGGTCAGTTCCAGTTTTCATTTAGTTTAATCTAATATTTTTTGATCAAGTAGTCTAATTTAATTACTAGAATGTTGCGGTTCGAATCTGTGTCATGTGATATTTCTGCAGAATTATCAACTGAGCCGAATTAATCTAGTCACTTGTTTTCTCTTTTAGTCGAGGTTTTGCTGCGGCATCTGATGTTTCAGCGAGAGTGGCCCGTGGGAAGTTTGAAGAGAAGCCCGTGTCCAGAGATGGCCAAGAAGCCTGCTCGGCTTGGGTCCCAGATCCGGAAAC…
F01.PB936	ATTCAGAATCAAAACCAGTTAGTATTAACCAACTTCCAAGTAAACCCAAAAACTTGAATAAAAATCACTTTTCTCTTTTCTTCACCCTCTTCAACAATGGTGCTCGAGGCGACGATGATCTGCATAGACAATTCTGAATGGATGCGGAACGGGGATTATTCTCCTTCTCGATTTCAAGCTCAGGCTGATGCTGTTAATCTCATTTGCGGTGCTAAAACCCAGTCTAATCCGGAAAATACTGTGGGAGTTCTTATTATGGCAGGGAAAGGTGTTCGAGTTTTGGTCACCCCTACCAGTGATCTTGGCAAGATCTTAGCATGTATGCATGGACTAGAAATAGGGGGTGAGATGAACCTAGCTGCTGGCATTCAGGTGGCACAATTGGCTCTAAAGCACCGT…
F01.PB937	ATTCACAATTTCAAGATCACAATTTTCCCCTTACAAAAACTTAGGGTTCGCGATTTCCCAAATTTCACCTCAAAACCCTAATCACCACCATGGCTTCCCCAAGAAAGATCACTCTCAAGAGCTCCGATGGCGAAGCTTTCGAGGTCGACGAGGCGGTGGCTTTGGAGTCGCAAACAATCAAGCACATGATCGAAGATGATTGTGCCGACAGCGGAATCCCTCTTCCCAACGTTACCAGCAAGATCCTTGCTAAGGTGATTGAATACTGTAAGAAACACGTTGATGCGGTGAGTGCTGATGAAAAGCCCTCTGAAGATGAACTCAAGGCGTGGGATGCTGAGTTTGTCAAGGTTGACCAGGCAACGCTTTTCGATCTCATCCTGGTGAGTTGTTATCTTG…
F01.PB938	AATCTTCAACCATGTTATCATCTTGTTCGATTGTTGCAATCCAAATTCCAACAGCAACAGCGGTTTCTCCTGTGAAGCAGATAGCTCTTTTCAAACCTCTCAATCTGAAATTTCAAAACGGCAGATGCATCCAACGCCAGTTGAATCACCGTTTGCGGTTACGGTGCTCAACTACTTCCAGTGGTGGGGACCACCACCGCCGTGATGATGATGCTATTGTTCTCCATGTTCGGGGTATGATGTGTGAGGGATGTGCATCTAGCGTCAAGAAAATTCTAGAATCTCAACCACAAGTGTTATCTGCTACTGTGAATCTAGCATCTGAGACAGCACTAGTTTCACCTTTATTGCCTGAACAAAAAACTCCACCAAATTGGGAAAAGCAGTTAGGAGAAACAC…
F01.PB939	AGTTCAATCTCAAACGAACATAAAATTCAATTCATTTCTTCGTGACCTAACTTCTCCTCAAGATGCAAATCTTCGTGAAAACCCTCACCGGAAAGACCATCACTCTCGAGGTCGAGAGCTCCGACACATCGACAACGTCAAAGCTAAGATCCAGGATAAGAAGAATCCTCCTGACCAGCAACGTCTGATCTCGCCGAAAGCAGCTCGAGACGGCCGTACTCTGCTGACTACAACATCCAGAAGAGTCCACCCTTCATCTGTCCTCCGTCTCCGTGAGGTATGCAGATCTTTGTCAAGACTCTCACCGGAAAGACCATCACCTGAGTCGAGAGCTCTGATACCATCGACAACGTGAAGGCTAAGATTCAAGATAAGAAGAATCCTCGATCAGCAGAGTTG…
F01.PB940	ACTACAGATTTGAAACCTGGATTGCCTTGCGAAGCAAAGAGAATAAGAAGTTGCAACGGTTGTGTTTACGCGTTAAAGGAAGAACCACATGTCCAACGAGTATGGTTGCCAGACGAGAATTACCCTGGCCTAGCCATGTCTAGAGCTTTTGGAGATTTCGTACTCAAAGATCATGGTGTTATTGCCATTCCAGATATTTGGTATCACCCTTTGACATCAAATGACCAGTTTATTGTTCTTGCAAGTGATGGGGTGTGGGATGTACTAAGTAATGAAGAGGTTGCATCAATTGTGTGGATGGTGGAAAGTGAAGAGGATGCAGCAAGGGAAGTGGTGGAAGCAGCTACAACTGCATGGGCTAAGAAGTATCCTTCCTCTAGGGTAGATGATTGCACTGTG…
F01.PB941	CAGTTAAGAGAGAGGACAAGATGTCGAAGAGAGGTCGCGGTGGTTCCGCTGGAAACAAGTTCCGCATGTCGCTGGGTCTTCCAGTGGCTGCGACGGTGAACTGTGCTGACAACACCGGAGCGAAGAATCTGTACATCATTTCGGTTAAGGGTATCAAGGGTAGACTTAACCGTCTTCCTTCAGCTTGCGTGGGAGACATGGTGATGGCCACCGTTAAGAAGGGAAAGCCAGATCTGAGGAAGAAGGTTCTGCCTGCTGTCATCGTTCGTCAACGTAAGCCATGGCGCCGAAAGGACGGTGTCTTCATGTACTTTGAAGGTAAACCCTAATTTGATCCATGTTGGTTTTTTAATTATTTTTAAATTGAAGGTTGCTTCTGTAATTTGTTGTTGAGTGACC…
F01.PB942	AATTCTAGTTTGGTTTGATTGAGCGTAGAAAGAAGAAAGATGAGCGGTGTGGTAAATCAGAATCATAGCGTTTTTGTTTATGGAACTCTCCTTGCCGATGAGGTTGTCCGTACTGTCATAAACCGAGTACCTCAATCAGCACCCGCCACCCTCTCCGACTACCACCGATTTAAGATCAAAAATCGCGTTTATCCCGCTATCCTCCCCGTCCAAACCAAGAAAGTCACCGGAAGGGTCCTTCTTGGCCTCTCAGGACCAGAACTCCATCTTTTAGATGAATTCGAAGATGTTGAGTACAATAGAACTGACGTTGAAGTTCTCTTAACGGACAATTCTGAAAAGCTCCAAACTTTTGCATATGTTTGGGCCAATCCAAATGATCCTGATTTGTATTCTGAG…
F01.PB943	ACTCAGATCATTGCATATGTGACTATGATATCTTCATTTGTCTTTATCCCTTAAACAGTTCACTTTTTTTCATTCTTAAGGCTCTCTTCATTTCTCAACTTTCTTCAATTATTATTATCATCATCACCAGACAAAACATACCATGATTTCAAGAAACGGTGCTGTTATCGTCATCATGGGTGTATCCGGAGCCGGAAAAACCACAATTGGTCAAGAGCTGGAAAAAGTGATTAGATATAAGTATCTTGATGCAGATGATTTTCATTCTCAATCAAACAAAGAAAAAATGAGTATGGGAATCCCGCTTACAGATGAAGACAGGAAACCATGGCTTGAATCACTGAAAAATGTTATTAAAGAATACTTTATTAACAAAAAGGGTTTGGTTCTCGGTTGCTC…
F01.PB944	GATCCCGAGCTCGACGAAACCCGACCTCTGTGCGACTGCAATCCTCCTCCGGTGCGACGAGTGAACATGGTTTACATTACATCCTGGGACGACTTTGTGGAACGATCCGTTCAGCTATTCCGCGCCGATCCTGATTCTACAAGGTATGTGATGAAGTATAGACATTGTGATGGAAAATTGGTACTCAAGGTCACTGATAATCGACAGTGTCTAAAGTATAAGACAGACCAAGCACAAGAAGCTAAGAAGATGGAGAAACTTAATAATATATTCTTTGCGTTGATGGCTCGGGGACCAGAAGTGGATCTTTCTGAAGTCACCGGGAAAGAGCAAGTGGATGCACAACCGATTAGAAAAGGAAGAGGAAGAAAGCAATAACTTCTGTATTTTTATGTCAAA…
F01.PB945	ATAACACTACAGAAACAGAGAGAGATTTATTTTATTTTTTCTTTCTTCTTCTTCTTTCAAATAATGGCAATTTCAGGATCAGAATCGCATTCACAGACTCAAACTTCTACTACTTCGACGGTTATAAAAACCGTCAATAACGTAGAAGTTGAGTGCGTGAAATGCGACTCATGCGGTTTCACAGAAGAATGCACTCCAGCATACATCATGAAAGTTCGACAAAGATATCAAGGTAGATGGCTCTGTGGACTCTGCGTTGAAGCTGTCAAAGATGAAGTTGTTAGATCGGATAGGCTTATCACCATTGAAGAAGCACTCAATAGACATACCAGTTTCTGTAAAGAGTTTAGATCGTCTTCTACTAAGACTGTTACGGAGCATCCTATCTTTGTTATGAGT…
F01.PB946	aAATACACATAGGGGCACATAATGAAGTAGCCATAAATCATATGCGACATGACACACACCAATAAAAACATGAAAACTCTCATTCTATTCATTGTGGTTACACTGTCACTACAAACCTCAGAAGCTGAAGATTACACAGTAGGAGGAGACACCATAGGTTGGACTAGTTTTCCACCTGGTGGTTCATCTTTCTATTCCAAATGGGCTGCAAATTTTACATTCAAACTTAACGACAATCTAGTGTTCAACTATGAATCGGGAAGCCACAGTGTTGTCATACTAAGCAAACCAAACTATGAAAAGTGTAATGTAAATGATGATATTCAAACCTTTAACAAAGGACCAACAAAAATAACGTTGGATCGAACGGGTGATTTCTACTTTACCTGTAGTTTATCA…
F01.PB947	ACCCTCTGCACAACCAAAACTCAACAACAATGTCACGAAACTCCCTAAGATTCGTCAAACTGATTCGCTCTCTCTCCACCGAACCATCTCGCCCCCAAAAAATCAACCGCATAGCAGACGAGCTTTTCAGCCTCAACAGATTCGAACGCCACGACTTCACCCTCCTATGGCGACTCAAAATGGGCCTAGACCGTTACGGTAGTGCTCCAGTCGCCGGAGGCCTTGGTCCATTGGGCTCGGCCGCGTCCGGCCCCGCCGCTGCAGATGCAACCGCCGCTCCTGCTGAGAAGACGGCTTTTGATATTAAGCTTGAGAAGTATGATGCTGCCGCGAAGATTAAGATAATTAAGGAGGTTAGGTCTTTTACTGATTTGGGGTTGAAGGAAGCTAAGGAATTGG…
F01.PB948	GCCACTCTCCACACACATCATCACAACAGGAAAATGGCTCCTAAGCAGCCAAGTTCTGGTATTTTTGTTGGATTGAACAAGGGTCATATTGTTACCAAGAAGGACTTGGCTCCACGCCCATCCAGTCGCAAAGGGAAAACTAGCAAGAGGGTTCATTTTGTGAGGAATCTCATTCGCGAGGTTGCAGGTTTTGCGCCTTATGAAAAGCGTATAACTGAGTTATTGAAAGTTGGAAAAGACAAGAGGGCACTTAAAGTTGCCAAGAGAAAGCTTGGAACTCATAAACGTGCCAAGAAGAAGCGCGAGGAAATGTCCAATGTTCTTAGAAAGATGAGGGCTGGTGGTGGTGCTGGTGACAAAAAGAAGTAATTTGTGGATTTCATTCAAGTTTCATAGGAT…
F01.PB949	GAAAAAACCCATTTTGAAGAATTTTCTGGAACTAAACCAGATAGTGTTCAATCTGTTCTACATTTGAAGCTGAAAGAGAAACTTCGCATTGTGCATAGTTTCAAGAAAGTTAAAACTGATGATGATGAAGCATGGGAGGTTTTGAGAGAAGAGGTTTTTAGCTGCAGTGAGAATTTGGAGTTGATTAAGGTTGGATTTGAAGAGATATTGGAGAAAGACATGGATTGTAACAAGGTTCATGAGAATCGTGTTCTCGGGTATCTTGAAATGGTTGATGAATGTAATAGCTTGTTGAAGGGTATTAAGGTTTCGATGGATAGATGTGAGAGGGAAGATGGAGATATAAATGGGTATCTAAGATACTCCTGCAAGGTTTTCGATAAAATTAGGGTCTTGGAA…
F01.PB950	ACATATCCTGCTGGTTTCATGGATGTTGTTTCTATTCCCAAAACAAATGAGAATTTCCGTCTTCTGTATGACACCAAGGGCCGTTTCCGTCTCCACTCTGTGAGGGACGATGAAGCAAAGTTTAAGCTCTGCAAGGTTCGATCTGTTCAATTTGGGCAAAAGGGTATTCCTTATCTTAACACCTATGATGGTCGAACCATCCGCTATCCGGATCCACTAATTAAGGCCAATGACACCATCAAACTTGACCTTGAAAACAACAAAATCACTGATTTTATCAAGTTTGATGTGGGGAATGTTGTCATGGTTACTGGAGGAAGAAACAGAGGCCGAGTTGGGGTCATCAAGAACAGGGAAAAGCACAAGGGAACTTTTGAGACTATCCACGTCCAGGACGCA…
F01.PB951	ATCTTATCATATCATACTGCAAGGCTGATTCAGATGAGTCTTTGTCCGAAGGAAATGCGGGATCCATCAATGTCAGCAACATTTTAACTGGTAAATGTCTTGCAAAGATAAGAGCGAGTAATAGCTTTCCCATTACCAAGGAATGCAACTGCAGTGACGATTGCCCAAGTGGTGGCTGTAATTCAAGGAAGCGAAAACAAGCCTCCAGAATAAGGAGCACAGTTACAGAAGCCTTGGAAGACATTACTGCTCTTTTCTACGACGAAGACCGCAACGAGATCTACACAGGCAACAGGCATGGTCTGGTTCATGTCTGGTCTAACTAATGTATCATTGAATATGTCCTGACTTCGCCATTTCTTATTGGCTTGTCTCCGCGTAGTTGTGATTATCCTGTCT…
F01.PB952	GTTCTTGTTGGAGCCAAAAAAACTGGTACAAGGTGAGGATAAGCCATCATTTCCATTTCTCTCCTCCTCCTTCACTTCACGGCCGAATACAGAACCGCGAAAGAAACCGCAGCTTCCGCCTCCGTTGACCTGTTTGACCACCACTGTCACACTTCTTCTCTCTCGGTTATTGGAGAATTTGAATGATAAAGCATCCGTGATTTTGGTAAGAAAAAAAGGGCTCGGTGCAGTCTCTCTGTCATCTCCCTCCTCTCGCTCGTTCTCCTCCCTCCTCCACCGTAGCCCGTCGTCGCCACTGCTCCTCCGTGCCTCCGTTTTGCAGTTGCTCAACCAGGCAGTTATTGCAGAGTTAGCTATTTGGATCACACATGGATGTCACACCAGACGCCCAATCTCAAT…
F01.PB953	GTAAAAGGTATAACATTGCTATGGGAACTGCAAAGGGTCTTGCTTATTTACATGAGGAGTGTTTGGAGTGGATTCTGCATTGTGATATTAAGCCACAAAACATTCTTATTGACTCTGATTACCAACCTAAGGTAGCAGATTTTGGTTTGTCCAAGCTATTGAATAGAGATGACCTTGATAAAAATTTCTCAAGGATAAGAGGGACAAGAGGTTACATGGCACCGGAATGGGTTTTCAACTTGCAAATCACTTCTAAGGTGGATGTTTATAGCTATGGAGTTGTGGTGTTGGAAATGATTACCGGAAAGAGTCCAACAACTGGTATACAGATCAAGGAAGAGTTGTGTCATGAGAGATTGGTGACATGGGTCAGGGAGAAAAGGAGAAATGGATTAGAAG…
F01.PB954	GTTGTGAAGAAAACGAGTGTTCATCTCTTCGTTCCGAATCCTCTCCTTTGTGCTTTACCTTCTTCGTTCATCCAGATTCGATCTTATGGCACCTCCACCAGGACCTTATTCTGGCACCAGCACCCTAGCTTTGGTCGCTAGAGCTTCCGCGTTCTCTTTCGGTGTTGTTTATGGATCTATTAAGCTCAAGTTCCTAAAGTCAAAAGCCAAGTCTCAACAGAAACCTGAGGCCAAGGCTCACCACTGAAAGTAATGAGATGGATGGAGCAGAATACCCAAATAATTCATGACGTGGAACAGTACCATGTTTTCTCCCAAATTTTTTCTTCTGATTTAATCTTTAGTTAATCATAAAGCATTGAGTTTAGTGCATTGTGAAAATGTTCAAATTAAGATGAT…
F01.PB955	TATGGATTGGCTAAATTTTAATAAAACAAATAATAAGCAGCAATAATATTTTGTAAAGTAGGATTCTGAACATATAATCCTATCTAGAATGTCTGAACATGTTGTGTTGAAGAGATTCAACATCTGGAACAGCATGTCACATAAGTTGTCGAGACATCAGACATCAGGACATCACGCTGCAGAAACTGTTAAGTTTGTTATAGTTATGTTTTAATTAGTGCAGAATATTCTGGGAATATTATGCATCTTAAGTGGCGTGACTTTAACGGCATATGTGGAGATCCAAGAGCTAAGGAGAAAGATCGGCAAGAACCTTGATTGTATCAGAAGTAATCTGTTTGTTTGTTACTGTAAAAGTTTGTTACAGCTTATGCTATTATTTTGAAGGCCCAAATCCAG…
F01.PB956	AAGCAGAAGAAAAACTAGCATGCGTCGTATCTTCGCCTTGGAGACACGCCTCTCTCAATTCCTCTCCTTCTCCACTTCCACAACTCACCGCTTTCCACCGTCAGATTCTCTTCGTCTTCGTCGCCATCTTCCGGTAACCCTAAGCCGGAAAAGAAGAAGCTCGGCGATCGTCTTTCGTCTGTAATCGACGCCGTCAACGATCGCAAACTACCTCCCGAACTTCGCGGCCAGCGCAACAATGTTAGTCAGAAACTGACTTGATCAACGTTGTTGAGCAACGAATATGGCATTCAATGGAAGAAGGCCAGTTCGAGAACTTGCCTGGAAAGGAAAGCCGCTTAAACTTGACACAAATCCTCATGCAGATCCAGCTGAAGACACGCTATACAGAATCTCTCG…
F01.PB957	ATCAACATTCATACAGAGCTTACAAAAACATTCATACAGAACTAGCAAAAACATTCATACAGAACTAACAAAAGTGCAATAATGGCAGAAGGAAAAGGAAGAGTTTGTGTGACAGGAGGTACAGGATTTATTGGTTCATGGATTATCAAGAAACTCCTTGAAGATGGTTACAGTGTTAATACAACTGTTAGAGCTGATCCAGGTAAAATATTAATTTGTTTACTATACTTTTTAATACTAATTTTCATTAAAAGATAGATATGTAACAAGACTATGTAAATTGCAGAGAAAAAGAGAGATCTTAGCTTTCTCACAGATCTTCCAGGTGCATCTGAAAAACTAAAATTTTTCAACGCTGATCTTGACGATCCAGAAAGTTTCAATGAAGCAATTGAAGGG…
F01.PB958	AAGACTGAAATATAAAGCGACCTTGTTGCTCCTGAAATCCATCGTGCACTGTTGAAGCTTGAAACTGAAAGAGAAAAAGATCGAAACACAAAAATGGAGGAAGGATCTAAAACCATCGCACACCAAATCGGAGGTATCCAAAACGACGTGCTCCGATTCGGACTCCCCGGAGTCAAAAGCGACATCGTCGGCGCTCATCCTCTCGAGTCATCTCTCCAATCCGTAAGAGGAGTGGAAGAAGCTATGAAGAGGCAATGCAAAGTGAATCTGTATGGAGCTGCTTTTCCACTCAGGGAGGAGCTTGATAGGCAGATACTTTCTCGGTTCCAGAGGCCTCCTGGGGTAATTCCTTCTTCAATGCTGGGTTTGGAGACTGTTACAGGAAGTCTTGATCACTTT…
F01.PB959	GATCGAGTTCAATAAACGGCTAATACTTGAAACCACATTCTCTCTCTTTCTGTTTCTAGGGTTTTAGTAAATTTGAAATCGAAAACGATTTTCTCGGAGCGATCATGGTGCACGCTAGGGTTTTCGGAGCATTTGCCGGCAGAGCGCTCATGGCGGCGGCGGCGGCGAAGGGAGCTGCCAAGAAGACTGCTGCCTCCGCCGCAGCTGCCTCCACAACTGTCGCGAAGAAAACGCCCGTGAGCAGAGGTAGCGGAGGCATACAGAAAGTGGTTCCGGTCACTTCTGAGCTCGGGAAGTTCATCGGTTCACCTCAGGTTTCTAGAACCGAAGCTGTTAAGAAAGTGTGGGAGTACATCAAGCTGCAGAATCTTCAGAATCCTGAAAACAAGAGGGAGATTT…
F01.PB960	AATTTCAACTGCACAAACTTCTCCTCCGCCAGTCTTCCTCCTGCATCCGATCGTTGGCCACTTCATCTCCATTTTGCTCAAAAGAAAGAGAAACATAAGATTAAGCCTTTTTTGTTTTAAATAACAATGAGCTTCGACCTGGACAAGCTGAGACGCCATGATGCTAACCTCGAAAAATGTTTAAATAACTGCGAGAGCATGATTCAAAAGAGTCTCAACAATCCATTAGTGAAGACCTTGAGGGAACAGATGGAGAAAGCTGGGTGTCCTGTTAAAGACAAATTCTTCAAAGCTACGATCTGTTTTAATTCTTATGGTGGCATGTTTACGCCTGGTAAGGGGATAGCCGTGTGCGCAAATACGAAACAAAATCAAGACAATGTTACGCAGGTGATAATC…
F01.PB961	CCTGCTTTTTTCCAACTCCTTCTCTTTCTTAACTCACCTATCTATGGCTTCTAACTATTCCTTCTCTTCTTCAATCCCTTCTCCAAAATCTAGCATGTTTTATTATGGTGGAAGTGAAGATTTTTATGATCAACCTCACTTCCTCCAAGCTTGTTCTCTTTGTAGAAAACATCTTGGCCAAAACAAAGACATCTTCATGTATAGAGGAAATACACCATTTTGTAGCAAAGAGTGCAGACAAGAACAAATAGAGATTGATGAATCTAAAGAGAAAAGTTGGAAGATTTCATCCAAAAGAAGTGTTAGAAATTCAGAAACCAATCAGAATTCTACAAACAACAAAACTGTAAGATCAGAATCAGTTGCAGTGGCCTAATATTTCACATGATGTATGGTGAA…
F01.PB962	GTTGTTATTGTGATTCCAAGTCGAAGTGAGAGAGGGATGCTGGAAAACCCTCCGGCACCGGAATCCGCCACTGCGGTGAAGCGCTATGCTCCACCCAATCAGAGAAACCGTTCTACCCACAGGCGCAAATCATGTGATCGGCTTGATCGAACTAACAGTGTTGGGAGCGATTTAGAAAAGAATCAACTTGCTTCTTCAAGATTCATTGCTTTACAAGGCTGTAGTACCAGTGCAGCTTCCCACCTTCTCAATAACCGTTGGACAGCAGCAATACACTCCTACAATAATCCCAAACATTCATCTGAAAAACCAGTTATGTATTCTGGTGGGACATCAGTTTGGACTCAGTTCAGACTTCCTCATCAGATTATGTCACCAGCTGCAAGTGTTCCCCCTTCT…
F01.PB963	TGATCGGGGCGATTCTGTTAAGAGTGATGATTGTGATATTGTAGATTGGCTAAACACGAAGCCGAAAGGATCCGTGGTTTACATTTCTTTTGGTACGATTGTGTATCTTTCTCAAGAACAAGTGGATGAAATTGCATATGGGCTGTTGGAGTCACATGTATCGTTTTTGTGGGTACTGAAACCACCTTCTAAGGAAAGTGGTCGGAAGACACATGTTTTGCCGGATGGGTTCTTGGAGGAGACAAGTGAGAGAGGGAAAGTGGTGAAGTGGTGTTCACAAGAAAAGTGTTGTCTAATCCATCAGTGGGATGTTTCATGACACATTGTGGTTGGAATTCATCGATGGAAACACTTAGTTTAGGTGTTCCGGTGTTGACGTTTCCGGCATGGGGTGATCAA…
[truncated: 38,746 more rows]
