# Supplementary material for: Screening and identification of multiple abiotic stress responsive candidate genes based on hybrid-sequencing in Vicia sativa
Source: Heliyon. 2023 Feb 4;9(2):e13536. doi: 10.1016/j.heliyon.2023.e13536 (PMC9929474; doi:10.1016/j.heliyon.2023.e13536)
Supplement: Multimedia component 3 [file mmc3.xlsx]

## Sheet: Sheet1
Table S3 Statistical table of predicted AS events.
Query Name	Subject Name	QhspStart1	QhspEnd1	QhspStart2	QhspEnd2	ShspStart1	ShspEnd1	ShspStart2	ShspEnd2
F01.PB16128	F01.PB29956	1	1159	1160	2220	680	1841	2354	3418
F01.PB35852	F01.PB27878	1	2368	2365	3607	3	2370	3040	4282
F01.PB29273	F01.PB28826	1417	3033	1	1418	2147	3762	50	1463
F01.PB13468	F01.PB19974	1	1222	1222	1906	23	1241	1462	2146
F01.PB14073	F01.PB35888	1	1050	1047	2036	3	1052	3242	4231
F01.PB26935	F01.PB26223	1	3113	3111	3431	1	3107	3247	3563
F01.PB17761	F01.PB34701	1	1455	1455	2530	2	1456	2238	3313
F01.PB24576	F01.PB25424	1	1879	1878	3300	1	1902	2004	3428
F01.PB22548	F01.PB29134	11	2512	2512	3650	1	2494	2634	3772
F01.PB28795	F01.PB28946	1	1869	1869	3098	1	1870	2248	3476
F01.PB22294	F01.PB35038	137	1930	1930	3452	22	1815	1924	3446
F01.PB9197	F01.PB36323	377	1875	4	377	2482	3980	7	380
F01.PB29224	F01.PB27126	1	2895	2890	3497	1	2910	3128	3735
F01.PB16491	F01.PB28940	10	1072	1070	2005	1	1063	2537	3473
F01.PB28773	F01.PB28734	20	2805	2803	3622	2	2824	3764	4584
F01.PB21717	F01.PB15352	195	2008	16	194	596	2414	16	194
F01.PB15183	F01.PB15817	477	2363	72	476	536	2420	27	431
F01.PB25983	F01.PB28746	13	2594	2591	4124	72	2655	2814	4351
F01.PB11943	F01.PB16637	1	1386	1383	1666	1	1386	2295	2578
F01.PB36815	F01.PB27633	1	2601	2600	4254	333	2935	3054	4708
F01.PB21099	F01.PB29832	494	2488	82	495	1624	3615	981	1390
F01.PB23361	F01.PB36558	546	3188	90	547	761	3403	1	458
F01.PB25915	F01.PB23787	369	3929	1	371	787	4345	151	521
F01.PB25910	F01.PB27208	1895	4018	1	1897	2334	4452	32	1905
F01.PB21741	F01.PB27579	650	2664	7	650	1169	3182	5	647
F01.PB23300	F01.PB27222	1	2410	2409	3703	163	2573	2754	4073
F01.PB7285	F01.PB33392	436	1231	45	436	1227	2022	138	529
F01.PB29135	F01.PB35755	1	1633	1628	3103	64	1696	3004	4479
F01.PB22599	F01.PB23971	100	2431	2431	3220	59	2389	2514	3301
F01.PB29309	F01.PB28381	18	2004	2003	3541	1	1980	2770	4306
F01.PB25144	F01.PB37367	136	2646	2644	3881	92	2602	2707	3944
F01.PB21991	F01.PB33385	1108	2212	109	1109	1416	2523	1	1001
F01.PB20662	F01.PB37795	1	1926	1924	2342	429	2354	2587	3005
F01.PB19606	F01.PB24502	1	1495	1493	2639	69	1562	2151	3296
F01.PB24091	F01.PB35357	213	3339	1	216	490	3616	132	347
F01.PB26830	F01.PB22557	1105	4067	1	1107	1229	4192	23	1129
F01.PB38316	F01.PB26221	1370	3066	116	1369	1511	3206	1	1254
F01.PB18058	F01.PB36803	1	1293	1295	2259	1225	2517	2698	3662
F01.PB27819	F01.PB34836	1716	3650	1	1716	2070	4001	174	1890
F01.PB29221	F01.PB23714	435	4125	64	437	743	4433	1	374
F01.PB29034	F01.PB27109	1209	3372	1	1211	1337	3500	21	1230
F01.PB23647	F01.PB22304	1303	3634	1	1304	1485	3816	6	1309
F01.PB37061	F01.PB37857	1212	3674	1	1213	1447	3909	1	1213
F01.PB19898	F01.PB25649	1	2028	2029	2399	1961	3989	4144	4493
F01.PB12197	F01.PB15439	123	1848	1	126	543	2268	247	370
F01.PB35504	F01.PB27542	298	3302	1	301	787	3791	63	363
F01.PB23504	F01.PB38797	1	2945	2942	3256	20	2962	3435	3749
F01.PB33197	F01.PB35956	1	1196	1191	2127	412	1607	2589	3525
F01.PB17335	F01.PB20993	169	2113	1	169	313	2261	1	169
F01.PB22035	F01.PB25217	1	1368	1367	2679	1	1368	1727	3039
F01.PB7523	F01.PB16887	116	1172	4	121	493	1548	1	118
F01.PB21655	F01.PB22780	115	2420	1	118	1263	3566	558	674
F01.PB35883	F01.PB36315	113	2903	2900	3626	1	2791	2969	3695
F01.PB32757	F01.PB14457	233	1941	3	233	433	2141	1	231
F01.PB33980	F01.PB24147	1153	2482	1	1155	2398	3727	1130	2284
F01.PB5916	F01.PB10250	160	1276	46	160	741	1856	14	128
F01.PB28329	F01.PB29890	138	3705	1	138	452	4019	215	352
F01.PB10273	F01.PB35878	1	1004	1001	1374	1	1002	3133	3507
F01.PB6197	F01.PB21327	147	1231	3	148	1506	2590	1	146
F01.PB23438	F01.PB38673	1	1688	1686	3207	13	1718	2786	4308
F01.PB23667	F01.PB26986	1	3003	3001	3557	47	3086	3263	3818
F01.PB16906	F01.PB27661	1089	2508	1	1089	2555	3974	80	1169
F01.PB35978	F01.PB37177	30	3599	3596	4212	1	3575	3796	4411
F01.PB32676	F01.PB15268	1	1685	1684	2262	1	1685	1852	2430
F01.PB22220	F01.PB16810	1	1473	1473	2517	1	1473	1584	2625
F01.PB9212	F01.PB20138	1	1418	1415	1876	2	1419	1576	2038
F01.PB15170	F01.PB21641	162	2304	1	162	437	2580	120	280
F01.PB25146	F01.PB36653	1158	3176	1	1158	1406	3424	25	1182
F01.PB24717	F01.PB29482	1	1822	1823	3329	24	1844	2082	3588
F01.PB16128	F01.PB23058	1	1159	1160	2147	877	2035	2545	3532
F01.PB29619	F01.PB35145	459	3586	6	460	707	3851	1	455
F01.PB27663	F01.PB25424	1	1902	1901	3463	1	1902	2004	3569
F01.PB35679	F01.PB35225	473	3928	98	473	525	3980	1	376
F01.PB22300	F01.PB24427	1	3001	2999	3226	1	3001	3223	3450
F01.PB27546	F01.PB23862	149	3260	1	148	356	3467	1	148
F01.PB20168	F01.PB35067	107	2009	1	110	2171	4073	929	1038
F01.PB16240	F01.PB25994	1	1541	1538	2501	52	1592	2095	3057
F01.PB20145	F01.PB38980	1	1559	1557	2319	620	2180	2495	3257
F01.PB23603	F01.PB22533	1	1999	1998	3714	6	2003	2141	3856
F01.PB37093	F01.PB23622	114	2904	2901	3690	172	2960	3157	3946
F01.PB26819	F01.PB22877	222	3167	1	225	716	3701	17	241
F01.PB19655	F01.PB25980	1	1424	1423	2126	1000	2424	2608	3313
F01.PB18966	F01.PB15041	1	1750	1747	2121	4	1756	1914	2289
F01.PB14529	F01.PB19817	1	2016	2016	2366	2	2008	2243	2591
F01.PB28843	F01.PB37922	1	1806	1807	3432	201	2006	2919	4545
F01.PB26477	F01.PB23644	490	3424	50	491	1131	4066	56	497
F01.PB18208	F01.PB24331	119	2574	1	121	697	3152	400	520
F01.PB16558	F01.PB24749	682	2310	9	682	1510	3140	1	675
F01.PB19392	F01.PB22376	1169	2551	1	1169	1982	3364	72	1240
F01.PB29479	F01.PB27523	1585	3325	1	1584	1778	3519	8	1589
F01.PB12169	F01.PB9844	331	1564	8	331	713	1946	1	324
F01.PB14412	F01.PB38716	1	1383	1378	2591	1	1382	2109	3322
F01.PB24975	F01.PB29207	1	1990	1986	3767	183	2179	2507	4294
F01.PB21672	F01.PB27077	144	2119	1	144	1344	3314	1067	1210
F01.PB33547	F01.PB28666	1	2050	2048	2650	1	2059	2729	3334
F01.PB38455	F01.PB26005	1	1840	1839	3332	1127	2967	3285	4782
F01.PB22811	F01.PB25605	1	2511	2508	3656	6	2516	2633	3782
F01.PB20770	F01.PB21261	487	2483	8	488	591	2587	5	487
F01.PB24959	F01.PB29369	149	3806	1	150	269	3924	7	157
F01.PB30076	F01.PB35572	1557	3241	14	1558	1789	3486	1	1556
F01.PB36913	F01.PB22280	1	3076	3072	3423	90	3165	3444	3795
F01.PB33197	F01.PB39131	1	1196	1191	2144	482	1677	2698	3651
F01.PB29587	F01.PB38374	130	3348	1	130	297	3516	2	131
F01.PB17094	F01.PB37809	10	1857	1856	2618	1	1843	2838	3597
F01.PB6173	F01.PB12502	1	1093	1091	1321	1	1093	1312	1543
F01.PB17669	F01.PB14493	279	2073	7	275	824	2618	446	714
F01.PB35205	F01.PB25200	1521	3708	111	1523	2567	4754	50	1462
F01.PB22404	F01.PB22533	1	2003	2002	3750	1	2003	2109	3857
F01.PB20841	F01.PB26523	1	1891	1889	2415	1	1891	3229	3757
F01.PB8333	F01.PB10722	375	993	1	375	637	1255	36	410
F01.PB36905	F01.PB22690	1	3166	3167	3846	137	3302	3439	4118
F01.PB9162	F01.PB33410	1	1218	1216	1889	49	1266	1579	2252
F01.PB25835	F01.PB37100	1	2392	2387	3522	1	2389	2708	3843
F01.PB35099	F01.PB38399	1383	3517	1	1383	1900	4034	1	1383
F01.PB16723	F01.PB18489	465	2101	51	463	785	2421	1	413
F01.PB28540	F01.PB22670	1205	3376	1	1208	1372	3543	1	1210
F01.PB22462	F01.PB29122	196	3239	19	199	440	3481	1	181
F01.PB21978	F01.PB15600	503	2296	64	505	607	2400	62	503
F01.PB29135	F01.PB24294	1202	3175	1	1198	1379	3358	30	1228
F01.PB27918	F01.PB24043	1	2035	2034	3521	1	2034	2150	3635
F01.PB19113	F01.PB37056	1	1745	1740	2033	30	1774	3058	3351
F01.PB20569	F01.PB35067	131	2457	1	134	2171	4497	902	1038
F01.PB20782	F01.PB24124	156	2108	1	159	1318	3266	610	768
F01.PB15156	F01.PB27647	1	1580	1585	2273	81	1660	2800	3488
F01.PB22948	F01.PB23005	1006	3768	1	1008	1211	3968	5	1031
F01.PB31866	F01.PB12549	1	1063	1059	1603	167	1229	1437	1981
F01.PB18562	F01.PB28631	1	1775	1774	2554	1	1774	3225	4028
F01.PB14043	F01.PB32617	1	1560	1559	2123	1	1560	2071	2635
F01.PB22872	F01.PB29562	162	3441	1	164	366	3631	1	164
F01.PB26686	F01.PB24942	1	2373	2372	4354	127	2488	2603	4581
F01.PB22266	F01.PB35476	2	2212	2212	3443	1	2211	2323	3554
F01.PB11987	F01.PB10238	1	1358	1355	1783	1	1358	1525	1953
F01.PB23765	F01.PB25546	1	1974	1974	3397	1	1981	3093	4519
F01.PB9134	F01.PB17265	1	1136	1134	1959	1	1136	1330	2155
F01.PB27892	F01.PB23468	246	3207	10	248	796	3748	1	239
F01.PB21458	F01.PB28853	1	1468	1466	2503	416	1883	2062	3099
F01.PB27697	F01.PB26302	1	1844	1840	3164	89	1940	2089	3424
F01.PB24327	F01.PB22443	1155	3412	1	1160	1741	4006	438	1597
F01.PB32041	F01.PB13119	316	1086	38	317	1181	1951	756	1035
F01.PB19118	F01.PB24567	1163	2443	1	1164	2281	3561	276	1440
F01.PB21368	F01.PB27626	1	1157	1157	1922	163	1320	1819	2584
F01.PB36815	F01.PB24851	1	2601	2600	4123	416	3016	3135	4658
F01.PB12784	F01.PB36262	1	1529	1529	1949	621	2149	2282	2702
F01.PB13316	F01.PB18635	1	1134	1134	1692	1	1134	1378	1936
F01.PB18728	F01.PB36406	1	1691	1691	2507	324	2014	2602	3418
F01.PB12074	F01.PB32386	1	1032	1028	1816	5	1036	1417	2205
F01.PB24066	F01.PB26457	1	1921	1922	3482	6	1926	2111	3655
F01.PB27097	F01.PB24162	215	3342	114	217	334	3461	60	163
F01.PB35630	F01.PB37367	24	2624	2623	3767	1	2601	2731	3875
F01.PB35417	F01.PB27129	2	2080	2076	3291	55	2133	2923	4138
F01.PB15999	F01.PB17293	173	2208	1	174	582	2620	148	321
F01.PB17139	F01.PB28630	1	1619	1618	2595	65	1683	2099	3076
F01.PB12192	F01.PB25434	166	1715	1	166	2331	3880	22	187
F01.PB26423	F01.PB23902	1	1949	1949	3317	1	1946	2197	3564
F01.PB28037	F01.PB24987	1015	3102	1	1011	1145	3229	28	1036
F01.PB10985	F01.PB19190	213	1968	55	213	531	2283	1	159
F01.PB28630	F01.PB38400	1	2586	2584	3072	45	2625	3140	3628
F01.PB21558	F01.PB23132	1	1430	1431	2066	1400	2824	2974	3607
F01.PB24760	F01.PB35361	11	2372	2370	3508	1	2362	2802	3940
F01.PB27950	F01.PB26940	1084	3179	1	1085	1226	3318	33	1113
F01.PB38642	F01.PB22304	168	3573	1	169	437	3842	147	315
F01.PB33147	F01.PB27260	1	1312	1313	2274	324	1632	2765	3726
F01.PB29469	F01.PB37166	1131	3311	1	1133	1374	3554	35	1167
F01.PB9549	F01.PB21269	412	1193	5	413	1286	2070	348	753
F01.PB38370	F01.PB29270	1	2029	2027	3312	121	2149	2329	3614
F01.PB29307	F01.PB28435	248	3909	1	249	616	4270	68	316
F01.PB35504	F01.PB23135	298	3302	109	301	570	3574	14	206
F01.PB13767	F01.PB26639	113	1976	1	113	1507	3370	534	646
F01.PB12648	F01.PB19791	1	1388	1387	1991	157	1544	1750	2357
F01.PB27502	F01.PB26784	280	3289	1	285	433	3443	5	289
F01.PB23856	F01.PB25957	1	2428	2426	3089	115	2545	2732	3395
F01.PB23769	F01.PB28605	253	3513	1	253	476	3724	4	256
F01.PB32562	F01.PB33988	1	1182	1180	2174	141	1322	1430	2424
F01.PB27523	F01.PB37914	125	2763	2766	3519	1	2639	2911	3664
F01.PB39127	F01.PB26421	1	3856	3855	4164	130	3986	4086	4395
F01.PB20882	F01.PB25951	114	1984	1	115	977	2847	2	116
F01.PB13062	F01.PB18277	206	1938	42	206	274	1989	3	167
F01.PB21151	F01.PB38634	1167	2606	1	1170	2063	3504	1	1171
F01.PB37790	F01.PB29305	1	2411	2410	3428	28	2441	2963	3981
F01.PB12503	F01.PB21729	1	1037	1037	1947	12	1048	1303	2216
F01.PB26021	F01.PB26502	276	3490	1	277	518	3724	78	371
F01.PB35343	F01.PB36548	1172	3229	10	1172	1932	3989	1	1163
F01.PB18440	F01.PB21289	12	1813	1811	2227	1	1803	1930	2348
F01.PB38615	F01.PB29216	1164	3354	1	1165	1370	3560	45	1209
F01.PB21267	F01.PB21341	131	2294	1	131	432	2593	1	131
F01.PB9313	F01.PB15088	108	1183	1	111	1442	2520	1	112
F01.PB30099	F01.PB26502	441	3649	87	440	677	3886	1	371
F01.PB17139	F01.PB26243	1	1619	1618	2595	111	1724	2139	3116
F01.PB26804	F01.PB35232	1301	3372	1	1304	1526	3596	66	1366
F01.PB25328	F01.PB26938	2	2521	2522	3303	68	2579	2725	3506
F01.PB27335	F01.PB34716	1	2314	2313	3377	470	2783	3084	4153
F01.PB7169	F01.PB14565	1	1067	1065	1333	600	1666	1811	2079
F01.PB17244	F01.PB21346	1	1321	1321	2242	1	1319	1421	2336
F01.PB35608	F01.PB27575	139	3195	1	143	297	3353	7	149
F01.PB33460	F01.PB19305	1	1547	1544	2354	104	1650	1789	2599
F01.PB36025	F01.PB38479	1594	3311	1	1595	1970	3687	1	1595
F01.PB10178	F01.PB32471	366	1818	68	367	750	2202	31	330
F01.PB23470	F01.PB24726	1	3765	3761	4065	26	3800	4163	4467
F01.PB15128	F01.PB16497	509	2240	72	512	599	2330	1	441
F01.PB32658	F01.PB14253	1	1564	1561	2135	24	1587	1706	2280
F01.PB21509	F01.PB15817	456	2394	51	455	536	2472	27	431
F01.PB38254	F01.PB24373	2064	4385	1	2065	2493	4815	24	2083
F01.PB15890	F01.PB15064	1001	2071	1	1002	1108	2178	1	1003
F01.PB27548	F01.PB38858	566	3653	59	568	986	4073	67	576
F01.PB12711	F01.PB15576	292	1829	64	291	671	2208	260	486
F01.PB15172	F01.PB23967	1	2352	2351	2608	95	2441	2893	3150
F01.PB22454	F01.PB28196	1	1797	1798	3037	198	1996	2123	3363
F01.PB32119	F01.PB15593	1	1094	1093	1917	1	1092	1231	2055
F01.PB15335	F01.PB19035	1	1309	1306	2043	7	1315	1419	2156
F01.PB7326	F01.PB5851	101	1077	1	102	220	1196	11	111
F01.PB24255	F01.PB27008	233	3683	1	235	586	4036	5	240
F01.PB35348	F01.PB30044	1102	3752	1	1101	1268	3918	32	1132
F01.PB16128	F01.PB27914	1	1159	1160	2166	826	1982	2495	3502
F01.PB28795	F01.PB36580	1	2283	2282	3085	15	2298	2416	3218
F01.PB26157	F01.PB24469	462	3584	5	463	618	3739	1	458
F01.PB24908	F01.PB25064	535	3890	66	537	792	4151	42	513
F01.PB26980	F01.PB25854	159	3080	1	158	1778	4695	35	192
F01.PB28676	F01.PB25250	1372	3277	1	1374	1536	3436	30	1393
F01.PB16930	F01.PB25747	1	1883	1882	2273	651	2532	3095	3488
F01.PB15657	F01.PB21623	121	2137	1	120	359	2376	1	120
F01.PB29376	F01.PB35943	676	3214	78	678	809	3346	1	601
F01.PB12460	F01.PB15881	1	1632	1632	1858	75	1708	2019	2245
F01.PB30076	F01.PB36847	1	2502	2500	3252	117	2639	2748	3503
F01.PB27485	F01.PB28642	1	1713	1710	3111	146	1856	2049	3432
F01.PB14424	F01.PB24654	558	2616	92	559	1568	3625	1	469
F01.PB7418	F01.PB32484	8	591	588	1103	5	589	1485	2002
F01.PB23102	F01.PB37510	1231	3479	1	1232	1449	3696	27	1257
F01.PB35422	F01.PB35443	1	2002	1999	3195	7	2008	2117	3312
F01.PB32477	F01.PB37540	1	2022	2020	2221	248	2278	2968	3169
F01.PB13792	F01.PB32662	1	1141	1136	2010	21	1162	1282	2157
F01.PB33864	F01.PB35064	1	1831	1831	2623	378	2208	2389	3181
F01.PB31110	F01.PB11673	423	1189	50	427	571	1337	1	377
F01.PB29893	F01.PB27830	126	2900	2898	3715	1	2769	2874	3689
F01.PB22852	F01.PB26415	285	3428	16	285	610	3756	1	271
F01.PB6429	F01.PB35508	590	1329	8	593	3184	3924	157	745
F01.PB8651	F01.PB33192	8	677	676	1268	457	1131	1293	1901
F01.PB19095	F01.PB26318	121	2307	1	124	1056	3243	603	726
F01.PB33688	F01.PB27769	790	2090	9	791	1599	2920	61	843
F01.PB12879	F01.PB21013	429	1814	53	429	871	2256	1	377
F01.PB26231	F01.PB37498	121	1835	1832	3324	1	1715	1883	3375
F01.PB21207	F01.PB15615	1	1580	1578	2259	2	1584	1763	2445
F01.PB21280	F01.PB25439	1158	2405	1	1158	2972	4220	1703	2856
F01.PB24463	F01.PB29241	1	3173	3178	3804	125	3296	3586	4209
F01.PB31528	F01.PB20166	1	1398	1398	1948	90	1490	1595	2145
F01.PB24091	F01.PB25858	122	1858	1859	3339	1	1742	1843	3326
F01.PB33688	F01.PB25642	791	2090	9	791	1832	3152	52	834
F01.PB35563	F01.PB29959	1	2255	2254	3660	29	2283	2388	3794
F01.PB28699	F01.PB26811	24	2570	2574	3459	1	2529	2698	3583
F01.PB18781	F01.PB38193	1	1627	1626	2237	966	2597	2937	3548
F01.PB35594	F01.PB23336	1396	3894	1	1398	1724	4219	36	1433
F01.PB20026	F01.PB16864	1	1112	1111	2210	144	1253	1373	2471
F01.PB33306	F01.PB38488	1	1433	1429	2175	406	1838	2612	3358
F01.PB38313	F01.PB29809	1	2857	2852	3224	12	2869	3082	3454
F01.PB24696	F01.PB28734	27	2842	2840	3659	2	2824	3764	4584
F01.PB22634	F01.PB27835	280	3732	112	284	768	4221	1	173
F01.PB37337	F01.PB25536	1	2739	2734	3249	2	2765	2964	3481
F01.PB22209	F01.PB27056	1	1169	1168	2119	1	1174	1682	2639
F01.PB33805	F01.PB17946	1	1176	1175	2087	1	1177	1325	2237
F01.PB20090	F01.PB24160	394	2388	6	396	1183	3179	665	1056
F01.PB26125	F01.PB34708	1461	3200	1	1462	1569	3308	4	1464
F01.PB22938	F01.PB37686	1	2976	2973	3189	103	3077	3207	3423
F01.PB25844	F01.PB38053	665	3637	83	665	692	3657	1	581
F01.PB26890	F01.PB29180	1	2411	2410	3678	6	2416	2597	3865
F01.PB28329	F01.PB23613	138	3747	1	138	409	4017	172	309
F01.PB16538	F01.PB21346	1	1112	1112	2059	210	1319	1421	2362
F01.PB21222	F01.PB27518	1	1950	1947	2135	131	2080	3370	3558
F01.PB38547	F01.PB27476	1	2514	2515	3392	29	2543	2671	3549
F01.PB18740	F01.PB21762	283	2296	44	284	474	2488	1	241
F01.PB15724	F01.PB22154	1	1852	1847	2091	179	2028	2162	2406
F01.PB33706	F01.PB37587	2	2052	2049	2519	2	2052	2377	2847
F01.PB9151	F01.PB19715	327	1812	45	329	1191	2676	1	285
F01.PB26723	F01.PB26070	1	1911	1909	3585	1087	2995	3137	4812
F01.PB33649	F01.PB24131	1	1490	1485	2166	47	1536	2814	3495
F01.PB24079	F01.PB23342	1171	3223	1	1170	1516	3568	1	1174
F01.PB5676	F01.PB12846	325	1239	44	327	1062	1976	1	284
F01.PB35192	F01.PB29613	1	2962	2961	3401	738	3699	3951	4391
F01.PB17226	F01.PB30036	137	2178	1	141	1456	3497	487	627
F01.PB38373	F01.PB24594	1	2197	2195	3246	147	2343	2544	3595
F01.PB24576	F01.PB23123	1	1873	1878	3300	29	1930	2039	3462
F01.PB22280	F01.PB37155	1175	3714	1	1177	1442	3981	1	1177
F01.PB28299	F01.PB25852	3	3406	3406	3571	1	3404	3845	4010
F01.PB28721	F01.PB38673	1652	3273	1	1654	2786	4407	65	1718
F01.PB18682	F01.PB17156	103	1295	1293	2068	1	1194	1302	2077
F01.PB24244	F01.PB38658	1	3274	3272	3522	14	3286	3388	3638
F01.PB36182	F01.PB30053	1083	3401	1	1082	1232	3550	1	1082
F01.PB25937	F01.PB22964	1	2763	2762	3327	37	2800	2942	3507
F01.PB22390	F01.PB35500	1	3485	3486	3948	7	3491	3896	4358
F01.PB38373	F01.PB29388	1	2197	2195	3246	460	2657	2858	3909
F01.PB33789	F01.PB29223	1	1105	1105	2089	29	1140	2470	3454
F01.PB13444	F01.PB19228	108	1840	1	107	596	2331	384	490
F01.PB16521	F01.PB32904	250	2312	3	249	520	2581	1	247
F01.PB25266	F01.PB27959	114	3443	1	114	471	3811	89	202
F01.PB7862	F01.PB16938	113	1155	1	112	282	1323	71	181
F01.PB15544	F01.PB24443	1	1400	1399	2461	1	1398	1725	2786
F01.PB24735	F01.PB25064	522	3868	83	521	795	4141	42	480
F01.PB36964	F01.PB28092	1	3340	3341	3608	1350	4685	1	271
F01.PB36399	F01.PB28898	291	3544	1	292	857	4110	224	514
F01.PB22820	F01.PB26939	1556	3456	1	1557	1797	3723	11	1565
F01.PB32364	F01.PB23187	1153	2555	1	1158	1944	3347	17	1174
F01.PB30006	F01.PB37041	106	2314	2311	3295	1	2209	2335	3319
F01.PB35742	F01.PB22327	24	2948	2946	3863	27	2951	3105	4022
F01.PB19095	F01.PB28849	121	2255	1	124	1205	3340	592	714
F01.PB21222	F01.PB29955	1	1950	1947	2138	1	1950	3241	3432
F01.PB23428	F01.PB26445	308	3116	3	308	422	3230	11	316
F01.PB23796	F01.PB37686	2	3044	3041	3256	58	3077	3207	3422
F01.PB33575	F01.PB16668	1	1917	1916	2175	19	1935	2172	2431
F01.PB18543	F01.PB37667	219	2206	20	220	2363	4349	1	200
F01.PB24966	F01.PB24677	735	3050	74	735	871	3187	1	658
F01.PB21222	F01.PB23938	1	1950	1951	2138	6	1956	3332	3518
F01.PB16970	F01.PB36637	1	1335	1333	2237	36	1370	2440	3354
F01.PB27245	F01.PB29012	245	3155	1	245	378	3294	26	271
F01.PB28109	F01.PB29765	130	1795	1793	3266	437	2102	2349	3822
F01.PB34776	F01.PB38833	1585	3354	1	1584	1878	3647	6	1589
F01.PB33391	F01.PB25386	218	2398	1	221	1597	3777	877	1098
F01.PB23538	F01.PB36849	1	1952	1952	3077	18	1969	2330	3456
F01.PB23195	F01.PB38023	1501	3036	1	1502	2182	3717	2	1506
F01.PB31906	F01.PB16296	104	1552	1	106	1026	2478	113	218
F01.PB35787	F01.PB27535	1660	3722	1	1660	2105	4166	158	1817
F01.PB36910	F01.PB34846	1	3282	3283	3573	4	3292	3429	3719
F01.PB27663	F01.PB23123	1	1896	1901	3409	29	1930	2039	3550
F01.PB22271	F01.PB34825	350	3143	40	351	753	3546	1	312
F01.PB29418	F01.PB28358	1	2851	2847	3498	54	2905	3259	3910
F01.PB23211	F01.PB25953	1	2212	2212	3017	1	2211	2460	3265
F01.PB33845	F01.PB16376	1	1188	1188	2116	60	1247	1477	2405
F01.PB23504	F01.PB23860	1	2945	2942	3199	25	2948	3422	3679
F01.PB29135	F01.PB28639	1445	3102	1	1441	1605	3257	54	1489
F01.PB18615	F01.PB16181	1	1496	1499	2260	29	1523	1623	2385
F01.PB11308	F01.PB33009	211	1930	49	212	344	2061	1	164
F01.PB14622	F01.PB37723	13	1788	1785	2601	1	1776	2572	3388
F01.PB25781	F01.PB35929	1709	3701	126	1710	1764	3754	1	1585
F01.PB15703	F01.PB16478	1	1802	1798	2166	1	1801	1929	2297
F01.PB22925	F01.PB23449	1	2720	2715	3363	90	2792	2945	3594
F01.PB23298	F01.PB26305	138	3323	13	140	240	3425	1	128
F01.PB25745	F01.PB28605	199	3193	1	200	738	3724	59	258
F01.PB20132	F01.PB29149	142	2159	1	142	1417	3435	1029	1170
F01.PB26890	F01.PB23700	1	2411	2410	3678	2	2387	2565	3833
F01.PB22596	F01.PB38269	1528	3222	1	1529	2327	4021	683	2211
F01.PB29933	F01.PB26126	1	1914	1912	3264	91	2002	2114	3466
F01.PB29968	F01.PB27316	1069	3294	1	1067	1169	3394	1	1065
F01.PB38745	F01.PB22501	1	3158	3157	4615	1	3159	3319	4777
F01.PB28952	F01.PB27281	356	3686	1	361	1084	4412	248	609
F01.PB22409	F01.PB27208	1874	4025	1	1876	2334	4480	32	1905
F01.PB27858	F01.PB23891	1	2031	2027	3218	33	2063	2166	3358
F01.PB25282	F01.PB26630	225	3293	1	228	593	3665	23	250
F01.PB25339	F01.PB27637	124	2214	2212	3477	34	2122	2275	3539
F01.PB28694	F01.PB36874	105	2453	2453	3284	1	2349	2513	3344
F01.PB9525	F01.PB13029	1	1514	1510	1787	1	1514	1638	1915
F01.PB37337	F01.PB29179	114	2739	2734	3249	18	2643	2842	3357
F01.PB23999	F01.PB23660	1	1979	1978	3624	5	1961	2279	3922
F01.PB21342	F01.PB28857	1124	2243	1	1125	2603	3721	639	1763
F01.PB19898	F01.PB29095	1	2028	2029	2399	775	2804	2959	3307
F01.PB21573	F01.PB32403	1	1281	1281	2164	19	1306	1422	2305
F01.PB23324	F01.PB25064	512	4004	71	511	660	4152	42	480
F01.PB10514	F01.PB13532	132	1724	1	131	282	1877	1	131
F01.PB12304	F01.PB24732	1	1783	1781	1995	10	1804	3626	3840
F01.PB18440	F01.PB19031	1	1813	1811	2170	32	1846	1973	2331
F01.PB25144	F01.PB38270	257	3883	136	257	340	3966	116	237
F01.PB30048	F01.PB27788	525	3727	99	526	528	3729	1	428
F01.PB15248	F01.PB23389	1	1234	1235	2099	702	1935	2430	3294
F01.PB25105	F01.PB27409	1	2415	2414	3266	1	2415	2517	3369
F01.PB17848	F01.PB20750	1	1805	1803	2253	3	1806	1949	2399
F01.PB18080	F01.PB21591	119	2032	1	121	597	2510	97	216
F01.PB33634	F01.PB30045	192	2600	1	193	1101	3509	180	372
F01.PB26873	F01.PB22380	1	3004	3005	3201	253	3256	3356	3552
F01.PB24266	F01.PB24451	1287	3260	1	1286	1517	3494	42	1330
F01.PB18058	F01.PB24590	1	1297	1295	2295	1246	2537	2749	3743
F01.PB17064	F01.PB19472	1	1832	1832	2165	6	1837	2035	2368
F01.PB29320	F01.PB30103	1557	3157	1	1558	2000	3600	135	1692
F01.PB15473	F01.PB17623	1	1165	1166	2019	35	1200	1313	2166
F01.PB30049	F01.PB35357	171	3299	1	174	490	3618	174	347
F01.PB27505	F01.PB27564	138	3077	3075	3576	76	3015	3161	3662
F01.PB26617	F01.PB22364	1128	3717	1	1127	1255	3843	17	1142
F01.PB38637	F01.PB28087	2	2840	2838	3253	1	2823	2982	3395
F01.PB19450	F01.PB14416	1	1230	1228	1964	106	1335	1551	2287
F01.PB19898	F01.PB26236	1	2028	2029	2398	2181	4208	4363	4711
F01.PB37977	F01.PB26791	111	3351	3351	3543	156	3396	3690	3882
F01.PB21208	F01.PB15268	1	1581	1576	2493	1	1577	1681	2597
F01.PB15792	F01.PB35772	1	1570	1571	2477	23	1587	2284	3188
F01.PB37790	F01.PB24963	1	2411	2410	3428	82	2492	2905	3923
F01.PB14732	F01.PB21184	758	1953	9	759	885	2080	8	759
F01.PB18866	F01.PB26356	1	1369	1367	2296	456	1819	2707	3636
F01.PB32323	F01.PB25638	1	1936	1935	2468	56	1996	3551	4085
F01.PB24643	F01.PB26811	24	2549	2548	3163	1	2530	2967	3583
F01.PB10985	F01.PB19987	213	1968	52	213	535	2309	1	162
F01.PB8581	F01.PB12935	328	1223	6	330	462	1358	1	326
F01.PB15034	F01.PB29387	187	2435	1	188	1318	3566	224	411
F01.PB29165	F01.PB22981	1324	3338	1	1324	1466	3475	6	1327
F01.PB22873	F01.PB26045	2	2737	2735	3430	5	2744	2855	3550
F01.PB24908	F01.PB29253	535	3880	66	537	836	4185	85	556
F01.PB29565	F01.PB27984	106	3768	1	107	812	4450	301	405
F01.PB24827	F01.PB23088	1	2354	2353	3249	181	2567	2683	3581
F01.PB29252	F01.PB29306	662	3912	79	662	1178	4444	1	582
F01.PB26322	F01.PB27817	1027	3179	1	1027	1268	3418	14	1039
F01.PB35499	F01.PB27511	1	1939	1934	3213	23	1961	2061	3340
F01.PB24554	F01.PB35201	1	2142	2142	3392	2	2141	3407	4657
F01.PB22989	F01.PB38270	239	3865	1	239	340	3960	1	237
F01.PB21186	F01.PB21243	108	2363	1	107	234	2488	18	124
F01.PB29259	F01.PB29902	138	2666	2669	3284	184	2712	2983	3598
F01.PB8472	F01.PB31522	391	985	1	394	697	1292	147	540
F01.PB17673	F01.PB21562	1	1276	1275	2207	60	1336	1461	2393
F01.PB25802	F01.PB35700	1	3006	3003	3650	115	3119	4084	4731
F01.PB31953	F01.PB38105	1	1666	1665	1937	576	2241	2603	2875
F01.PB18144	F01.PB19500	1	1151	1150	2187	1	1148	1356	2393
F01.PB13515	F01.PB15286	173	1964	1	175	340	2134	3	178
F01.PB23300	F01.PB23700	1	2410	2409	3679	3	2387	2565	3860
F01.PB33622	F01.PB22561	1	2304	2304	2698	19	2322	2893	3288
F01.PB28327	F01.PB29743	1	1811	1812	3188	1	1824	1947	3328
F01.PB24036	F01.PB25062	1	2306	2306	3403	143	2456	2644	3755
F01.PB21806	F01.PB29107	139	2920	1	140	1003	3785	106	246
F01.PB37337	F01.PB27921	1	2734	2733	3249	2	2732	2903	3419
F01.PB30049	F01.PB36446	1143	3316	1	1143	1282	3455	36	1178
F01.PB23699	F01.PB37488	1	1797	1797	3494	66	1862	1971	3670
F01.PB22443	F01.PB24825	1	2693	2693	4026	1	2695	3504	4837
F01.PB22102	F01.PB28710	214	2122	32	216	1263	3186	40	224
F01.PB23699	F01.PB25479	1	2714	2715	3472	61	2775	2936	3694
F01.PB11618	F01.PB31758	1	1156	1155	1797	1	1134	1241	1883
F01.PB25246	F01.PB24783	1217	3207	1	1217	1605	3595	21	1237
F01.PB25282	F01.PB35168	1	2722	2722	3250	1	2725	3934	4462
F01.PB38373	F01.PB26248	1	2198	2195	3246	320	2505	2780	3831
F01.PB29108	F01.PB22527	1	1718	1719	3313	147	1865	2148	3742
F01.PB23750	F01.PB26727	1605	4278	1	1604	1735	4405	1	1606
F01.PB25442	F01.PB23458	1	2015	2012	3092	37	2052	2458	3538
F01.PB22852	F01.PB23823	285	3428	1	285	1042	4188	1	285
F01.PB38373	F01.PB26607	1	2197	2195	3246	165	2361	2740	3791
F01.PB28558	F01.PB37288	1	2238	2238	3425	48	2283	2538	3739
F01.PB25585	F01.PB23516	1	1901	1901	3024	5	1905	2391	3515
F01.PB29320	F01.PB26224	1557	3157	135	1558	1762	3363	1	1424
F01.PB35021	F01.PB29058	1076	3623	1	1077	1520	4068	3	1079
F01.PB26860	F01.PB27398	202	3968	1	202	506	4269	78	277
F01.PB23719	F01.PB37277	1136	3845	1	1137	1232	3941	1	1127
F01.PB15034	F01.PB28263	185	2383	1	188	960	3158	329	516
F01.PB13621	F01.PB18368	1	1408	1410	1880	316	1727	1840	2316
F01.PB23694	F01.PB23163	1189	3733	1	1191	1435	3979	55	1243
F01.PB28333	F01.PB28556	115	3160	3159	3501	1	3039	3257	3598
F01.PB22317	F01.PB34804	1	1984	1984	3329	1	1984	2488	3833
F01.PB21566	F01.PB22099	1	1370	1370	2044	338	1705	1876	2550
F01.PB18018	F01.PB35624	11	1160	1155	2243	1	1150	2257	3345
F01.PB27975	F01.PB26848	28	3116	3112	4351	1	3080	3399	4637
F01.PB28024	F01.PB38995	1	2982	2983	3806	12	2993	3205	4028
F01.PB29320	F01.PB28195	1557	3157	1	1558	1848	3448	25	1586
F01.PB15829	F01.PB21692	512	2134	56	511	687	2310	1	457
F01.PB27697	F01.PB22834	1	1844	1840	3164	20	1849	1998	3331
F01.PB33596	F01.PB38631	1	1674	1672	2309	485	2165	2922	3559
F01.PB26890	F01.PB27222	1	2411	2410	3678	162	2573	2754	4022
F01.PB33189	F01.PB22933	224	2831	1	223	460	3071	111	333
F01.PB22405	F01.PB27065	479	3749	92	481	719	4000	16	406
F01.PB18732	F01.PB26025	189	2268	1	188	620	2699	96	283
F01.PB17704	F01.PB22925	818	2199	86	819	2034	3415	1	749
F01.PB33793	F01.PB27660	106	2012	2011	2621	1	1908	2163	2774
F01.PB17093	F01.PB26878	176	2364	1	176	1033	3211	1	176
F01.PB15156	F01.PB14632	1	1580	1575	2273	4	1583	1965	2663
F01.PB29193	F01.PB23445	105	2266	2266	3621	25	2188	2359	3712
F01.PB38736	F01.PB26906	1	1900	1898	3348	197	2086	2661	4131
F01.PB24066	F01.PB25440	1	1921	1922	3543	39	1957	2290	3892
F01.PB9242	F01.PB13007	222	1879	43	221	301	1957	1	179
F01.PB16121	F01.PB21992	163	2317	1	162	347	2501	50	211
F01.PB11435	F01.PB33136	11	1457	1456	1918	2	1449	1655	2117
F01.PB33145	F01.PB18429	202	2010	3	203	344	2153	1	201
F01.PB14503	F01.PB38179	1	1115	1114	2081	3	1117	2986	3953
F01.PB24463	F01.PB22261	1	3173	3178	3804	71	3242	3532	4155
F01.PB16573	F01.PB25931	211	2714	1	212	594	3099	222	433
F01.PB22625	F01.PB25478	1	3095	3093	4259	102	3200	3526	4697
F01.PB37968	F01.PB27352	1	3862	3861	4155	298	4147	4326	4622
F01.PB17965	F01.PB33638	449	1988	57	453	805	2345	224	620
F01.PB35270	F01.PB37009	1	2864	2862	3437	3	2866	3126	3701
F01.PB20097	F01.PB28668	1150	2507	1	1155	1931	3291	5	1161
F01.PB15917	F01.PB24139	1	1096	1093	2135	52	1126	2563	3598
F01.PB22255	F01.PB36803	108	2623	2625	3589	1	2517	2698	3662
F01.PB22634	F01.PB29884	1	2945	2943	3732	5	2952	3197	3986
F01.PB19687	F01.PB36370	1	1213	1211	2022	903	2114	2973	3783
F01.PB16835	F01.PB19471	217	2250	1	219	433	2471	4	222
F01.PB28048	F01.PB23963	1	2762	2760	3048	997	3767	3877	4166
F01.PB10261	F01.PB12574	361	1763	39	362	454	1855	1	324
F01.PB36970	F01.PB36592	3319	279	282	1	33	3073	4034	4315
F01.PB19837	F01.PB29735	1	1443	1441	2186	23	1467	3560	4306
F01.PB29603	F01.PB27066	111	1738	1737	3339	67	1703	1836	3443
F01.PB31808	F01.PB13481	1	1128	1127	1717	1	1128	1382	1972
F01.PB22799	F01.PB35689	1	3007	3008	3443	66	3075	3247	3682
F01.PB22431	F01.PB26467	1	3030	3028	3502	69	3097	3209	3683
F01.PB26955	F01.PB29483	1	1771	1769	3368	679	2453	2568	4173
F01.PB26918	F01.PB36444	2	3292	3293	4158	1	3290	3406	4271
F01.PB17626	F01.PB22857	1	1252	1249	2433	549	1800	2155	3339
F01.PB19106	F01.PB38528	1	1146	1143	2058	1351	2496	3212	4127
F01.PB11153	F01.PB35396	1	1428	1427	1954	934	2362	3083	3610
F01.PB17297	F01.PB28202	1	1601	1602	2406	321	1921	2463	3266
F01.PB21290	F01.PB20601	286	2301	30	285	586	2602	29	283
F01.PB36516	F01.PB27640	1	2709	2707	3474	10	2719	3015	3784
F01.PB18136	F01.PB28202	1	1569	1570	2427	353	1921	2463	3318
F01.PB21920	F01.PB26366	597	2324	73	600	2250	3977	139	668
F01.PB37096	F01.PB39056	1	3133	3134	3327	775	3907	4047	4240
F01.PB18970	F01.PB37694	1	1391	1388	2173	54	1444	2540	3326
F01.PB25423	F01.PB27779	144	2567	2566	3255	1	2423	2548	3236
F01.PB26902	F01.PB25226	1	2211	2211	3119	27	2245	2351	3259
F01.PB38775	F01.PB22999	511	3758	72	510	825	4074	68	509
F01.PB37337	F01.PB30059	1	2739	2734	3249	2	2740	2939	3454
F01.PB17943	F01.PB32548	1	1366	1365	2132	53	1418	1786	2553
F01.PB33216	F01.PB18073	1	1167	1163	2042	86	1252	1354	2233
F01.PB14315	F01.PB16667	517	2088	77	518	684	2255	1	442
F01.PB17285	F01.PB38724	1	1435	1431	2238	40	1467	2631	3437
F01.PB12167	F01.PB15933	118	1972	1	118	227	2078	5	122
F01.PB31426	F01.PB37927	142	1404	4	143	2541	3803	13	152
F01.PB32631	F01.PB21828	1	1479	1479	2174	1	1478	2207	2902
F01.PB22495	F01.PB23088	17	2580	2579	3475	1	2567	2683	3581
F01.PB27555	F01.PB28282	1	1868	1873	3272	6	1874	1998	3405
F01.PB20071	F01.PB17638	128	2430	1	128	229	2527	1	128
F01.PB26320	F01.PB37373	355	3319	79	352	459	3424	1	274
F01.PB19135	F01.PB24260	1	1124	1122	2186	1	1127	2348	3398
F01.PB18307	F01.PB24134	1195	2516	1	1194	3154	4475	1377	2570
F01.PB30070	F01.PB23697	192	3349	1	192	459	3595	5	196
F01.PB14112	F01.PB19865	396	2246	6	397	548	2398	1	392
F01.PB35001	F01.PB22322	1	1703	1703	3270	135	1837	2048	3615
F01.PB7523	F01.PB21632	116	1172	4	121	354	1410	1	118
F01.PB38792	F01.PB38494	1419	3674	1	1419	2042	4297	111	1529
F01.PB29176	F01.PB37856	1369	3051	1	1370	1587	3269	93	1460
F01.PB15296	F01.PB29791	1085	2294	1	1085	2592	3803	20	1105
F01.PB18362	F01.PB17475	1	1060	1059	2100	1	1060	1194	2266
F01.PB8444	F01.PB21061	100	1137	1	101	1123	2160	298	398
F01.PB18529	F01.PB36460	1	2030	2027	2629	6	2025	2602	3202
F01.PB24260	F01.PB38483	1	2445	2443	3399	252	2690	2843	3814
F01.PB18225	F01.PB16759	17	2009	2004	2349	1	1991	2122	2467
F01.PB11590	F01.PB32420	133	987	1	134	1510	2366	1188	1321
F01.PB22817	F01.PB28595	1	1950	1951	3482	46	1996	2107	3641
F01.PB14015	F01.PB18610	1	1569	1567	1946	7	1575	1808	2187
F01.PB24348	F01.PB25686	1	1974	1973	3106	1	1973	2078	3212
F01.PB16447	F01.PB22123	1	1673	1670	2164	1	1673	1955	2449
F01.PB17829	F01.PB37795	327	2245	43	326	1128	3046	258	541
F01.PB19898	F01.PB23153	1	2028	2029	2399	2059	4086	4241	4611
F01.PB32763	F01.PB35628	1	1204	1201	2435	218	1421	1761	2995
F01.PB26873	F01.PB24020	1	3004	3005	3237	167	3172	3272	3504
F01.PB17701	F01.PB26103	209	2316	20	208	1091	3198	30	218
F01.PB22959	F01.PB26990	1547	3172	1	1547	1958	3585	8	1558
F01.PB32722	F01.PB26745	121	2131	1	120	255	2264	1	120
F01.PB30918	F01.PB33144	525	1424	6	526	903	1802	24	544
F01.PB26423	F01.PB25154	1	1949	1947	3315	1	1946	2054	3422
F01.PB20520	F01.PB17858	1	1435	1434	2446	1	1436	1549	2561
F01.PB37795	F01.PB28733	19	2135	2133	2978	1	2117	2342	3186
F01.PB37716	F01.PB28082	373	3131	69	375	557	3315	66	372
F01.PB11967	F01.PB36337	1	1253	1252	1557	2	1254	2528	2833
F01.PB28948	F01.PB24101	1	1835	1834	3557	2	1838	2065	3789
F01.PB15737	F01.PB27071	1	1140	1138	2258	74	1213	1952	3073
F01.PB33285	F01.PB22214	101	2030	1	106	233	2162	1	106
F01.PB31943	F01.PB18175	108	1877	1	109	359	2129	144	252
F01.PB22418	F01.PB26093	1	2671	2669	3269	1	2671	4060	4660
F01.PB9242	F01.PB20889	528	1878	53	530	895	2244	10	487
F01.PB23765	F01.PB22565	1	1974	1974	3262	2	1982	3325	4616
F01.PB28881	F01.PB24725	1	2911	2906	3365	978	3888	4030	4489
F01.PB27646	F01.PB28205	104	2331	2331	3220	1	2234	2482	3373
F01.PB33592	F01.PB17803	1	1585	1584	2164	6	1590	1732	2312
F01.PB22367	F01.PB34947	485	3374	92	486	503	3412	1	395
F01.PB16962	F01.PB15552	1	1328	1324	2277	77	1404	1538	2492
F01.PB9164	F01.PB15420	273	1831	57	275	573	2132	1	219
F01.PB37383	F01.PB28301	603	3226	82	605	782	3405	147	670
F01.PB22400	F01.PB26251	356	3216	8	356	479	3339	1	349
F01.PB35608	F01.PB25104	139	3195	1	143	338	3394	48	190
F01.PB22371	F01.PB36247	12	2573	2574	3635	1	2563	2988	4049
F01.PB17844	F01.PB20274	528	2405	62	529	883	2762	1	467
F01.PB13342	F01.PB18992	123	1874	1	128	749	2500	453	580
F01.PB15392	F01.PB35834	1	1543	1542	2371	457	1997	2453	3283
F01.PB15392	F01.PB38993	1	1364	1365	2376	389	1750	2173	3185
F01.PB14305	F01.PB36451	1	1475	1474	2308	36	1510	2567	3401
F01.PB23324	F01.PB29253	512	3987	71	511	704	4180	85	523
F01.PB12648	F01.PB21969	1	1388	1388	1935	198	1585	1759	2308
F01.PB15510	F01.PB38247	1	1521	1518	2277	273	1793	1970	2729
F01.PB19128	F01.PB25901	1	1476	1474	2671	1	1475	2090	3285
F01.PB24594	F01.PB37558	1	2893	2891	3677	16	2908	3056	3842
F01.PB31888	F01.PB17179	111	1906	1	110	432	2227	1	110
F01.PB15731	F01.PB28710	175	2116	1	177	1263	3219	48	224
F01.PB36910	F01.PB24409	1	3282	3283	3496	4	3294	4150	4364
F01.PB14434	F01.PB27968	12	1621	1618	2337	1	1610	3311	4034
F01.PB18051	F01.PB29386	1084	2558	1	1085	1786	3260	36	1120
F01.PB27668	F01.PB29400	1	2432	2427	3292	4	2431	3474	4340
F01.PB19128	F01.PB22657	1065	2684	1	1067	1632	3248	4	1069
F01.PB37715	F01.PB29963	1	3006	3006	3398	147	3152	3277	3670
F01.PB33976	F01.PB25561	1491	14	2515	1492	1863	3340	729	1752
F01.PB25110	F01.PB27222	15	2586	2585	3904	1	2573	2754	4073
F01.PB9096	F01.PB32954	394	1914	6	395	946	2466	1	390
F01.PB28881	F01.PB35258	1	2911	2906	3359	527	3437	3579	4032
F01.PB23902	F01.PB38933	1	2196	2197	3564	5	2203	2326	3694
F01.PB18445	F01.PB28789	1	1442	1441	2448	238	1678	2010	3017
F01.PB23615	F01.PB22686	173	3857	1	174	328	4011	46	219
F01.PB22317	F01.PB35201	1	2109	2108	3329	5	2113	3406	4627
F01.PB31368	F01.PB18894	243	1451	3	244	1227	2435	14	255
F01.PB27615	F01.PB35904	1	2602	2601	4042	65	2667	2793	4234
F01.PB38482	F01.PB22425	1	2032	2031	3491	99	2130	2378	3843
F01.PB19046	F01.PB32964	195	2090	15	195	362	2262	1	181
F01.PB24496	F01.PB37100	1	2389	2384	3495	1	2389	2732	3843
F01.PB13585	F01.PB16634	562	1930	72	565	1120	2488	1	494
F01.PB37765	F01.PB25520	1	2913	2911	3341	56	2968	3075	3506
F01.PB14279	F01.PB39032	1	1158	1154	2116	7	1164	2966	3929
F01.PB38153	F01.PB35904	1	1785	1784	3508	88	1872	2510	4234
F01.PB16455	F01.PB25918	1117	2473	1	1118	1534	2890	72	1190
F01.PB16771	F01.PB19785	1	1325	1323	2510	1	1331	1460	2649
F01.PB28911	F01.PB23079	240	3224	1	243	811	3787	63	305
F01.PB30018	F01.PB27222	1	2516	2515	3834	58	2573	2754	4073
F01.PB25309	F01.PB23697	195	3318	1	196	471	3595	2	197
F01.PB38539	F01.PB22390	1152	3629	1	1152	1471	3947	1	1152
F01.PB27200	F01.PB29954	1089	3444	1	1094	1402	3762	147	1242
F01.PB18758	F01.PB20616	1	1882	1887	2689	2	1882	2054	2854
F01.PB19278	F01.PB15543	1	1290	1287	2180	22	1312	1490	2383
F01.PB17084	F01.PB29543	231	2534	1	232	866	3164	405	634
F01.PB20552	F01.PB29420	1	1735	1736	2332	468	2200	2487	3083
F01.PB15737	F01.PB17380	1140	2289	1	1140	1365	2515	97	1238
F01.PB30087	F01.PB35379	103	2633	2634	3351	93	2621	2948	3664
F01.PB29164	F01.PB37513	1139	3345	1	1136	1248	3477	1	1144
F01.PB33061	F01.PB29648	1	1320	1321	2528	916	2235	2614	3823
F01.PB17669	F01.PB14927	279	2050	7	275	823	2572	445	713
F01.PB28275	F01.PB29921	1	2761	2761	3307	11	2770	2905	3451
F01.PB19378	F01.PB27716	1051	2203	1	1051	2341	3493	826	1876
F01.PB11938	F01.PB17996	1	1268	1266	1822	1	1268	1704	2260
F01.PB26169	F01.PB24044	24	2427	2426	4221	1	2401	2509	4301
F01.PB33306	F01.PB24722	1	1433	1429	2250	615	2047	2428	3249
F01.PB25282	F01.PB25223	1	2057	2055	3285	23	2079	2703	3936
F01.PB29129	F01.PB28935	1	2765	2766	4117	123	2884	3336	4708
F01.PB20964	F01.PB17314	374	2356	57	377	428	2444	1	321
F01.PB18136	F01.PB24931	1	1789	1788	2486	353	2145	2723	3421
F01.PB12353	F01.PB37882	196	1421	9	199	2053	3274	1	191
F01.PB27083	F01.PB28003	227	4379	1	232	682	4835	1	230
F01.PB38373	F01.PB29849	1	2197	2195	3246	149	2343	2600	3651
F01.PB9371	F01.PB16046	1	1290	1285	1847	1	1290	1523	2085
F01.PB16046	F01.PB17723	1006	2085	1	1005	1114	2193	1	1005
F01.PB32566	F01.PB35600	1168	2416	1	1170	1836	3084	307	1476
F01.PB28881	F01.PB26448	1	2911	2906	3365	339	3249	3391	3850
F01.PB22396	F01.PB27890	1	2231	2228	4225	1	2222	2395	4392
F01.PB13016	F01.PB14311	1	1446	1447	1965	13	1455	1557	2074
F01.PB12085	F01.PB17684	1	1576	1576	1935	53	1628	1872	2231
F01.PB35852	F01.PB27585	1	2368	2365	3602	3	2370	3129	4366
F01.PB30114	F01.PB36037	1	2952	2949	3833	5	2954	3484	4368
F01.PB28911	F01.PB24145	1	2136	2137	3247	1	2133	2248	3356
F01.PB29380	F01.PB37100	1	2393	2388	3439	1	2389	2732	3807
F01.PB29265	F01.PB36395	1062	3121	1	1063	1857	3916	2	1064
F01.PB17414	F01.PB16418	1	1147	1147	2218	1	1148	1392	2466
F01.PB35867	F01.PB24522	1211	3248	1	1210	2266	4303	932	2141
F01.PB38642	F01.PB25886	168	3562	1	169	520	3915	147	314
F01.PB29079	F01.PB38242	1520	3229	1	1519	1688	3397	1	1519
F01.PB23850	F01.PB25882	149	2366	2365	3974	1	2219	2444	4054
F01.PB35001	F01.PB25114	1	1703	1703	3272	86	1788	1999	3568
F01.PB16128	F01.PB23502	1	1159	1160	2219	761	1920	2432	3492
F01.PB26781	F01.PB22346	1	2674	2672	3227	42	2714	2965	3520
F01.PB15601	F01.PB17325	406	2090	5	405	934	2618	1	401
F01.PB26628	F01.PB37853	1086	3602	1	1087	2025	4543	1	1087
F01.PB19392	F01.PB28016	1169	2550	1	1169	2107	3505	188	1360
F01.PB23324	F01.PB26596	512	3987	71	511	660	4158	42	481
F01.PB12648	F01.PB15142	1	1388	1388	1991	171	1558	1732	2338
F01.PB15122	F01.PB33077	1	1604	1603	2085	1	1604	1927	2409
F01.PB31827	F01.PB35926	1	1145	1144	1635	1	1145	3439	3930
F01.PB12495	F01.PB14565	1	1664	1662	1912	3	1666	1811	2061
F01.PB22457	F01.PB38223	1404	3165	11	1404	2010	3775	1	1394
F01.PB22520	F01.PB27221	1	2034	2032	3122	1	2034	2161	3251
F01.PB21811	F01.PB23389	1	1211	1212	2091	725	1935	2430	3308
F01.PB25693	F01.PB22903	220	4178	1	221	337	4295	1	221
F01.PB14196	F01.PB23460	174	2151	1	174	1365	3347	1	174
F01.PB20520	F01.PB19037	1	1435	1434	2421	16	1462	1575	2562
F01.PB20334	F01.PB18497	234	2389	1	238	377	2531	20	257
F01.PB6689	F01.PB17588	253	1332	30	254	909	1989	9	233
F01.PB21171	F01.PB36451	1	1418	1417	2251	95	1510	2567	3401
F01.PB17790	F01.PB35411	1	1392	1392	2317	5	1396	1888	2813
F01.PB26471	F01.PB37764	1	2773	2774	4054	28	2798	3250	4530
F01.PB9313	F01.PB18564	108	1183	10	111	675	1753	8	109
F01.PB22579	F01.PB25882	141	2328	2328	3877	1	2189	2445	3995
F01.PB25835	F01.PB24484	1	3257	3257	3625	1	3255	3450	3821
F01.PB11670	F01.PB18272	1	1032	1031	1954	38	1069	1189	2112
F01.PB25751	F01.PB28642	1	1747	1744	3126	110	1856	2049	3432
F01.PB19095	F01.PB26477	121	2308	1	125	1232	3420	595	719
F01.PB11528	F01.PB12469	1	1039	1038	1743	1	1039	1239	1944
F01.PB38740	F01.PB29367	13	2227	2227	3242	118	2332	2964	3979
F01.PB27680	F01.PB29902	26	2709	2712	3333	29	2712	2983	3604
F01.PB28104	F01.PB25731	520	3473	71	522	554	3508	1	452
F01.PB25206	F01.PB38389	1	4074	4074	4551	12	4084	4328	4804
F01.PB13423	F01.PB25007	306	1927	92	305	2100	3721	84	297
F01.PB16870	F01.PB18708	1	1048	1045	2128	29	1076	1357	2454
F01.PB27998	F01.PB34754	1	1815	1814	3452	2	1817	2073	3711
F01.PB18842	F01.PB38483	1	1084	1079	1938	219	1302	2956	3814
F01.PB5931	F01.PB12803	8	744	745	1170	1	737	940	1365
F01.PB17657	F01.PB28789	1	1679	1678	2536	1	1678	2010	2869
F01.PB29869	F01.PB24101	1	1841	1840	3610	1	1838	2065	3821
F01.PB20126	F01.PB15480	1131	2366	1	1134	1305	2539	46	1179
F01.PB15365	F01.PB38424	1	1621	1617	2505	60	1681	2450	3338
F01.PB26423	F01.PB38933	1	1949	1947	3345	5	1953	2324	3722
F01.PB25246	F01.PB22530	108	3208	1	109	316	3416	22	130
F01.PB27200	F01.PB28232	1089	3444	1	1094	1306	3666	51	1146
F01.PB22032	F01.PB27228	1	2115	2113	2486	27	2140	2848	3221
F01.PB29539	F01.PB29224	1048	3455	1	1049	1231	3639	1	1049
F01.PB21780	F01.PB27135	1	1317	1313	2510	104	1421	2495	3704
F01.PB38615	F01.PB29424	1164	3324	1	1165	1443	3603	122	1285
F01.PB17561	F01.PB22376	1236	2669	1	1236	1982	3415	5	1240
F01.PB9313	F01.PB37673	108	1183	10	111	1157	2236	8	109
F01.PB14918	F01.PB33743	12	2299	2299	2411	8	2295	2449	2561
F01.PB26390	F01.PB26434	98	3804	1	100	301	4007	2	101
F01.PB29108	F01.PB39118	1	1718	1718	3304	136	1854	2650	4236
F01.PB29273	F01.PB35005	1	2290	2290	3031	49	2333	2472	3213
F01.PB10243	F01.PB32844	242	1957	3	247	369	2075	1	244
F01.PB36065	F01.PB38823	212	3871	1	209	657	4316	286	494
F01.PB14862	F01.PB30007	244	2376	8	245	1143	3273	18	255
F01.PB28142	F01.PB22644	2	3080	3078	3428	1	3074	3445	3795
F01.PB37720	F01.PB37476	3	3549	3547	3931	16	3562	3664	4048
F01.PB28425	F01.PB29180	161	2945	2948	3508	1	2783	3377	3937
F01.PB22077	F01.PB14232	212	2137	1	211	342	2267	4	214
F01.PB19723	F01.PB27022	1001	2501	1	1002	1580	3080	179	1180
F01.PB14299	F01.PB15366	1	1143	1142	2058	11	1156	1368	2284
F01.PB9105	F01.PB38907	1	1497	1497	1936	1	1497	2650	3089
F01.PB8827	F01.PB18594	383	1429	8	384	1208	2254	1	374
F01.PB15078	F01.PB20381	479	2296	51	480	800	2616	1	430
F01.PB13547	F01.PB19423	501	1632	56	502	1173	2305	1	450
F01.PB29632	F01.PB22378	388	3929	2	390	654	4198	1	388
F01.PB32722	F01.PB20974	121	2131	1	120	283	2294	28	147
F01.PB22209	F01.PB20864	1	1036	1032	2077	2	1037	1290	2335
F01.PB10972	F01.PB12231	580	1206	9	579	822	1446	1	570
F01.PB19095	F01.PB23644	121	2308	1	125	1874	4062	1236	1360
F01.PB11975	F01.PB13515	227	1654	3	228	537	1965	1	226
F01.PB11194	F01.PB14715	1	1411	1410	1725	16	1426	1677	1992
F01.PB27534	F01.PB26251	442	3294	94	442	479	3331	1	349
F01.PB22519	F01.PB28618	1	2453	2457	3202	1	2453	2651	3400
F01.PB15986	F01.PB38322	1	2116	2117	2740	8	2121	2478	3101
F01.PB9129	F01.PB14416	1	1251	1249	1985	85	1335	1551	2287
F01.PB11785	F01.PB19459	1	1129	1130	1970	3	1113	1418	2259
F01.PB27975	F01.PB26403	1	3116	3112	4351	42	3148	3467	4704
F01.PB25311	F01.PB34906	1	2722	2721	3274	8	2732	3150	3703
F01.PB25154	F01.PB23902	1	2055	2056	3422	1	2055	2197	3562
F01.PB30109	F01.PB29033	322	3726	1	321	665	4068	126	446
F01.PB19258	F01.PB24538	1	1758	1757	2109	672	2430	2875	3228
F01.PB13757	F01.PB19352	168	1886	1	173	746	2464	444	616
F01.PB26964	F01.PB27592	1061	3172	1	1061	1670	3781	5	1065
F01.PB23104	F01.PB27830	1	2758	2756	3603	17	2769	2874	3718
F01.PB22875	F01.PB26434	206	3898	107	208	301	3994	1	101
F01.PB36614	F01.PB22776	11	2352	2349	3492	1	2326	2922	4063
F01.PB13700	F01.PB28602	1	1321	1318	1972	1184	2504	2685	3339
F01.PB22948	F01.PB35207	25	3013	3012	3771	1	3006	3114	3873
F01.PB28795	F01.PB25784	221	3136	1	222	344	3256	15	237
F01.PB13523	F01.PB21266	439	1981	54	441	532	2069	1	388
F01.PB36919	F01.PB27780	1	2821	2819	3186	101	2902	3209	3576
F01.PB25869	F01.PB25695	142	3572	1	145	461	3892	33	177
F01.PB37156	F01.PB22272	1705	3466	1	1705	1816	3577	6	1710
F01.PB24759	F01.PB23943	1536	3285	1	1541	1791	3544	24	1562
F01.PB15248	F01.PB35066	1	1094	1092	2099	642	1735	3100	4107
F01.PB9396	F01.PB19049	591	1975	73	590	689	2073	1	520
F01.PB9623	F01.PB33077	1	1574	1573	1992	6	1604	1941	2365
F01.PB19434	F01.PB23120	1	1955	1952	2263	686	2640	2821	3132
F01.PB24396	F01.PB27937	30	3291	3289	3778	1	3262	3630	4120
F01.PB23004	F01.PB23862	113	3225	1	112	356	3468	37	148
F01.PB18259	F01.PB38961	1040	2510	1	1039	2578	4047	1402	2439
F01.PB27732	F01.PB35654	1	2493	2490	3151	4	2512	2730	3391
F01.PB7698	F01.PB34871	1	1037	1034	1219	204	1241	3364	3549
F01.PB20721	F01.PB27408	100	1432	1431	2191	945	2277	2590	3350
F01.PB26423	F01.PB35359	1	1949	1949	3260	6	1951	2110	3421
F01.PB28634	F01.PB35036	1	2514	2515	3426	121	2614	2804	3715
F01.PB35021	F01.PB22352	1076	3640	1	1077	1800	4364	3	1079
F01.PB29549	F01.PB27279	1397	3353	1	1396	1772	3718	250	1646
F01.PB12889	F01.PB33578	1	1054	1052	1617	20	1074	1772	2337
F01.PB16665	F01.PB22465	1	1426	1426	2422	95	1516	2129	3125
F01.PB34915	F01.PB37047	1346	3955	1	1345	1802	4411	303	1647
F01.PB15136	F01.PB33069	1095	2292	1	1094	1335	2532	1	1093
F01.PB15226	F01.PB36210	1	1449	1454	2030	1	1449	2658	3234
F01.PB18241	F01.PB16541	1	1950	1946	2224	143	2094	2307	2585
F01.PB16128	F01.PB25550	1	1159	1160	2178	786	1944	2413	3431
F01.PB21846	F01.PB28136	1	1488	1489	2258	1087	2574	2677	3447
F01.PB27559	F01.PB26862	357	4169	2	356	559	4372	77	430
F01.PB13375	F01.PB37630	499	1896	8	500	1696	3092	6	500
F01.PB33289	F01.PB35628	1041	2384	1	1044	1621	2964	378	1421
F01.PB35087	F01.PB23111	121	2135	2134	3628	1	2017	2138	3631
F01.PB20265	F01.PB35751	1	1712	1711	2349	3	1714	2506	3144
F01.PB27823	F01.PB29031	114	2933	2933	3683	228	3051	3206	3960
F01.PB18347	F01.PB28483	1	1717	1718	2524	795	2508	2744	3553
F01.PB20654	F01.PB33916	1	1383	1382	2028	11	1395	1661	2306
F01.PB26596	F01.PB37342	1378	4108	1	1380	1602	4309	25	1403
F01.PB31507	F01.PB6723	268	1069	3	269	536	1337	1	267
F01.PB11940	F01.PB33242	400	1890	5	400	532	2021	1	396
F01.PB18809	F01.PB26546	1	1456	1459	2526	90	1539	1875	2939
F01.PB15524	F01.PB26199	142	2417	1	147	834	3109	45	192
F01.PB22948	F01.PB38270	237	3840	1	237	340	3960	1	237
F01.PB15737	F01.PB22465	1138	2273	1	1140	2127	3263	95	1234
F01.PB14735	F01.PB27732	1	1536	1535	2402	73	1607	2284	3151
F01.PB25241	F01.PB29014	1537	3715	122	1538	1587	3765	70	1486
F01.PB19595	F01.PB18467	307	2394	66	307	342	2429	1	242
F01.PB25952	F01.PB35876	1	2317	2318	3613	27	2345	2490	3783
F01.PB9434	F01.PB19348	301	1946	37	300	670	2316	1	262
F01.PB14662	F01.PB26243	1	1661	1660	2561	65	1724	2139	3040
F01.PB26566	F01.PB23935	1315	3065	1	1315	1520	3270	51	1365
F01.PB35921	F01.PB37558	164	2837	2835	3556	235	2908	3056	3777
F01.PB24735	F01.PB26596	522	3863	83	521	795	4158	42	481
F01.PB27570	F01.PB27984	150	3788	1	151	812	4450	255	405
F01.PB17139	F01.PB21746	1	1619	1618	2483	127	1743	1853	2718
F01.PB13758	F01.PB35072	1	1210	1208	1831	1018	2232	2680	3305
F01.PB22173	F01.PB36665	1	1197	1196	2354	1	1197	2739	3897
F01.PB17297	F01.PB24931	1	1819	1818	2406	321	2145	2723	3310
F01.PB28077	F01.PB24800	123	3264	1	122	1015	4156	4	125
F01.PB32757	F01.PB20587	233	1941	3	233	603	2311	171	401
F01.PB8444	F01.PB18778	100	1137	1	101	1136	2172	312	412
F01.PB31443	F01.PB29086	1	1104	1100	1907	2123	3226	3824	4631
F01.PB16044	F01.PB23552	1	1838	1839	2767	6	1843	2254	3181
F01.PB25953	F01.PB23709	1	2191	2190	3267	1	2192	2295	3371
F01.PB16987	F01.PB36460	1	2017	2014	2647	4	2025	2602	3235
F01.PB17790	F01.PB24537	1	1395	1396	2329	5	1399	1905	2844
F01.PB27826	F01.PB26502	459	3686	94	458	677	3903	7	371
F01.PB22614	F01.PB27637	1	2107	2105	3388	2	2109	2275	3559
F01.PB15076	F01.PB16144	110	2365	1	111	356	2614	98	209
F01.PB22306	F01.PB26333	20	2303	2299	4146	1	2285	2705	4552
F01.PB26284	F01.PB38858	576	3405	67	580	1046	3874	67	579
F01.PB33306	F01.PB28469	1	1430	1429	2226	736	2164	2548	3345
F01.PB39127	F01.PB22638	1	3856	3855	4218	14	3869	3969	4332
F01.PB32116	F01.PB25490	160	1849	1	161	2306	3995	1	161
F01.PB27555	F01.PB29701	1	2130	2127	3276	46	2165	2277	3425
F01.PB37092	F01.PB38197	258	3142	1	261	503	3387	59	319
F01.PB19256	F01.PB37177	1	1490	1490	2148	2086	3575	3756	4411
F01.PB17018	F01.PB24139	1	1054	1051	2089	74	1126	2563	3598
F01.PB21811	F01.PB35066	1	1071	1069	2094	665	1735	3100	4124
F01.PB19617	F01.PB27931	1042	2260	1	1043	2544	3763	6	1046
F01.PB21895	F01.PB37669	176	2438	1	177	1755	4017	1	177
F01.PB35508	F01.PB23151	1595	3913	1	1595	1917	4235	50	1645
F01.PB15172	F01.PB37066	1	2414	2413	2608	43	2451	3202	3397
F01.PB22323	F01.PB26381	1	2243	2243	3229	72	2315	2422	3408
F01.PB13495	F01.PB20431	1	1109	1110	1930	1	1109	1242	2063
F01.PB20737	F01.PB25681	1	1494	1490	2104	85	1577	2780	3394
F01.PB8678	F01.PB10945	147	1320	29	150	260	1433	1	122
F01.PB23175	F01.PB26935	1	2898	2902	3309	1	2898	3026	3432
F01.PB27995	F01.PB35212	353	3904	1	355	472	4001	5	355
F01.PB32116	F01.PB17788	160	1849	1	161	826	2515	1	161
F01.PB6429	F01.PB23151	590	1318	8	593	3506	4235	206	794
F01.PB24735	F01.PB23324	522	3863	83	521	647	3987	71	511
F01.PB22347	F01.PB25288	1	2360	2360	3457	2	2361	2473	3570
F01.PB22032	F01.PB26927	1	2175	2172	2532	79	2253	3037	3397
F01.PB19838	F01.PB35509	1	1202	1201	2143	1762	2944	3275	4218
F01.PB29180	F01.PB28359	1	1976	1975	3915	1	1978	2105	4043
F01.PB22334	F01.PB22562	1150	3163	1	1153	1591	3604	12	1164
F01.PB29135	F01.PB38223	1341	3174	1	1341	2010	3847	54	1394
F01.PB33216	F01.PB14418	1	1167	1163	2042	3	1169	1271	2150
F01.PB33646	F01.PB28026	1	2322	2317	2573	137	2460	2856	3113
F01.PB22214	F01.PB32132	288	2180	7	288	511	2404	1	282
F01.PB23762	F01.PB22932	1363	3555	120	1363	1460	3652	1	1246
F01.PB37804	F01.PB36840	3	3905	3906	4218	1	3903	4452	4764
F01.PB38386	F01.PB35226	1478	3406	1	1479	1735	3663	8	1486
F01.PB20104	F01.PB21551	195	2033	1	196	673	2509	106	301
F01.PB35101	F01.PB26796	2316	4750	1	2318	2344	4779	234	2554
F01.PB15296	F01.PB33198	1	1681	1682	2288	17	1697	1905	2512
F01.PB32470	F01.PB38150	1	1339	1336	2123	123	1461	2447	3234
F01.PB26873	F01.PB38396	1	3004	3005	3311	42	3045	3145	3451
F01.PB35288	F01.PB35585	1	2484	2483	3507	3	2485	3054	4078
F01.PB26686	F01.PB27301	1	2373	2372	4363	1	2373	2488	4475
F01.PB38536	F01.PB35876	319	3514	1	319	565	3758	131	449
F01.PB35193	F01.PB24573	1	2875	2876	3103	111	2979	3079	3306
F01.PB12525	F01.PB16661	1	1499	1497	1835	6	1505	2057	2395
F01.PB21102	F01.PB29277	1	1854	1852	2405	674	2526	2819	3372
F01.PB18748	F01.PB36460	1	2014	2011	2513	4	2025	2602	3121
F01.PB27444	F01.PB23762	1	1871	1872	3438	9	1877	1992	3555
F01.PB24959	F01.PB29031	149	2969	2969	3813	228	3051	3206	4054
F01.PB32089	F01.PB36691	1	1019	1018	1744	1	1019	2532	3258
F01.PB18846	F01.PB27601	1	1721	1719	2052	954	2670	3192	3525
F01.PB15053	F01.PB29553	1	1264	1261	2216	4	1271	2544	3502
F01.PB28959	F01.PB29249	1	2652	2649	3231	59	2710	3140	3722
F01.PB24908	F01.PB26596	535	3875	66	537	792	4158	42	514
F01.PB7463	F01.PB12190	1	1024	1019	1241	1	1026	1275	1497
F01.PB10801	F01.PB17723	1	1398	1393	1897	1	1398	1631	2135
F01.PB19175	F01.PB14476	229	2029	41	233	327	2127	1	193
F01.PB7169	F01.PB14422	1	1067	1065	1314	830	1896	2041	2290
F01.PB29189	F01.PB25402	100	2202	2200	3579	1	2102	2240	3617
F01.PB30114	F01.PB25605	1	2475	2472	3821	41	2516	2633	3983
F01.PB22526	F01.PB35467	2	2116	2117	3238	1	2115	2235	3356
F01.PB25993	F01.PB22540	1158	3923	1	1161	1353	4127	56	1224
F01.PB28594	F01.PB26579	1	2119	2116	3180	76	2171	2424	3487
F01.PB24975	F01.PB26872	1	1990	1986	3767	1	1998	2326	4113
F01.PB27400	F01.PB28924	142	2465	2463	3618	1	2323	2480	3637
F01.PB25154	F01.PB38933	1	2055	2053	3422	5	2062	2323	3692
F01.PB15888	F01.PB28050	662	2646	9	658	1342	3327	127	770
F01.PB14360	F01.PB24721	515	2532	66	516	1735	3752	1	451
F01.PB26160	F01.PB38176	1693	3662	1	1694	2502	4464	2	1687
F01.PB31719	F01.PB31254	115	1237	1	117	741	1863	314	430
F01.PB16128	F01.PB22947	1	1159	1160	2205	768	1926	2439	3485
F01.PB26804	F01.PB36832	1375	3372	1	1370	1636	3632	1	1367
F01.PB21222	F01.PB29181	1	1950	1947	2138	37	1986	3277	3467
F01.PB15809	F01.PB37862	1	2078	2079	2725	39	2116	2886	3532
F01.PB29212	F01.PB25562	122	3725	1	122	376	3979	3	123
F01.PB11053	F01.PB15400	1	1549	1546	1928	48	1597	1863	2245
F01.PB7261	F01.PB5698	101	1118	1	102	288	1305	45	146
F01.PB32379	F01.PB23209	1	2058	2056	2435	64	2130	2872	3251
F01.PB17561	F01.PB28016	1236	2617	1	1236	2107	3505	121	1360
F01.PB12250	F01.PB32548	1	1008	1007	1778	428	1418	1786	2553
F01.PB25138	F01.PB26076	144	1922	1920	3222	48	1826	2003	3306
F01.PB19862	F01.PB16549	1	1131	1128	1975	10	1140	1355	2202
F01.PB18653	F01.PB28112	158	2603	1	162	885	3330	1	162
F01.PB16115	F01.PB38685	1	1365	1364	2207	44	1408	1510	2354
F01.PB5646	F01.PB33987	288	1174	4	288	1420	2306	1	285
F01.PB15443	F01.PB24512	246	2425	26	249	1135	3315	5	228
F01.PB13423	F01.PB27089	306	1927	92	306	3191	4813	55	269
F01.PB11198	F01.PB21470	119	1261	1	120	1125	2280	232	351
F01.PB28508	F01.PB32992	1214	2376	1	1215	1478	2640	29	1237
F01.PB21718	F01.PB23537	16	1791	1788	2178	1	1777	1952	2343
F01.PB24013	F01.PB24810	1	3195	3191	3515	5	3202	3315	3639
F01.PB20324	F01.PB37857	120	1332	1331	2366	1	1213	1447	2482
F01.PB31401	F01.PB33803	1	1408	1407	1792	17	1424	1707	2092
F01.PB34785	F01.PB24045	10	2444	2442	3488	67	2522	2645	3694
F01.PB28959	F01.PB27884	11	2652	2649	3231	1	2642	3072	3654
F01.PB29638	F01.PB34906	1	2646	2645	3323	88	2732	3150	3828
F01.PB32631	F01.PB24308	1	1479	1479	2112	350	1828	2557	3190
F01.PB22457	F01.PB35755	1	1696	1691	3165	1	1696	3004	4478
F01.PB22989	F01.PB23005	1028	3792	1	1030	1211	3968	5	1031
F01.PB11194	F01.PB36903	1	1411	1408	1643	1	1411	3333	3568
F01.PB38524	F01.PB29143	1	2128	2128	3867	557	2683	2874	4613
F01.PB25110	F01.PB29180	171	2586	2585	3915	1	2416	2597	3927
F01.PB29933	F01.PB23619	1	1732	1731	3381	3	1731	2429	4081
F01.PB27995	F01.PB24402	1427	3904	1	1429	1506	3981	1	1405
F01.PB16482	F01.PB21539	1	2331	2332	2466	1	2331	2449	2581
F01.PB29158	F01.PB23937	1	2830	2828	3414	2	2837	2997	3586
F01.PB14857	F01.PB15736	599	2018	69	599	670	2089	1	530
F01.PB26425	F01.PB26593	214	3835	1	213	382	3993	2	214
F01.PB15122	F01.PB33177	1	1523	1522	2034	1	1523	1779	2277
F01.PB28178	F01.PB37856	1458	3115	1	1459	1587	3250	1	1460
F01.PB24314	F01.PB23613	178	3684	1	178	409	3915	132	309
F01.PB13288	F01.PB19440	1	1154	1152	1891	2	1155	1387	2126
F01.PB25046	F01.PB27020	129	2062	2061	3535	142	2067	2233	3705
F01.PB19350	F01.PB38969	1	1451	1449	2465	490	1930	2160	3176
F01.PB29224	F01.PB35716	1	2128	2129	3580	1	2128	2288	3739
F01.PB8044	F01.PB9342	7	613	609	1046	1	607	736	1173
F01.PB14694	F01.PB35888	1	1123	1123	2110	6	1130	3244	4231
F01.PB22960	F01.PB27575	1	3144	3144	3280	18	3161	3617	3753
F01.PB25178	F01.PB28218	1	1905	1906	3304	1	1908	2008	3407
F01.PB25964	F01.PB23517	1355	3344	1	1359	1871	3860	12	1368
F01.PB23677	F01.PB26173	1141	4012	1	1140	1456	4328	137	1275
F01.PB19275	F01.PB14174	1	1110	1110	2221	10	1119	1280	2390
F01.PB23700	F01.PB28359	1	1949	1948	3860	5	1978	2105	4020
F01.PB25125	F01.PB29039	1	2035	2034	3975	1	2036	2163	4108
F01.PB21574	F01.PB19678	1	1687	1687	2020	82	1749	2045	2378
F01.PB16893	F01.PB21744	1	1889	1889	2162	1	1896	2013	2286
F01.PB16230	F01.PB26809	1	1610	1608	2381	2	1616	1780	2553
F01.PB30039	F01.PB25863	134	3194	1	134	318	3378	8	141
F01.PB28952	F01.PB25391	357	3686	1	361	976	4303	342	702
F01.PB16303	F01.PB36851	605	2665	76	604	1238	3297	83	611
F01.PB12002	F01.PB15352	123	1966	1	122	596	2440	73	194
F01.PB23300	F01.PB29180	1	2410	2409	3737	7	2416	2597	3950
F01.PB16517	F01.PB29543	306	2609	33	307	866	3164	362	634
F01.PB33285	F01.PB26782	101	2030	1	106	235	2164	3	108
F01.PB29828	F01.PB37641	120	2157	2156	3522	1	2038	2204	3570
F01.PB16128	F01.PB35702	1	1159	1160	2216	765	1923	2436	3493
F01.PB30070	F01.PB24884	1	2994	2995	3366	2	2995	3095	3466
F01.PB21718	F01.PB20354	1	1791	1788	2100	16	1807	1983	2297
F01.PB27988	F01.PB26670	1455	3412	1	1454	1697	3654	134	1587
F01.PB29280	F01.PB26169	1	2661	2660	3523	60	2723	3037	3901
F01.PB20937	F01.PB28170	160	2431	1	162	1541	3813	627	788
F01.PB16989	F01.PB28572	1	1593	1591	2578	48	1641	2181	3169
F01.PB15245	F01.PB35744	324	2215	80	327	2778	4669	1	248
F01.PB20437	F01.PB36393	1	1998	1995	2533	6	2005	2442	2979
F01.PB18058	F01.PB28162	1048	2242	1	1050	1981	3178	551	1602
F01.PB18864	F01.PB39053	1	1574	1570	2419	359	1932	2532	3381
F01.PB21446	F01.PB15483	129	2282	1	129	286	2437	1	129
F01.PB32631	F01.PB26234	1	1479	1479	2162	308	1786	2515	3198
F01.PB15429	F01.PB28166	343	2378	84	344	1260	3296	1	261
F01.PB30000	F01.PB38695	1	2227	2224	3869	32	2259	2466	4111
F01.PB21748	F01.PB14159	1	1390	1389	2294	77	1466	1686	2591
F01.PB33634	F01.PB24355	192	2585	10	193	913	3306	1	184
F01.PB22948	F01.PB37367	25	2609	2607	3840	1	2602	2707	3940
F01.PB12645	F01.PB18032	1	1548	1543	1957	218	1765	1964	2375
F01.PB6129	F01.PB13468	238	1016	24	238	1120	1898	1	215
F01.PB16044	F01.PB35190	1	1838	1839	2767	1	1838	2158	3086
F01.PB28540	F01.PB26278	1205	3376	1	1208	1433	3614	62	1271
F01.PB33306	F01.PB38515	1	1433	1429	2263	450	1882	2263	3097
F01.PB20737	F01.PB20566	1	1492	1491	2104	132	1622	1863	2476
F01.PB25492	F01.PB28660	630	3456	83	632	677	3501	1	550
F01.PB33134	F01.PB18281	1	1056	1055	1997	1	1056	1207	2150
F01.PB21358	F01.PB36263	211	2351	1	211	1458	3619	926	1136
F01.PB16585	F01.PB28721	207	2132	1	210	1357	3282	553	762
F01.PB21424	F01.PB26356	1	1162	1160	2090	658	1819	2707	3636
F01.PB29552	F01.PB30085	146	2757	2754	3384	181	2792	3255	3885
F01.PB20150	F01.PB25638	228	2526	1	229	1746	4044	25	253
F01.PB37195	F01.PB24254	1	2589	2588	3247	719	3309	3464	4122
F01.PB11646	F01.PB12747	230	1054	7	230	435	1261	1	225
F01.PB24536	F01.PB24452	1	2978	2976	3546	1	2977	3090	3660
F01.PB22155	F01.PB24982	192	2245	1	193	1587	3640	25	216
F01.PB32757	F01.PB20555	233	1941	3	233	541	2249	109	339
F01.PB37093	F01.PB23011	1	2904	2901	3750	35	2938	3135	3984
F01.PB17573	F01.PB38093	113	2154	2152	2617	99	2140	3288	3753
F01.PB25546	F01.PB22565	1	3093	3093	4384	2	3094	3325	4616
F01.PB38347	F01.PB36742	1	2335	2334	3912	74	2408	2743	4321
F01.PB13160	F01.PB33718	1	1532	1532	1765	1	1533	1886	2119
F01.PB25937	F01.PB26784	244	3276	1	249	433	3466	41	289
F01.PB24006	F01.PB29172	23	2938	2937	3130	1	2916	3193	3386
F01.PB33089	F01.PB37485	1	1446	1444	2157	590	2035	2943	3656
F01.PB6813	F01.PB37725	309	1051	8	311	2727	3469	1	304
F01.PB17302	F01.PB17157	1	1675	1676	2254	100	1772	1874	2452
F01.PB13217	F01.PB16813	139	1942	1	142	705	2508	23	164
F01.PB12271	F01.PB21199	1	1203	1202	1971	23	1228	1525	2297
F01.PB16240	F01.PB24271	1	1246	1246	2496	18	1263	2715	3964
F01.PB25916	F01.PB22358	1	1684	1680	3107	1	1684	1807	3225
F01.PB27804	F01.PB26532	643	3401	92	644	1322	4082	248	801
F01.PB27604	F01.PB38204	1	2294	2294	3624	2	2295	2397	3727
F01.PB38775	F01.PB23674	511	3756	72	510	660	3904	51	489
F01.PB19888	F01.PB17489	1	1377	1376	2306	13	1390	1610	2539
F01.PB29469	F01.PB29600	1	2130	2131	3311	55	2189	2494	3675
F01.PB24678	F01.PB35969	1	2327	2328	3214	211	2537	2655	3541
F01.PB9623	F01.PB33177	1	1493	1492	1959	6	1523	1779	2247
F01.PB29082	F01.PB25099	1	3483	3480	3585	1	3482	3840	3944
F01.PB28858	F01.PB28642	1	1713	1710	3092	144	1856	2049	3432
F01.PB12884	F01.PB16958	1	1004	1001	1999	29	1032	1146	2144
F01.PB30018	F01.PB29180	101	2516	2515	3863	1	2416	2597	3945
F01.PB13137	F01.PB33956	1	1039	1040	1798	522	1560	1660	2419
F01.PB22359	F01.PB37056	565	3300	59	566	616	3351	1	508
F01.PB21480	F01.PB22376	1172	2574	1	1173	1981	3374	28	1183
F01.PB22276	F01.PB26126	1	2001	1999	3351	1	2002	2114	3466
F01.PB22979	F01.PB25440	1	1955	1956	3521	7	1957	2290	3853
F01.PB25764	F01.PB27984	1	2905	2900	3741	276	3179	3608	4450
F01.PB17996	F01.PB33926	1	1145	1142	2168	1	1145	1252	2278
F01.PB16128	F01.PB35190	1	1159	1160	2205	680	1838	2158	3204
F01.PB9525	F01.PB13300	11	1514	1510	1787	1	1504	1628	1905
F01.PB13793	F01.PB37592	1	1197	1196	1825	18	1214	3135	3764
F01.PB26847	F01.PB27544	1	2724	2724	3254	3	2726	2835	3365
F01.PB16509	F01.PB26546	1	1206	1209	2453	335	1539	1875	3115
F01.PB33909	F01.PB38860	1	1264	1263	2046	610	1873	2340	3123
F01.PB26911	F01.PB35026	197	2599	2597	4396	138	2540	2706	4505
F01.PB18776	F01.PB24790	1	1969	1967	2647	12	1979	3120	3800
F01.PB21446	F01.PB21641	129	2282	1	129	437	2589	152	280
F01.PB34858	F01.PB25299	294	3463	146	295	399	3568	1	150
F01.PB20132	F01.PB24857	142	2176	1	144	1635	3669	1324	1467
F01.PB37383	F01.PB36645	603	3217	7	604	915	3529	1	598
F01.PB17226	F01.PB28165	137	2074	1	141	1638	3575	669	809
F01.PB23744	F01.PB35410	1	2345	2344	3228	1	2344	2627	3511
F01.PB11587	F01.PB13475	100	1165	1	101	232	1297	24	124
F01.PB12495	F01.PB14422	1	1664	1662	1911	232	1896	2041	2290
F01.PB23080	F01.PB25112	252	3705	1	253	475	3928	59	311
F01.PB10016	F01.PB17580	1	1217	1217	1944	1	1213	1346	2073
F01.PB22989	F01.PB37367	25	2632	2630	3865	1	2602	2707	3940
F01.PB29320	F01.PB25563	1557	3157	1	1558	2021	3621	156	1713
F01.PB33444	F01.PB14380	1	1168	1164	2153	76	1243	1399	2388
F01.PB24781	F01.PB36204	3605	1599	1602	142	53	2059	2175	3635
F01.PB9371	F01.PB10801	1	1005	1006	1789	1	1005	1114	1897
F01.PB23066	F01.PB36444	3	3278	3279	4145	1	3290	3406	4271
F01.PB21672	F01.PB27909	144	2119	1	144	1247	3227	970	1113
F01.PB27502	F01.PB22964	1	2799	2798	3289	1	2800	2942	3433
F01.PB7802	F01.PB22913	1	650	649	970	14	663	3433	3754
F01.PB29224	F01.PB38739	1	2895	2890	3639	1	2888	3106	3855
F01.PB23889	F01.PB37288	1	2252	2252	3452	40	2283	2538	3739
F01.PB18483	F01.PB20593	1	1461	1460	2085	2	1459	1695	2317
F01.PB14662	F01.PB28630	1	1661	1660	2561	19	1683	2099	3000
F01.PB27403	F01.PB28038	3309	550	547	58	66	2829	2939	3428
F01.PB15724	F01.PB19405	1	1852	1847	2091	96	1945	2079	2323
F01.PB28164	F01.PB29180	1	2416	2415	3767	1	2416	2597	3949
F01.PB12412	F01.PB17160	200	1801	4	204	1003	2603	1	201
F01.PB24041	F01.PB22309	1374	4147	1	1373	1489	4262	4	1376
F01.PB29692	F01.PB29307	1	2250	2251	3477	116	2363	2682	3907
F01.PB37931	F01.PB27820	1	2305	2305	3244	1	2305	2406	3345
F01.PB28911	F01.PB28521	240	3247	1	243	773	3771	25	267
F01.PB30039	F01.PB25785	1	2215	2212	3194	5	2209	2503	3484
F01.PB18058	F01.PB25639	1	1766	1767	2258	533	2298	2886	3379
F01.PB26457	F01.PB25440	1	2110	2110	3655	34	2141	2289	3831
F01.PB21480	F01.PB28016	1172	2563	1	1173	2106	3505	144	1303
F01.PB25967	F01.PB24409	1	3271	3272	3524	17	3294	3515	3767
F01.PB24314	F01.PB29890	178	3684	1	178	452	3958	175	352
F01.PB10350	F01.PB27177	112	1136	1	111	2148	3192	1881	1995
F01.PB16121	F01.PB20526	163	2317	1	162	427	2581	130	291
F01.PB35730	F01.PB22524	2	2323	2320	3297	1	2323	2500	3477
F01.PB16128	F01.PB27789	1	1159	1160	2176	846	2004	2517	3533
F01.PB38736	F01.PB25509	163	3348	1	164	414	3620	143	306
F01.PB21927	F01.PB37431	592	2636	76	592	1660	3701	76	596
F01.PB13887	F01.PB19993	100	1468	1	102	664	2032	1	102
F01.PB13423	F01.PB23783	306	1927	92	305	1237	2859	77	290
F01.PB25126	F01.PB22279	1490	3756	1	1486	1660	3926	32	1517
F01.PB14662	F01.PB21746	1	1661	1660	2525	81	1743	1853	2718
F01.PB35208	F01.PB26072	1	1756	1755	3203	1	1756	1912	3347
F01.PB25217	F01.PB22519	1289	3039	1	1291	1454	3223	1	1291
F01.PB18554	F01.PB27726	120	2367	1	119	2018	4265	67	185
F01.PB29192	F01.PB27510	1	1841	1840	3482	21	1860	2118	3762
F01.PB22457	F01.PB28639	1508	3165	11	1504	1605	3257	1	1489
F01.PB31953	F01.PB28589	1	1269	1265	1937	649	1918	3356	4029
Note: Query Name: Query gene ID; Subject Name: Target sequence gene ID on alignment; QhspStart: The start site of HSP of query gene ID; QhspEnd: The end site of HSP of query gene ID; ShspStart: The start site of HSP of the target sequence gene ID on the alignment; ShspEnd: The end site of HSP of the target sequence gene ID on the alignment.
