# Supplementary material for: Screening and identification of multiple abiotic stress responsive candidate genes based on hybrid-sequencing in Vicia sativa
Source: Heliyon. 2023 Feb 4;9(2):e13536. doi: 10.1016/j.heliyon.2023.e13536 (PMC9929474; doi:10.1016/j.heliyon.2023.e13536)
Supplement: Multimedia component 4 [file mmc4.xlsx]

## Sheet: Sheet1
Table S4 Summary of predication results of lncRNAs in CPC, CNCI, CPAT and Pfam databases.
Gene ID	CPC	CNCI	CPAT	Pfam
F01.PB10449	F01.PB10449	F01.PB10449	F01.PB10449	NA
F01.PB1064	F01.PB1064	NA	F01.PB1064	NA
F01.PB10653	F01.PB10653	F01.PB10653	F01.PB10653	NA
F01.PB1091	F01.PB1091	F01.PB1091	F01.PB1091	NA
F01.PB10914	F01.PB10914	NA	F01.PB10914	NA
F01.PB11083	F01.PB11083	NA	NA	NA
F01.PB11119	F01.PB11119	F01.PB11119	F01.PB11119	NA
F01.PB11133	F01.PB11133	NA	NA	NA
F01.PB1118	F01.PB1118	NA	F01.PB1118	NA
F01.PB11187	F01.PB11187	NA	F01.PB11187	NA
F01.PB11227	F01.PB11227	NA	NA	NA
F01.PB11327	F01.PB11327	F01.PB11327	F01.PB11327	NA
F01.PB11340	F01.PB11340	NA	NA	NA
F01.PB11355	F01.PB11355	F01.PB11355	F01.PB11355	NA
F01.PB11373	F01.PB11373	NA	NA	NA
F01.PB1158	F01.PB1158	F01.PB1158	F01.PB1158	NA
F01.PB11599	F01.PB11599	NA	NA	NA
F01.PB11635	F01.PB11635	NA	F01.PB11635	NA
F01.PB11741	F01.PB11741	NA	F01.PB11741	NA
F01.PB11796	F01.PB11796	F01.PB11796	F01.PB11796	NA
F01.PB11804	F01.PB11804	F01.PB11804	F01.PB11804	NA
F01.PB11809	F01.PB11809	NA	F01.PB11809	NA
F01.PB12182	F01.PB12182	NA	F01.PB12182	NA
F01.PB12281	F01.PB12281	F01.PB12281	F01.PB12281	NA
F01.PB1238	F01.PB1238	F01.PB1238	F01.PB1238	NA
F01.PB1266	F01.PB1266	NA	F01.PB1266	NA
F01.PB12914	F01.PB12914	NA	F01.PB12914	NA
F01.PB12934	F01.PB12934	F01.PB12934	F01.PB12934	NA
F01.PB12944	F01.PB12944	F01.PB12944	F01.PB12944	NA
F01.PB13241	F01.PB13241	F01.PB13241	F01.PB13241	NA
F01.PB13392	F01.PB13392	NA	F01.PB13392	NA
F01.PB1345	F01.PB1345	NA	F01.PB1345	NA
F01.PB13624	F01.PB13624	NA	F01.PB13624	NA
F01.PB13714	F01.PB13714	F01.PB13714	F01.PB13714	NA
F01.PB13759	F01.PB13759	NA	F01.PB13759	NA
F01.PB14646	F01.PB14646	NA	F01.PB14646	NA
F01.PB14762	F01.PB14762	F01.PB14762	F01.PB14762	NA
F01.PB14787	F01.PB14787	NA	F01.PB14787	NA
F01.PB14808	F01.PB14808	NA	F01.PB14808	NA
F01.PB14842	F01.PB14842	NA	NA	NA
F01.PB14933	F01.PB14933	F01.PB14933	F01.PB14933	NA
F01.PB15061	F01.PB15061	NA	F01.PB15061	NA
F01.PB15102	F01.PB15102	NA	F01.PB15102	NA
F01.PB15166	F01.PB15166	F01.PB15166	F01.PB15166	NA
F01.PB15269	F01.PB15269	NA	F01.PB15269	NA
F01.PB15298	F01.PB15298	F01.PB15298	F01.PB15298	NA
F01.PB15373	F01.PB15373	NA	NA	NA
F01.PB15431	F01.PB15431	NA	F01.PB15431	NA
F01.PB15781	F01.PB15781	NA	F01.PB15781	NA
F01.PB15880	F01.PB15880	F01.PB15880	F01.PB15880	NA
F01.PB15892	F01.PB15892	F01.PB15892	F01.PB15892	NA
F01.PB15998	F01.PB15998	F01.PB15998	F01.PB15998	NA
F01.PB16073	F01.PB16073	NA	F01.PB16073	NA
F01.PB16375	F01.PB16375	F01.PB16375	F01.PB16375	NA
F01.PB16425	F01.PB16425	NA	F01.PB16425	NA
F01.PB16427	F01.PB16427	F01.PB16427	F01.PB16427	NA
F01.PB16436	F01.PB16436	NA	NA	NA
F01.PB16456	F01.PB16456	NA	F01.PB16456	NA
F01.PB1646	F01.PB1646	F01.PB1646	F01.PB1646	NA
F01.PB16591	F01.PB16591	F01.PB16591	F01.PB16591	NA
F01.PB16599	F01.PB16599	NA	F01.PB16599	NA
F01.PB16947	F01.PB16947	NA	F01.PB16947	NA
F01.PB17037	F01.PB17037	NA	F01.PB17037	NA
F01.PB17219	F01.PB17219	NA	F01.PB17219	NA
F01.PB1724	F01.PB1724	F01.PB1724	F01.PB1724	NA
F01.PB17298	F01.PB17298	NA	F01.PB17298	NA
F01.PB17728	F01.PB17728	F01.PB17728	F01.PB17728	NA
F01.PB18059	F01.PB18059	NA	F01.PB18059	NA
F01.PB18106	F01.PB18106	F01.PB18106	F01.PB18106	NA
F01.PB18107	F01.PB18107	F01.PB18107	F01.PB18107	NA
F01.PB18110	F01.PB18110	NA	F01.PB18110	NA
F01.PB18133	F01.PB18133	NA	NA	NA
F01.PB18134	F01.PB18134	F01.PB18134	F01.PB18134	NA
F01.PB18149	F01.PB18149	NA	F01.PB18149	NA
F01.PB1828	F01.PB1828	NA	NA	NA
F01.PB183	F01.PB183	F01.PB183	F01.PB183	NA
F01.PB18325	F01.PB18325	NA	NA	NA
F01.PB18394	F01.PB18394	F01.PB18394	F01.PB18394	NA
F01.PB18571	F01.PB18571	NA	F01.PB18571	NA
F01.PB18600	F01.PB18600	NA	F01.PB18600	NA
F01.PB18739	F01.PB18739	NA	F01.PB18739	NA
F01.PB1875	F01.PB1875	NA	F01.PB1875	NA
F01.PB18798	F01.PB18798	NA	F01.PB18798	NA
F01.PB18959	F01.PB18959	NA	F01.PB18959	NA
F01.PB19162	F01.PB19162	NA	NA	NA
F01.PB19268	F01.PB19268	NA	F01.PB19268	NA
F01.PB19491	F01.PB19491	NA	F01.PB19491	NA
F01.PB19588	F01.PB19588	F01.PB19588	F01.PB19588	NA
F01.PB19727	F01.PB19727	F01.PB19727	F01.PB19727	NA
F01.PB19834	F01.PB19834	F01.PB19834	F01.PB19834	NA
F01.PB1985	F01.PB1985	NA	F01.PB1985	NA
F01.PB19864	F01.PB19864	NA	NA	NA
F01.PB20002	F01.PB20002	NA	F01.PB20002	NA
F01.PB20119	F01.PB20119	NA	NA	NA
F01.PB20369	F01.PB20369	F01.PB20369	F01.PB20369	NA
F01.PB20729	F01.PB20729	NA	NA	NA
F01.PB2073	F01.PB2073	NA	NA	NA
F01.PB20780	F01.PB20780	NA	F01.PB20780	NA
F01.PB20874	F01.PB20874	F01.PB20874	F01.PB20874	NA
F01.PB21642	F01.PB21642	F01.PB21642	NA	NA
F01.PB21789	F01.PB21789	NA	NA	NA
F01.PB21796	F01.PB21796	NA	NA	NA
F01.PB2180	F01.PB2180	NA	NA	NA
F01.PB21827	F01.PB21827	F01.PB21827	F01.PB21827	NA
F01.PB21834	F01.PB21834	NA	F01.PB21834	NA
F01.PB21880	F01.PB21880	NA	F01.PB21880	NA
F01.PB22122	F01.PB22122	F01.PB22122	F01.PB22122	NA
F01.PB2215	F01.PB2215	F01.PB2215	F01.PB2215	NA
F01.PB22210	F01.PB22210	F01.PB22210	F01.PB22210	NA
F01.PB22827	F01.PB22827	NA	F01.PB22827	NA
F01.PB2315	F01.PB2315	F01.PB2315	F01.PB2315	NA
F01.PB23272	F01.PB23272	NA	F01.PB23272	NA
F01.PB23344	F01.PB23344	NA	F01.PB23344	NA
F01.PB23372	F01.PB23372	F01.PB23372	F01.PB23372	NA
F01.PB23376	F01.PB23376	NA	F01.PB23376	NA
F01.PB23430	F01.PB23430	F01.PB23430	F01.PB23430	NA
F01.PB23465	F01.PB23465	F01.PB23465	F01.PB23465	NA
F01.PB23585	F01.PB23585	NA	F01.PB23585	NA
F01.PB23640	F01.PB23640	NA	F01.PB23640	NA
F01.PB2365	F01.PB2365	F01.PB2365	F01.PB2365	NA
F01.PB24132	F01.PB24132	F01.PB24132	F01.PB24132	NA
F01.PB24180	F01.PB24180	NA	F01.PB24180	NA
F01.PB24406	F01.PB24406	F01.PB24406	F01.PB24406	NA
F01.PB24505	F01.PB24505	NA	F01.PB24505	NA
F01.PB24595	F01.PB24595	F01.PB24595	F01.PB24595	NA
F01.PB24640	F01.PB24640	NA	F01.PB24640	NA
F01.PB2471	F01.PB2471	NA	F01.PB2471	NA
F01.PB24914	F01.PB24914	NA	F01.PB24914	NA
F01.PB24951	F01.PB24951	NA	F01.PB24951	NA
F01.PB2500	F01.PB2500	F01.PB2500	F01.PB2500	NA
F01.PB25168	F01.PB25168	NA	F01.PB25168	NA
F01.PB25422	F01.PB25422	NA	F01.PB25422	NA
F01.PB25474	F01.PB25474	F01.PB25474	F01.PB25474	NA
F01.PB25598	F01.PB25598	F01.PB25598	F01.PB25598	NA
F01.PB25685	F01.PB25685	F01.PB25685	F01.PB25685	NA
F01.PB25809	F01.PB25809	NA	F01.PB25809	NA
F01.PB2599	F01.PB2599	NA	F01.PB2599	NA
F01.PB2601	F01.PB2601	F01.PB2601	F01.PB2601	NA
F01.PB26064	F01.PB26064	NA	F01.PB26064	NA
F01.PB2614	F01.PB2614	NA	F01.PB2614	NA
F01.PB26142	F01.PB26142	NA	F01.PB26142	NA
F01.PB26238	F01.PB26238	NA	F01.PB26238	NA
F01.PB26306	F01.PB26306	F01.PB26306	F01.PB26306	NA
F01.PB26363	F01.PB26363	NA	F01.PB26363	NA
F01.PB26499	F01.PB26499	NA	F01.PB26499	NA
F01.PB26503	F01.PB26503	F01.PB26503	F01.PB26503	NA
F01.PB26518	F01.PB26518	NA	F01.PB26518	NA
F01.PB26525	F01.PB26525	F01.PB26525	F01.PB26525	NA
F01.PB26547	F01.PB26547	NA	F01.PB26547	NA
F01.PB26552	F01.PB26552	NA	NA	NA
F01.PB26701	F01.PB26701	NA	NA	NA
F01.PB26712	F01.PB26712	F01.PB26712	F01.PB26712	NA
F01.PB26713	F01.PB26713	F01.PB26713	F01.PB26713	NA
F01.PB26797	F01.PB26797	NA	NA	NA
F01.PB2688	F01.PB2688	F01.PB2688	F01.PB2688	NA
F01.PB26995	F01.PB26995	NA	NA	NA
F01.PB27122	F01.PB27122	NA	F01.PB27122	NA
F01.PB27166	F01.PB27166	NA	NA	NA
F01.PB27174	F01.PB27174	F01.PB27174	F01.PB27174	NA
F01.PB27227	F01.PB27227	NA	F01.PB27227	NA
F01.PB27234	F01.PB27234	NA	F01.PB27234	NA
F01.PB27403	F01.PB27403	NA	F01.PB27403	NA
F01.PB27478	F01.PB27478	NA	F01.PB27478	NA
F01.PB2760	F01.PB2760	NA	NA	NA
F01.PB27652	F01.PB27652	NA	F01.PB27652	NA
F01.PB27836	F01.PB27836	NA	F01.PB27836	NA
F01.PB27955	F01.PB27955	NA	F01.PB27955	NA
F01.PB27981	F01.PB27981	NA	F01.PB27981	NA
F01.PB28054	F01.PB28054	NA	F01.PB28054	NA
F01.PB28222	F01.PB28222	NA	F01.PB28222	NA
F01.PB28279	F01.PB28279	NA	F01.PB28279	NA
F01.PB28280	F01.PB28280	F01.PB28280	F01.PB28280	NA
F01.PB28345	F01.PB28345	NA	F01.PB28345	NA
F01.PB28350	F01.PB28350	NA	F01.PB28350	NA
F01.PB28367	F01.PB28367	NA	F01.PB28367	NA
F01.PB2840	F01.PB2840	F01.PB2840	NA	NA
F01.PB28460	F01.PB28460	F01.PB28460	F01.PB28460	NA
F01.PB28499	F01.PB28499	F01.PB28499	F01.PB28499	NA
F01.PB28568	F01.PB28568	NA	F01.PB28568	NA
F01.PB28617	F01.PB28617	NA	F01.PB28617	NA
F01.PB2868	F01.PB2868	F01.PB2868	F01.PB2868	NA
F01.PB28775	F01.PB28775	F01.PB28775	F01.PB28775	NA
F01.PB28869	F01.PB28869	NA	F01.PB28869	NA
F01.PB29010	F01.PB29010	NA	NA	NA
F01.PB29104	F01.PB29104	NA	NA	NA
F01.PB29119	F01.PB29119	NA	F01.PB29119	NA
F01.PB2926	F01.PB2926	F01.PB2926	F01.PB2926	NA
F01.PB29374	F01.PB29374	F01.PB29374	NA	NA
F01.PB29527	F01.PB29527	F01.PB29527	F01.PB29527	NA
F01.PB29635	F01.PB29635	F01.PB29635	F01.PB29635	NA
F01.PB29652	F01.PB29652	NA	F01.PB29652	NA
F01.PB29660	F01.PB29660	NA	F01.PB29660	NA
F01.PB29825	F01.PB29825	NA	F01.PB29825	NA
F01.PB29848	F01.PB29848	NA	NA	NA
F01.PB29925	F01.PB29925	NA	F01.PB29925	NA
F01.PB30173	F01.PB30173	F01.PB30173	F01.PB30173	NA
F01.PB30204	F01.PB30204	NA	NA	NA
F01.PB30340	F01.PB30340	NA	F01.PB30340	NA
F01.PB30441	F01.PB30441	F01.PB30441	F01.PB30441	NA
F01.PB30445	F01.PB30445	F01.PB30445	F01.PB30445	NA
F01.PB30500	F01.PB30500	NA	F01.PB30500	NA
F01.PB30516	F01.PB30516	F01.PB30516	F01.PB30516	NA
F01.PB30570	F01.PB30570	F01.PB30570	F01.PB30570	NA
F01.PB30577	F01.PB30577	NA	NA	NA
F01.PB306	F01.PB306	F01.PB306	F01.PB306	NA
F01.PB30647	F01.PB30647	NA	F01.PB30647	NA
F01.PB30729	F01.PB30729	F01.PB30729	F01.PB30729	NA
F01.PB30799	F01.PB30799	NA	F01.PB30799	NA
F01.PB30847	F01.PB30847	F01.PB30847	F01.PB30847	NA
F01.PB30950	F01.PB30950	F01.PB30950	F01.PB30950	NA
F01.PB30963	F01.PB30963	NA	F01.PB30963	NA
F01.PB30973	F01.PB30973	F01.PB30973	F01.PB30973	NA
F01.PB31027	F01.PB31027	NA	F01.PB31027	NA
F01.PB31040	F01.PB31040	NA	NA	NA
F01.PB3106	F01.PB3106	NA	F01.PB3106	NA
F01.PB31077	F01.PB31077	F01.PB31077	F01.PB31077	NA
F01.PB3117	F01.PB3117	NA	F01.PB3117	NA
F01.PB31202	F01.PB31202	F01.PB31202	F01.PB31202	NA
F01.PB31205	F01.PB31205	F01.PB31205	F01.PB31205	NA
F01.PB31531	F01.PB31531	NA	F01.PB31531	NA
F01.PB31533	F01.PB31533	NA	NA	NA
F01.PB31553	F01.PB31553	NA	F01.PB31553	NA
F01.PB31741	F01.PB31741	NA	F01.PB31741	NA
F01.PB31924	F01.PB31924	F01.PB31924	F01.PB31924	NA
F01.PB31984	F01.PB31984	F01.PB31984	F01.PB31984	NA
F01.PB32133	F01.PB32133	NA	F01.PB32133	NA
F01.PB32137	F01.PB32137	NA	F01.PB32137	NA
F01.PB32199	F01.PB32199	NA	NA	NA
F01.PB32204	F01.PB32204	NA	NA	NA
F01.PB32222	F01.PB32222	F01.PB32222	F01.PB32222	NA
F01.PB32225	F01.PB32225	F01.PB32225	F01.PB32225	NA
F01.PB32233	F01.PB32233	NA	F01.PB32233	NA
F01.PB32252	F01.PB32252	F01.PB32252	NA	NA
F01.PB32260	F01.PB32260	F01.PB32260	F01.PB32260	NA
F01.PB32267	F01.PB32267	NA	F01.PB32267	NA
F01.PB32270	F01.PB32270	NA	F01.PB32270	NA
F01.PB32283	F01.PB32283	NA	F01.PB32283	NA
F01.PB32315	F01.PB32315	NA	F01.PB32315	NA
F01.PB32343	F01.PB32343	NA	F01.PB32343	NA
F01.PB32382	F01.PB32382	NA	NA	NA
F01.PB32408	F01.PB32408	F01.PB32408	F01.PB32408	NA
F01.PB32421	F01.PB32421	NA	F01.PB32421	NA
F01.PB32426	F01.PB32426	NA	NA	NA
F01.PB32552	F01.PB32552	F01.PB32552	F01.PB32552	NA
F01.PB32637	F01.PB32637	F01.PB32637	F01.PB32637	NA
F01.PB3274	F01.PB3274	F01.PB3274	F01.PB3274	NA
F01.PB32742	F01.PB32742	F01.PB32742	F01.PB32742	NA
F01.PB3285	F01.PB3285	F01.PB3285	F01.PB3285	NA
F01.PB33085	F01.PB33085	F01.PB33085	F01.PB33085	NA
F01.PB33115	F01.PB33115	F01.PB33115	F01.PB33115	NA
F01.PB33146	F01.PB33146	F01.PB33146	F01.PB33146	NA
F01.PB33172	F01.PB33172	F01.PB33172	F01.PB33172	NA
F01.PB33205	F01.PB33205	NA	F01.PB33205	NA
F01.PB33368	F01.PB33368	NA	F01.PB33368	NA
F01.PB33389	F01.PB33389	NA	NA	NA
F01.PB33538	F01.PB33538	F01.PB33538	F01.PB33538	NA
F01.PB3357	F01.PB3357	NA	F01.PB3357	NA
F01.PB33653	F01.PB33653	NA	F01.PB33653	NA
F01.PB33797	F01.PB33797	F01.PB33797	F01.PB33797	NA
F01.PB33809	F01.PB33809	NA	F01.PB33809	NA
F01.PB33913	F01.PB33913	F01.PB33913	F01.PB33913	NA
F01.PB34002	F01.PB34002	NA	F01.PB34002	NA
F01.PB34005	F01.PB34005	NA	F01.PB34005	NA
F01.PB34025	F01.PB34025	F01.PB34025	F01.PB34025	NA
F01.PB34028	F01.PB34028	NA	F01.PB34028	NA
F01.PB34038	F01.PB34038	F01.PB34038	NA	NA
F01.PB34040	F01.PB34040	NA	F01.PB34040	NA
F01.PB34097	F01.PB34097	F01.PB34097	F01.PB34097	NA
F01.PB34109	F01.PB34109	NA	F01.PB34109	NA
F01.PB34115	F01.PB34115	NA	F01.PB34115	NA
F01.PB34117	F01.PB34117	NA	F01.PB34117	NA
F01.PB34122	F01.PB34122	NA	F01.PB34122	NA
F01.PB34133	F01.PB34133	NA	F01.PB34133	NA
F01.PB34140	F01.PB34140	NA	F01.PB34140	NA
F01.PB34143	F01.PB34143	NA	F01.PB34143	NA
F01.PB34148	F01.PB34148	F01.PB34148	F01.PB34148	NA
F01.PB34164	F01.PB34164	F01.PB34164	F01.PB34164	NA
F01.PB34179	F01.PB34179	NA	F01.PB34179	NA
F01.PB34180	F01.PB34180	F01.PB34180	F01.PB34180	NA
F01.PB34238	F01.PB34238	NA	NA	NA
F01.PB34240	F01.PB34240	NA	F01.PB34240	NA
F01.PB34249	F01.PB34249	NA	F01.PB34249	NA
F01.PB34257	F01.PB34257	NA	F01.PB34257	NA
F01.PB34258	F01.PB34258	NA	F01.PB34258	NA
F01.PB34267	F01.PB34267	NA	F01.PB34267	NA
F01.PB34268	F01.PB34268	NA	NA	NA
F01.PB34271	F01.PB34271	NA	NA	NA
F01.PB34272	F01.PB34272	NA	NA	NA
F01.PB34279	F01.PB34279	NA	F01.PB34279	NA
F01.PB34306	F01.PB34306	NA	F01.PB34306	NA
F01.PB34309	F01.PB34309	F01.PB34309	F01.PB34309	NA
F01.PB34334	F01.PB34334	F01.PB34334	F01.PB34334	NA
F01.PB34335	F01.PB34335	F01.PB34335	F01.PB34335	NA
F01.PB34341	F01.PB34341	F01.PB34341	F01.PB34341	NA
F01.PB34353	F01.PB34353	NA	F01.PB34353	NA
F01.PB34360	F01.PB34360	NA	NA	NA
F01.PB34387	F01.PB34387	NA	NA	NA
F01.PB34398	F01.PB34398	F01.PB34398	F01.PB34398	NA
F01.PB34405	F01.PB34405	NA	F01.PB34405	NA
F01.PB34432	F01.PB34432	NA	F01.PB34432	NA
F01.PB34450	F01.PB34450	F01.PB34450	F01.PB34450	NA
F01.PB34534	F01.PB34534	NA	F01.PB34534	NA
F01.PB34546	F01.PB34546	NA	F01.PB34546	NA
F01.PB34559	F01.PB34559	NA	F01.PB34559	NA
F01.PB34569	F01.PB34569	NA	F01.PB34569	NA
F01.PB34585	F01.PB34585	NA	F01.PB34585	NA
F01.PB346	F01.PB346	NA	F01.PB346	NA
F01.PB34601	F01.PB34601	NA	F01.PB34601	NA
F01.PB34607	F01.PB34607	NA	F01.PB34607	NA
F01.PB34698	F01.PB34698	NA	F01.PB34698	NA
F01.PB34743	F01.PB34743	F01.PB34743	F01.PB34743	NA
F01.PB34770	F01.PB34770	F01.PB34770	F01.PB34770	NA
F01.PB34772	F01.PB34772	NA	F01.PB34772	NA
F01.PB3483	F01.PB3483	F01.PB3483	F01.PB3483	NA
F01.PB34863	F01.PB34863	F01.PB34863	F01.PB34863	NA
F01.PB34903	F01.PB34903	NA	NA	NA
F01.PB34913	F01.PB34913	NA	F01.PB34913	NA
F01.PB3499	F01.PB3499	NA	F01.PB3499	NA
F01.PB3501	F01.PB3501	F01.PB3501	F01.PB3501	NA
F01.PB35080	F01.PB35080	NA	F01.PB35080	NA
F01.PB35162	F01.PB35162	F01.PB35162	F01.PB35162	NA
F01.PB35172	F01.PB35172	NA	NA	NA
F01.PB35198	F01.PB35198	NA	F01.PB35198	NA
F01.PB356	F01.PB356	NA	F01.PB356	NA
F01.PB35620	F01.PB35620	F01.PB35620	F01.PB35620	NA
F01.PB35631	F01.PB35631	F01.PB35631	F01.PB35631	NA
F01.PB35639	F01.PB35639	F01.PB35639	F01.PB35639	NA
F01.PB35694	F01.PB35694	NA	F01.PB35694	NA
F01.PB35697	F01.PB35697	NA	F01.PB35697	NA
F01.PB35709	F01.PB35709	NA	F01.PB35709	NA
F01.PB35784	F01.PB35784	NA	F01.PB35784	NA
F01.PB3582	F01.PB3582	F01.PB3582	F01.PB3582	NA
F01.PB35828	F01.PB35828	F01.PB35828	F01.PB35828	NA
F01.PB35999	F01.PB35999	NA	NA	NA
F01.PB36148	F01.PB36148	F01.PB36148	F01.PB36148	NA
F01.PB36217	F01.PB36217	NA	F01.PB36217	NA
F01.PB36230	F01.PB36230	F01.PB36230	F01.PB36230	NA
F01.PB36400	F01.PB36400	F01.PB36400	F01.PB36400	NA
F01.PB3643	F01.PB3643	NA	NA	NA
F01.PB36445	F01.PB36445	F01.PB36445	F01.PB36445	NA
F01.PB36486	F01.PB36486	NA	F01.PB36486	NA
F01.PB36510	F01.PB36510	F01.PB36510	F01.PB36510	NA
F01.PB36544	F01.PB36544	NA	NA	NA
F01.PB36592	F01.PB36592	NA	F01.PB36592	NA
F01.PB36702	F01.PB36702	F01.PB36702	F01.PB36702	NA
F01.PB3672	F01.PB3672	F01.PB3672	F01.PB3672	NA
F01.PB3673	F01.PB3673	F01.PB3673	F01.PB3673	NA
F01.PB36750	F01.PB36750	NA	F01.PB36750	NA
F01.PB36781	F01.PB36781	NA	F01.PB36781	NA
F01.PB36793	F01.PB36793	F01.PB36793	F01.PB36793	NA
F01.PB36891	F01.PB36891	NA	NA	NA
F01.PB36892	F01.PB36892	F01.PB36892	F01.PB36892	NA
F01.PB36898	F01.PB36898	NA	F01.PB36898	NA
F01.PB3705	F01.PB3705	NA	NA	NA
F01.PB37108	F01.PB37108	NA	F01.PB37108	NA
F01.PB37117	F01.PB37117	F01.PB37117	NA	NA
F01.PB37122	F01.PB37122	NA	F01.PB37122	NA
F01.PB37144	F01.PB37144	NA	F01.PB37144	NA
F01.PB37161	F01.PB37161	NA	F01.PB37161	NA
F01.PB37162	F01.PB37162	NA	NA	NA
F01.PB37165	F01.PB37165	NA	F01.PB37165	NA
F01.PB37201	F01.PB37201	NA	NA	NA
F01.PB37307	F01.PB37307	NA	NA	NA
F01.PB37346	F01.PB37346	NA	F01.PB37346	NA
F01.PB37370	F01.PB37370	F01.PB37370	F01.PB37370	NA
F01.PB37380	F01.PB37380	F01.PB37380	F01.PB37380	NA
F01.PB37448	F01.PB37448	NA	F01.PB37448	NA
F01.PB37460	F01.PB37460	NA	F01.PB37460	NA
F01.PB37505	F01.PB37505	NA	F01.PB37505	NA
F01.PB37532	F01.PB37532	NA	NA	NA
F01.PB3754	F01.PB3754	NA	F01.PB3754	NA
F01.PB37553	F01.PB37553	F01.PB37553	F01.PB37553	NA
F01.PB37714	F01.PB37714	F01.PB37714	F01.PB37714	NA
F01.PB37774	F01.PB37774	NA	F01.PB37774	NA
F01.PB37807	F01.PB37807	F01.PB37807	F01.PB37807	NA
F01.PB37825	F01.PB37825	NA	F01.PB37825	NA
F01.PB37872	F01.PB37872	NA	F01.PB37872	NA
F01.PB3788	F01.PB3788	NA	F01.PB3788	NA
F01.PB38125	F01.PB38125	F01.PB38125	F01.PB38125	NA
F01.PB38216	F01.PB38216	NA	NA	NA
F01.PB38225	F01.PB38225	NA	NA	NA
F01.PB38243	F01.PB38243	F01.PB38243	NA	NA
F01.PB38359	F01.PB38359	NA	F01.PB38359	NA
F01.PB38429	F01.PB38429	F01.PB38429	F01.PB38429	NA
F01.PB38567	F01.PB38567	NA	F01.PB38567	NA
F01.PB38664	F01.PB38664	F01.PB38664	F01.PB38664	NA
F01.PB38709	F01.PB38709	NA	F01.PB38709	NA
F01.PB38762	F01.PB38762	NA	F01.PB38762	NA
F01.PB38849	F01.PB38849	NA	F01.PB38849	NA
F01.PB38850	F01.PB38850	F01.PB38850	F01.PB38850	NA
F01.PB38884	F01.PB38884	NA	F01.PB38884	NA
F01.PB38886	F01.PB38886	NA	F01.PB38886	NA
F01.PB38895	F01.PB38895	NA	F01.PB38895	NA
F01.PB38900	F01.PB38900	NA	F01.PB38900	NA
F01.PB38926	F01.PB38926	F01.PB38926	F01.PB38926	NA
F01.PB39001	F01.PB39001	F01.PB39001	F01.PB39001	NA
F01.PB39158	F01.PB39158	NA	F01.PB39158	NA
F01.PB39165	F01.PB39165	NA	F01.PB39165	NA
F01.PB39205	F01.PB39205	NA	NA	NA
F01.PB39225	F01.PB39225	NA	F01.PB39225	NA
F01.PB39232	F01.PB39232	NA	F01.PB39232	NA
F01.PB39236	F01.PB39236	NA	F01.PB39236	NA
F01.PB39274	F01.PB39274	NA	F01.PB39274	NA
F01.PB39284	F01.PB39284	F01.PB39284	NA	NA
F01.PB39296	F01.PB39296	NA	F01.PB39296	NA
F01.PB39301	F01.PB39301	NA	F01.PB39301	NA
F01.PB39304	F01.PB39304	F01.PB39304	F01.PB39304	NA
F01.PB39312	F01.PB39312	NA	F01.PB39312	NA
F01.PB39387	F01.PB39387	NA	F01.PB39387	NA
F01.PB39411	F01.PB39411	NA	F01.PB39411	NA
F01.PB3942	F01.PB3942	NA	F01.PB3942	NA
F01.PB39467	F01.PB39467	NA	F01.PB39467	NA
F01.PB39512	F01.PB39512	F01.PB39512	F01.PB39512	NA
F01.PB39515	F01.PB39515	NA	NA	NA
F01.PB39516	F01.PB39516	NA	NA	NA
F01.PB39517	F01.PB39517	NA	NA	NA
F01.PB39539	F01.PB39539	NA	F01.PB39539	NA
F01.PB39543	F01.PB39543	F01.PB39543	F01.PB39543	NA
F01.PB39583	F01.PB39583	NA	F01.PB39583	NA
F01.PB39620	F01.PB39620	NA	F01.PB39620	NA
F01.PB39625	F01.PB39625	NA	F01.PB39625	NA
F01.PB39642	F01.PB39642	NA	F01.PB39642	NA
F01.PB39708	F01.PB39708	NA	F01.PB39708	NA
F01.PB3978	F01.PB3978	F01.PB3978	F01.PB3978	NA
F01.PB4047	F01.PB4047	NA	NA	NA
F01.PB4091	F01.PB4091	NA	F01.PB4091	NA
F01.PB43	F01.PB43	F01.PB43	F01.PB43	NA
F01.PB4313	F01.PB4313	F01.PB4313	F01.PB4313	NA
F01.PB4444	F01.PB4444	F01.PB4444	F01.PB4444	NA
F01.PB4545	F01.PB4545	F01.PB4545	F01.PB4545	NA
F01.PB4596	F01.PB4596	NA	NA	NA
F01.PB4641	F01.PB4641	F01.PB4641	F01.PB4641	NA
F01.PB4737	F01.PB4737	F01.PB4737	F01.PB4737	NA
F01.PB4742	F01.PB4742	F01.PB4742	F01.PB4742	NA
F01.PB4853	F01.PB4853	NA	NA	NA
F01.PB4879	F01.PB4879	F01.PB4879	F01.PB4879	NA
F01.PB5045	F01.PB5045	NA	F01.PB5045	NA
F01.PB5067	F01.PB5067	F01.PB5067	F01.PB5067	NA
F01.PB5091	F01.PB5091	F01.PB5091	F01.PB5091	NA
F01.PB5124	F01.PB5124	NA	NA	NA
F01.PB5130	F01.PB5130	F01.PB5130	NA	NA
F01.PB5150	F01.PB5150	F01.PB5150	F01.PB5150	NA
F01.PB5163	F01.PB5163	F01.PB5163	NA	NA
F01.PB5166	F01.PB5166	NA	F01.PB5166	NA
F01.PB5229	F01.PB5229	NA	NA	NA
F01.PB5237	F01.PB5237	NA	F01.PB5237	NA
F01.PB5278	F01.PB5278	NA	NA	NA
F01.PB577	F01.PB577	F01.PB577	F01.PB577	NA
F01.PB6381	F01.PB6381	NA	NA	NA
F01.PB6414	F01.PB6414	NA	NA	NA
F01.PB6591	F01.PB6591	F01.PB6591	F01.PB6591	NA
F01.PB6775	F01.PB6775	NA	F01.PB6775	NA
F01.PB6848	F01.PB6848	F01.PB6848	F01.PB6848	NA
F01.PB6873	F01.PB6873	NA	F01.PB6873	NA
F01.PB694	F01.PB694	NA	NA	NA
F01.PB7246	F01.PB7246	NA	F01.PB7246	NA
F01.PB7389	F01.PB7389	F01.PB7389	F01.PB7389	NA
F01.PB7536	F01.PB7536	F01.PB7536	NA	NA
F01.PB7592	F01.PB7592	NA	F01.PB7592	NA
F01.PB7772	F01.PB7772	F01.PB7772	F01.PB7772	NA
F01.PB7893	F01.PB7893	F01.PB7893	F01.PB7893	NA
F01.PB7959	F01.PB7959	F01.PB7959	F01.PB7959	NA
F01.PB8074	F01.PB8074	F01.PB8074	F01.PB8074	NA
F01.PB814	F01.PB814	F01.PB814	F01.PB814	NA
F01.PB8207	F01.PB8207	F01.PB8207	F01.PB8207	NA
F01.PB8361	F01.PB8361	F01.PB8361	F01.PB8361	NA
F01.PB8397	F01.PB8397	NA	NA	NA
F01.PB845	F01.PB845	NA	NA	NA
F01.PB8450	F01.PB8450	NA	NA	NA
F01.PB8451	F01.PB8451	NA	NA	NA
F01.PB8453	F01.PB8453	NA	NA	NA
F01.PB8455	F01.PB8455	NA	NA	NA
F01.PB8456	F01.PB8456	NA	NA	NA
F01.PB8457	F01.PB8457	NA	F01.PB8457	NA
F01.PB8459	F01.PB8459	NA	NA	NA
F01.PB846	F01.PB846	NA	NA	NA
F01.PB8488	F01.PB8488	NA	F01.PB8488	NA
F01.PB8528	F01.PB8528	NA	F01.PB8528	NA
F01.PB867	F01.PB867	NA	F01.PB867	NA
F01.PB8739	F01.PB8739	F01.PB8739	F01.PB8739	NA
F01.PB8785	F01.PB8785	NA	NA	NA
F01.PB8880	F01.PB8880	NA	NA	NA
F01.PB8926	F01.PB8926	NA	NA	NA
F01.PB900	F01.PB900	F01.PB900	F01.PB900	NA
F01.PB9039	F01.PB9039	F01.PB9039	F01.PB9039	NA
F01.PB9318	F01.PB9318	NA	F01.PB9318	NA
F01.PB9527	F01.PB9527	F01.PB9527	F01.PB9527	NA
F01.PB9769	F01.PB9769	NA	NA	NA
F01.PB9800	F01.PB9800	NA	F01.PB9800	NA
F01.PB9812	F01.PB9812	NA	F01.PB9812	NA
F01.PB982	F01.PB982	NA	NA	NA
F01.PB9821	F01.PB9821	NA	NA	NA
F01.PB9823	F01.PB9823	NA	NA	NA
F01.PB9824	F01.PB9824	NA	NA	NA
F01.PB9828	F01.PB9828	NA	NA	NA
F01.PB9829	F01.PB9829	NA	NA	NA
F01.PB9833	F01.PB9833	NA	NA	NA
F01.PB9839	F01.PB9839	NA	NA	NA
F01.PB984	F01.PB984	NA	NA	NA
F01.PB9841	F01.PB9841	NA	NA	NA
F01.PB9844	F01.PB9844	NA	NA	NA
F01.PB9848	F01.PB9848	NA	NA	NA
F01.PB9849	F01.PB9849	F01.PB9849	F01.PB9849	NA
F01.PB9853	F01.PB9853	NA	F01.PB9853	NA
F01.PB9856	F01.PB9856	NA	NA	NA
F01.PB9860	F01.PB9860	NA	NA	NA
F01.PB987	F01.PB987	NA	NA	NA
F01.PB9870	F01.PB9870	NA	F01.PB9870	NA
F01.PB9872	F01.PB9872	NA	NA	NA
F01.PB988	F01.PB988	NA	NA	NA
F01.PB9882	F01.PB9882	NA	NA	NA
F01.PB9885	F01.PB9885	NA	NA	NA
F01.PB9887	F01.PB9887	NA	NA	NA
F01.PB9889	F01.PB9889	NA	NA	NA
F01.PB9891	F01.PB9891	NA	NA	NA
F01.PB9894	F01.PB9894	NA	NA	NA
F01.PB99	F01.PB99	NA	NA	NA
F01.PB1	NA	NA	F01.PB1	NA
F01.PB10002	NA	NA	F01.PB10002	NA
F01.PB10003	NA	F01.PB10003	F01.PB10003	NA
F01.PB10005	NA	NA	F01.PB10005	NA
F01.PB10007	NA	F01.PB10007	F01.PB10007	NA
F01.PB10026	NA	NA	F01.PB10026	NA
F01.PB1003	NA	NA	F01.PB1003	NA
F01.PB10033	NA	NA	F01.PB10033	NA
F01.PB10040	NA	F01.PB10040	F01.PB10040	NA
F01.PB10042	NA	F01.PB10042	F01.PB10042	NA
F01.PB1005	NA	F01.PB1005	F01.PB1005	NA
F01.PB10052	NA	F01.PB10052	F01.PB10052	NA
F01.PB10077	NA	F01.PB10077	F01.PB10077	NA
F01.PB10084	NA	NA	F01.PB10084	NA
F01.PB10087	NA	F01.PB10087	F01.PB10087	NA
F01.PB1010	NA	NA	F01.PB1010	NA
F01.PB10120	NA	NA	F01.PB10120	NA
F01.PB10122	NA	NA	F01.PB10122	NA
F01.PB10125	NA	NA	F01.PB10125	NA
F01.PB10128	NA	NA	F01.PB10128	NA
F01.PB10137	NA	NA	F01.PB10137	NA
F01.PB10138	NA	NA	F01.PB10138	NA
F01.PB10140	NA	NA	F01.PB10140	NA
F01.PB10141	NA	NA	F01.PB10141	NA
F01.PB10146	NA	F01.PB10146	F01.PB10146	NA
F01.PB10158	NA	NA	F01.PB10158	NA
F01.PB10176	NA	NA	F01.PB10176	NA
F01.PB1018	NA	NA	F01.PB1018	NA
F01.PB10185	NA	NA	F01.PB10185	NA
F01.PB10199	NA	NA	F01.PB10199	NA
F01.PB10215	NA	NA	F01.PB10215	NA
F01.PB10219	NA	NA	F01.PB10219	NA
F01.PB10223	NA	NA	F01.PB10223	NA
F01.PB10227	NA	NA	F01.PB10227	NA
F01.PB10240	NA	NA	F01.PB10240	NA
F01.PB10246	NA	F01.PB10246	F01.PB10246	NA
F01.PB10252	NA	NA	F01.PB10252	NA
F01.PB10271	NA	NA	F01.PB10271	NA
F01.PB10277	NA	NA	F01.PB10277	NA
F01.PB1028	NA	NA	F01.PB1028	NA
F01.PB10289	NA	NA	F01.PB10289	NA
F01.PB10293	NA	NA	F01.PB10293	NA
F01.PB10296	NA	NA	F01.PB10296	NA
F01.PB10300	NA	NA	F01.PB10300	NA
F01.PB10305	NA	NA	F01.PB10305	NA
F01.PB1031	NA	NA	F01.PB1031	NA
F01.PB10322	NA	NA	F01.PB10322	NA
F01.PB10333	NA	NA	F01.PB10333	NA
F01.PB10346	NA	NA	F01.PB10346	NA
F01.PB1035	NA	NA	F01.PB1035	NA
F01.PB10350	NA	NA	F01.PB10350	NA
F01.PB10353	NA	NA	F01.PB10353	NA
F01.PB10357	NA	NA	F01.PB10357	NA
F01.PB10372	NA	NA	F01.PB10372	NA
F01.PB10376	NA	NA	F01.PB10376	NA
F01.PB1038	NA	NA	F01.PB1038	NA
F01.PB10386	NA	F01.PB10386	F01.PB10386	NA
F01.PB10391	NA	NA	F01.PB10391	NA
F01.PB10392	NA	NA	F01.PB10392	NA
F01.PB10393	NA	NA	F01.PB10393	NA
F01.PB1041	NA	F01.PB1041	F01.PB1041	NA
F01.PB10413	NA	NA	F01.PB10413	NA
F01.PB10434	NA	NA	F01.PB10434	NA
F01.PB10444	NA	NA	F01.PB10444	NA
F01.PB10448	NA	NA	F01.PB10448	NA
F01.PB10459	NA	NA	F01.PB10459	NA
F01.PB10462	NA	NA	F01.PB10462	NA
F01.PB10471	NA	NA	F01.PB10471	NA
F01.PB10474	NA	NA	F01.PB10474	NA
F01.PB10480	NA	NA	F01.PB10480	NA
F01.PB1050	NA	NA	F01.PB1050	NA
F01.PB10511	NA	F01.PB10511	F01.PB10511	NA
F01.PB10515	NA	NA	F01.PB10515	NA
F01.PB10524	NA	F01.PB10524	F01.PB10524	NA
F01.PB1053	NA	NA	F01.PB1053	NA
F01.PB10541	NA	NA	F01.PB10541	NA
F01.PB10552	NA	NA	F01.PB10552	NA
F01.PB10563	NA	NA	F01.PB10563	NA
F01.PB10565	NA	NA	F01.PB10565	NA
F01.PB10572	NA	NA	F01.PB10572	NA
F01.PB10619	NA	F01.PB10619	F01.PB10619	NA
F01.PB1062	NA	F01.PB1062	F01.PB1062	NA
F01.PB10624	NA	NA	F01.PB10624	NA
F01.PB10637	NA	NA	F01.PB10637	NA
F01.PB10641	NA	NA	F01.PB10641	NA
F01.PB10646	NA	F01.PB10646	F01.PB10646	NA
F01.PB10654	NA	F01.PB10654	F01.PB10654	NA
F01.PB10657	NA	NA	F01.PB10657	NA
F01.PB10662	NA	NA	F01.PB10662	NA
F01.PB10663	NA	NA	F01.PB10663	NA
F01.PB10667	NA	NA	F01.PB10667	NA
F01.PB10675	NA	NA	F01.PB10675	NA
F01.PB1068	NA	NA	F01.PB1068	NA
F01.PB10722	NA	NA	F01.PB10722	NA
F01.PB10724	NA	NA	F01.PB10724	NA
F01.PB10734	NA	NA	F01.PB10734	NA
F01.PB10736	NA	F01.PB10736	F01.PB10736	NA
F01.PB1074	NA	NA	F01.PB1074	NA
F01.PB10740	NA	NA	F01.PB10740	NA
F01.PB10745	NA	NA	F01.PB10745	NA
F01.PB10751	NA	F01.PB10751	F01.PB10751	NA
F01.PB10753	NA	NA	F01.PB10753	NA
F01.PB1077	NA	NA	F01.PB1077	NA
F01.PB10797	NA	NA	F01.PB10797	NA
F01.PB10802	NA	NA	F01.PB10802	NA
F01.PB10820	NA	NA	F01.PB10820	NA
F01.PB10830	NA	NA	F01.PB10830	NA
F01.PB10836	NA	F01.PB10836	F01.PB10836	NA
F01.PB1084	NA	F01.PB1084	F01.PB1084	NA
F01.PB10856	NA	NA	F01.PB10856	NA
F01.PB10891	NA	NA	F01.PB10891	NA
F01.PB10895	NA	NA	F01.PB10895	NA
F01.PB10904	NA	NA	F01.PB10904	NA
F01.PB1092	NA	F01.PB1092	F01.PB1092	NA
F01.PB10922	NA	NA	F01.PB10922	NA
F01.PB10926	NA	NA	F01.PB10926	NA
F01.PB10930	NA	NA	F01.PB10930	NA
F01.PB10939	NA	NA	F01.PB10939	NA
F01.PB10948	NA	NA	F01.PB10948	NA
F01.PB1095	NA	NA	F01.PB1095	NA
F01.PB1096	NA	NA	F01.PB1096	NA
F01.PB10969	NA	NA	F01.PB10969	NA
F01.PB1097	NA	F01.PB1097	F01.PB1097	NA
F01.PB10980	NA	NA	F01.PB10980	NA
F01.PB10983	NA	NA	F01.PB10983	NA
F01.PB10995	NA	NA	F01.PB10995	NA
F01.PB11006	NA	NA	F01.PB11006	NA
F01.PB1101	NA	NA	F01.PB1101	NA
F01.PB11010	NA	NA	F01.PB11010	NA
F01.PB11011	NA	NA	F01.PB11011	NA
F01.PB11012	NA	NA	F01.PB11012	NA
F01.PB11013	NA	NA	F01.PB11013	NA
F01.PB11032	NA	NA	F01.PB11032	NA
F01.PB11034	NA	NA	F01.PB11034	NA
F01.PB11045	NA	NA	F01.PB11045	NA
F01.PB11047	NA	NA	F01.PB11047	NA
F01.PB11048	NA	NA	F01.PB11048	NA
F01.PB1105	NA	F01.PB1105	F01.PB1105	NA
F01.PB11054	NA	F01.PB11054	F01.PB11054	NA
F01.PB11064	NA	NA	F01.PB11064	NA
F01.PB11073	NA	NA	F01.PB11073	NA
F01.PB11082	NA	NA	F01.PB11082	NA
F01.PB11095	NA	F01.PB11095	F01.PB11095	NA
F01.PB1111	NA	NA	F01.PB1111	NA
F01.PB11123	NA	NA	F01.PB11123	NA
F01.PB11129	NA	NA	F01.PB11129	NA
F01.PB1113	NA	NA	F01.PB1113	NA
F01.PB11137	NA	NA	F01.PB11137	NA
F01.PB1114	NA	NA	F01.PB1114	NA
F01.PB11144	NA	NA	F01.PB11144	NA
F01.PB11147	NA	NA	F01.PB11147	NA
F01.PB11157	NA	NA	F01.PB11157	NA
F01.PB11165	NA	F01.PB11165	F01.PB11165	NA
F01.PB11169	NA	NA	F01.PB11169	NA
F01.PB11176	NA	NA	F01.PB11176	NA
F01.PB1119	NA	F01.PB1119	F01.PB1119	NA
F01.PB11197	NA	NA	F01.PB11197	NA
F01.PB1120	NA	NA	F01.PB1120	NA
F01.PB11209	NA	NA	F01.PB11209	NA
F01.PB11212	NA	NA	F01.PB11212	NA
F01.PB1122	NA	NA	F01.PB1122	NA
F01.PB11222	NA	NA	F01.PB11222	NA
F01.PB11238	NA	NA	F01.PB11238	NA
F01.PB11254	NA	F01.PB11254	F01.PB11254	NA
F01.PB11275	NA	NA	F01.PB11275	NA
F01.PB1128	NA	NA	F01.PB1128	NA
F01.PB11284	NA	NA	F01.PB11284	NA
F01.PB11301	NA	NA	F01.PB11301	NA
F01.PB11306	NA	NA	F01.PB11306	NA
F01.PB11319	NA	NA	F01.PB11319	NA
F01.PB11321	NA	NA	F01.PB11321	NA
F01.PB1134	NA	NA	F01.PB1134	NA
F01.PB11343	NA	NA	F01.PB11343	NA
F01.PB11349	NA	F01.PB11349	F01.PB11349	NA
F01.PB1137	NA	NA	F01.PB1137	NA
F01.PB11377	NA	NA	F01.PB11377	NA
F01.PB1138	NA	F01.PB1138	F01.PB1138	NA
F01.PB11384	NA	NA	F01.PB11384	NA
F01.PB11390	NA	NA	F01.PB11390	NA
F01.PB11400	NA	NA	F01.PB11400	NA
F01.PB11405	NA	NA	F01.PB11405	NA
F01.PB1141	NA	NA	F01.PB1141	NA
F01.PB11416	NA	NA	F01.PB11416	NA
F01.PB11423	NA	F01.PB11423	F01.PB11423	NA
F01.PB11426	NA	NA	F01.PB11426	NA
F01.PB1143	NA	NA	F01.PB1143	NA
F01.PB11430	NA	F01.PB11430	F01.PB11430	NA
F01.PB1144	NA	NA	F01.PB1144	NA
F01.PB11440	NA	NA	F01.PB11440	NA
F01.PB11442	NA	NA	F01.PB11442	NA
F01.PB11447	NA	NA	F01.PB11447	NA
F01.PB11454	NA	F01.PB11454	F01.PB11454	NA
F01.PB11473	NA	NA	F01.PB11473	NA
F01.PB11485	NA	NA	F01.PB11485	NA
F01.PB1149	NA	NA	F01.PB1149	NA
F01.PB11493	NA	NA	F01.PB11493	NA
F01.PB11502	NA	NA	F01.PB11502	NA
F01.PB11518	NA	NA	F01.PB11518	NA
F01.PB11532	NA	F01.PB11532	F01.PB11532	NA
F01.PB11544	NA	NA	F01.PB11544	NA
F01.PB1156	NA	NA	F01.PB1156	NA
F01.PB11574	NA	NA	F01.PB11574	NA
F01.PB11577	NA	NA	F01.PB11577	NA
F01.PB11579	NA	F01.PB11579	F01.PB11579	NA
F01.PB1159	NA	NA	F01.PB1159	NA
F01.PB11592	NA	NA	F01.PB11592	NA
F01.PB11596	NA	NA	F01.PB11596	NA
F01.PB11610	NA	NA	F01.PB11610	NA
F01.PB11613	NA	NA	F01.PB11613	NA
F01.PB11620	NA	NA	F01.PB11620	NA
F01.PB11621	NA	NA	F01.PB11621	NA
F01.PB11628	NA	NA	F01.PB11628	NA
F01.PB1163	NA	NA	F01.PB1163	NA
F01.PB11630	NA	NA	F01.PB11630	NA
F01.PB11633	NA	NA	F01.PB11633	NA
F01.PB11634	NA	NA	F01.PB11634	NA
F01.PB11640	NA	NA	F01.PB11640	NA
F01.PB11641	NA	NA	F01.PB11641	NA
F01.PB11644	NA	NA	F01.PB11644	NA
F01.PB11674	NA	NA	F01.PB11674	NA
F01.PB11676	NA	NA	F01.PB11676	NA
F01.PB11681	NA	NA	F01.PB11681	NA
F01.PB11703	NA	NA	F01.PB11703	NA
F01.PB11715	NA	NA	F01.PB11715	NA
F01.PB11717	NA	NA	F01.PB11717	NA
F01.PB11727	NA	NA	F01.PB11727	NA
F01.PB11729	NA	F01.PB11729	F01.PB11729	NA
F01.PB11733	NA	NA	F01.PB11733	NA
F01.PB11734	NA	NA	F01.PB11734	NA
F01.PB11739	NA	NA	F01.PB11739	NA
F01.PB1175	NA	NA	F01.PB1175	NA
F01.PB11762	NA	NA	F01.PB11762	NA
F01.PB1177	NA	NA	F01.PB1177	NA
F01.PB1178	NA	NA	F01.PB1178	NA
F01.PB11793	NA	NA	F01.PB11793	NA
F01.PB1180	NA	NA	F01.PB1180	NA
F01.PB11823	NA	F01.PB11823	F01.PB11823	NA
F01.PB11866	NA	NA	F01.PB11866	NA
F01.PB11873	NA	F01.PB11873	F01.PB11873	NA
F01.PB1189	NA	NA	F01.PB1189	NA
F01.PB12	NA	NA	F01.PB12	NA
F01.PB1203	NA	NA	F01.PB1203	NA
F01.PB12047	NA	NA	F01.PB12047	NA
F01.PB1209	NA	NA	F01.PB1209	NA
F01.PB12162	NA	F01.PB12162	F01.PB12162	NA
F01.PB12168	NA	NA	F01.PB12168	NA
F01.PB12172	NA	NA	F01.PB12172	NA
F01.PB1218	NA	NA	F01.PB1218	NA
F01.PB12186	NA	NA	F01.PB12186	NA
F01.PB12191	NA	NA	F01.PB12191	NA
F01.PB1220	NA	NA	F01.PB1220	NA
F01.PB1221	NA	NA	F01.PB1221	NA
F01.PB12219	NA	NA	F01.PB12219	NA
F01.PB12228	NA	F01.PB12228	F01.PB12228	NA
F01.PB12231	NA	NA	F01.PB12231	NA
F01.PB12241	NA	F01.PB12241	F01.PB12241	NA
F01.PB1225	NA	NA	F01.PB1225	NA
F01.PB12250	NA	NA	F01.PB12250	NA
F01.PB12271	NA	NA	F01.PB12271	NA
F01.PB12272	NA	NA	F01.PB12272	NA
F01.PB12290	NA	NA	F01.PB12290	NA
F01.PB12325	NA	NA	F01.PB12325	NA
F01.PB12345	NA	NA	F01.PB12345	NA
F01.PB12377	NA	NA	F01.PB12377	NA
F01.PB12391	NA	NA	F01.PB12391	NA
F01.PB12399	NA	NA	F01.PB12399	NA
F01.PB1240	NA	NA	F01.PB1240	NA
F01.PB12451	NA	NA	F01.PB12451	NA
F01.PB12458	NA	F01.PB12458	F01.PB12458	NA
F01.PB12473	NA	NA	F01.PB12473	NA
F01.PB1248	NA	NA	F01.PB1248	NA
F01.PB12484	NA	NA	F01.PB12484	NA
F01.PB12491	NA	NA	F01.PB12491	NA
F01.PB125	NA	NA	F01.PB125	NA
F01.PB1250	NA	NA	F01.PB1250	NA
F01.PB12511	NA	NA	F01.PB12511	NA
F01.PB12518	NA	NA	F01.PB12518	NA
F01.PB12528	NA	F01.PB12528	F01.PB12528	NA
F01.PB12537	NA	NA	F01.PB12537	NA
F01.PB12553	NA	NA	F01.PB12553	NA
F01.PB12558	NA	F01.PB12558	F01.PB12558	NA
F01.PB1256	NA	F01.PB1256	F01.PB1256	NA
F01.PB12561	NA	NA	F01.PB12561	NA
F01.PB12563	NA	NA	F01.PB12563	NA
F01.PB12570	NA	NA	F01.PB12570	NA
F01.PB12591	NA	NA	F01.PB12591	NA
F01.PB1260	NA	F01.PB1260	F01.PB1260	NA
F01.PB1261	NA	NA	F01.PB1261	NA
F01.PB12626	NA	F01.PB12626	F01.PB12626	NA
F01.PB12627	NA	F01.PB12627	F01.PB12627	NA
F01.PB12643	NA	F01.PB12643	F01.PB12643	NA
F01.PB12669	NA	NA	F01.PB12669	NA
F01.PB12678	NA	NA	F01.PB12678	NA
F01.PB12684	NA	NA	F01.PB12684	NA
F01.PB12685	NA	NA	F01.PB12685	NA
F01.PB1269	NA	NA	F01.PB1269	NA
F01.PB12719	NA	NA	F01.PB12719	NA
F01.PB1273	NA	NA	F01.PB1273	NA
F01.PB12770	NA	F01.PB12770	F01.PB12770	NA
F01.PB12786	NA	NA	F01.PB12786	NA
F01.PB1279	NA	NA	F01.PB1279	NA
F01.PB12794	NA	F01.PB12794	F01.PB12794	NA
F01.PB12808	NA	NA	F01.PB12808	NA
F01.PB12813	NA	NA	F01.PB12813	NA
F01.PB12829	NA	NA	F01.PB12829	NA
F01.PB12840	NA	NA	F01.PB12840	NA
F01.PB12853	NA	NA	F01.PB12853	NA
F01.PB12862	NA	NA	F01.PB12862	NA
F01.PB1288	NA	F01.PB1288	F01.PB1288	NA
F01.PB1289	NA	NA	F01.PB1289	NA
F01.PB1291	NA	NA	F01.PB1291	NA
F01.PB12932	NA	F01.PB12932	F01.PB12932	NA
F01.PB12960	NA	NA	F01.PB12960	NA
F01.PB12974	NA	NA	F01.PB12974	NA
F01.PB12981	NA	NA	F01.PB12981	NA
F01.PB12988	NA	NA	F01.PB12988	NA
F01.PB1299	NA	NA	F01.PB1299	NA
F01.PB1300	NA	F01.PB1300	F01.PB1300	NA
F01.PB13014	NA	NA	F01.PB13014	NA
F01.PB13018	NA	NA	F01.PB13018	NA
F01.PB13021	NA	NA	F01.PB13021	NA
F01.PB13024	NA	NA	F01.PB13024	NA
F01.PB13040	NA	NA	F01.PB13040	NA
F01.PB13063	NA	NA	F01.PB13063	NA
F01.PB13077	NA	NA	F01.PB13077	NA
F01.PB13102	NA	NA	F01.PB13102	NA
F01.PB13115	NA	NA	F01.PB13115	NA
F01.PB13119	NA	NA	F01.PB13119	NA
F01.PB13125	NA	NA	F01.PB13125	NA
F01.PB1313	NA	NA	F01.PB1313	NA
F01.PB13135	NA	NA	F01.PB13135	NA
F01.PB13153	NA	NA	F01.PB13153	NA
F01.PB1317	NA	NA	F01.PB1317	NA
F01.PB13179	NA	NA	F01.PB13179	NA
F01.PB1318	NA	NA	F01.PB1318	NA
F01.PB13180	NA	NA	F01.PB13180	NA
F01.PB13188	NA	NA	F01.PB13188	NA
F01.PB1319	NA	NA	F01.PB1319	NA
F01.PB13196	NA	NA	F01.PB13196	NA
F01.PB13199	NA	NA	F01.PB13199	NA
F01.PB1321	NA	NA	F01.PB1321	NA
F01.PB13221	NA	NA	F01.PB13221	NA
F01.PB1326	NA	NA	F01.PB1326	NA
F01.PB13275	NA	NA	F01.PB13275	NA
F01.PB1328	NA	NA	F01.PB1328	NA
F01.PB13283	NA	NA	F01.PB13283	NA
F01.PB13292	NA	NA	F01.PB13292	NA
F01.PB1330	NA	NA	F01.PB1330	NA
F01.PB13310	NA	NA	F01.PB13310	NA
F01.PB13314	NA	NA	F01.PB13314	NA
F01.PB1333	NA	NA	F01.PB1333	NA
F01.PB13354	NA	NA	F01.PB13354	NA
F01.PB13361	NA	NA	F01.PB13361	NA
F01.PB1337	NA	NA	F01.PB1337	NA
F01.PB13375	NA	NA	F01.PB13375	NA
F01.PB13378	NA	NA	F01.PB13378	NA
F01.PB134	NA	NA	F01.PB134	NA
F01.PB13404	NA	NA	F01.PB13404	NA
F01.PB1341	NA	NA	F01.PB1341	NA
F01.PB13422	NA	NA	F01.PB13422	NA
F01.PB13448	NA	NA	F01.PB13448	NA
F01.PB13462	NA	NA	F01.PB13462	NA
F01.PB13488	NA	NA	F01.PB13488	NA
F01.PB13491	NA	NA	F01.PB13491	NA
F01.PB13495	NA	NA	F01.PB13495	NA
F01.PB13502	NA	NA	F01.PB13502	NA
F01.PB13522	NA	NA	F01.PB13522	NA
F01.PB13524	NA	NA	F01.PB13524	NA
F01.PB13528	NA	NA	F01.PB13528	NA
F01.PB1354	NA	NA	F01.PB1354	NA
F01.PB13554	NA	F01.PB13554	F01.PB13554	NA
F01.PB13558	NA	NA	F01.PB13558	NA
F01.PB1358	NA	NA	F01.PB1358	NA
F01.PB13597	NA	NA	F01.PB13597	NA
F01.PB1360	NA	NA	F01.PB1360	NA
F01.PB13623	NA	NA	F01.PB13623	NA
F01.PB13629	NA	NA	F01.PB13629	NA
F01.PB13637	NA	NA	F01.PB13637	NA
F01.PB13639	NA	NA	F01.PB13639	NA
F01.PB1364	NA	NA	F01.PB1364	NA
F01.PB13666	NA	NA	F01.PB13666	NA
F01.PB1367	NA	F01.PB1367	F01.PB1367	NA
F01.PB13680	NA	NA	F01.PB13680	NA
F01.PB13686	NA	NA	F01.PB13686	NA
F01.PB13703	NA	NA	F01.PB13703	NA
F01.PB13711	NA	NA	F01.PB13711	NA
F01.PB13713	NA	NA	F01.PB13713	NA
F01.PB13741	NA	NA	F01.PB13741	NA
F01.PB13753	NA	F01.PB13753	F01.PB13753	NA
F01.PB13755	NA	NA	F01.PB13755	NA
F01.PB1377	NA	F01.PB1377	F01.PB1377	NA
F01.PB13782	NA	NA	F01.PB13782	NA
F01.PB13809	NA	NA	F01.PB13809	NA
F01.PB1385	NA	F01.PB1385	F01.PB1385	NA
F01.PB13852	NA	NA	F01.PB13852	NA
F01.PB13855	NA	NA	F01.PB13855	NA
F01.PB1387	NA	NA	F01.PB1387	NA
F01.PB1389	NA	NA	F01.PB1389	NA
F01.PB1391	NA	NA	F01.PB1391	NA
F01.PB1392	NA	NA	F01.PB1392	NA
F01.PB13928	NA	NA	F01.PB13928	NA
F01.PB1395	NA	F01.PB1395	F01.PB1395	NA
F01.PB13981	NA	F01.PB13981	F01.PB13981	NA
F01.PB13985	NA	NA	F01.PB13985	NA
F01.PB1403	NA	F01.PB1403	F01.PB1403	NA
F01.PB1407	NA	NA	F01.PB1407	NA
F01.PB1409	NA	NA	F01.PB1409	NA
F01.PB1415	NA	NA	F01.PB1415	NA
F01.PB1419	NA	NA	F01.PB1419	NA
F01.PB1420	NA	NA	F01.PB1420	NA
F01.PB1426	NA	NA	F01.PB1426	NA
F01.PB1433	NA	F01.PB1433	F01.PB1433	NA
F01.PB1434	NA	NA	F01.PB1434	NA
F01.PB14343	NA	NA	F01.PB14343	NA
F01.PB1436	NA	NA	F01.PB1436	NA
F01.PB14409	NA	F01.PB14409	F01.PB14409	NA
F01.PB14455	NA	F01.PB14455	F01.PB14455	NA
F01.PB1447	NA	NA	F01.PB1447	NA
F01.PB14470	NA	NA	F01.PB14470	NA
F01.PB1449	NA	NA	F01.PB1449	NA
F01.PB14494	NA	NA	F01.PB14494	NA
F01.PB14510	NA	NA	F01.PB14510	NA
F01.PB14531	NA	F01.PB14531	F01.PB14531	NA
F01.PB14556	NA	NA	F01.PB14556	NA
F01.PB1457	NA	NA	F01.PB1457	NA
F01.PB1460	NA	F01.PB1460	F01.PB1460	NA
F01.PB1461	NA	NA	F01.PB1461	NA
F01.PB1473	NA	NA	F01.PB1473	NA
F01.PB1474	NA	NA	F01.PB1474	NA
F01.PB14747	NA	NA	F01.PB14747	NA
F01.PB14750	NA	NA	F01.PB14750	NA
F01.PB14757	NA	NA	F01.PB14757	NA
F01.PB14772	NA	NA	F01.PB14772	NA
F01.PB1478	NA	NA	F01.PB1478	NA
F01.PB14795	NA	F01.PB14795	F01.PB14795	NA
F01.PB14799	NA	NA	F01.PB14799	NA
F01.PB14806	NA	NA	F01.PB14806	NA
F01.PB1482	NA	NA	F01.PB1482	NA
F01.PB14820	NA	NA	F01.PB14820	NA
F01.PB14825	NA	NA	F01.PB14825	NA
F01.PB14827	NA	NA	F01.PB14827	NA
F01.PB1483	NA	NA	F01.PB1483	NA
F01.PB14858	NA	NA	F01.PB14858	NA
F01.PB1486	NA	NA	F01.PB1486	NA
F01.PB1494	NA	NA	F01.PB1494	NA
F01.PB14943	NA	NA	F01.PB14943	NA
F01.PB14954	NA	NA	F01.PB14954	NA
F01.PB14979	NA	NA	F01.PB14979	NA
F01.PB14991	NA	NA	F01.PB14991	NA
F01.PB14998	NA	NA	F01.PB14998	NA
F01.PB15018	NA	NA	F01.PB15018	NA
F01.PB15031	NA	NA	F01.PB15031	NA
F01.PB15032	NA	NA	F01.PB15032	NA
F01.PB1505	NA	NA	F01.PB1505	NA
F01.PB15067	NA	NA	F01.PB15067	NA
F01.PB15071	NA	NA	F01.PB15071	NA
F01.PB15072	NA	NA	F01.PB15072	NA
F01.PB1512	NA	NA	F01.PB1512	NA
F01.PB15139	NA	NA	F01.PB15139	NA
F01.PB15153	NA	NA	F01.PB15153	NA
F01.PB1518	NA	NA	F01.PB1518	NA
F01.PB15194	NA	NA	F01.PB15194	NA
F01.PB15197	NA	NA	F01.PB15197	NA
F01.PB1521	NA	NA	F01.PB1521	NA
F01.PB1523	NA	NA	F01.PB1523	NA
F01.PB15230	NA	NA	F01.PB15230	NA
F01.PB1525	NA	NA	F01.PB1525	NA
F01.PB15263	NA	NA	F01.PB15263	NA
F01.PB15275	NA	NA	F01.PB15275	NA
F01.PB1531	NA	NA	F01.PB1531	NA
F01.PB1532	NA	NA	F01.PB1532	NA
F01.PB1535	NA	NA	F01.PB1535	NA
F01.PB1537	NA	NA	F01.PB1537	NA
F01.PB15383	NA	NA	F01.PB15383	NA
F01.PB15396	NA	NA	F01.PB15396	NA
F01.PB1542	NA	F01.PB1542	F01.PB1542	NA
F01.PB15423	NA	NA	F01.PB15423	NA
F01.PB15434	NA	NA	F01.PB15434	NA
F01.PB1544	NA	NA	F01.PB1544	NA
F01.PB15447	NA	NA	F01.PB15447	NA
F01.PB1545	NA	NA	F01.PB1545	NA
F01.PB15450	NA	NA	F01.PB15450	NA
F01.PB1550	NA	NA	F01.PB1550	NA
F01.PB1551	NA	NA	F01.PB1551	NA
F01.PB15536	NA	NA	F01.PB15536	NA
F01.PB1554	NA	NA	F01.PB1554	NA
F01.PB15546	NA	NA	F01.PB15546	NA
F01.PB15615	NA	NA	F01.PB15615	NA
F01.PB1562	NA	NA	F01.PB1562	NA
F01.PB1565	NA	NA	F01.PB1565	NA
F01.PB15681	NA	NA	F01.PB15681	NA
F01.PB15683	NA	NA	F01.PB15683	NA
F01.PB1569	NA	F01.PB1569	F01.PB1569	NA
F01.PB15690	NA	NA	F01.PB15690	NA
F01.PB15695	NA	NA	F01.PB15695	NA
F01.PB15754	NA	NA	F01.PB15754	NA
F01.PB1577	NA	NA	F01.PB1577	NA
F01.PB15778	NA	F01.PB15778	F01.PB15778	NA
F01.PB1578	NA	NA	F01.PB1578	NA
F01.PB15795	NA	NA	F01.PB15795	NA
F01.PB15819	NA	NA	F01.PB15819	NA
F01.PB15825	NA	NA	F01.PB15825	NA
F01.PB1583	NA	NA	F01.PB1583	NA
F01.PB1584	NA	F01.PB1584	F01.PB1584	NA
F01.PB15884	NA	NA	F01.PB15884	NA
F01.PB15919	NA	NA	F01.PB15919	NA
F01.PB15952	NA	NA	F01.PB15952	NA
F01.PB15985	NA	F01.PB15985	F01.PB15985	NA
F01.PB16000	NA	NA	F01.PB16000	NA
F01.PB16032	NA	NA	F01.PB16032	NA
F01.PB16035	NA	NA	F01.PB16035	NA
F01.PB1606	NA	NA	F01.PB1606	NA
F01.PB16107	NA	NA	F01.PB16107	NA
F01.PB1611	NA	NA	F01.PB1611	NA
F01.PB16126	NA	NA	F01.PB16126	NA
F01.PB16157	NA	NA	F01.PB16157	NA
F01.PB16158	NA	NA	F01.PB16158	NA
F01.PB16173	NA	NA	F01.PB16173	NA
F01.PB16184	NA	NA	F01.PB16184	NA
F01.PB16192	NA	NA	F01.PB16192	NA
F01.PB16194	NA	NA	F01.PB16194	NA
F01.PB16228	NA	F01.PB16228	F01.PB16228	NA
F01.PB16257	NA	NA	F01.PB16257	NA
F01.PB1627	NA	NA	F01.PB1627	NA
F01.PB1629	NA	NA	F01.PB1629	NA
F01.PB1630	NA	NA	F01.PB1630	NA
F01.PB16310	NA	NA	F01.PB16310	NA
F01.PB16318	NA	NA	F01.PB16318	NA
F01.PB16322	NA	NA	F01.PB16322	NA
F01.PB16332	NA	NA	F01.PB16332	NA
F01.PB16351	NA	NA	F01.PB16351	NA
F01.PB16354	NA	NA	F01.PB16354	NA
F01.PB16378	NA	NA	F01.PB16378	NA
F01.PB1640	NA	NA	F01.PB1640	NA
F01.PB16404	NA	NA	F01.PB16404	NA
F01.PB16406	NA	F01.PB16406	F01.PB16406	NA
F01.PB1642	NA	NA	F01.PB1642	NA
F01.PB16442	NA	NA	F01.PB16442	NA
F01.PB16445	NA	NA	F01.PB16445	NA
F01.PB16457	NA	NA	F01.PB16457	NA
F01.PB16490	NA	NA	F01.PB16490	NA
F01.PB1651	NA	NA	F01.PB1651	NA
F01.PB16515	NA	F01.PB16515	F01.PB16515	NA
F01.PB16532	NA	NA	F01.PB16532	NA
F01.PB16552	NA	NA	F01.PB16552	NA
F01.PB1657	NA	F01.PB1657	F01.PB1657	NA
F01.PB16590	NA	NA	F01.PB16590	NA
F01.PB16597	NA	F01.PB16597	F01.PB16597	NA
F01.PB1661	NA	F01.PB1661	F01.PB1661	NA
F01.PB16615	NA	NA	F01.PB16615	NA
F01.PB16621	NA	NA	F01.PB16621	NA
F01.PB1663	NA	NA	F01.PB1663	NA
F01.PB16646	NA	NA	F01.PB16646	NA
F01.PB16648	NA	F01.PB16648	F01.PB16648	NA
F01.PB1668	NA	NA	F01.PB1668	NA
F01.PB1669	NA	NA	F01.PB1669	NA
F01.PB16695	NA	NA	F01.PB16695	NA
F01.PB16698	NA	NA	F01.PB16698	NA
F01.PB1674	NA	NA	F01.PB1674	NA
F01.PB16740	NA	NA	F01.PB16740	NA
F01.PB16758	NA	NA	F01.PB16758	NA
F01.PB16796	NA	NA	F01.PB16796	NA
F01.PB16797	NA	NA	F01.PB16797	NA
F01.PB168	NA	NA	F01.PB168	NA
F01.PB1680	NA	NA	F01.PB1680	NA
F01.PB16809	NA	F01.PB16809	F01.PB16809	NA
F01.PB1682	NA	NA	F01.PB1682	NA
F01.PB1683	NA	NA	F01.PB1683	NA
F01.PB16840	NA	NA	F01.PB16840	NA
F01.PB1685	NA	F01.PB1685	F01.PB1685	NA
F01.PB16852	NA	NA	F01.PB16852	NA
F01.PB16870	NA	NA	F01.PB16870	NA
F01.PB16874	NA	NA	F01.PB16874	NA
F01.PB1688	NA	NA	F01.PB1688	NA
F01.PB16894	NA	NA	F01.PB16894	NA
F01.PB16898	NA	NA	F01.PB16898	NA
F01.PB169	NA	NA	F01.PB169	NA
F01.PB1690	NA	NA	F01.PB1690	NA
F01.PB16924	NA	F01.PB16924	F01.PB16924	NA
F01.PB16931	NA	NA	F01.PB16931	NA
F01.PB1694	NA	NA	F01.PB1694	NA
F01.PB16969	NA	F01.PB16969	F01.PB16969	NA
F01.PB16983	NA	NA	F01.PB16983	NA
F01.PB1699	NA	NA	F01.PB1699	NA
F01.PB16990	NA	NA	F01.PB16990	NA
F01.PB16996	NA	NA	F01.PB16996	NA
F01.PB1704	NA	F01.PB1704	F01.PB1704	NA
F01.PB17046	NA	NA	F01.PB17046	NA
F01.PB1713	NA	NA	F01.PB1713	NA
F01.PB1714	NA	NA	F01.PB1714	NA
F01.PB1717	NA	NA	F01.PB1717	NA
F01.PB17184	NA	NA	F01.PB17184	NA
F01.PB17189	NA	NA	F01.PB17189	NA
F01.PB17217	NA	NA	F01.PB17217	NA
F01.PB1722	NA	NA	F01.PB1722	NA
F01.PB17235	NA	NA	F01.PB17235	NA
F01.PB17249	NA	NA	F01.PB17249	NA
F01.PB1726	NA	NA	F01.PB1726	NA
F01.PB17285	NA	NA	F01.PB17285	NA
F01.PB17289	NA	NA	F01.PB17289	NA
F01.PB173	NA	NA	F01.PB173	NA
F01.PB17311	NA	NA	F01.PB17311	NA
F01.PB1732	NA	NA	F01.PB1732	NA
F01.PB17329	NA	F01.PB17329	F01.PB17329	NA
F01.PB1733	NA	NA	F01.PB1733	NA
F01.PB1734	NA	NA	F01.PB1734	NA
F01.PB17353	NA	NA	F01.PB17353	NA
F01.PB1736	NA	NA	F01.PB1736	NA
F01.PB17396	NA	NA	F01.PB17396	NA
F01.PB174	NA	NA	F01.PB174	NA
F01.PB17401	NA	NA	F01.PB17401	NA
F01.PB17406	NA	F01.PB17406	F01.PB17406	NA
F01.PB17409	NA	NA	F01.PB17409	NA
F01.PB1741	NA	NA	F01.PB1741	NA
F01.PB17422	NA	NA	F01.PB17422	NA
F01.PB1745	NA	NA	F01.PB1745	NA
F01.PB17457	NA	NA	F01.PB17457	NA
F01.PB17460	NA	NA	F01.PB17460	NA
F01.PB17463	NA	NA	F01.PB17463	NA
F01.PB17474	NA	NA	F01.PB17474	NA
F01.PB17487	NA	NA	F01.PB17487	NA
F01.PB1750	NA	NA	F01.PB1750	NA
F01.PB17504	NA	F01.PB17504	F01.PB17504	NA
F01.PB1752	NA	NA	F01.PB1752	NA
F01.PB17529	NA	F01.PB17529	F01.PB17529	NA
F01.PB1754	NA	NA	F01.PB1754	NA
F01.PB1758	NA	NA	F01.PB1758	NA
F01.PB1760	NA	NA	F01.PB1760	NA
F01.PB17608	NA	NA	F01.PB17608	NA
F01.PB17632	NA	NA	F01.PB17632	NA
F01.PB1767	NA	NA	F01.PB1767	NA
F01.PB1770	NA	F01.PB1770	F01.PB1770	NA
F01.PB1771	NA	NA	F01.PB1771	NA
F01.PB1773	NA	F01.PB1773	F01.PB1773	NA
F01.PB17745	NA	NA	F01.PB17745	NA
F01.PB1778	NA	NA	F01.PB1778	NA
F01.PB1779	NA	NA	F01.PB1779	NA
F01.PB1783	NA	NA	F01.PB1783	NA
F01.PB1784	NA	NA	F01.PB1784	NA
F01.PB17863	NA	F01.PB17863	F01.PB17863	NA
F01.PB1788	NA	NA	F01.PB1788	NA
F01.PB1793	NA	F01.PB1793	F01.PB1793	NA
F01.PB1794	NA	NA	F01.PB1794	NA
F01.PB1802	NA	F01.PB1802	F01.PB1802	NA
F01.PB18066	NA	NA	F01.PB18066	NA
F01.PB18074	NA	NA	F01.PB18074	NA
F01.PB18092	NA	F01.PB18092	F01.PB18092	NA
F01.PB18096	NA	NA	F01.PB18096	NA
F01.PB18103	NA	NA	F01.PB18103	NA
F01.PB18117	NA	NA	F01.PB18117	NA
F01.PB18126	NA	NA	F01.PB18126	NA
F01.PB18137	NA	F01.PB18137	F01.PB18137	NA
F01.PB18146	NA	NA	F01.PB18146	NA
F01.PB1815	NA	NA	F01.PB1815	NA
F01.PB18165	NA	NA	F01.PB18165	NA
F01.PB18172	NA	NA	F01.PB18172	NA
F01.PB18185	NA	NA	F01.PB18185	NA
F01.PB18197	NA	NA	F01.PB18197	NA
F01.PB18200	NA	NA	F01.PB18200	NA
F01.PB18230	NA	NA	F01.PB18230	NA
F01.PB1825	NA	NA	F01.PB1825	NA
F01.PB1826	NA	NA	F01.PB1826	NA
F01.PB18277	NA	NA	F01.PB18277	NA
F01.PB18286	NA	NA	F01.PB18286	NA
F01.PB18288	NA	NA	F01.PB18288	NA
F01.PB18295	NA	NA	F01.PB18295	NA
F01.PB18298	NA	NA	F01.PB18298	NA
F01.PB18300	NA	NA	F01.PB18300	NA
F01.PB18307	NA	NA	F01.PB18307	NA
F01.PB1831	NA	NA	F01.PB1831	NA
F01.PB18323	NA	NA	F01.PB18323	NA
F01.PB18338	NA	NA	F01.PB18338	NA
F01.PB18343	NA	NA	F01.PB18343	NA
F01.PB18351	NA	F01.PB18351	F01.PB18351	NA
F01.PB18360	NA	NA	F01.PB18360	NA
F01.PB18364	NA	NA	F01.PB18364	NA
F01.PB1839	NA	F01.PB1839	F01.PB1839	NA
F01.PB1843	NA	NA	F01.PB1843	NA
F01.PB1844	NA	NA	F01.PB1844	NA
F01.PB18451	NA	NA	F01.PB18451	NA
F01.PB18456	NA	F01.PB18456	F01.PB18456	NA
F01.PB18478	NA	NA	F01.PB18478	NA
F01.PB1848	NA	NA	F01.PB1848	NA
F01.PB18493	NA	NA	F01.PB18493	NA
F01.PB18499	NA	NA	F01.PB18499	NA
F01.PB1851	NA	NA	F01.PB1851	NA
F01.PB1852	NA	NA	F01.PB1852	NA
F01.PB1853	NA	F01.PB1853	F01.PB1853	NA
F01.PB1854	NA	NA	F01.PB1854	NA
F01.PB18547	NA	NA	F01.PB18547	NA
F01.PB18553	NA	NA	F01.PB18553	NA
F01.PB1858	NA	F01.PB1858	F01.PB1858	NA
F01.PB18584	NA	NA	F01.PB18584	NA
F01.PB18588	NA	F01.PB18588	F01.PB18588	NA
F01.PB1861	NA	NA	F01.PB1861	NA
F01.PB18620	NA	NA	F01.PB18620	NA
F01.PB18643	NA	F01.PB18643	F01.PB18643	NA
F01.PB18676	NA	NA	F01.PB18676	NA
F01.PB18687	NA	NA	F01.PB18687	NA
F01.PB18708	NA	NA	F01.PB18708	NA
F01.PB1871	NA	NA	F01.PB1871	NA
F01.PB1878	NA	NA	F01.PB1878	NA
F01.PB18784	NA	NA	F01.PB18784	NA
F01.PB18786	NA	NA	F01.PB18786	NA
F01.PB188	NA	NA	F01.PB188	NA
F01.PB18831	NA	NA	F01.PB18831	NA
F01.PB18833	NA	NA	F01.PB18833	NA
F01.PB18838	NA	NA	F01.PB18838	NA
F01.PB18846	NA	NA	F01.PB18846	NA
F01.PB18856	NA	NA	F01.PB18856	NA
F01.PB18891	NA	NA	F01.PB18891	NA
F01.PB1890	NA	NA	F01.PB1890	NA
F01.PB18912	NA	F01.PB18912	F01.PB18912	NA
F01.PB18915	NA	NA	F01.PB18915	NA
F01.PB18917	NA	NA	F01.PB18917	NA
F01.PB18923	NA	NA	F01.PB18923	NA
F01.PB18946	NA	NA	F01.PB18946	NA
F01.PB18949	NA	NA	F01.PB18949	NA
F01.PB18973	NA	NA	F01.PB18973	NA
F01.PB18982	NA	NA	F01.PB18982	NA
F01.PB18998	NA	NA	F01.PB18998	NA
F01.PB1908	NA	NA	F01.PB1908	NA
F01.PB19083	NA	F01.PB19083	F01.PB19083	NA
F01.PB19108	NA	NA	F01.PB19108	NA
F01.PB1911	NA	F01.PB1911	F01.PB1911	NA
F01.PB19114	NA	NA	F01.PB19114	NA
F01.PB1914	NA	F01.PB1914	F01.PB1914	NA
F01.PB19141	NA	NA	F01.PB19141	NA
F01.PB19147	NA	F01.PB19147	F01.PB19147	NA
F01.PB19165	NA	NA	F01.PB19165	NA
F01.PB1921	NA	NA	F01.PB1921	NA
F01.PB19213	NA	NA	F01.PB19213	NA
F01.PB19221	NA	NA	F01.PB19221	NA
F01.PB19246	NA	NA	F01.PB19246	NA
F01.PB19255	NA	NA	F01.PB19255	NA
F01.PB1927	NA	NA	F01.PB1927	NA
F01.PB19297	NA	NA	F01.PB19297	NA
F01.PB19311	NA	NA	F01.PB19311	NA
F01.PB1932	NA	NA	F01.PB1932	NA
F01.PB19325	NA	NA	F01.PB19325	NA
F01.PB19341	NA	NA	F01.PB19341	NA
F01.PB19354	NA	NA	F01.PB19354	NA
F01.PB19362	NA	NA	F01.PB19362	NA
F01.PB1937	NA	F01.PB1937	F01.PB1937	NA
F01.PB19375	NA	F01.PB19375	F01.PB19375	NA
F01.PB1938	NA	NA	F01.PB1938	NA
F01.PB19394	NA	NA	F01.PB19394	NA
F01.PB19404	NA	NA	F01.PB19404	NA
F01.PB19408	NA	NA	F01.PB19408	NA
F01.PB19417	NA	NA	F01.PB19417	NA
F01.PB19418	NA	NA	F01.PB19418	NA
F01.PB1944	NA	NA	F01.PB1944	NA
F01.PB19449	NA	NA	F01.PB19449	NA
F01.PB19458	NA	NA	F01.PB19458	NA
F01.PB19496	NA	NA	F01.PB19496	NA
F01.PB19500	NA	NA	F01.PB19500	NA
F01.PB19519	NA	NA	F01.PB19519	NA
F01.PB19525	NA	F01.PB19525	F01.PB19525	NA
F01.PB1954	NA	NA	F01.PB1954	NA
F01.PB19540	NA	NA	F01.PB19540	NA
F01.PB1957	NA	F01.PB1957	F01.PB1957	NA
F01.PB19598	NA	NA	F01.PB19598	NA
F01.PB19599	NA	NA	F01.PB19599	NA
F01.PB1960	NA	NA	F01.PB1960	NA
F01.PB19613	NA	NA	F01.PB19613	NA
F01.PB1962	NA	NA	F01.PB1962	NA
F01.PB1963	NA	NA	F01.PB1963	NA
F01.PB19637	NA	NA	F01.PB19637	NA
F01.PB1964	NA	NA	F01.PB1964	NA
F01.PB19647	NA	NA	F01.PB19647	NA
F01.PB19664	NA	NA	F01.PB19664	NA
F01.PB1967	NA	NA	F01.PB1967	NA
F01.PB19710	NA	NA	F01.PB19710	NA
F01.PB1972	NA	NA	F01.PB1972	NA
F01.PB19724	NA	NA	F01.PB19724	NA
F01.PB19726	NA	F01.PB19726	F01.PB19726	NA
F01.PB19763	NA	NA	F01.PB19763	NA
F01.PB19766	NA	NA	F01.PB19766	NA
F01.PB1978	NA	F01.PB1978	F01.PB1978	NA
F01.PB19812	NA	NA	F01.PB19812	NA
F01.PB19839	NA	NA	F01.PB19839	NA
F01.PB19855	NA	NA	F01.PB19855	NA
F01.PB1987	NA	NA	F01.PB1987	NA
F01.PB19879	NA	NA	F01.PB19879	NA
F01.PB19897	NA	NA	F01.PB19897	NA
F01.PB1990	NA	F01.PB1990	F01.PB1990	NA
F01.PB1991	NA	NA	F01.PB1991	NA
F01.PB19920	NA	NA	F01.PB19920	NA
F01.PB19948	NA	NA	F01.PB19948	NA
F01.PB19966	NA	NA	F01.PB19966	NA
F01.PB19985	NA	NA	F01.PB19985	NA
F01.PB20034	NA	NA	F01.PB20034	NA
F01.PB20041	NA	NA	F01.PB20041	NA
F01.PB20044	NA	NA	F01.PB20044	NA
F01.PB20051	NA	NA	F01.PB20051	NA
F01.PB20053	NA	NA	F01.PB20053	NA
F01.PB20064	NA	NA	F01.PB20064	NA
F01.PB20078	NA	NA	F01.PB20078	NA
F01.PB20079	NA	NA	F01.PB20079	NA
F01.PB20092	NA	NA	F01.PB20092	NA
F01.PB20107	NA	NA	F01.PB20107	NA
F01.PB2014	NA	NA	F01.PB2014	NA
F01.PB20141	NA	NA	F01.PB20141	NA
F01.PB20162	NA	NA	F01.PB20162	NA
F01.PB20169	NA	NA	F01.PB20169	NA
F01.PB20182	NA	NA	F01.PB20182	NA
F01.PB20183	NA	NA	F01.PB20183	NA
F01.PB20211	NA	NA	F01.PB20211	NA
F01.PB20218	NA	NA	F01.PB20218	NA
F01.PB2022	NA	NA	F01.PB2022	NA
F01.PB20231	NA	F01.PB20231	F01.PB20231	NA
F01.PB20252	NA	F01.PB20252	F01.PB20252	NA
F01.PB20267	NA	NA	F01.PB20267	NA
F01.PB20314	NA	NA	F01.PB20314	NA
F01.PB20321	NA	NA	F01.PB20321	NA
F01.PB20322	NA	NA	F01.PB20322	NA
F01.PB2035	NA	NA	F01.PB2035	NA
F01.PB2037	NA	NA	F01.PB2037	NA
F01.PB20381	NA	NA	F01.PB20381	NA
F01.PB20382	NA	NA	F01.PB20382	NA
F01.PB20411	NA	NA	F01.PB20411	NA
F01.PB20415	NA	F01.PB20415	F01.PB20415	NA
F01.PB20419	NA	NA	F01.PB20419	NA
F01.PB20458	NA	NA	F01.PB20458	NA
F01.PB20466	NA	NA	F01.PB20466	NA
F01.PB20483	NA	NA	F01.PB20483	NA
F01.PB2049	NA	NA	F01.PB2049	NA
F01.PB20511	NA	NA	F01.PB20511	NA
F01.PB2054	NA	NA	F01.PB2054	NA
F01.PB2057	NA	F01.PB2057	F01.PB2057	NA
F01.PB2058	NA	NA	F01.PB2058	NA
F01.PB20621	NA	NA	F01.PB20621	NA
F01.PB20650	NA	NA	F01.PB20650	NA
F01.PB20651	NA	NA	F01.PB20651	NA
F01.PB20659	NA	NA	F01.PB20659	NA
F01.PB2066	NA	NA	F01.PB2066	NA
F01.PB20663	NA	NA	F01.PB20663	NA
F01.PB2067	NA	NA	F01.PB2067	NA
F01.PB20673	NA	NA	F01.PB20673	NA
F01.PB20678	NA	NA	F01.PB20678	NA
F01.PB20697	NA	NA	F01.PB20697	NA
F01.PB2070	NA	NA	F01.PB2070	NA
F01.PB20712	NA	NA	F01.PB20712	NA
F01.PB20745	NA	NA	F01.PB20745	NA
F01.PB20757	NA	NA	F01.PB20757	NA
F01.PB2076	NA	NA	F01.PB2076	NA
F01.PB20768	NA	NA	F01.PB20768	NA
F01.PB2078	NA	NA	F01.PB2078	NA
F01.PB2079	NA	NA	F01.PB2079	NA
F01.PB2082	NA	NA	F01.PB2082	NA
F01.PB20861	NA	NA	F01.PB20861	NA
F01.PB20907	NA	NA	F01.PB20907	NA
F01.PB20915	NA	NA	F01.PB20915	NA
F01.PB2094	NA	NA	F01.PB2094	NA
F01.PB20943	NA	NA	F01.PB20943	NA
F01.PB20963	NA	NA	F01.PB20963	NA
F01.PB20972	NA	NA	F01.PB20972	NA
F01.PB20981	NA	NA	F01.PB20981	NA
F01.PB20982	NA	NA	F01.PB20982	NA
F01.PB20998	NA	NA	F01.PB20998	NA
F01.PB2100	NA	NA	F01.PB2100	NA
F01.PB21003	NA	NA	F01.PB21003	NA
F01.PB21006	NA	NA	F01.PB21006	NA
F01.PB2102	NA	NA	F01.PB2102	NA
F01.PB21045	NA	NA	F01.PB21045	NA
F01.PB21059	NA	NA	F01.PB21059	NA
F01.PB21061	NA	NA	F01.PB21061	NA
F01.PB21064	NA	NA	F01.PB21064	NA
F01.PB21072	NA	NA	F01.PB21072	NA
F01.PB21080	NA	NA	F01.PB21080	NA
F01.PB21082	NA	NA	F01.PB21082	NA
F01.PB21113	NA	F01.PB21113	F01.PB21113	NA
F01.PB21123	NA	F01.PB21123	F01.PB21123	NA
F01.PB21130	NA	NA	F01.PB21130	NA
F01.PB2114	NA	F01.PB2114	F01.PB2114	NA
F01.PB21147	NA	NA	F01.PB21147	NA
F01.PB2115	NA	NA	F01.PB2115	NA
F01.PB21169	NA	NA	F01.PB21169	NA
F01.PB21175	NA	NA	F01.PB21175	NA
F01.PB2118	NA	NA	F01.PB2118	NA
F01.PB21205	NA	NA	F01.PB21205	NA
F01.PB21246	NA	F01.PB21246	F01.PB21246	NA
F01.PB21249	NA	NA	F01.PB21249	NA
F01.PB21259	NA	NA	F01.PB21259	NA
F01.PB21284	NA	NA	F01.PB21284	NA
F01.PB21288	NA	NA	F01.PB21288	NA
F01.PB21315	NA	NA	F01.PB21315	NA
F01.PB21329	NA	NA	F01.PB21329	NA
F01.PB2134	NA	F01.PB2134	F01.PB2134	NA
F01.PB21346	NA	NA	F01.PB21346	NA
F01.PB21363	NA	NA	F01.PB21363	NA
F01.PB21367	NA	NA	F01.PB21367	NA
F01.PB21386	NA	NA	F01.PB21386	NA
F01.PB21405	NA	NA	F01.PB21405	NA
F01.PB21452	NA	NA	F01.PB21452	NA
F01.PB21480	NA	NA	F01.PB21480	NA
F01.PB2149	NA	NA	F01.PB2149	NA
F01.PB2150	NA	NA	F01.PB2150	NA
F01.PB21531	NA	F01.PB21531	F01.PB21531	NA
F01.PB2155	NA	F01.PB2155	F01.PB2155	NA
F01.PB21554	NA	NA	F01.PB21554	NA
F01.PB2158	NA	NA	F01.PB2158	NA
F01.PB21593	NA	NA	F01.PB21593	NA
F01.PB21594	NA	NA	F01.PB21594	NA
F01.PB21603	NA	F01.PB21603	F01.PB21603	NA
F01.PB2163	NA	NA	F01.PB2163	NA
F01.PB21634	NA	NA	F01.PB21634	NA
F01.PB2165	NA	NA	F01.PB2165	NA
F01.PB2166	NA	NA	F01.PB2166	NA
F01.PB21662	NA	NA	F01.PB21662	NA
F01.PB21665	NA	NA	F01.PB21665	NA
F01.PB21682	NA	F01.PB21682	F01.PB21682	NA
F01.PB21715	NA	NA	F01.PB21715	NA
F01.PB21725	NA	NA	F01.PB21725	NA
F01.PB2174	NA	F01.PB2174	F01.PB2174	NA
F01.PB21745	NA	NA	F01.PB21745	NA
F01.PB21751	NA	NA	F01.PB21751	NA
F01.PB21760	NA	NA	F01.PB21760	NA
F01.PB2177	NA	NA	F01.PB2177	NA
F01.PB21771	NA	NA	F01.PB21771	NA
F01.PB21803	NA	NA	F01.PB21803	NA
F01.PB21808	NA	NA	F01.PB21808	NA
F01.PB21813	NA	F01.PB21813	F01.PB21813	NA
F01.PB21851	NA	NA	F01.PB21851	NA
F01.PB21885	NA	NA	F01.PB21885	NA
F01.PB2190	NA	NA	F01.PB2190	NA
F01.PB21912	NA	NA	F01.PB21912	NA
F01.PB2194	NA	NA	F01.PB2194	NA
F01.PB2197	NA	NA	F01.PB2197	NA
F01.PB2199	NA	NA	F01.PB2199	NA
F01.PB2206	NA	NA	F01.PB2206	NA
F01.PB2209	NA	NA	F01.PB2209	NA
F01.PB2217	NA	NA	F01.PB2217	NA
F01.PB2219	NA	NA	F01.PB2219	NA
F01.PB2220	NA	NA	F01.PB2220	NA
F01.PB2221	NA	NA	F01.PB2221	NA
F01.PB22227	NA	NA	F01.PB22227	NA
F01.PB2225	NA	NA	F01.PB2225	NA
F01.PB2230	NA	F01.PB2230	F01.PB2230	NA
F01.PB2233	NA	NA	F01.PB2233	NA
F01.PB224	NA	NA	F01.PB224	NA
F01.PB2242	NA	NA	F01.PB2242	NA
F01.PB2243	NA	NA	F01.PB2243	NA
F01.PB2244	NA	NA	F01.PB2244	NA
F01.PB22451	NA	NA	F01.PB22451	NA
F01.PB2246	NA	NA	F01.PB2246	NA
F01.PB2247	NA	NA	F01.PB2247	NA
F01.PB2250	NA	NA	F01.PB2250	NA
F01.PB22503	NA	NA	F01.PB22503	NA
F01.PB22524	NA	NA	F01.PB22524	NA
F01.PB22542	NA	F01.PB22542	F01.PB22542	NA
F01.PB22608	NA	NA	F01.PB22608	NA
F01.PB22642	NA	NA	F01.PB22642	NA
F01.PB2271	NA	NA	F01.PB2271	NA
F01.PB22731	NA	F01.PB22731	F01.PB22731	NA
F01.PB22785	NA	NA	F01.PB22785	NA
F01.PB2280	NA	NA	F01.PB2280	NA
F01.PB22801	NA	NA	F01.PB22801	NA
F01.PB22816	NA	NA	F01.PB22816	NA
F01.PB22833	NA	NA	F01.PB22833	NA
F01.PB2285	NA	NA	F01.PB2285	NA
F01.PB22851	NA	F01.PB22851	F01.PB22851	NA
F01.PB22862	NA	F01.PB22862	F01.PB22862	NA
F01.PB2287	NA	NA	F01.PB2287	NA
F01.PB22926	NA	NA	F01.PB22926	NA
F01.PB22930	NA	NA	F01.PB22930	NA
F01.PB22934	NA	NA	F01.PB22934	NA
F01.PB22940	NA	F01.PB22940	F01.PB22940	NA
F01.PB2295	NA	NA	F01.PB2295	NA
F01.PB22952	NA	NA	F01.PB22952	NA
F01.PB22969	NA	F01.PB22969	F01.PB22969	NA
F01.PB22995	NA	NA	F01.PB22995	NA
F01.PB2301	NA	F01.PB2301	F01.PB2301	NA
F01.PB23040	NA	NA	F01.PB23040	NA
F01.PB2307	NA	F01.PB2307	F01.PB2307	NA
F01.PB23085	NA	NA	F01.PB23085	NA
F01.PB2309	NA	NA	F01.PB2309	NA
F01.PB23096	NA	NA	F01.PB23096	NA
F01.PB231	NA	NA	F01.PB231	NA
F01.PB2311	NA	NA	F01.PB2311	NA
F01.PB23118	NA	F01.PB23118	F01.PB23118	NA
F01.PB23137	NA	NA	F01.PB23137	NA
F01.PB23138	NA	NA	F01.PB23138	NA
F01.PB2314	NA	NA	F01.PB2314	NA
F01.PB23142	NA	NA	F01.PB23142	NA
F01.PB2316	NA	NA	F01.PB2316	NA
F01.PB23165	NA	NA	F01.PB23165	NA
F01.PB2322	NA	NA	F01.PB2322	NA
F01.PB23228	NA	NA	F01.PB23228	NA
F01.PB23229	NA	NA	F01.PB23229	NA
F01.PB23258	NA	NA	F01.PB23258	NA
F01.PB23259	NA	NA	F01.PB23259	NA
F01.PB23268	NA	NA	F01.PB23268	NA
F01.PB2328	NA	NA	F01.PB2328	NA
F01.PB23288	NA	NA	F01.PB23288	NA
F01.PB2331	NA	NA	F01.PB2331	NA
F01.PB23347	NA	NA	F01.PB23347	NA
F01.PB2338	NA	NA	F01.PB2338	NA
F01.PB2339	NA	NA	F01.PB2339	NA
F01.PB2342	NA	NA	F01.PB2342	NA
F01.PB23425	NA	NA	F01.PB23425	NA
F01.PB2343	NA	NA	F01.PB2343	NA
F01.PB23468	NA	NA	F01.PB23468	NA
F01.PB23485	NA	NA	F01.PB23485	NA
F01.PB23487	NA	NA	F01.PB23487	NA
F01.PB2356	NA	NA	F01.PB2356	NA
F01.PB23591	NA	NA	F01.PB23591	NA
F01.PB23596	NA	NA	F01.PB23596	NA
F01.PB23599	NA	NA	F01.PB23599	NA
F01.PB23601	NA	F01.PB23601	F01.PB23601	NA
F01.PB2362	NA	NA	F01.PB2362	NA
F01.PB23633	NA	NA	F01.PB23633	NA
F01.PB23658	NA	NA	F01.PB23658	NA
F01.PB23660	NA	NA	F01.PB23660	NA
F01.PB23682	NA	NA	F01.PB23682	NA
F01.PB2370	NA	NA	F01.PB2370	NA
F01.PB23724	NA	NA	F01.PB23724	NA
F01.PB23739	NA	NA	F01.PB23739	NA
F01.PB23742	NA	NA	F01.PB23742	NA
F01.PB23758	NA	NA	F01.PB23758	NA
F01.PB23774	NA	NA	F01.PB23774	NA
F01.PB23797	NA	NA	F01.PB23797	NA
F01.PB2380	NA	NA	F01.PB2380	NA
F01.PB23801	NA	NA	F01.PB23801	NA
F01.PB23808	NA	NA	F01.PB23808	NA
F01.PB23827	NA	NA	F01.PB23827	NA
F01.PB23837	NA	NA	F01.PB23837	NA
F01.PB23853	NA	F01.PB23853	F01.PB23853	NA
F01.PB2386	NA	NA	F01.PB2386	NA
F01.PB2388	NA	NA	F01.PB2388	NA
F01.PB23892	NA	NA	F01.PB23892	NA
F01.PB23909	NA	NA	F01.PB23909	NA
F01.PB2391	NA	NA	F01.PB2391	NA
F01.PB23946	NA	F01.PB23946	F01.PB23946	NA
F01.PB23955	NA	NA	F01.PB23955	NA
F01.PB23968	NA	NA	F01.PB23968	NA
F01.PB23983	NA	NA	F01.PB23983	NA
F01.PB2399	NA	NA	F01.PB2399	NA
F01.PB24029	NA	F01.PB24029	F01.PB24029	NA
F01.PB24051	NA	NA	F01.PB24051	NA
F01.PB24056	NA	F01.PB24056	F01.PB24056	NA
F01.PB2408	NA	NA	F01.PB2408	NA
F01.PB24107	NA	NA	F01.PB24107	NA
F01.PB24129	NA	NA	F01.PB24129	NA
F01.PB24134	NA	NA	F01.PB24134	NA
F01.PB2414	NA	NA	F01.PB2414	NA
F01.PB24153	NA	NA	F01.PB24153	NA
F01.PB2418	NA	NA	F01.PB2418	NA
F01.PB24184	NA	NA	F01.PB24184	NA
F01.PB24241	NA	F01.PB24241	F01.PB24241	NA
F01.PB24247	NA	NA	F01.PB24247	NA
F01.PB24264	NA	NA	F01.PB24264	NA
F01.PB24279	NA	NA	F01.PB24279	NA
F01.PB24287	NA	F01.PB24287	F01.PB24287	NA
F01.PB24293	NA	NA	F01.PB24293	NA
F01.PB24297	NA	NA	F01.PB24297	NA
F01.PB24306	NA	NA	F01.PB24306	NA
F01.PB24366	NA	NA	F01.PB24366	NA
F01.PB24369	NA	NA	F01.PB24369	NA
F01.PB24371	NA	NA	F01.PB24371	NA
F01.PB24399	NA	NA	F01.PB24399	NA
F01.PB24401	NA	NA	F01.PB24401	NA
F01.PB24411	NA	NA	F01.PB24411	NA
F01.PB24416	NA	NA	F01.PB24416	NA
F01.PB24422	NA	NA	F01.PB24422	NA
F01.PB2444	NA	F01.PB2444	F01.PB2444	NA
F01.PB2445	NA	NA	F01.PB2445	NA
F01.PB24454	NA	F01.PB24454	F01.PB24454	NA
F01.PB24457	NA	NA	F01.PB24457	NA
F01.PB24465	NA	NA	F01.PB24465	NA
F01.PB24469	NA	NA	F01.PB24469	NA
F01.PB2447	NA	NA	F01.PB2447	NA
F01.PB24483	NA	F01.PB24483	F01.PB24483	NA
F01.PB24485	NA	NA	F01.PB24485	NA
F01.PB2449	NA	NA	F01.PB2449	NA
F01.PB24495	NA	NA	F01.PB24495	NA
F01.PB2453	NA	NA	F01.PB2453	NA
F01.PB2454	NA	F01.PB2454	F01.PB2454	NA
F01.PB24569	NA	NA	F01.PB24569	NA
F01.PB2457	NA	NA	F01.PB2457	NA
F01.PB24584	NA	NA	F01.PB24584	NA
F01.PB24617	NA	NA	F01.PB24617	NA
F01.PB2462	NA	NA	F01.PB2462	NA
F01.PB24629	NA	NA	F01.PB24629	NA
F01.PB24636	NA	F01.PB24636	F01.PB24636	NA
F01.PB24641	NA	NA	F01.PB24641	NA
F01.PB24644	NA	F01.PB24644	F01.PB24644	NA
F01.PB2469	NA	NA	F01.PB2469	NA
F01.PB2474	NA	NA	F01.PB2474	NA
F01.PB24743	NA	NA	F01.PB24743	NA
F01.PB24750	NA	NA	F01.PB24750	NA
F01.PB24775	NA	NA	F01.PB24775	NA
F01.PB24781	NA	NA	F01.PB24781	NA
F01.PB24795	NA	NA	F01.PB24795	NA
F01.PB24796	NA	NA	F01.PB24796	NA
F01.PB248	NA	F01.PB248	F01.PB248	NA
F01.PB24802	NA	NA	F01.PB24802	NA
F01.PB24813	NA	NA	F01.PB24813	NA
F01.PB24830	NA	NA	F01.PB24830	NA
F01.PB24838	NA	NA	F01.PB24838	NA
F01.PB2486	NA	NA	F01.PB2486	NA
F01.PB24864	NA	F01.PB24864	F01.PB24864	NA
F01.PB2488	NA	NA	F01.PB2488	NA
F01.PB24886	NA	NA	F01.PB24886	NA
F01.PB2490	NA	F01.PB2490	F01.PB2490	NA
F01.PB24915	NA	NA	F01.PB24915	NA
F01.PB2493	NA	F01.PB2493	F01.PB2493	NA
F01.PB24976	NA	NA	F01.PB24976	NA
F01.PB2499	NA	NA	F01.PB2499	NA
F01.PB24995	NA	NA	F01.PB24995	NA
F01.PB2503	NA	NA	F01.PB2503	NA
F01.PB25039	NA	NA	F01.PB25039	NA
F01.PB25044	NA	F01.PB25044	F01.PB25044	NA
F01.PB2506	NA	F01.PB2506	F01.PB2506	NA
F01.PB25060	NA	NA	F01.PB25060	NA
F01.PB2513	NA	NA	F01.PB2513	NA
F01.PB25135	NA	NA	F01.PB25135	NA
F01.PB25152	NA	NA	F01.PB25152	NA
F01.PB2516	NA	NA	F01.PB2516	NA
F01.PB25209	NA	NA	F01.PB25209	NA
F01.PB2521	NA	NA	F01.PB2521	NA
F01.PB2522	NA	NA	F01.PB2522	NA
F01.PB25228	NA	NA	F01.PB25228	NA
F01.PB25269	NA	NA	F01.PB25269	NA
F01.PB25272	NA	NA	F01.PB25272	NA
F01.PB25273	NA	NA	F01.PB25273	NA
F01.PB25278	NA	NA	F01.PB25278	NA
F01.PB2530	NA	F01.PB2530	F01.PB2530	NA
F01.PB25332	NA	NA	F01.PB25332	NA
F01.PB25338	NA	NA	F01.PB25338	NA
F01.PB25347	NA	NA	F01.PB25347	NA
F01.PB25368	NA	F01.PB25368	F01.PB25368	NA
F01.PB25390	NA	F01.PB25390	F01.PB25390	NA
F01.PB25410	NA	NA	F01.PB25410	NA
F01.PB25413	NA	NA	F01.PB25413	NA
F01.PB25443	NA	F01.PB25443	F01.PB25443	NA
F01.PB25466	NA	NA	F01.PB25466	NA
F01.PB2548	NA	NA	F01.PB2548	NA
F01.PB25487	NA	NA	F01.PB25487	NA
F01.PB25488	NA	NA	F01.PB25488	NA
F01.PB25495	NA	NA	F01.PB25495	NA
F01.PB2550	NA	F01.PB2550	F01.PB2550	NA
F01.PB25528	NA	NA	F01.PB25528	NA
F01.PB2554	NA	NA	F01.PB2554	NA
F01.PB25555	NA	F01.PB25555	F01.PB25555	NA
F01.PB25559	NA	NA	F01.PB25559	NA
F01.PB2556	NA	NA	F01.PB2556	NA
F01.PB25561	NA	NA	F01.PB25561	NA
F01.PB25565	NA	NA	F01.PB25565	NA
F01.PB25574	NA	NA	F01.PB25574	NA
F01.PB25594	NA	NA	F01.PB25594	NA
F01.PB25597	NA	NA	F01.PB25597	NA
F01.PB25611	NA	NA	F01.PB25611	NA
F01.PB25638	NA	NA	F01.PB25638	NA
F01.PB2565	NA	NA	F01.PB2565	NA
F01.PB25677	NA	F01.PB25677	F01.PB25677	NA
F01.PB257	NA	NA	F01.PB257	NA
F01.PB25709	NA	NA	F01.PB25709	NA
F01.PB2573	NA	NA	F01.PB2573	NA
F01.PB25742	NA	NA	F01.PB25742	NA
F01.PB2576	NA	NA	F01.PB2576	NA
F01.PB25774	NA	F01.PB25774	F01.PB25774	NA
F01.PB2578	NA	NA	F01.PB2578	NA
F01.PB25791	NA	NA	F01.PB25791	NA
F01.PB25797	NA	NA	F01.PB25797	NA
F01.PB25821	NA	F01.PB25821	F01.PB25821	NA
F01.PB25823	NA	NA	F01.PB25823	NA
F01.PB25827	NA	NA	F01.PB25827	NA
F01.PB25840	NA	NA	F01.PB25840	NA
F01.PB25857	NA	NA	F01.PB25857	NA
F01.PB25899	NA	NA	F01.PB25899	NA
F01.PB25905	NA	NA	F01.PB25905	NA
F01.PB2591	NA	NA	F01.PB2591	NA
F01.PB25942	NA	NA	F01.PB25942	NA
F01.PB25973	NA	NA	F01.PB25973	NA
F01.PB25990	NA	NA	F01.PB25990	NA
F01.PB26003	NA	NA	F01.PB26003	NA
F01.PB26004	NA	NA	F01.PB26004	NA
F01.PB2606	NA	NA	F01.PB2606	NA
F01.PB26061	NA	NA	F01.PB26061	NA
F01.PB26080	NA	NA	F01.PB26080	NA
F01.PB26096	NA	NA	F01.PB26096	NA
F01.PB26119	NA	NA	F01.PB26119	NA
F01.PB26123	NA	NA	F01.PB26123	NA
F01.PB26128	NA	F01.PB26128	F01.PB26128	NA
F01.PB26177	NA	F01.PB26177	F01.PB26177	NA
F01.PB26179	NA	NA	F01.PB26179	NA
F01.PB26180	NA	NA	F01.PB26180	NA
F01.PB26181	NA	NA	F01.PB26181	NA
F01.PB26204	NA	NA	F01.PB26204	NA
F01.PB26275	NA	F01.PB26275	F01.PB26275	NA
F01.PB26276	NA	NA	F01.PB26276	NA
F01.PB2629	NA	NA	F01.PB2629	NA
F01.PB26298	NA	F01.PB26298	F01.PB26298	NA
F01.PB26299	NA	NA	F01.PB26299	NA
F01.PB26345	NA	NA	F01.PB26345	NA
F01.PB2636	NA	NA	F01.PB2636	NA
F01.PB2637	NA	NA	F01.PB2637	NA
F01.PB26398	NA	NA	F01.PB26398	NA
F01.PB26407	NA	NA	F01.PB26407	NA
F01.PB26410	NA	F01.PB26410	F01.PB26410	NA
F01.PB26413	NA	F01.PB26413	F01.PB26413	NA
F01.PB2643	NA	NA	F01.PB2643	NA
F01.PB26478	NA	NA	F01.PB26478	NA
F01.PB2650	NA	F01.PB2650	F01.PB2650	NA
F01.PB26513	NA	F01.PB26513	F01.PB26513	NA
F01.PB26540	NA	NA	F01.PB26540	NA
F01.PB26544	NA	NA	F01.PB26544	NA
F01.PB26553	NA	NA	F01.PB26553	NA
F01.PB26563	NA	F01.PB26563	F01.PB26563	NA
F01.PB26565	NA	NA	F01.PB26565	NA
F01.PB2658	NA	F01.PB2658	F01.PB2658	NA
F01.PB26583	NA	F01.PB26583	F01.PB26583	NA
F01.PB2659	NA	F01.PB2659	F01.PB2659	NA
F01.PB266	NA	NA	F01.PB266	NA
F01.PB2660	NA	NA	F01.PB2660	NA
F01.PB2662	NA	NA	F01.PB2662	NA
F01.PB26637	NA	NA	F01.PB26637	NA
F01.PB26652	NA	NA	F01.PB26652	NA
F01.PB26653	NA	NA	F01.PB26653	NA
F01.PB26659	NA	NA	F01.PB26659	NA
F01.PB26674	NA	NA	F01.PB26674	NA
F01.PB26688	NA	NA	F01.PB26688	NA
F01.PB26697	NA	NA	F01.PB26697	NA
F01.PB26707	NA	NA	F01.PB26707	NA
F01.PB2674	NA	NA	F01.PB2674	NA
F01.PB26755	NA	NA	F01.PB26755	NA
F01.PB26758	NA	NA	F01.PB26758	NA
F01.PB2676	NA	NA	F01.PB2676	NA
F01.PB26778	NA	NA	F01.PB26778	NA
F01.PB26800	NA	NA	F01.PB26800	NA
F01.PB2682	NA	NA	F01.PB2682	NA
F01.PB26826	NA	F01.PB26826	F01.PB26826	NA
F01.PB26838	NA	F01.PB26838	F01.PB26838	NA
F01.PB26839	NA	NA	F01.PB26839	NA
F01.PB26841	NA	F01.PB26841	F01.PB26841	NA
F01.PB26851	NA	NA	F01.PB26851	NA
F01.PB26852	NA	NA	F01.PB26852	NA
F01.PB26865	NA	NA	F01.PB26865	NA
F01.PB26875	NA	NA	F01.PB26875	NA
F01.PB2691	NA	F01.PB2691	F01.PB2691	NA
F01.PB26920	NA	NA	F01.PB26920	NA
F01.PB26943	NA	NA	F01.PB26943	NA
F01.PB26999	NA	F01.PB26999	F01.PB26999	NA
F01.PB27004	NA	NA	F01.PB27004	NA
F01.PB27011	NA	NA	F01.PB27011	NA
F01.PB27037	NA	NA	F01.PB27037	NA
F01.PB2711	NA	F01.PB2711	F01.PB2711	NA
F01.PB2714	NA	NA	F01.PB2714	NA
F01.PB27144	NA	NA	F01.PB27144	NA
F01.PB27154	NA	F01.PB27154	F01.PB27154	NA
F01.PB2717	NA	NA	F01.PB2717	NA
F01.PB27184	NA	NA	F01.PB27184	NA
F01.PB2719	NA	F01.PB2719	F01.PB2719	NA
F01.PB272	NA	NA	F01.PB272	NA
F01.PB2724	NA	NA	F01.PB2724	NA
F01.PB2728	NA	NA	F01.PB2728	NA
F01.PB27280	NA	NA	F01.PB27280	NA
F01.PB27298	NA	F01.PB27298	F01.PB27298	NA
F01.PB2731	NA	NA	F01.PB2731	NA
F01.PB27310	NA	NA	F01.PB27310	NA
F01.PB27323	NA	NA	F01.PB27323	NA
F01.PB2735	NA	NA	F01.PB2735	NA
F01.PB27353	NA	F01.PB27353	F01.PB27353	NA
F01.PB27361	NA	NA	F01.PB27361	NA
F01.PB27372	NA	NA	F01.PB27372	NA
F01.PB27378	NA	NA	F01.PB27378	NA
F01.PB27396	NA	NA	F01.PB27396	NA
F01.PB27399	NA	NA	F01.PB27399	NA
F01.PB274	NA	NA	F01.PB274	NA
F01.PB2740	NA	NA	F01.PB2740	NA
F01.PB27401	NA	NA	F01.PB27401	NA
F01.PB27410	NA	NA	F01.PB27410	NA
F01.PB27417	NA	NA	F01.PB27417	NA
F01.PB27443	NA	NA	F01.PB27443	NA
F01.PB2745	NA	NA	F01.PB2745	NA
F01.PB27457	NA	NA	F01.PB27457	NA
F01.PB27467	NA	NA	F01.PB27467	NA
F01.PB2747	NA	NA	F01.PB2747	NA
F01.PB27491	NA	F01.PB27491	F01.PB27491	NA
F01.PB275	NA	F01.PB275	F01.PB275	NA
F01.PB2754	NA	NA	F01.PB2754	NA
F01.PB2756	NA	F01.PB2756	F01.PB2756	NA
F01.PB2758	NA	NA	F01.PB2758	NA
F01.PB27596	NA	NA	F01.PB27596	NA
F01.PB2762	NA	NA	F01.PB2762	NA
F01.PB2764	NA	NA	F01.PB2764	NA
F01.PB27657	NA	NA	F01.PB27657	NA
F01.PB2766	NA	NA	F01.PB2766	NA
F01.PB27683	NA	F01.PB27683	F01.PB27683	NA
F01.PB2770	NA	NA	F01.PB2770	NA
F01.PB2771	NA	NA	F01.PB2771	NA
F01.PB2772	NA	NA	F01.PB2772	NA
F01.PB27734	NA	NA	F01.PB27734	NA
F01.PB27735	NA	NA	F01.PB27735	NA
F01.PB27756	NA	F01.PB27756	F01.PB27756	NA
F01.PB2776	NA	F01.PB2776	F01.PB2776	NA
F01.PB27760	NA	NA	F01.PB27760	NA
F01.PB27781	NA	NA	F01.PB27781	NA
F01.PB27784	NA	NA	F01.PB27784	NA
F01.PB2779	NA	NA	F01.PB2779	NA
F01.PB27852	NA	NA	F01.PB27852	NA
F01.PB27865	NA	NA	F01.PB27865	NA
F01.PB2788	NA	F01.PB2788	F01.PB2788	NA
F01.PB27892	NA	NA	F01.PB27892	NA
F01.PB27898	NA	NA	F01.PB27898	NA
F01.PB2792	NA	NA	F01.PB2792	NA
F01.PB27927	NA	F01.PB27927	F01.PB27927	NA
F01.PB27928	NA	NA	F01.PB27928	NA
F01.PB27939	NA	NA	F01.PB27939	NA
F01.PB2794	NA	NA	F01.PB2794	NA
F01.PB27940	NA	NA	F01.PB27940	NA
F01.PB27951	NA	NA	F01.PB27951	NA
F01.PB2796	NA	NA	F01.PB2796	NA
F01.PB27990	NA	NA	F01.PB27990	NA
F01.PB27991	NA	NA	F01.PB27991	NA
F01.PB27999	NA	NA	F01.PB27999	NA
F01.PB2801	NA	F01.PB2801	F01.PB2801	NA
F01.PB28035	NA	NA	F01.PB28035	NA
F01.PB28061	NA	NA	F01.PB28061	NA
F01.PB28087	NA	NA	F01.PB28087	NA
F01.PB2811	NA	NA	F01.PB2811	NA
F01.PB28119	NA	NA	F01.PB28119	NA
F01.PB28133	NA	NA	F01.PB28133	NA
F01.PB2814	NA	F01.PB2814	F01.PB2814	NA
F01.PB28152	NA	NA	F01.PB28152	NA
F01.PB28159	NA	NA	F01.PB28159	NA
F01.PB2816	NA	NA	F01.PB2816	NA
F01.PB28160	NA	NA	F01.PB28160	NA
F01.PB28182	NA	NA	F01.PB28182	NA
F01.PB28184	NA	NA	F01.PB28184	NA
F01.PB2823	NA	F01.PB2823	F01.PB2823	NA
F01.PB28246	NA	NA	F01.PB28246	NA
F01.PB2826	NA	F01.PB2826	F01.PB2826	NA
F01.PB2831	NA	F01.PB2831	F01.PB2831	NA
F01.PB28323	NA	NA	F01.PB28323	NA
F01.PB28375	NA	NA	F01.PB28375	NA
F01.PB28393	NA	NA	F01.PB28393	NA
F01.PB28409	NA	NA	F01.PB28409	NA
F01.PB2841	NA	NA	F01.PB2841	NA
F01.PB28415	NA	NA	F01.PB28415	NA
F01.PB2842	NA	F01.PB2842	F01.PB2842	NA
F01.PB28432	NA	NA	F01.PB28432	NA
F01.PB28450	NA	NA	F01.PB28450	NA
F01.PB285	NA	NA	F01.PB285	NA
F01.PB2852	NA	NA	F01.PB2852	NA
F01.PB28527	NA	NA	F01.PB28527	NA
F01.PB2853	NA	NA	F01.PB2853	NA
F01.PB2855	NA	NA	F01.PB2855	NA
F01.PB28570	NA	NA	F01.PB28570	NA
F01.PB28574	NA	NA	F01.PB28574	NA
F01.PB2859	NA	NA	F01.PB2859	NA
F01.PB2860	NA	NA	F01.PB2860	NA
F01.PB2861	NA	NA	F01.PB2861	NA
F01.PB28616	NA	NA	F01.PB28616	NA
F01.PB28621	NA	NA	F01.PB28621	NA
F01.PB28656	NA	NA	F01.PB28656	NA
F01.PB2866	NA	NA	F01.PB2866	NA
F01.PB28666	NA	NA	F01.PB28666	NA
F01.PB28680	NA	NA	F01.PB28680	NA
F01.PB28712	NA	NA	F01.PB28712	NA
F01.PB28725	NA	NA	F01.PB28725	NA
F01.PB28745	NA	NA	F01.PB28745	NA
F01.PB28747	NA	NA	F01.PB28747	NA
F01.PB2875	NA	F01.PB2875	F01.PB2875	NA
F01.PB28754	NA	NA	F01.PB28754	NA
F01.PB28759	NA	NA	F01.PB28759	NA
F01.PB2876	NA	NA	F01.PB2876	NA
F01.PB2879	NA	NA	F01.PB2879	NA
F01.PB28809	NA	NA	F01.PB28809	NA
F01.PB28815	NA	F01.PB28815	F01.PB28815	NA
F01.PB28823	NA	NA	F01.PB28823	NA
F01.PB28829	NA	NA	F01.PB28829	NA
F01.PB2883	NA	NA	F01.PB2883	NA
F01.PB2884	NA	NA	F01.PB2884	NA
F01.PB28885	NA	NA	F01.PB28885	NA
F01.PB28894	NA	NA	F01.PB28894	NA
F01.PB2890	NA	NA	F01.PB2890	NA
F01.PB28915	NA	NA	F01.PB28915	NA
F01.PB2892	NA	NA	F01.PB2892	NA
F01.PB2896	NA	NA	F01.PB2896	NA
F01.PB28984	NA	NA	F01.PB28984	NA
F01.PB2904	NA	NA	F01.PB2904	NA
F01.PB2907	NA	NA	F01.PB2907	NA
F01.PB29077	NA	NA	F01.PB29077	NA
F01.PB29081	NA	NA	F01.PB29081	NA
F01.PB29098	NA	NA	F01.PB29098	NA
F01.PB29100	NA	NA	F01.PB29100	NA
F01.PB29110	NA	NA	F01.PB29110	NA
F01.PB29114	NA	NA	F01.PB29114	NA
F01.PB2912	NA	NA	F01.PB2912	NA
F01.PB29120	NA	NA	F01.PB29120	NA
F01.PB2915	NA	NA	F01.PB2915	NA
F01.PB29164	NA	NA	F01.PB29164	NA
F01.PB2922	NA	NA	F01.PB2922	NA
F01.PB29274	NA	NA	F01.PB29274	NA
F01.PB2929	NA	F01.PB2929	F01.PB2929	NA
F01.PB29293	NA	NA	F01.PB29293	NA
F01.PB29296	NA	NA	F01.PB29296	NA
F01.PB2932	NA	NA	F01.PB2932	NA
F01.PB29343	NA	NA	F01.PB29343	NA
F01.PB2936	NA	NA	F01.PB2936	NA
F01.PB29361	NA	NA	F01.PB29361	NA
F01.PB29371	NA	NA	F01.PB29371	NA
F01.PB29411	NA	NA	F01.PB29411	NA
F01.PB29427	NA	NA	F01.PB29427	NA
F01.PB29429	NA	NA	F01.PB29429	NA
F01.PB29438	NA	F01.PB29438	F01.PB29438	NA
F01.PB29443	NA	NA	F01.PB29443	NA
F01.PB2945	NA	NA	F01.PB2945	NA
F01.PB29544	NA	NA	F01.PB29544	NA
F01.PB29545	NA	NA	F01.PB29545	NA
F01.PB2955	NA	F01.PB2955	F01.PB2955	NA
F01.PB29567	NA	NA	F01.PB29567	NA
F01.PB29570	NA	NA	F01.PB29570	NA
F01.PB29576	NA	NA	F01.PB29576	NA
F01.PB29588	NA	NA	F01.PB29588	NA
F01.PB296	NA	NA	F01.PB296	NA
F01.PB2960	NA	NA	F01.PB2960	NA
F01.PB29623	NA	F01.PB29623	F01.PB29623	NA
F01.PB29625	NA	NA	F01.PB29625	NA
F01.PB29631	NA	NA	F01.PB29631	NA
F01.PB29641	NA	NA	F01.PB29641	NA
F01.PB29642	NA	NA	F01.PB29642	NA
F01.PB29643	NA	NA	F01.PB29643	NA
F01.PB2966	NA	NA	F01.PB2966	NA
F01.PB2972	NA	NA	F01.PB2972	NA
F01.PB2973	NA	NA	F01.PB2973	NA
F01.PB29757	NA	NA	F01.PB29757	NA
F01.PB29762	NA	NA	F01.PB29762	NA
F01.PB29776	NA	NA	F01.PB29776	NA
F01.PB2978	NA	NA	F01.PB2978	NA
F01.PB29781	NA	NA	F01.PB29781	NA
F01.PB2980	NA	F01.PB2980	F01.PB2980	NA
F01.PB29805	NA	NA	F01.PB29805	NA
F01.PB29810	NA	NA	F01.PB29810	NA
F01.PB29822	NA	NA	F01.PB29822	NA
F01.PB29829	NA	NA	F01.PB29829	NA
F01.PB29831	NA	NA	F01.PB29831	NA
F01.PB29839	NA	NA	F01.PB29839	NA
F01.PB2984	NA	NA	F01.PB2984	NA
F01.PB29854	NA	NA	F01.PB29854	NA
F01.PB2986	NA	F01.PB2986	F01.PB2986	NA
F01.PB2987	NA	F01.PB2987	F01.PB2987	NA
F01.PB2988	NA	NA	F01.PB2988	NA
F01.PB29885	NA	NA	F01.PB29885	NA
F01.PB29897	NA	NA	F01.PB29897	NA
F01.PB2995	NA	NA	F01.PB2995	NA
F01.PB2996	NA	F01.PB2996	F01.PB2996	NA
F01.PB3001	NA	F01.PB3001	F01.PB3001	NA
F01.PB30170	NA	NA	F01.PB30170	NA
F01.PB30179	NA	NA	F01.PB30179	NA
F01.PB30184	NA	NA	F01.PB30184	NA
F01.PB30187	NA	F01.PB30187	F01.PB30187	NA
F01.PB30193	NA	NA	F01.PB30193	NA
F01.PB30194	NA	NA	F01.PB30194	NA
F01.PB30197	NA	NA	F01.PB30197	NA
F01.PB30198	NA	NA	F01.PB30198	NA
F01.PB302	NA	F01.PB302	F01.PB302	NA
F01.PB3020	NA	NA	F01.PB3020	NA
F01.PB30201	NA	F01.PB30201	F01.PB30201	NA
F01.PB30220	NA	NA	F01.PB30220	NA
F01.PB30221	NA	NA	F01.PB30221	NA
F01.PB30224	NA	NA	F01.PB30224	NA
F01.PB30228	NA	NA	F01.PB30228	NA
F01.PB3023	NA	NA	F01.PB3023	NA
F01.PB30231	NA	NA	F01.PB30231	NA
F01.PB30232	NA	NA	F01.PB30232	NA
F01.PB30235	NA	NA	F01.PB30235	NA
F01.PB30236	NA	NA	F01.PB30236	NA
F01.PB30245	NA	F01.PB30245	F01.PB30245	NA
F01.PB30248	NA	NA	F01.PB30248	NA
F01.PB30250	NA	NA	F01.PB30250	NA
F01.PB30257	NA	NA	F01.PB30257	NA
F01.PB30258	NA	NA	F01.PB30258	NA
F01.PB30265	NA	F01.PB30265	F01.PB30265	NA
F01.PB30266	NA	NA	F01.PB30266	NA
F01.PB30279	NA	NA	F01.PB30279	NA
F01.PB3028	NA	NA	F01.PB3028	NA
F01.PB30288	NA	NA	F01.PB30288	NA
F01.PB3029	NA	NA	F01.PB3029	NA
[truncated: 7,748 more rows]
