# Supplementary material for: Screening and identification of multiple abiotic stress responsive candidate genes based on hybrid-sequencing in Vicia sativa
Source: Heliyon. 2023 Feb 4;9(2):e13536. doi: 10.1016/j.heliyon.2023.e13536 (PMC9929474; doi:10.1016/j.heliyon.2023.e13536)
Supplement: Multimedia component 6 [file mmc6.xlsx]

## Sheet: Sheet1
Table S6 The characterizations of primers designed at both ends of SSR.
Gene ID	SSR type	SSR	Size	SSR start base position	SSR end base position	Forward primer 1 (5'-3')	Tm	Size	Reverse primer 1 (5'-3')	Tm	Size	Product Size 1	Forward primer 2 (5'-3')	Tm	Size	Reverse primer 2 (5'-3')	Tm	Size	Product Size 2	Forward primer 3 (5'-3')	Tm	Size	Reverse primer 3 (5'-3')	Tm	Size	Product Size 3
F01.PB8	p2	(AG)8	16	20	35	--
F01.PB13	p1	(A)28	28	837	864	GCTGAGCTTTGGAATGGAAG	59.955	20	GTGGCTGTTTTCACTCAGCA	60.032	20	250	TTGGGTTTAGTTGCTTTGGC	60.11	20	GTGGCTGTTTTCACTCAGCA	60.032	20	220	GGTCCCAGGATGTGGTTAGA	59.779	20	GTGGCTGTTTTCACTCAGCA	60.032	20	132
F01.PB14	p2	(CT)6	12	118	129	CACAAACCACTCACCACCAA	60.454	20	TTGGCTGCCATACAATGAAA	60.073	20	111	CACAAACCACTCACCACCAA	60.454	20	AATGAACTGTATGCGCCCTC	60.103	20	227	CACAAACCACTCACCACCAA	60.454	20	TGGTTGTGATCATCAGCGTT	60.12	20	257
F01.PB18	p3	(TCT)5	15	149	163	AAAAACTCTCAACATGGCGG	60.11	20	TTGAGTTTGAGGGAATTGGC	60.051	20	150	AAAAACTCTCAACATGGCGG	60.11	20	GCGTTGTTTGAGAAAGGGAG	59.853	20	132	AAAAACTCTCAACATGGCGG	60.11	20	GAGCGGAAATGCTACTGGAC	59.843	20	173
F01.PB31	p1	(T)11	11	904	914	TCCAAAGGAGGAGGAGGAAT	60.008	20	TGCTTAAACACTTGTAACCGAG	57.228	22	225	CCGATATTGAGGTGCCAGTT	59.955	20	TGCTTAAACACTTGTAACCGAG	57.228	22	172	TCCAAAGGAGGAGGAGGAAT	60.008	20	TGCTTAAACACTTGTAACCGAGT	58.078	23	225
F01.PB48	p3	(TTC)6	18	178	195	TCATCCCTTCCCAAACTCAC	59.903	20	GATGGTGAGAACCGACCTGT	59.969	20	247	ACACCACTAACCAACCAGCC	59.891	20	GATGGTGAGAACCGACCTGT	59.969	20	194	CACAAACTCCACCACACCAC	59.89	20	GATGGTGAGAACCGACCTGT	59.969	20	207
F01.PB52	p3	(CAT)8	24	106	129	CCACAAACAAAGCTACCAAGG	59.657	21	CATTTCCGCTTCTATTGGGA	60.031	20	126	CCACAAACAAAGCTACCAAGG	59.657	21	GAGATGTTGTGGAGGGAGGA	60.048	20	220	CCACAAACAAAGCTACCAAGG	59.657	21	AGGGCATTTCCGCTTCTATT	60.061	20	130
F01.PB54	c	(TGG)5acatta(TGG)5	36	601	636	TGGTTACAATGGTGGTGGTG	60.128	20	GTTTCCATTGTCGGAAGCAC	60.504	20	226	TGGTGGTTACAATGGTGGTG	60.128	20	GTTTCCATTGTCGGAAGCAC	60.504	20	229	AGGTTACGGTCATGGAGGTG	59.844	20	GTTTCCATTGTCGGAAGCAC	60.504	20	250
F01.PB64	p3	(TTC)6	18	144	161	TCATCCCTTCCCAAACTCAC	59.903	20	GATGGTGAGAACCGACCTGT	59.969	20	247	ACACCACTAACCAACCAGCC	59.891	20	GATGGTGAGAACCGACCTGT	59.969	20	194	CACAAACTCCACCACACCAC	59.89	20	GATGGTGAGAACCGACCTGT	59.969	20	207
F01.PB70	p2	(CT)6	12	51	62	CTCCTCGTAATACTCACCCGA	59.205	21	TTCCTTTGAACAGCAAGCCT	59.993	20	228	TCTCCTCGTAATACTCACCCG	59.205	21	TTCCTTTGAACAGCAAGCCT	59.993	20	229	TCCTCGTAATACTCACCCGA	58.173	20	TTCCTTTGAACAGCAAGCCT	59.993	20	227
F01.PB70	p3	(AGG)6	18	301	318	CTTCGTGCAGAATACCGTGA	59.864	20	TCATTCAAGGTCTCCTTGGG	60.042	20	224	TCGCACCATTATCCATTTCA	59.891	20	TGGGGAGCAAAAACATAAGC	60.074	20	271	CTTCGTGCAGAATACCGTGA	59.864	20	TGGGGAGCAAAAACATAAGC	60.074	20	119
F01.PB73	p4	(ATAA)5	20	804	823	AATGGGATTCGTGCTTGTTC	59.939	20	TTTCTTTCAAGGCATGACCC	60.051	20	177	TGAGATTCATCGCAAAGTGG	59.799	20	TTTCTTTCAAGGCATGACCC	60.051	20	273	GCTACAGCTGAGCCTACGGT	59.668	20	TTTCTTTCAAGGCATGACCC	60.051	20	119
F01.PB77	p1	(A)10	10	56	65	ATTCACACACGCACGCTATC	59.753	20	ACCACTCCGTGTTCCTGTTC	60.009	20	271	ACACGCACGCTATCATTGAC	59.753	20	ACCACTCCGTGTTCCTGTTC	60.009	20	265	ATTCACACACGCACGCTATC	59.753	20	TCACAAATTGAACGATCCCA	59.9	20	172
F01.PB83	p3	(CTC)5	15	70	84	CCGCTTCCATCTCTAACCAA	60.206	20	CAGCCATGGCAGTTGTTCTA	59.864	20	233	CCGCTTCCATCTCTAACCAA	60.206	20	AGAGGAAGGGCACTTCACAA	59.844	20	157	CCGCTTCCATCTCTAACCAA	60.206	20	GAGGAAGGGCACTTCACAAC	59.703	20	156
F01.PB85	p1	(T)10	10	839	848	AGTTACAGGACGGCAGCCTA	59.898	20	CCAGATCCATTGCATCAAAA	59.474	20	253	TCTCCAAGTTACAGGACGGC	60.255	20	CCAGATCCATTGCATCAAAA	59.474	20	259	GGGTGAAGTGTGCAAAGACA	59.726	20	CCAGATCCATTGCATCAAAA	59.474	20	202
F01.PB91	p1	(T)10	10	448	457	GCCGTGAAGACAACAACTGA	59.88	20	ATTCCCAACATGCACTGACA	59.967	20	278	TGATTATGGCCGTGAAGACA	60.073	20	AATGTTCCAGGAGCCAACTG	60.111	20	210	TCCAAGTTTACTCGCAACCC	60.11	20	CAATGTTCCAGGAGCCAACT	60.111	20	261
F01.PB102	p3	(AGG)5	15	368	382	TAAGTGCCCCAGATTTGGAC	59.933	20	AACCACCAGCCAAAAGTGAC	60.012	20	276	TCCGATTCCAAGACCACTTC	60.05	20	ATCTCCGTTCGATCCTTCCT	60.037	20	180	TCTTCCGATTCCAAGACCAC	60.05	20	ATCTCCGTTCGATCCTTCCT	60.037	20	183
F01.PB104	p1	(T)28	28	669	696	AGGTGGAGCAGGTGAGAAGA	59.986	20	GGCTCCATACACCTGCAATAA	59.974	21	280	GGTGGAGCAGGTGAGAAGAA	60.386	20	GGCTCCATACACCTGCAATAA	59.974	21	279	AGGTGGAGCAGGTGAGAAGA	59.986	20	GGCTCCATACACCTGCAATA	58.6	20	280
F01.PB110	p3	(AAG)5	15	191	205	CAATCAAATCAAATCAAACCCA	59.677	22	TCATTTGCTGACTTTGGCAG	59.988	20	244	CAATCAAATCAAATCAAACCCA	59.677	22	TAGCAGCAGACGAATAGCGA	59.879	20	168	TCAAACCCAATAAGGAATCG	57.551	20	TCATTTGCTGACTTTGGCAG	59.988	20	231
F01.PB111	p2	(AG)8	16	6	21	--
F01.PB113	p1	(A)10	10	763	772	--
F01.PB114	p1	(A)30	30	647	676	--
F01.PB116	p1	(A)15	15	842	856	--
F01.PB117	p1	(T)10	10	604	613	GATCATGATGCAAACCCTGA	59.456	20	AGGTCTGCTTCCATGCAACT	59.874	20	241	GCGATTACAAAGGCGAAACT	59.365	20	AGGTCTGCTTCCATGCAACT	59.874	20	133	CAGGAAGTTCCAGGAAGCAG	59.982	20	CCCTCATCATACCAGACATGG	60.203	21	193
F01.PB120	p2	(TC)16	32	49	80	CATGGGGAAACCATTTCTATTC	59.55	22	AGGTTTCATAACCAGCACGG	59.993	20	214	CATGGGGAAACCATTTCTATTC	59.55	22	CAAGCAGAGAGGGTTCTTCG	60.126	20	168	CATGGGGAAACCATTTCTATTC	59.55	22	TGTTGCTGATCCTGTCCTTG	59.831	20	277
F01.PB123	p3	(GAA)5	15	258	272	GAAGCGAGCAAGTCGGTTAC	60.022	20	TAAATCACGCCGGAGAAATC	60.038	20	240	ACAAAGCGATGCCGTTTATC	60.103	20	TAAATCACGCCGGAGAAATC	60.038	20	136	GAAGCGAGCAAGTCGGTTAC	60.022	20	GCTCGCACTTATCTCCCATC	59.803	20	215
F01.PB139	p1	(T)10	10	638	647	AGTGTGAGCAACCACTGTGC	59.948	20	GGAACAAAATTGGCACAACC	60.214	20	208	TCAAGAGGGCTTTTCTTGGA	59.926	20	GGAACAAAATTGGCACAACC	60.214	20	228	AGCCATGGGTATGGTGTCAT	60.081	20	GGAACAAAATTGGCACAACC	60.214	20	247
F01.PB143	p1	(T)12	12	584	595	GCGAAGGAGTACGACCAGAG	60.012	20	TGTGCAAAAGCCACAACATT	60.157	20	257	AGCGAAGGAGTACGACCAGA	60.012	20	TGTGCAAAAGCCACAACATT	60.157	20	258	GCGAAGGAGTACGACCAGAG	60.012	20	TTGTGCAAAAGCCACAACAT	60.157	20	258
F01.PB150	p3	(ATT)5	15	597	611	GGCGGATGTGATTCTGAAAT	59.9	20	TCATGTTCATCATCATCGCA	59.583	20	271	GAGGATGATGGGGATGCTAA	59.854	20	TCATGTTCATCATCATCGCA	59.583	20	159	CGTACGGTGAGCTTCCTGAT	60.277	20	TCATGTTCATCATCATCGCA	59.583	20	221
F01.PB156	p1	(T)10	10	745	754	TCTAGAGTCGCTTGAGGCGT	60.299	20	TCTCTCATCCCAAGCCATTT	59.629	20	265	TCGCTTGAGGCGTAGTATGA	59.59	20	CTCATAACGCCGAAACAACA	59.729	20	214	TCTAGAGTCGCTTGAGGCGT	60.299	20	CCTCAGCCATTGAAATCACC	60.461	20	240
F01.PB158	p1	(A)11	11	85	95	TCATCTTTCAATGGACAACAAAA	59.483	23	TGGTGGAGGAGGAGAAAATG	60.042	20	103	TTCATCTTTCAATGGACAACAAA	59.483	23	TGGTGGAGGAGGAGAAAATG	60.042	20	104	TTTCATCTTTCAATGGACAACAA	59.483	23	TGGTGGAGGAGGAGAAAATG	60.042	20	105
F01.PB163	p1	(A)20	20	924	943	--
F01.PB168	p3	(AAG)5	15	173	187	GCCGAGAAGAAGATCTCGAA	59.653	20	TCTCGCCAAACGAGAAGATT	59.955	20	210	GCCGAGAAGAAGATCTCGAA	59.653	20	ACGAGAAGATTCCTGAGCGA	60.096	20	201	GCTCCAACAAAGGCAGAAAA	60.365	20	ACGAGAAGATTCCTGAGCGA	60.096	20	278
F01.PB175	p2	(CT)11	22	47	68	AATACATCATCCCTCACGCC	59.78	20	TTTATTGGTGAAAGAGCGGG	60.067	20	127	AATACATCATCCCTCACGCC	59.78	20	TTGAATCAGTGGTTGCAGGA	60.24	20	102	AATACATCATCCCTCACGCC	59.78	20	TGAATCAGTGGTTGCAGGAA	60.24	20	101
F01.PB175	p3	(GGT)7	21	530	550	ATGATCGACCCGTTCAGTGT	60.395	20	CCAGTTTAGATGCCCGACTC	59.694	20	268	AGGAGAGGAGACCTGCCAGT	60.404	20	CCAGTTTAGATGCCCGACTC	59.694	20	179	GGAGAGGAGACCTGCCAGTA	59.405	20	CCAGTTTAGATGCCCGACTC	59.694	20	178
F01.PB178	p1	(A)32	32	830	861	CGGTTAAGGCTCTTGATTCG	59.839	20	CCCAGGATAGTATCAACGCAG	59.601	21	278	CGGTTAAGGCTCTTGATTCG	59.839	20	CCCAGGATAGTATCAACGCA	58.599	20	278	CGGTTAAGGCTCTTGATTCG	59.839	20	ACCCAGGATAGTATCAACGCA	59.467	21	279
F01.PB200	p1	(T)10	10	856	865	TGTCAGTGAGAAGGGAGCTG	59.125	20	TCACACCATACAAACTCAGCA	57.75	21	277	TGTCAGTGAGAAGGGAGCTGT	60.041	21	TCACACCATACAAACTCAGCA	57.75	21	277	TGTCAGTGAGAAGGGAGCTG	59.125	20	ATCACACCATACAAACTCAGCA	58.16	22	278
F01.PB201	p1	(A)12	12	856	867	--
F01.PB202	p2	(AG)10	20	111	130	ACGCCGTCATAGTGCCTTAC	60.162	20	CCATTCTTTTGCCACCATCT	59.933	20	270	ACGCCGTCATAGTGCCTTAC	60.162	20	TTTTGCCACCATCTTGAACA	60.088	20	264	TAAACCCTCCCGGTCTCTCT	60.067	20	GAGACGCGATAGTCGAATCC	59.803	20	209
F01.PB207	p3	(GAA)5	15	223	237	CACACACCAACGTTACCAGC	60.072	20	AGAAGCAACAGCCCAAGAAA	59.993	20	257	CCGTAGACACCACACACACC	59.915	20	AGAAGCAACAGCCCAAGAAA	59.993	20	269	CACACACCAACGTTACCAGC	60.072	20	GAAGCAACAGCCCAAGAAAC	59.859	20	256
F01.PB233	p1	(T)10	10	669	678	TTCTCGGCTCTTGAGGGTTA	59.948	20	CTCACACTTCCGCAACAAAA	59.881	20	196	TTCTCGGCTCTTGAGGGTTA	59.948	20	ACACTTCCGCAACAAAAAGG	60.147	20	193	TTCTCGGCTCTTGAGGGTTA	59.948	20	TTCCGCAACAAAAAGGAAAG	60.215	20	189
F01.PB238	p2	(CT)7	14	29	42	CATTCCTTCATAAGATAAACCTTCC	58.584	25	AATGTCCTTGGCCTTTTCAG	59.17	20	238	ACATTCCTTCATAAGATAAACCTTCC	59.284	26	AATGTCCTTGGCCTTTTCAG	59.17	20	239	CATTCCTTCATAAGATAAACCTTCC	58.584	25	GACCATAATGTCCTTGGCCT	58.864	20	244
F01.PB259	c	(A)17t(A)10	28	584	611	--
F01.PB262	c*	(A)15(AC)6*	26	98	123	AATTCCCATTTTCCCATTCC	59.83	20	GTGATGGGTTTTCTGAGGGA	59.903	20	276	TCCGATTCAATTCCAAATCC	59.699	20	TGGGTTTTCTGAGGGAAATG	59.903	20	255	TCCGATTCAATTCCAAATCC	59.699	20	GTGATGGGTTTTCTGAGGGA	59.903	20	259
F01.PB273	p3	(ACA)6	18	121	138	CTCGTGTTTTCACCTTCACG	59.335	20	TGGGGGATTTGAGTGAGAAG	60.042	20	114	CTCGTGTTTTCACCTTCACG	59.335	20	AAGTTCAGTGGTGTTTGGGG	59.861	20	129	CGTGTTTTCACCTTCACGTC	59.187	20	TGGGGGATTTGAGTGAGAAG	60.042	20	112
F01.PB281	p3	(CTT)6	18	27	44	CACACTCAAACCCAAACTCA	57.109	20	TCACCGCCATCATGAAAATA	59.891	20	110	ACACACTCAAACCCAAACTCA	58.102	21	TCACCGCCATCATGAAAATA	59.891	20	111	CACACTCAAACCCAAACTCA	57.109	20	GGCACCATCGCATTTTTAAT	59.801	20	153
F01.PB287	p1	(A)22	22	873	894	--
F01.PB291	p2	(TC)7	14	31	44	TCTCATTCTCAACCATCTTCGAT	60.089	23	TGAGCCTAACCTTCCCTTGA	59.807	20	121	TCTCATTCTCAACCATCTTCG	57.879	21	TGAGCCTAACCTTCCCTTGA	59.807	20	121	TCTCATTCTCAACCATCTTCGAT	60.089	23	ACATAGCTTGGGAGCACGAC	60.285	20	213
F01.PB302	p3	(GAA)5	15	183	197	ACGCCTTCGATTTCAGAGAA	59.955	20	GATGGCTGGAAATTGCATCT	60.043	20	223	ACGCCTTCGATTTCAGAGAA	59.955	20	TGCAAGCACATATTCCCAAA	60.073	20	194	GGTACGCCTTCGATTTCAGA	60.214	20	GATGGCTGGAAATTGCATCT	60.043	20	226
F01.PB306	p1	(A)12	12	293	304	GGGTTCAATTTTTGAGTTTGGA	60.197	22	ATTGCAACTGCCGGAAATAC	59.967	20	266	TTTTGAATAACGATTGCCTTCA	59.603	22	ATTGCAACTGCCGGAAATAC	59.967	20	226	CCATTTTTGAATAACGATTGCC	60.533	22	ATTGCAACTGCCGGAAATAC	59.967	20	230
F01.PB306	p1	(A)12	12	633	644	GCAGTTGCAATGGCTTCTTT	60.395	20	TTCAAACCTCCTTATCTTATTAAGGC	59.521	26	209	GCAGTTGCAATGGCTTCTTT	60.395	20	TCAAACCTCCTTATCTTATTAAGGC	58.435	25	208	CCCTCCCTTTTTGTTCCTTT	59.433	20	TTCAAACCTCCTTATCTTATTAAGGC	59.521	26	248
F01.PB307	p3	(TCT)5	15	35	49	ATGGCGAACAAATCCAACAC	60.765	20	AAGACGACGAATCTGCCATC	60.226	20	173	ATGGCGAACAAATCCAACAC	60.765	20	AAAGACGACGAATCTGCCAT	59.7	20	174	ATGGCGAACAAATCCAACAC	60.765	20	CGGTGACGGAGTTAGGTAGG	59.61	20	136
F01.PB309	p2	(TC)6	12	25	36	TAGCAGCCAGCTACTTTGTTT	57.064	21	AATGAAATCTGAATTGCCGC	60.045	20	230	TAGCAGCCAGCTACTTTGTTT	57.064	21	AATCTGAATTGCCGCATAGG	60.06	20	225	TAGCAGCCAGCTACTTTGTTT	57.064	21	CATCTCCTCACAAGCTGCAA	60.136	20	124
F01.PB325	p1	(T)12	12	481	492	GAGCGCGAGAAGAAGAAAGA	59.978	20	GGAGAGAAAAACTGAACACAATACC	59.493	25	143	AGACAGAGCGCGAGAAGAAG	60.035	20	GGAGAGAAAAACTGAACACAATACC	59.493	25	148	CCTTTGGATTTGCGTCCTAA	60.067	20	GGAGAGAAAAACTGAACACAATACC	59.493	25	218
F01.PB326	p1	(T)10	10	832	841	TGGCTGATCTGCATCATTGT	60.233	20	CAACTTCTTTCTTGCTCTCAAACA	60.089	24	220	GGCTGATCTGCATCATTGTG	60.233	20	CAACTTCTTTCTTGCTCTCAAACA	60.089	24	219	CGCGGAATAGAGTGTCGTCT	60.419	20	CAACTTCTTTCTTGCTCTCAAACA	60.089	24	274
F01.PB327	p1	(T)10	10	69	78	TCATTCCTTTTACACAAAACTTCAA	59.157	25	GACGCACAACAATTTCCCAT	60.765	20	226	TTCCTTTTACACAAAACTTCAACA	57.974	24	GACGCACAACAATTTCCCAT	60.765	20	223	TCATTCCTTTTACACAAAACTTCA	57.925	24	GACGCACAACAATTTCCCAT	60.765	20	226
F01.PB327	p2	(AT)8	16	689	704	TTGTGGTGGTAGGGTGTGAA	59.848	20	CAAAACACAAGATGAAAACATGAA	59.075	24	143	GCTGAAGAGGTTTTGGTTGG	59.711	20	CAAAACACAAGATGAAAACATGAA	59.075	24	266	TGTTGTGGTGGTAGGGTGTG	60.324	20	CAAAACACAAGATGAAAACATGAA	59.075	24	145
F01.PB331	p1	(T)11	11	804	814	AATGAATGAGATTCCGCCTG	60.036	20	ATTGCAGCCAGGAGAGAAGA	60.096	20	278	GCAACGGTCTACGGAGATTC	59.7	20	AAATTGCAGCCAGGAGAGAA	59.955	20	143	GCAACGGTCTACGGAGATTC	59.7	20	ATTGCAGCCAGGAGAGAAGA	60.096	20	141
F01.PB333	p3	(ACT)5	15	208	222	CCCTAAACCCTCTTCTTCCG	60.061	20	GCCAAATGCTCATCCAAACT	60.081	20	231	CCCTAAACCCTCTTCTTCCG	60.061	20	AGCCAAATGCTCATCCAAAC	60.081	20	232	CAAAACATTCCAACCCCATC	60.029	20	TGAATCTGAGGTGGAGGAGG	60.191	20	276
F01.PB352	p2	(TC)6	12	36	47	CTCGCCTCCTCAGTCATTCT	59.555	20	CAGGAACCATCTGCACCTTT	60.111	20	275	CTCGCCTCCTCAGTCATTCT	59.555	20	TTGTGGTGCTCTCAAAACCA	60.278	20	229	CTCGCCTCCTCAGTCATTCT	59.555	20	CCCTTTCCTTGCAAGATGTC	59.67	20	254
F01.PB356	p2	(TC)7	14	77	90	GCCTTTTAAACCGCTCATCA	60.209	20	AACGGAAGCCATATCAATGC	59.929	20	165	CATCACTCTCCGTCGTTCCT	60.261	20	AACGGAAGCCATATCAATGC	59.929	20	150	GCCTTTTAAACCGCTCATCA	60.209	20	CCGAATCCGAATGAATGTTT	59.762	20	185
F01.PB357	p2	(AT)6	12	492	503	GGTGGGAGCTAAAAAGGAGG	60.068	20	TGCATGGATATTGGTCCACA	60.757	20	199	GTGGTTGAAAAAGTGGTGGG	60.246	20	TGCATGGATATTGGTCCACA	60.757	20	213	GCAAGCAATGCCAACATTTA	59.708	20	TGCATGGATATTGGTCCACA	60.757	20	253
F01.PB360	p1	(T)10	10	643	652	ACATTAACTCAAGTCGCCCG	60.132	20	TCACAAGCAAGAGCATTACCA	59.478	21	141	AGTCGCGGTTCGACATTAAC	60.14	20	TCACAAGCAAGAGCATTACCA	59.478	21	153	GTCGCGGTTCGACATTAACT	60.14	20	TCACAAGCAAGAGCATTACCA	59.478	21	152
F01.PB363	c	(A)10tgtccctctttccccataacatctttggtcgaaaaagatcaaaatcactacaag(ATC)6	82	37	118	TCAAGTATCAACACATCCAATTCA	59.384	24	TTGTAAACATGCGCTTGAGG	59.872	20	270	TCAAGTATCAACACATCCAATTCA	59.384	24	GGTGTGTGGGGTTGAGAAAC	60.261	20	177	TCAAGTATCAACACATCCAATTCA	59.384	24	ATAGGGTGTGTGGGGTTGAG	59.697	20	181
F01.PB364	p1	(T)10	10	836	845	AGCGTGAAGGAATGTATGGC	60.103	20	AGCAATGCTGGTTCTGGTTT	59.74	20	260	GCGTGAAGGAATGTATGGCT	60.103	20	AGCAATGCTGGTTCTGGTTT	59.74	20	259	TGGCTGAGACTCGAGAGGTT	60.135	20	AGCAATGCTGGTTCTGGTTT	59.74	20	244
F01.PB365	p3	(AGA)6	18	69	86	TCTGCGCCTTTCTCTTCTTC	59.836	20	CCAAACAAGAGGTCCTGGAA	60.081	20	101	TGCGCCTTTCTCTTCTTCTC	59.836	20	TGATCTTTGCCAGCTGACTG	60.136	20	266	TCTGCGCCTTTCTCTTCTTC	59.836	20	TGATCTTTGCCAGCTGACTG	60.136	20	268
F01.PB370	p1	(T)17	17	521	537	TCCATCTCAAGCACAAGCAC	59.992	20	AGCCATCATCACACAGATGG	59.505	20	230	TCCATCTCAAGCACAAGCAC	59.992	20	GCCATCATCACACAGATGGA	60.507	20	229	TGATTTTTGCTGCTGCTTTG	60.133	20	AGCCATCATCACACAGATGG	59.505	20	153
F01.PB375	p3	(TTC)5	15	41	55	CGCCAGTTTCCTTCATTGTT	60.11	20	TCATGAGCATGAGGCAAGAG	60.096	20	210	CGCCAGTTTCCTTCATTGTT	60.11	20	GACAATCGAAAGGCCAAAGA	60.192	20	153	CAAATTCGCCAGTTTCCTTC	59.685	20	TCATGAGCATGAGGCAAGAG	60.096	20	216
F01.PB377	p1	(T)10	10	539	548	GCCACCTTCCAAGATGAAGA	60.195	20	CATAGAGTCCAAATCAAACCCTT	58.574	23	220	GCCACCTTCCAAGATGAAGA	60.195	20	ACATAGAGTCCAAATCAAACCCTT	59.341	24	221	GGTTGAGGAAGAAGGGCAAT	60.443	20	CATAGAGTCCAAATCAAACCCTT	58.574	23	242
F01.PB378	p2	(AG)9	18	61	78	TGGGATCCAAGAAGAAGACAA	59.656	21	TCCTCCTGCTTCTGAGGAGA	60.214	20	254	CCAAGAAGAAGACAACACGC	58.497	20	TTTCCTCCTGCTTCTGAGGA	60.065	20	250	TGGGATCCAAGAAGAAGACAA	59.656	21	GGCATGTTAACTGACCCACC	60.24	20	233
F01.PB385	p1	(A)10	10	41	50	TTCATAACTCAAACCATTTCCTCA	59.878	24	TGGAGTCGGATTCAAGCTCT	59.95	20	195	TTCATAACTCAAACCATTTCCTCA	59.878	24	GAGTGGAGTCGGATTCAAGC	59.81	20	198	TCAAACCATTTCCTCATTATTCAA	59.728	24	TGGAGTCGGATTCAAGCTCT	59.95	20	187
F01.PB385	p3	(CCA)6	18	317	334	CTCATCCTCAACAGCGATCA	59.942	20	CGGATGAACGTTTTCCATCT	59.933	20	226	GCTTGAATCCGACTCCACTC	59.81	20	CGGATGAACGTTTTCCATCT	59.933	20	252	GAGCTTGAATCCGACTCCAC	59.81	20	CGGATGAACGTTTTCCATCT	59.933	20	254
F01.PB387	p1	(T)10	10	244	253	CTCTCTTCCCCTTCGCTTCT	60.088	20	GCCGCTGTTACCATTCTGAT	60.103	20	243	CTCTCTTCCCCTTCGCTTCT	60.088	20	CTAACCAACAGCCTCTTGCC	59.875	20	260	TCCATCCATCCAAACCCTAA	60.126	20	GCCGCTGTTACCATTCTGAT	60.103	20	189
F01.PB402	p1	(A)15	15	969	983	--
F01.PB405	p1	(T)10	10	729	738	CAGCAACAGGAACAACAACG	60.338	20	CATTCCCGAACTACTAATGTACAAA	58.627	25	179	CAGGAACAACAACGGAAACA	59.585	20	CATTCCCGAACTACTAATGTACAAA	58.627	25	173	CAACAGGAACAACAACGGAA	59.585	20	CATTCCCGAACTACTAATGTACAAA	58.627	25	176
F01.PB407	p2	(AG)6	12	677	688	TCCTCCTTGATTTCTTGGTGA	59.656	21	CCGCCAGTATAGCCTCGTAT	59.229	20	137	TCCTCCTTGATTTCTTGGTGA	59.656	21	GTTTGCAAAAGGTATCGCCT	59.229	20	176	TCCTCCTTGATTTCTTGGTGA	59.656	21	AGTTTGCAAAAGGTATCGCC	59.229	20	177
F01.PB416	p3	(CAG)5	15	48	62	AATGGAGGATTCAGCAGCAG	60.362	20	GCTGCTACGAACATCACGAA	60.019	20	133	AATGGAGGATTCAGCAGCAG	60.362	20	AACACCACGTTTGACACGAA	60.049	20	103	AATGGAGGATTCAGCAGCAG	60.362	20	ACGAACATCACGAACAGCAA	60.31	20	127
F01.PB426	p1	(T)12	12	618	629	TTATGGTCCTCTACGTCGCC	60.096	20	CCCTTGATTCCCTTAATCAGTTC	60.186	23	240	TTTCCGTTACCTTACGACGC	60.131	20	CCCTTGATTCCCTTAATCAGTTC	60.186	23	182	TTGTTGATGCCCTGGGTTAT	60.192	20	CCCTTGATTCCCTTAATCAGTTC	60.186	23	268
F01.PB437	p1	(A)11	11	971	981	--
F01.PB438	p1	(A)10	10	57	66	TCTCTCTCCGTTCGGTGTTT	59.844	20	AGGAAGGAAAGTTGGTCGGT	59.972	20	165	TCTCTCTCCGTTCGGTGTTT	59.844	20	AGGAAAGTTGGTCGGTGATG	59.966	20	161	TCTCTCTCCGTTCGGTGTTT	59.844	20	CGGAGGAGCAGTAGATGAGG	59.966	20	248
F01.PB438	p3	(TAG)5	15	625	639	AAGGTGGGAAGAAAGGGAAA	59.912	20	CAACCACCCTTTCACCACTT	59.861	20	210	TGAGTGAGTCGGCTGAGATG	60.138	20	CCCCAAATCCTTTCTCCAAT	60.124	20	184	TGAGTGAGTCGGCTGAGATG	60.138	20	CAACCACCCTTTCACCACTT	59.861	20	105
F01.PB439	p3	(ATT)6	18	526	543	GTATTTTGGGGCCTGAACCT	60.187	20	AAAACACAAAATGCGAACACA	59.122	21	174	GGCCTGAACCTCAAAAGTCA	60.232	20	AAAACACAAAATGCGAACACA	59.122	21	165	GGGATAGAGACGTCGGTGAG	59.679	20	AAAACACAAAATGCGAACACA	59.122	21	274
F01.PB443	p2	(CT)6	12	31	42	TCACTCGTTTTCTTCAATACCTAAA	58.504	25	CTGCAGGTTTCTTCTCAGCC	60.134	20	109	TCACTCGTTTTCTTCAATACCTAAA	58.504	25	TGCAGGTTTCTTCTCAGCCT	60.134	20	108	TCACTCGTTTTCTTCAATACCTAAA	58.504	25	GCTGCAGGTTTCTTCTCAGC	60.285	20	110
F01.PB443	p3	(AAG)5	15	179	193	GCCGAGAAGAAGATCTCGAA	59.653	20	TCTCGCCAAACGAGAAGATT	59.955	20	210	GCCGAGAAGAAGATCTCGAA	59.653	20	TCCCGAGAGGTAATTGTTGG	59.926	20	242	GCCGAGAAGAAGATCTCGAA	59.653	20	ACGAGAAGATTCCTGAGCGA	60.096	20	201
F01.PB446	p1	(T)10	10	552	561	TTTCATCTGTTGGGGTTTTTC	58.914	21	CCTAAACAGGTTCATAAGCTGACA	59.723	24	280	TTCATCTGTTGGGGTTTTTCTT	59.85	22	CCTAAACAGGTTCATAAGCTGACA	59.723	24	279	TTTCATCTGTTGGGGTTTTTCT	59.85	22	CCTAAACAGGTTCATAAGCTGACA	59.723	24	280
F01.PB454	p1	(A)25	25	923	947	--
F01.PB458	p1	(A)36	36	651	686	ATTTCGGACCAAAGTGGTGA	60.353	20	TACCGGGTATCAACGCAGA	60.08	19	127	TTCGGACCAAAGTGGTGAAT	60.353	20	TACCGGGTATCAACGCAGA	60.08	19	125	CGGACCAAAGTGGTGAATGT	60.812	20	TACCGGGTATCAACGCAGA	60.08	19	123
F01.PB465	p3	(GAT)8	24	170	193	GGATGGTGATGTTGGTGATG	59.611	20	CCAAAAGATTGTGCTTTCCC	59.546	20	267	CAGATTCAATTTGCAATGGCT	60.089	21	CCAAAAGATTGTGCTTTCCC	59.546	20	244	AAGGATGGTGATGTTGGTGA	58.774	20	CCAAAAGATTGTGCTTTCCC	59.546	20	269
F01.PB465	p1	(T)10	10	658	667	--
F01.PB470	p3	(TCT)6	18	109	126	TCCCGTGACTCAAAACTGCT	60.833	20	TGTGAGGTGGTTGGAATGAA	59.935	20	194	GTGGTTCCCGTGACTCAAAA	60.934	20	TGTGAGGTGGTTGGAATGAA	59.935	20	199	TGGTTCCCGTGACTCAAAAC	60.934	20	TGTGAGGTGGTTGGAATGAA	59.935	20	198
F01.PB470	p1	(T)10	10	791	800	CTAAGCTAAATTGCGCCAGG	60	20	GGTTAGCACTTGGGACAGGA	60.111	20	163	CCTAAGCTAAATTGCGCCAG	60	20	GGTTAGCACTTGGGACAGGA	60.111	20	164	CTGGTCAGGTGCTGAGTTGA	60.022	20	GGTTAGCACTTGGGACAGGA	60.111	20	204
F01.PB472	p1	(A)10	10	49	58	ATAAAACCCCAGCCCTCAAC	60.187	20	AGGTTGCGGTTGATTTTGAC	59.978	20	152	ATAAAACCCCAGCCCTCAAC	60.187	20	CGAAAGTTGGAGATCGGAAG	59.807	20	122	ATAAAACCCCAGCCCTCAAC	60.187	20	GTGGGGATACGAAAGTTGGA	59.79	20	131
F01.PB475	p3	(TGC)5	15	186	200	AGCGCAGTTGGACAAGAAAT	59.882	20	CTGTCGGCCTCAAAGAAGTC	59.989	20	235	AGCGCAGTTGGACAAGAAAT	59.882	20	CAGCTGCCATAGTGGAACAA	59.864	20	180	TCTGTGAAACCTCCATCACG	59.676	20	CTGTCGGCCTCAAAGAAGTC	59.989	20	266
F01.PB476	p1	(T)11	11	806	816	--
F01.PB479	p3	(AAG)6	18	188	205	TCATCAATGGCTCCAACAAA	60.049	20	TGGAAACACCAATGTCAGGA	59.935	20	220	TTCATCAATGGCTCCAACAA	60.049	20	TGGAAACACCAATGTCAGGA	59.935	20	221	ATCAATGGCTCCAACAAAGG	59.933	20	TGGAAACACCAATGTCAGGA	59.935	20	218
F01.PB487	p2	(AG)9	18	38	55	CGCAAACAGATAGAGAGAGAAAG	57.616	23	TTTCCTCCTGCTTCTGAGGA	60.065	20	233	ACGCAAACAGATAGAGAGAGAAA	57.475	23	TTTCCTCCTGCTTCTGAGGA	60.065	20	234	CGCAAACAGATAGAGAGAGAAAG	57.616	23	TCCTCCTGCTTCTGAGGAGA	60.214	20	231
F01.PB492	p3	(ATT)6	18	581	598	GGAGGTTTTCGGTGTTTTGA	59.948	20	CATGATCAATTTTCATACAAACATACA	59.171	27	170	GTATTTTGGGGCCTGAACCT	60.187	20	CATGATCAATTTTCATACAAACATACA	59.171	27	129	GGCCTGAACCTCAAAAGTCA	60.232	20	CATGATCAATTTTCATACAAACATACA	59.171	27	120
F01.PB493	p3	(AAG)5	15	35	49	--
F01.PB501	p3	(CAG)6	18	624	641	AACCAGATCCAGGCCAACTA	59.55	20	TGGTCGGTAGACCGAGGTAG	60.126	20	251	ATCGACATCAAGTCCTCCCA	60.475	20	AGAGAAAAGGGTTGGCTGGT	60.11	20	206	ATCGACATCAAGTCCTCCCA	60.475	20	TGGTCGGTAGACCGAGGTAG	60.126	20	170
F01.PB507	p3	(TTC)5	15	96	110	TCTTCTCTTTCATCTCAAATGTGG	59.762	24	CACATGCCAACATCCTCAAC	59.967	20	162	TCTTCTCTTTCATCTCAAATGTGG	59.762	24	ACATGCCAACATCCTCAACA	59.967	20	161	TCTTCTCTTTCATCTCAAATGTGG	59.762	24	ATAGTCTCCAGCCACATGCC	60.104	20	174
F01.PB531	p1	(A)65	65	465	529	--
F01.PB534	p1	(A)12	12	380	391	TTCTCTTCGAAACACTTGACGA	60.03	22	TCTCAAAGCAAATGCACCAC	59.847	20	257	TCTCTTCGAAACACTTGACGAA	60.03	22	TCTCAAAGCAAATGCACCAC	59.847	20	256	TTCTCTTCGAAACACTTGACGA	60.03	22	TTCTCAAAGCAAATGCACCA	60.379	20	258
F01.PB539	p3	(TGG)5	15	306	320	TCTTTACCCTCAGGGGTTCA	59.521	20	CTGCTTAACCCAATCCTCCA	60.066	20	225	TCTTTACCCTCAGGGGTTCA	59.521	20	TCCATATCCTGAGAGCCAGC	60.326	20	257	TCTTTACCCTCAGGGGTTCA	59.521	20	CCCAATCCTCCATCATACCA	60.538	20	217
F01.PB546	p2	(CT)14	28	22	49	--
F01.PB563	p1	(T)11	11	138	148	TTTTCTACCGAGTCAATAGCGA	59.033	22	ACCACTGCCTCAAAAACGAT	59.598	20	151	TTTTCTACCGAGTCAATAGCGA	59.033	22	TACCACTGCCTCAAAAACGA	59.317	20	152	TTTCTACCGAGTCAATAGCGA	57.677	21	ACCACTGCCTCAAAAACGAT	59.598	20	150
F01.PB565	p3	(GTG)5	15	244	258	AAATCACCCTCTGCCCTCTT	60.074	20	CAGTGCCAAAAGCCATACCT	60.132	20	219	AAAATCACCCTCTGCCCTCT	60.074	20	CAGTGCCAAAAGCCATACCT	60.132	20	220	AATCACCCTCTGCCCTCTTT	60.074	20	CAGTGCCAAAAGCCATACCT	60.132	20	218
F01.PB570	p3	(TCA)5	15	98	112	GAGAGTTCAGATGCCGGAAA	60.34	20	GGAAATTGAGCTCGCATGAT	60.185	20	104	AGAATCGTCATCGAAAGGGA	59.629	20	GGAAATTGAGCTCGCATGAT	60.185	20	141	GAGAGTTCAGATGCCGGAAA	60.34	20	AGGCGAAGCACTTTATCCCT	60.228	20	227
F01.PB571	p2	(TC)11	22	50	71	ATCAACTTTGCTACACGCCG	61.215	20	CTACCACCCCTGACAAAGGA	59.959	20	273	ATCAACTTTGCTACACGCCG	61.215	20	AGGAACACGCTCGTTGCTAT	59.904	20	257	ATCAACTTTGCTACACGCCG	61.215	20	TTCCCTATGCTGCTCTCCAT	59.797	20	235
F01.PB599	p1	(T)11	11	850	860	AATGGTCCACCCCAAAGATT	60.422	20	ATTTGCAGGACACAAAAGGC	60.118	20	263	AATGGTCCACCCCAAAGATT	60.422	20	AGCCAAAATTTGCAGGACAC	60.118	20	270	CCCCAAAGATTAATGAGGGG	60.494	20	ATTTGCAGGACACAAAAGGC	60.118	20	254
F01.PB604	p3	(TTG)5	15	703	717	TGGTGGAAGTGGACTCTTCAG	60.282	21	ACCTAACATGTGTTGTGTCATTAAA	57.636	25	278	TCTGGAGATGCTTGTGTTGAG	59.022	21	ACCTAACATGTGTTGTGTCATTAAA	57.636	25	208	TCTGGAGATGCTTGTGTTGAGT	59.914	22	ACCTAACATGTGTTGTGTCATTAAA	57.636	25	208
F01.PB607	p1	(T)10	10	469	478	TTTTCGGATTTGGTTGCTTC	60.053	20	TTTCCCATTTTATTTTCCGTTG	60.051	22	152	CCGTCGGAAAACGTTAAGAA	60.103	20	TTTCCCATTTTATTTTCCGTTG	60.051	22	261	TTTTCGGATTTGGTTGCTTC	60.053	20	TTCCCATTTTATTTTCCGTTG	58.836	21	151
F01.PB616	p1	(T)18	18	518	535	GATGGAGTGAATTTTGCGGT	59.939	20	TCATTTTGTTTCTTAGAGGTGTATGG	59.847	26	220	GATGGAGTGAATTTTGCGGT	59.939	20	CATTTTGTTTCTTAGAGGTGTATGGA	59.847	26	219	AGGATGGAGTGAATTTTGCG	60.074	20	TCATTTTGTTTCTTAGAGGTGTATGG	59.847	26	222
F01.PB617	p3	(ATC)5	15	78	92	CAGAGTTAGCAGCAGCAGCA	60.64	20	CTGAGAAAGAAATCGACCCG	59.807	20	132	CAGAGTTAGCAGCAGCAGCA	60.64	20	TGAGAAAGAAATCGACCCGT	59.67	20	131	CAGAGTTAGCAGCAGCAGCA	60.64	20	TGCGTAGCCGTGAGAAGTAA	59.632	20	110
F01.PB617	c	(T)15agttctcctagaattattgagtttctg(T)13	55	527	581	TGCAGATTGCTTGGAGTTCA	60.539	20	GAAAAAGGAATGACTAGCTGGA	57.635	22	244	TGCAGATTGCTTGGAGTTCA	60.539	20	AGAAAAAGGAATGACTAGCTGGA	58.597	23	245	TGCAGATTGCTTGGAGTTCA	60.539	20	CACAGAAAAAGGAATGACTAGCTG	59.492	24	248
F01.PB622	p1	(A)19	19	901	919	--
F01.PB627	p3	(TAA)6	18	805	822	--
F01.PB631	p2	(CT)6	12	30	41	AACGCGACAATCAGAAGAGG	60.397	20	CTACCGTAAGACGGTGGAGC	59.757	20	122	AACGCGACAATCAGAAGAGG	60.397	20	AGTCGTCGTCGATGTAAGGC	60.285	20	181	AACGCGACAATCAGAAGAGG	60.397	20	TCGACTTCGAATTTGACCCT	59.67	20	212
F01.PB644	p2	(CT)19	38	100	137	GCAAACCAAACTCACATCTTCA	60.154	22	CTCCGGTTAGCTTTTGAACG	59.876	20	238	GCAAACCAAACTCACATCTTCA	60.154	22	GTACGTTGGTGAATGCATGG	59.847	20	150	GCAAACCAAACTCACATCTTCA	60.154	22	GATGCTCCGGTTAGCTTTTG	59.845	20	242
F01.PB644	p3	(AAC)5	15	471	485	ACCCAACTTCAAACTCCACG	60.005	20	ATGGAGAAACAGGTGAAGCC	59.141	20	170	ACCCAACTTCAAACTCCACG	60.005	20	GGAGAAACAGGTGAAGCCAT	59.141	20	168	CTCCAACTAACCGTTTCGGA	60.103	20	TGAGGTGGTTGTTGAGAGGA	59.23	20	272
F01.PB644	p1	(T)17	17	747	763	TCCTCTCAACAACCACCTCA	59.23	20	ATTCACATTCCGTTTCCACA	58.824	20	276	TCCTCTCAACAACCACCTCA	59.23	20	TCACATTCCGTTTCCACATT	58.824	20	274	TCCTCTCAACAACCACCTCA	59.23	20	TTCACATTCCGTTTCCACAT	58.824	20	275
F01.PB658	p1	(T)12	12	979	990	--
F01.PB660	p3	(CAA)7	21	13	33	--
F01.PB660	p1	(A)17	17	906	922	TCCAATTGCTTAGAAGGGTGA	59.693	21	TGCACAGTGACAGAGTTATTGC	59.003	22	160	TCCAATTGCTTAGAAGGGTGA	59.693	21	CTGCACAGTGACAGAGTTATTGC	59.994	23	161	CCAATTGCTTAGAAGGGTGAA	59.211	21	TGCACAGTGACAGAGTTATTGC	59.003	22	159
F01.PB676	p3	(TAT)5	15	576	590	TTGCTCAGAAAGGACCCATC	60.195	20	CCAACATTTTCATAAGAACACCA	58.909	23	228	TTGCTCAGAAAGGACCCATC	60.195	20	CATTTTCATAAGAACACCATTGGA	60.108	24	224	CAGAAAGGACCCATCACCAT	59.779	20	CCAACATTTTCATAAGAACACCA	58.909	23	223
F01.PB679	p2	(TC)7	14	656	669	--
F01.PB698	p1	(T)12	12	383	394	GCACTCAAGAGGCAAGGAAG	60.134	20	GCAAACAATTGAACAAAGCC	58.268	20	189	GCACTCAAGAGGCAAGGAAG	60.134	20	AGCAAACAATTGAACAAAGCC	59.261	21	190	GAGGCAAGGAAGAACCCTTT	59.691	20	GCAAACAATTGAACAAAGCC	58.268	20	181
F01.PB701	p1	(T)10	10	642	651	GAAATTGGAGCTTCTGCCTG	59.955	20	TGGGTTTGGATTAACGTTTG	58.386	20	170	AAATTGGAGCTTCTGCCTGA	59.955	20	TGGGTTTGGATTAACGTTTG	58.386	20	169	AATTCGGCCATAGATGTTGC	59.929	20	TGGGTTTGGATTAACGTTTG	58.386	20	245
F01.PB708	p3	(TAT)5	15	338	352	GGGGAAATGACCTTCGCTAC	60.826	20	CCCTTTTCCCAATTTTAGCC	59.782	20	274	GGGGAAATGACCTTCGCTAC	60.826	20	CCCCTTTTCCCAATTTTAGC	59.782	20	275	TGTGTTCCAGATTGACACGG	60.57	20	CCTCCACCTCAAATCTCACC	59.505	20	266
F01.PB713	p4	(ATTT)6	24	653	676	CCGTCGTGAGTGGAAAGAAT	60.111	20	tggactcaCAAGATGCTTTTATTT	59.227	24	212	TTGGTGTGAGGGTGGTTTTT	60.246	20	tggactcaCAAGATGCTTTTATTT	59.227	24	276	TTTGGTGTGAGGGTGGTTTT	60.246	20	tggactcaCAAGATGCTTTTATTT	59.227	24	277
F01.PB721	p3	(TTC)5	15	351	365	TACTGTTTCTCGTGGGGAGG	60.103	20	ACACAATGTCCATGGCTTCA	59.967	20	265	TGGCTTAACAACTTTGCCCT	59.747	20	ACACAATGTCCATGGCTTCA	59.967	20	166	GTGGCTTAACAACTTTGCCC	59.615	20	ACACAATGTCCATGGCTTCA	59.967	20	167
F01.PB734	c	(A)10ggttgtc(T)11	28	602	629	CAAATGGTGCTTTGGAAGAGA	60.234	21	AATATCATTCATTCATTTTTCCTGT	57.207	25	279	CAAATGGTGCTTTGGAAGAG	58.352	20	AATATCATTCATTCATTTTTCCTGT	57.207	25	279	ACAAATGGTGCTTTGGAAGAG	59.228	21	AATATCATTCATTCATTTTTCCTGT	57.207	25	280
F01.PB748	p1	(A)10	10	201	210	GCAACGCAGCAAAAAGTACA	60.059	20	AGATGATGAGGCAAGCGAGT	59.981	20	212	TTCCACAAATATCCGCAACA	59.93	20	AGATGATGAGGCAAGCGAGT	59.981	20	268	GCAACGCAGCAAAAAGTACA	60.059	20	AACTCGTCCATGAATCGGTC	59.934	20	179
F01.PB750	p3	(TGA)5	15	847	861	GGCTATGGGAAGTGTGGAAA	59.933	20	TTCATTGATTGAAATGGATCAGA	59.402	23	231	CAGAGGCCAAGAGGATTGAA	60.331	20	TTCATTGATTGAAATGGATCAGA	59.402	23	251	AGGCTATGGGAAGTGTGGAA	59.55	20	TTCATTGATTGAAATGGATCAGA	59.402	23	232
F01.PB751	p1	(T)10	10	746	755	ATGCCTTTTTGGCATTCAAC	59.945	20	GGCATATACACACACCTGCAA	59.483	21	242	ATATCTGCCAAGGTGATGCC	59.923	20	GGCATATACACACACCTGCAA	59.483	21	257	GTGATGCCTTTTTGGCATTC	60.457	20	GGCATATACACACACCTGCAA	59.483	21	245
F01.PB760	p1	(T)10	10	583	592	TTGAAATTCGGTGAGCTTCC	60.192	20	TGATATTCAAACGCCAAACAA	59.063	21	234	GGAGCAAGCTAAAGCCTGAA	59.73	20	TGATATTCAAACGCCAAACAA	59.063	21	207	TCAACAATTGCGTCCTGTTC	59.697	20	TGATATTCAAACGCCAAACAA	59.063	21	270
F01.PB768	p1	(A)11	11	737	747	--
F01.PB772	p3	(AAG)5	15	569	583	TGAAAAATTGGAAAGGCACC	59.916	20	TCATGCAACTTCTTGGCTTG	59.988	20	112	GAACCATCAGAAACCGAGGA	60.05	20	GCAACTTCTTGGCTTGTTCC	59.859	20	278	AAAAATTGGAAAGGCACCCT	59.814	20	TCATGCAACTTCTTGGCTTG	59.988	20	110
F01.PB773	p3	(CAA)5	15	212	226	CAAGGCTCATCAGGATTGGT	60.073	20	CTACCTTGGGAGAAGGAGGG	60.06	20	199	CAAGGCTCATCAGGATTGGT	60.073	20	TACCTTGGGAGAAGGAGGGT	59.928	20	198	CAAGGCTCATCAGGATTGGT	60.073	20	GATTCCCGAAAGAAACCACA	59.91	20	233
F01.PB781	p1	(T)11	11	655	665	CGGAAGGATGTTCCAGGTAA	59.926	20	CCCTTGATTCCCTTAATCAGTTC	60.186	23	245	TTTCCGTTACCTTACGACGC	60.131	20	CCCTTGATTCCCTTAATCAGTTC	60.186	23	276	TTAACAAACCGAGAATGGGG	59.795	20	CCCTTGATTCCCTTAATCAGTTC	60.186	23	116
F01.PB782	p1	(T)10	10	870	879	--
F01.PB784	p1	(A)11	11	988	998	--
F01.PB791	p1	(A)37	37	808	844	--
F01.PB795	p3	(TCA)5	15	498	512	TGGGTTGTGTTCAGAAGCTG	59.873	20	TCCAACTTGTGAAGTGCTTGTT	59.819	22	256	TGGAAAATGGCTATGTGGGT	60.192	20	TCCAACTTGTGAAGTGCTTGTT	59.819	22	271	ATGGAAAATGGCTATGTGGG	59.645	20	TCCAACTTGTGAAGTGCTTGTT	59.819	22	272
F01.PB795	p1	(T)10	10	680	689	CAAGCACTTCACAAGTTGGAGA	60.465	22	CCAAACTAGTAGAAATCAGTTGGAAA	59.223	26	207	ACAAGCACTTCACAAGTTGGAG	59.443	22	CCAAACTAGTAGAAATCAGTTGGAAA	59.223	26	208	AGGATGATGAAAACCCAAAAA	58.405	21	CCAAACTAGTAGAAATCAGTTGGAAA	59.223	26	158
F01.PB814	p2	(AT)7	14	270	283	TACTCACCACCTCCACCACA	59.997	20	CGTGGAATCTTTCCTTCCAA	60.044	20	244	TCACCACCTCCACCACACTA	59.997	20	CGTGGAATCTTTCCTTCCAA	60.044	20	241	TCCTCCACCCGTTTACTCAC	59.966	20	CGTGGAATCTTTCCTTCCAA	60.044	20	257
F01.PB820	p3	(ATA)5	15	150	164	CAGCAACAACAGCAACAACC	60.347	20	GCTGCAAAACCTTCCAAGAC	59.859	20	171	GGAACCTGACCACCATTCAT	59.636	20	GCTGCAAAACCTTCCAAGAC	59.859	20	109	GGAACCTGACCACCATTCAT	59.636	20	TTCTGCTGCTGTTTCTGTGG	60.175	20	177
F01.PB830	p2	(TA)6	12	594	605	--
F01.PB838	p1	(A)28	28	805	832	TTGGATTAGGGAGGCTGATG	60.029	20	gcatcaagtgatAAATGCAGG	58.254	21	210	TTGGATTAGGGAGGCTGATG	60.029	20	agcatcaagtgatAAATGCAGG	59.252	22	211	GAGGCTGATGATGGGGTTTA	59.894	20	gcatcaagtgatAAATGCAGG	58.254	21	200
F01.PB845	p1	(A)12	12	44	55	AGAGAGATTGTGAACAAGAGGGA	59.379	23	TACTTGCCAGTGATTCTGCG	60.011	20	273	AGAGAGATTGTGAACAAGAGGGA	59.379	23	GGCTGACAACACTTTTGGGT	60.012	20	217	GAGAGATTGTGAACAAGAGGGA	58.377	22	TACTTGCCAGTGATTCTGCG	60.011	20	272
F01.PB850	p3	(GAT)5	15	459	473	TTATGAGCGTCCTGAAAGGC	60.352	20	CACCCAACAACTTCGGTCTT	60.005	20	191	TTATGAGCGTCCTGAAAGGC	60.352	20	TCTTGCGATGGTGACTCTTG	59.984	20	146	TTATGAGCGTCCTGAAAGGC	60.352	20	CGTAGTTCTTGCGATGGTGA	59.864	20	152
F01.PB850	p1	(A)28	28	875	902	--
F01.PB854	p1	(A)26	26	845	870	--
F01.PB865	p1	(T)10	10	275	284	ACGAAACAGCTTGACGAGGT	59.914	20	GACTGGCATCCACACATCAG	60.121	20	272	ACAGCTTGACGAGGTGGTTT	59.769	20	GACTGGCATCCACACATCAG	60.121	20	267	CAGCTTGACGAGGTGGTTTT	60.291	20	GACTGGCATCCACACATCAG	60.121	20	266
F01.PB882	p6	(ACAAGC)5	30	1	30	--
F01.PB891	p1	(A)15	15	606	620	GGTTCTTGCGTTTGAAAGGA	60.227	20	GGCAATGAAAAATGAAAACACA	59.853	22	187	GGTTCTTGCGTTTGAAAGGA	60.227	20	TGCTCTAGGCAATGAAAAATGA	59.853	22	194	CCAAGAGGTTCTTGCGTTTG	60.796	20	TGCTCTAGGCAATGAAAAATGA	59.853	22	200
F01.PB893	p1	(T)11	11	41	51	TCATGAAGCTGTCTGTCTTCTTTT	59.586	24	ACTCTTGCATGCCATCATTG	59.679	20	155	TGAAGCTGTCTGTCTTCTTTTTCA	60.564	24	ACTCTTGCATGCCATCATTG	59.679	20	152	TCATGAAGCTGTCTGTCTTCTTT	58.266	23	ACTCTTGCATGCCATCATTG	59.679	20	155
F01.PB909	p2	(TC)7	14	883	896	--
F01.PB913	p1	(A)111	111	674	784	--
F01.PB920	p1	(T)11	11	317	327	TCTGCTCAAGGAGAAACCGT	59.989	20	CATTGTGTCCAGAAAGCCAA	59.691	20	259	CTCTGCTCAAGGAGAAACCG	60.126	20	CATTGTGTCCAGAAAGCCAA	59.691	20	260	TGTGACCGGATTAGCCTCTC	60.218	20	CATTGTGTCCAGAAAGCCAA	59.691	20	277
F01.PB929	p1	(T)15	15	872	886	TCTCCGCATTTTGTTTCACA	60.234	20	CATTTGATTGATCTTAGTCACAGGA	59.552	25	232	TCCGCATTTTGTTTCACACT	59.174	20	CATTTGATTGATCTTAGTCACAGGA	59.552	25	230	CTCCGCATTTTGTTTCACAC	59.174	20	CATTTGATTGATCTTAGTCACAGGA	59.552	25	231
F01.PB937	p1	(T)11	11	480	490	TGTTTCATGATTTGGGGGTT	60.029	20	TCACCGCAAAAATTACCCTC	59.938	20	170	TGTTTCATGATTTGGGGGTT	60.029	20	TTTCACCGCAAAAATTACCC	59.81	20	172	GCTTTTCGATCTCATCCTGG	59.773	20	TCACCGCAAAAATTACCCTC	59.938	20	242
F01.PB959	p3	(GGC)5	15	152	166	TAGGGTTTTCGGAGCATTTG	60.067	20	TTTTCTTCGCGACAGTTGTG	60.027	20	116	TAGGGTTTTCGGAGCATTTG	60.067	20	AAACCTGAGGTGAACCGATG	59.966	20	203	TAGGGTTTTCGGAGCATTTG	60.067	20	TCTGTATGCCTCCGCTACCT	59.859	20	149
F01.PB961	p1	(A)10	10	540	549	TCAGAATCAGTTGCAGTGGC	59.992	20	CAAACAAAAGTCAAAATTCCTTG	57.913	23	225	AGAATCAGTTGCAGTGGCCT	59.874	20	CAAACAAAAGTCAAAATTCCTTG	57.913	23	223	TCAGAATCAGTTGCAGTGGC	59.992	20	AAACACAAACAAAAGTCAAAATTCC	59.742	25	230
F01.PB974	p3	(TAA)8	24	48	71	TCGCGAACGCTCTAATCATA	59.567	20	ATGAGGCCAATGGTGGAATA	60.155	20	184	CTCGCGAACGCTCTAATCAT	60.511	20	ATGAGGCCAATGGTGGAATA	60.155	20	185	TCGCGAACGCTCTAATCATA	59.567	20	GAGGCCAATGGTGGAATAAA	59.762	20	182
F01.PB979	p3	(CAA)5	15	127	141	CAAGGCTCATCAGGATTGGT	60.073	20	CTACCTTGGGAGAAGGAGGG	60.06	20	199	CAAGGCTCATCAGGATTGGT	60.073	20	TACCTTGGGAGAAGGAGGGT	59.928	20	198	CAAGGCTCATCAGGATTGGT	60.073	20	GATTCCCGAAAGAAACCACA	59.91	20	233
F01.PB979	p1	(T)13	13	630	642	TCAAAAGCCAAATTCACACG	59.706	20	TGGACAATTTTATGCTTTGAGC	59.257	22	102	TGGTTTGTGCAAATTTGGTG	60.393	20	TGGACAATTTTATGCTTTGAGC	59.257	22	214	TTTGTGCAAATTTGGTGTGAA	59.999	21	TGGACAATTTTATGCTTTGAGC	59.257	22	211
F01.PB984	p2	(AG)6	12	711	722	TACACGCACAGTTGAGAGGG	59.897	20	TACATTCAGCCCAAAAAGCC	60.074	20	138	TCAAGGATGTCCAGCACAAG	59.831	20	TACATTCAGCCCAAAAAGCC	60.074	20	257	CTCAAGGATGTCCAGCACAA	59.831	20	TACATTCAGCCCAAAAAGCC	60.074	20	258
F01.PB989	c	(CT)7tctgttctgaaatcatggcggaagaagtttcatcacagattaactccctctcaatctctgaaaccaaac(CAT)5	98	21	118	--
F01.PB1008	p1	(T)10	10	123	132	TCCATTCCTCAACCTTCTTCC	60.428	21	TTCCATCAAGGCACTGAACA	60.24	20	264	CCTTCTTCCATTCCTCAACC	58.568	20	TTCCATCAAGGCACTGAACA	60.24	20	270	CCATTCCTCAACCTTCTTCC	58.568	20	TTCCATCAAGGCACTGAACA	60.24	20	263
F01.PB1021	p1	(T)14	14	655	668	GCTTCTGCTGGTGTTTCCTC	59.997	20	CATAATCGGGTGCGAGAAAT	59.923	20	186	GCTTCTGCTGGTGTTTCCTC	59.997	20	CCGGCAACCCTAATCTATCA	59.916	20	204	TTCGTATGCTTCTGCTGGTG	60.011	20	CATAATCGGGTGCGAGAAAT	59.923	20	193
F01.PB1027	p2	(GA)6	12	84	95	CCGTTTCGTTTCTTCTTCCTT	59.749	21	CCGTTCCTTGAAGCTACGTC	59.875	20	195	CCGTTTCGTTTCTTCTTCCTT	59.749	21	GTGGCTCCACAGCAACCTAT	60.142	20	230	CCGTTTCGTTTCTTCTTCCTT	59.749	21	ACTCCATCAACACCGTCCAT	60.246	20	164
F01.PB1027	p3	(TTC)5	15	271	285	GGCATGAGTCAACTCGGTTT	60.119	20	CCGTATCCGAAATTTGTTGC	60.323	20	234	ATGGACGGTGTTGATGGAGT	60.246	20	ACTGGAAGCAGTTGGATTCG	60.255	20	210	ATGGACGGTGTTGATGGAGT	60.246	20	CGAACTGGAAGCAGTTGGAT	60.255	20	213
F01.PB1046	p1	(T)16	16	770	785	--
F01.PB1051	p1	(A)12	12	62	73	CAACATCACATGCCAACACA	60.003	20	TGTTGTAGGGTTGGAGGAGG	59.959	20	143	CAACATCACATGCCAACACA	60.003	20	AGGAAGACGAGGAGGAGAGG	59.945	20	267	CAACATCACATGCCAACACA	60.003	20	AGGAGGAAGACGAGGAGGAG	59.945	20	270
F01.PB1054	c	(TGG)5ttataatggggtggaggaggctacaacca(TGG)5	59	269	327	CTCAGAAGTGTCGGCTAGGG	60.005	20	CCATTGTATCCACCACCTCC	60.05	20	269	CTCAGAAGTGTCGGCTAGGG	60.005	20	CCTCCACCACCATTGTATCC	60.05	20	278	CCTCAGAAGTGTCGGCTAGG	60.005	20	CCATTGTATCCACCACCTCC	60.05	20	270
F01.PB1057	p3	(TGA)5	15	835	849	GGCTATGGGAAGTGTGGAAA	59.933	20	TTCATTGATTGAAATGGATCAGA	59.402	23	229	AGGCTATGGGAAGTGTGGAA	59.55	20	TTCATTGATTGAAATGGATCAGA	59.402	23	230	AAGGCTATGGGAAGTGTGGA	59.55	20	TTCATTGATTGAAATGGATCAGA	59.402	23	231
F01.PB1060	p2	(AG)7	14	50	63	TTGAGATAGAGAGAGAAAGCGCTAC	59.857	25	CCGCTATCACCGAGAATGAT	60.059	20	198	TTGAGATAGAGAGAGAAAGCGCTAC	59.857	25	AAATCAGCTCCAATGGTTGC	60.081	20	279	TTGAGATAGAGAGAGAAAGCGCTAC	59.857	25	GAAGGCATCGTAGAGATCGG	59.797	20	153
F01.PB1067	p1	(T)11	11	745	755	CTGGTGCACAGAATGGAAAA	59.691	20	GAAATTTTCACAAATGGCCG	60.302	20	120	ATCACTGGTGCACAGAATGG	59.551	20	GAAATTTTCACAAATGGCCG	60.302	20	124	CCCACCTATTTATGCCGTGA	60.712	20	GAAATTTTCACAAATGGCCG	60.302	20	145
F01.PB1068	p1	(T)13	13	285	297	TCGATCTGTTTCCGTGATGA	60.201	20	TTTTCCTCCAGCCTTACCAA	59.679	20	190	TTCGATCTGTTTCCGTGATG	59.648	20	TTTTCCTCCAGCCTTACCAA	59.679	20	191	CGATCTGTTTCCGTGATGAA	59.648	20	TTTTCCTCCAGCCTTACCAA	59.679	20	189
F01.PB1072	c	(TTA)7ttctctttctctatttatactttttcgttgatgtgtttgttgattggacggacggacggatcgatcttcatgatt(ATG)6	114	609	722	CTTTTCATTGACGGACGGAT	59.933	20	ACGTGTGAACATCAAAGCGA	60.31	20	226	TGACTTTTCATTGACGGACG	59.691	20	ACGTGTGAACATCAAAGCGA	60.31	20	229	CCACGTGGATCTTGATCTGA	59.631	20	ACGTGTGAACATCAAAGCGA	60.31	20	246
F01.PB1074	p3	(CAG)5	15	193	207	GTAGTCAGCGCCCCTGTAAG	59.898	20	GCTGGATGAACAGAGGAAGC	59.957	20	265	AGTAGTCAGCGCCCCTGTAA	59.898	20	GCTGGATGAACAGAGGAAGC	59.957	20	266	AGACAGCCAGCCAGAGAGAG	59.883	20	GCTGGATGAACAGAGGAAGC	59.957	20	247
F01.PB1077	p1	(A)23	23	636	658	--
F01.PB1079	p3	(CAG)5	15	19	33	--
F01.PB1082	p3	(AGA)5	15	633	647	GTTGGGAATGCTACCTCGAA	60.074	20	GACTTCTTGGCAGGACTTGG	59.844	20	176	GTTGGGAATGCTACCTCGAA	60.074	20	GGACTTCTTGGCAGGACTTG	59.844	20	177	ATGACGACGACGATGATGAA	60.08	20	GACTTCTTGGCAGGACTTGG	59.844	20	232
F01.PB1084	p1	(A)12	12	471	482	GATCAGAATCAGTTGCCGTG	59.245	20	TCTCCACCAACTCCCTCTTC	59.228	20	163	GATCAGAATCAGTTGCCGTG	59.245	20	TCTTTTCTCCACCAACTCCC	59.112	20	168	GATCAGAATCAGTTGCCGTG	59.245	20	TTTTCTCCACCAACTCCCTC	59.112	20	166
F01.PB1086	p3	(CAA)6	18	49	66	TCTCTCTCATCAGTCAACATAACCA	60.178	25	TTTGTTTTGCTGTTTCAGCG	60.029	20	265	TCTCTCTCATCAGTCAACATAACCA	60.178	25	GGCTATAGCGTGGTGAAGGA	60.235	20	100	TCTCTCTCATCAGTCAACATAACCA	60.178	25	GTTTTGCTGTTTCAGCGGAT	60.257	20	262
F01.PB1086	p3	(CAA)9	27	304	330	CGCTGAAACAGCAAAACAAA	60.029	20	TGAAACCAGATTGGTTGGGT	60.21	20	131	CGCTGAAACAGCAAAACAAA	60.029	20	AGTCGAGGATGCTTGGTGAC	60.269	20	251	CGCTGAAACAGCAAAACAAA	60.029	20	GGATGCTTGGTGACAGAACA	59.682	20	245
F01.PB1108	p3	(TAG)5	15	566	580	GCACTTTCACGAAACACCAA	59.74	20	TTATTGCGTCAGCATTTCCA	60.215	20	259	GCACTTTCACGAAACACCAA	59.74	20	TGCGTCAGCATTTCCAATAA	60.215	20	255	GCACTTTCACGAAACACCAA	59.74	20	TTGCGTCAGCATTTCCAATA	60.215	20	256
F01.PB1113	p1	(C)10	10	487	496	GTCGAACAAGAAGGAGCAGG	59.989	20	AATCTGATCGAGCCTTGTGG	60.218	20	105	GTCGAACAAGAAGGAGCAGG	59.989	20	CTGATCGAGCCTTGTGGATT	60.218	20	102	CAACGCATCGAAGGACTACA	59.864	20	CTGATCGAGCCTTGTGGATT	60.218	20	252
F01.PB1117	p2	(TG)6	12	427	438	AGGTGAAGGTGGTGGATGAG	59.962	20	TGACAAACAACATATTTAGGCCA	59.415	23	183	AGGTGGTGGATGAGAAGGTG	59.962	20	TGACAAACAACATATTTAGGCCA	59.415	23	177	GTTGAAGAAGGCTGCTGAGG	60.134	20	TGACAAACAACATATTTAGGCCA	59.415	23	209
F01.PB1118	p1	(T)27	27	1	27	--
F01.PB1119	p1	(A)12	12	242	253	CCGCCGAAAATAGAAAATCA	60.033	20	TCACAGTGCAATGAGCATGA	59.986	20	267	CCGCCGAAAATAGAAAATCA	60.033	20	AACCATGACTTCCCACAACC	59.679	20	195	CCGCCGAAAATAGAAAATCA	60.033	20	GCAATGAGCATGATGAGCAC	60.395	20	260
F01.PB1121	p1	(T)10	10	727	736	CAAAGCGTTTTCTCGTCCTC	59.993	20	TGAACATGATACAAACAAGAGCTG	59.335	24	225	GACAAAGCGTTTTCTCGTCC	59.859	20	TGAACATGATACAAACAAGAGCTG	59.335	24	227	TTCGGCATTGAAGATGACAA	60.197	20	TGAACATGATACAAACAAGAGCTG	59.335	24	140
F01.PB1123	p2	(TG)7	14	487	500	TGCGTCTAACACACCCTACG	59.781	20	CAAAAGCAAGACCCTTGGAA	60.22	20	238	TGCGTCTAACACACCCTACG	59.781	20	ACAAAAGCAAGACCCTTGGA	59.711	20	239	TATTGCAACCCGGCTTATTT	59.455	20	CAAAAGCAAGACCCTTGGAA	60.22	20	211
F01.PB1124	p1	(A)18	18	35	52	--
F01.PB1151	p3	(CAA)5	15	165	179	GGTTCTTGCTACGCTTTTGC	60.025	20	TGGTCGTTTTGAAACCATTG	59.415	20	149	TACGCTTTTGCTAGCGGTTT	60.041	20	TGGTCGTTTTGAAACCATTG	59.415	20	140	CTACGCTTTTGCTAGCGGTT	59.69	20	TGGTCGTTTTGAAACCATTG	59.415	20	141
F01.PB1162	p3	(GAT)5	15	495	509	TGGACCAAACAATGTCAAGTG	59.45	21	GGCTTCTGTGTCGATGGATT	60.081	20	277	TGCATACAATTGAAACCCGA	59.93	20	AAGAACTAGCTCAGTGGCTGC	58.903	21	207	GGAGATGCTCGAAGGAGATG	59.91	20	AAGAACTAGCTCAGTGGCTGC	58.903	21	160
F01.PB1171	p3	(GAT)8	24	613	636	GAGGTGGTGGAAAGAACCAA	59.943	20	CAGGCCAAGACATCTCATCA	59.787	20	148	GAGGTGGTGGAAAGAACCAA	59.943	20	TCCTTTGCAAAAGGTTCAGG	60.22	20	164	GGTGGAAAGAACCAAGCAAA	60.088	20	CAGGCCAAGACATCTCATCA	59.787	20	143
F01.PB1175	p2	(TC)7	14	33	46	CCTTTTTCTTCACATTTCTCATTTC	59.571	25	TTGGAGAATTGATTGGGAGC	60.014	20	126	GACCTTTTTCTTCACATTTCTCA	57.535	23	TTGGAGAATTGATTGGGAGC	60.014	20	128	CCTTTTTCTTCACATTTCTCATTTC	59.571	25	CTCATCAGCAGGAAGGGAAG	59.943	20	252
F01.PB1184	p3	(ATA)6	18	89	106	CGGGTGACCACTCAAGAAAT	59.966	20	GAAAGGAGCAGTTTCATCGC	59.962	20	207	CGGGTGACCACTCAAGAAAT	59.966	20	CATAAGCCGCTCCCATACAT	59.945	20	265	CGGGTGACCACTCAAGAAAT	59.966	20	CAGCCATTGTTGTTTAGCGA	59.872	20	178
F01.PB1185	p1	(T)11	11	462	472	AAAGGGTGTCGATTCAGGTG	59.966	20	TTTGACAAATGTTACATACAAATGGA	59.612	26	254	AAAGGGTGTCGATTCAGGTG	59.966	20	TTGACAAATGTTACATACAAATGGA	58.413	25	253	CACCAAATTCTTTGCCAACC	60.344	20	TTTGACAAATGTTACATACAAATGGA	59.612	26	144
F01.PB1194	p3	(TTA)7	21	441	461	ACAACATCACCACTGGCAAA	60.008	20	GAATCACAGCAACCGACTCA	59.837	20	260	ACAACATCACCACTGGCAAA	60.008	20	TCACAGCAACCGACTCAATC	59.837	20	257	AACAACATCACCACTGGCAA	60.008	20	GAATCACAGCAACCGACTCA	59.837	20	261
F01.PB1197	p1	(T)10	10	833	842	GTAAAATCAAGGGGCTGCAC	59.574	20	CAGTTGTGCTGTAAATTGTAACTCA	58.499	25	161	GTAAAATCAAGGGGCTGCAC	59.574	20	CAGTTGTGCTGTAAATTGTAACTCAG	59.383	26	161	GTAAAATCAAGGGGCTGCAC	59.574	20	TTGTGCTGTAAATTGTAACTCAGAAA	59.348	26	158
F01.PB1199	p1	(T)19	19	769	787	CAAGAAAGCCAGGTGAAGGA	60.366	20	TGCTTAAACACAATTCTCCAAA	57.515	22	201	AAGAGGCAAGAAAGCCAGGT	60.382	20	TGCTTAAACACAATTCTCCAAA	57.515	22	207	AGAAAGCCAGGTGAAGGACC	60.628	20	TGCTTAAACACAATTCTCCAAA	57.515	22	199
F01.PB1207	p3	(TGG)5	15	354	368	TTGTCGCTGCTTACCTGTTG	60.05	20	CCTCCTTAGCTTCAGCAGCA	60.807	20	276	GAAGGTTGTCGCTGCTTACC	59.882	20	CCTTAGCTTCAGCAGCAGGA	60.807	20	278	GAAGGTTGTCGCTGCTTACC	59.882	20	TCCTTAGCTTCAGCAGCAGG	60.807	20	279
F01.PB1218	p1	(A)10	10	490	499	TTCCTTCGTACTCGACCACC	60.111	20	CGTCATACTAAAACAAAGTTACAAACG	59.548	27	266	GCCAGCCATCAATCACTTCT	60.226	20	CGTCATACTAAAACAAAGTTACAAACG	59.548	27	237	TCCTTCGTACTCGACCACCT	59.721	20	CGTCATACTAAAACAAAGTTACAAACG	59.548	27	265
F01.PB1220	p1	(A)12	12	919	930	TGATCCAGTGGAAATTGATCC	59.741	21	TAGCTACCGTTGCCGAGTCT	60.037	20	270	TGATCCAGTGGAAATTGATCC	59.741	21	CTAGCTACCGTTGCCGAGTC	60.037	20	271	TCCAGTGGAAATTGATCCAAA	60.294	21	CTAGCTACCGTTGCCGAGTC	60.037	20	268
F01.PB1230	p3	(ATG)6	18	890	907	GCAGTCAAGAATGTCGTAAGCA	60.449	22	AAAATAAAGGCACTACATTTTCAATC	58.304	26	256	TGCAGTCAAGAATGTCGTAAGC	60.449	22	AAAATAAAGGCACTACATTTTCAATC	58.304	26	257	GCAGTCAAGAATGTCGTAAGCA	60.449	22	AAATAAAGGCACTACATTTTCAATC	57.142	25	255
F01.PB1232	p3	(TCT)6	18	116	133	GTCTTCTCCGAGATGCGAAC	59.957	20	CGTCGATTGATGTTGAGGTG	60.112	20	139	GTCTTCTCCGAGATGCGAAC	59.957	20	CGTGTTGGAAGAAGACGTGA	59.873	20	257	GTCTTCTCCGAGATGCGAAC	59.957	20	GAAGAAGACGTGATCGGAGG	59.803	20	250
F01.PB1236	p3	(GGT)5	15	315	329	ACGGAGGGTTCTGAGGAAGT	60.111	20	TTCTCGTCGTCGTCATCATC	59.794	20	275	GAGGAGGAAGAGGAGGAGGA	59.883	20	TCATCTTCAGGGCTGCCTAT	59.797	20	218	GAGGAGGAGGAAGAGGAGGA	59.883	20	TCATCTTCAGGGCTGCCTAT	59.797	20	221
F01.PB1236	p3	(GAT)7	21	564	584	CGAGGAGGAAGATGAAGACG	59.943	20	AAAGGACAGACGCGGATCTA	59.836	20	211	CAGCCCTGAAGATGAGGAAG	59.943	20	AAAGGACAGACGCGGATCTA	59.836	20	262	CGAGGAGGAAGATGAAGACG	59.943	20	GTTAAAAGGACAGACGCGGA	60.249	20	215
F01.PB1241	p1	(T)10	10	731	740	TGATGATGGAAGGTGGTGAA	59.893	20	TTCCCAACACATAACATTTTCTTC	59.311	24	273	TGATGATGGAAGGTGGTGAA	59.893	20	TCCCAACACATAACATTTTCTTC	58.039	23	272	TGATGATGGAAGGTGGTGAA	59.893	20	TCCCAACACATAACATTTTCTTCT	58.973	24	272
F01.PB1245	p2	(CT)16	32	11	42	--
F01.PB1253	p1	(T)13	13	287	299	ACATCTGGAAGGACCCATTG	59.779	20	TGCCTCCGGAAAATAACTTG	60.067	20	238	GCTTCCAAATCTCCGATTCA	60.155	20	CGAAGCAATCACAAACTGGA	59.84	20	262	ACATCTGGAAGGACCCATTG	59.779	20	TGCCGCTTCAGGTAATTTCT	59.845	20	267
F01.PB1257	p1	(T)11	11	682	692	TGATTTGATCAAGTTTGGTTGC	59.982	22	TCCCACCCCTTCTAGAACCT	59.928	20	250	GGTTGCAAATTGTGCTAGTTGA	60.173	22	TCCCACCCCTTCTAGAACCT	59.928	20	234	GCAAATTGTGCTAGTTGATTGC	59.791	22	TCCCACCCCTTCTAGAACCT	59.928	20	230
F01.PB1260	p1	(T)12	12	791	802	TTTTGGGGTGGTGAATTTGT	60.066	20	GAAGAAAATTCAGCTACATGTCCA	59.672	24	218	GTTTTTCCTTTTGGGGTGGT	60.068	20	GAAGAAAATTCAGCTACATGTCCA	59.672	24	226	AGTTTTTCCTTTTGGGGTGG	60.193	20	GAAGAAAATTCAGCTACATGTCCA	59.672	24	227
F01.PB1268	p1	(T)10	10	765	774	--
F01.PB1269	p1	(T)19	19	711	729	CAAGGTTCTCTTTCCTTGCG	59.986	20	AAATTGTCGTCTTTTTGCCG	60.11	20	135	TTTGCTTGGGGAAGAAAATG	60.046	20	AAATTGTCGTCTTTTTGCCG	60.11	20	248	CAAGGTTCTCTTTCCTTGCG	59.986	20	ATTGTCGTCTTTTTGCCGAG	60.249	20	133
F01.PB1285	p2	(TC)6	12	144	155	AATCTGGGATGTTCTCTGCG	60.218	20	TGAGTTTGATGGGACGTTGA	60.088	20	278	CTGGGATGTTCTCTGCGAAT	60.218	20	TGAGTTTGATGGGACGTTGA	60.088	20	275	AATCTGGGATGTTCTCTGCG	60.218	20	TTGAGTTTGATGGGACGTTG	59.541	20	279
F01.PB1295	p2	(CT)6	12	53	64	TCAATCACGTTTTCATTTCAGC	60.117	22	TGGTTGTGATCATCAGCGTT	60.12	20	231	TCAATCACGTTTTCATTTCAGC	60.117	22	AAATCGATCGGCTACTCGAA	59.807	20	104	TCAATCACGTTTTCATTTCAGC	60.117	22	CTAGATGCGATTGGGAGAGG	59.79	20	180
F01.PB1303	p3	(CCA)7	21	217	237	CCATGCACAATGTGTGTTGA	60.003	20	TGGTGGTGGGTATGGAACTT	60.088	20	216	CCATGCACAATGTGTGTTGA	60.003	20	TCCCGGGTGAAAAATATGAA	60.124	20	241	CATGCCAACCTCTACCACCT	59.989	20	TCCCGGGTGAAAAATATGAA	60.124	20	210
F01.PB1305	p1	(T)10	10	725	734	TGACGAAGAAGCACATCAGC	60.144	20	GAAATTTTCACAAATGGCCG	60.302	20	249	CTGGTGCACAGAATGGAAAA	59.691	20	GAAATTTTCACAAATGGCCG	60.302	20	119	ATCACTGGTGCACAGAATGG	59.551	20	GAAATTTTCACAAATGGCCG	60.302	20	123
F01.PB1311	p2	(TC)7	14	27	40	CAACCAAAAAGGAATGACAACA	59.876	22	AACACCACAGAAATTTCGCC	59.978	20	104	CACAACCAAAAAGGAATGACAA	59.876	22	AACACCACAGAAATTTCGCC	59.978	20	106	CAACCAAAAAGGAATGACAACA	59.876	22	CGGAGCGAATATCAGAGGAG	59.933	20	218
F01.PB1314	p2	(TC)8	16	204	219	TCAACGCAGAGTACATGGGA	60.263	20	GCAGATGAATGCGAGAGTGA	60.104	20	133	CAACGCAGAGTACATGGGAA	59.716	20	GCAGATGAATGCGAGAGTGA	60.104	20	132	TCAACGCAGAGTACATGGGA	60.263	20	GGTGAAGCTGGTTTGAGAGG	59.844	20	246
F01.PB1320	p3	(TTC)6	18	2	19	--
F01.PB1327	c	(T)11aatcttcaatttgtgatgcatgcaac(ATGT)5	57	690	746	ATCCCATTGGTTCTCCTTCC	60.133	20	TTTGCATGTGAACAACAACAGA	60.195	22	221	ATCCCATTGGTTCTCCTTCC	60.133	20	TTGCATGTGAACAACAACAGA	58.744	21	220	TCCTTTTGATTTTGTTCGGG	59.91	20	TTTTGCATGTGAACAACAACAG	59.673	22	205
F01.PB1339	p2	(CT)7	14	4	17	--
F01.PB1340	p2	(AG)7	14	66	79	GGTGAAATAGCTTCACCACAA	57.742	21	GGTTTTGCTTCCATTCCTGA	60.051	20	132	GGTGAAATAGCTTCACCACAA	57.742	21	CTGAGGCCATCGAAGACATT	60.218	20	116	GGTGAAATAGCTTCACCACAA	57.742	21	CGATGACTTTGATTCGGACA	59.648	20	163
F01.PB1340	p1	(T)12	12	769	780	AGAAGCCATAGTTTGGGGCT	60.096	20	CATTTTATTCAACAATCCATTACAAA	58.426	26	259	GCTGCACTGTTGGGTTAGGT	60.179	20	CATTTTATTCAACAATCCATTACAAA	58.426	26	192	ACAGAAGGGACGTCTACGGA	59.721	20	CATTTTATTCAACAATCCATTACAAA	58.426	26	166
F01.PB1343	p3	(TGG)5	15	310	324	TGGTGGTGGTTATAATGGGG	60.301	20	CCACCATGGTTGTATCCTCC	60.05	20	216	TGGTGGTGGTTATAATGGGG	60.301	20	CCACCTCCATGGTTGTATCC	60.05	20	135	TGGTGGTGGTTATAATGGGG	60.301	20	CCACCTCCATGGTTGTATCC	60.05	20	177
F01.PB1347	p1	(A)10	10	35	44	--
F01.PB1350	p1	(T)13	13	885	897	TCTAAGTGCTTTGGCCTGGT	59.875	20	AAGCGGTGAAGTGTCATCCT	59.727	20	243	TTCTAAGTGCTTTGGCCTGG	60.378	20	AAGCGGTGAAGTGTCATCCT	59.727	20	244	ATTCCGAGGTTGTGCTGATT	59.556	20	AAGCGGTGAAGTGTCATCCT	59.727	20	102
F01.PB1352	p2	(TC)6	12	108	119	CCAAAACTCCCAATACGACG	60.357	20	ATTTTTGCGAGAAGAGCGAA	60.096	20	126	CCAAAACTCCCAATACGACG	60.357	20	TTTTTGCGAGAAGAGCGAAT	60.096	20	125	TACGACGCCGTATCACAAAC	59.614	20	ATTTTTGCGAGAAGAGCGAA	60.096	20	113
F01.PB1355	p1	(A)11	11	756	766	--
F01.PB1356	c	(A)10ggttgtc(T)11	28	766	793	CAAATGGTGCTTTGGAAGAGA	60.234	21	AATATCATTCATTCATTTTTCCTGT	57.207	25	279	CAAATGGTGCTTTGGAAGAG	58.352	20	AATATCATTCATTCATTTTTCCTGT	57.207	25	279	ACAAATGGTGCTTTGGAAGAG	59.228	21	AATATCATTCATTCATTTTTCCTGT	57.207	25	280
F01.PB1392	p1	(A)26	26	708	733	TTGTGGGTCACTATTGTGAGTTG	59.944	23	CACGCTGGCATACATAGCTG	60.445	20	238	TTGTGGGTCACTATTGTGAGTTG	59.944	23	CCAACACGCTGGCATACATA	60.545	20	242	TTGTGGGTCACTATTGTGAGTTG	59.944	23	CACACATTCACCAACACGCT	60.639	20	252
F01.PB1402	p1	(T)11	11	596	606	ACGGCTCAGAAGCCAAGTTA	60.015	20	TCCACACTTGGAGATGGAGA	59.18	20	169	GGCGCGTCTTTGTAGACTTC	60.022	20	TCCACACTTGGAGATGGAGA	59.18	20	203	ACGGCTCAGAAGCCAAGTTA	60.015	20	ATGCATTCCACACTTGGAGA	59.09	20	175
F01.PB1405	p3	(CAA)5	15	597	611	CGAGTTGATGAACTACGCCA	59.864	20	TGATGCCGAAACTGACCATA	60.073	20	197	GCACCAAATGCAGAAACTGA	59.847	20	TGATGCCGAAACTGACCATA	60.073	20	222	CGAGTTGATGAACTACGCCA	59.864	20	CCATTATTCTTGTTGCGGCT	60.096	20	272
F01.PB1406	p1	(T)11	11	697	707	AGTGTGAGCAACCACTGTGC	59.948	20	GGAACAAAATTGGCACAACC	60.214	20	209	TCAAGAGGGCTTTTCTTGGA	59.926	20	GGAACAAAATTGGCACAACC	60.214	20	229	AGCCATGGGTATGGTGTCAT	60.081	20	GGAACAAAATTGGCACAACC	60.214	20	248
F01.PB1407	p1	(A)10	10	879	888	--
F01.PB1410	p1	(A)10	10	158	167	GTGTTGGAGTGGGGTGATTC	60.223	20	AAGTATCTGCGGGGGAGAGT	60.096	20	229	GCTCTTTGTGTGGTGTTGGA	59.726	20	AAGTATCTGCGGGGGAGAGT	60.096	20	241	GTGTTGGAGTGGGGTGATTC	60.223	20	ACCCAGCAGTGACGTCTTTT	59.769	20	135
F01.PB1413	p3	(AAC)5	15	1	15	--
F01.PB1414	p2	(TA)6	12	449	460	AACGGATCCATCGTCAAAAA	60.309	20	ACCATCACGGTCAAACCATT	60.096	20	266	AAACGGATCCATCGTCAAAA	60.309	20	ACCATCACGGTCAAACCATT	60.096	20	267	AACGGATCCATCGTCAAAAA	60.309	20	GTCAAACCATTGCACCACAC	59.862	20	257
F01.PB1417	p1	(T)13	13	421	433	TGGTTGGAATTATGTGCCACT	60.242	21	CCATCAACTCTGCTCAACACA	59.889	21	233	CATGGTTGGAATTATGTGCC	58.697	20	CCATCAACTCTGCTCAACACA	59.889	21	235	ATGGTTGGAATTATGTGCCA	58.697	20	CCATCAACTCTGCTCAACACA	59.889	21	234
F01.PB1418	p1	(T)11	11	596	606	TCTGATCCTTTGGAGGGTTG	60.042	20	CACACAAAGCGATGACAACA	59.298	20	195	GAGTGGGGGTTTGTTTCTGA	59.943	20	CACACAAAGCGATGACAACA	59.298	20	210	GAGTGGGGGTTTGTTTCTGA	59.943	20	CATCACACAAAGCGATGACA	59.248	20	213
F01.PB1435	p1	(T)10	10	703	712	--
F01.PB1446	p3	(TCT)5	15	92	106	TCTCAATCATGGCGAACAAA	60.197	20	AAGACGACGAATCTGCCATC	60.226	20	181	CTCTCAATCATGGCGAACAA	59.799	20	AAGACGACGAATCTGCCATC	60.226	20	182	CATCACTCTCAATCATGGCG	60.225	20	AAGACGACGAATCTGCCATC	60.226	20	187
F01.PB1451	p3	(AAC)5	15	27	41	AACCACAAATAAAACCACAGCA	59.424	22	GTCTAAGCTTGAGCGGGATG	59.978	20	213	CAACCACAAATAAAACCACAGC	59.424	22	GTCTAAGCTTGAGCGGGATG	59.978	20	214	AACCACAAATAAAACCACAGCA	59.424	22	CTAAGCTTGAGCGGGATGAG	60.11	20	211
F01.PB1452	p1	(T)14	14	1	14	--
F01.PB1453	p1	(T)10	10	754	763	GTCCGATTTGCCGTACAACT	60	20	GAATTTCGGATATATTTTTCATGC	58.077	24	197	AGCAACCACTCCAATTGTCC	59.973	20	GAATTTCGGATATATTTTTCATGC	58.077	24	213	ACTCCAATTGTCCGATTTGC	59.939	20	GAATTTCGGATATATTTTTCATGC	58.077	24	206
F01.PB1458	p3	(TTA)5	15	790	804	GTGAACTGTCCGGCGTTTAT	60	20	TCCAATGAATTCCCAAAAGG	59.733	20	271	GTCCGGCGTTTATACGTGTT	59.889	20	TCCAATGAATTCCCAAAAGG	59.733	20	264	GGGTTTGGAGTTTCTGGTCC	60.725	20	TCCAATGAATTCCCAAAAGG	59.733	20	223
F01.PB1471	p2	(GA)6	12	49	60	CACCCAAATTTTCCACATCC	60.029	20	AGCTTAGCGTGCACCTTGAT	60.044	20	117	CCACCCAAATTTTCCACATC	60.029	20	AGCTTAGCGTGCACCTTGAT	60.044	20	118	CACCCAAATTTTCCACATCC	60.029	20	TTCCTAGATCCAAACCACGC	60.074	20	246
F01.PB1483	p3	(TTC)6	18	6	23	--
F01.PB1486	p3	(TGA)6	18	527	544	CAACACTCTAGCTCCATTTTGG	58.904	22	TGCAAATGAATTTCCACAACA	59.961	21	279	TCAACACTCTAGCTCCATTTTGG	60.647	23	TGCAAATGAATTTCCACAACA	59.961	21	280	TCAACTGGTCTGAGGCCTTT	59.844	20	TGCTGTTGTAGTTTTCATTCTTGA	58.988	24	256
F01.PB1488	p1	(A)41	41	735	775	--
F01.PB1502	p1	(T)10	10	306	315	ACCAAACACACAGAAACCCA	58.879	20	TCCCAAGCTCAAAAGCAGTT	59.993	20	256	CCAAACACACAGAAACCCATC	60.262	21	TCCCAAGCTCAAAAGCAGTT	59.993	20	255	AACCAAACACACAGAAACCCA	60.297	21	TCCCAAGCTCAAAAGCAGTT	59.993	20	257
F01.PB1507	p1	(T)10	10	713	722	AGCTGTTGAATCATGGGAGG	60.073	20	AAGGGTCACAAACCTGTCAAA	59.482	21	185	AGCTGTTGAATCATGGGAGG	60.073	20	AAAGGGTCACAAACCTGTCAA	59.482	21	186	ACGAAGAAGCTGCGATAGGA	60.118	20	AAAGGGTCACAAACCTGTCAA	59.482	21	241
F01.PB1508	p1	(A)12	12	37	48	CAAAAAGCAATCTATAACATCTTTGC	59.648	26	TCCCTCCCAATGTTCCATAA	60.126	20	189	CAAAAAGCAATCTATAACATCTTTGC	59.648	26	CTCCCTCCCAATGTTCCATA	59.744	20	190	CAAAAAGCAATCTATAACATCTTTGC	59.648	26	TGCATGGAGTTAGCCATACG	59.712	20	165
F01.PB1509	p1	(A)58	58	715	772	--
F01.PB1514	p1	(A)14	14	939	952	--
F01.PB1528	p3	(AAT)8	24	167	190	TCCAACACCATTCATTGGAA	59.75	20	CAGTGAGAAGCCAAACCACA	59.873	20	245	TCCAACACCATTCATTGGAA	59.75	20	AGCCAAACCACACGAGAAAG	60.291	20	237	TCCAACACCATTCATTGGAA	59.75	20	GTCCCATTCAGTGAGAAGCC	59.661	20	253
F01.PB1534	p3	(GAA)6	18	36	53	GAAAGAGAAGAAGAGGAGAGAGAGA	58.272	25	ATTCCTTGACGATGCCTTTG	60.074	20	213	GAGAAAGAGAAGAAGAGGAGAGAGA	58.272	25	ATTCCTTGACGATGCCTTTG	60.074	20	215	GAGAGAAAGAGAAGAAGAGGAGAGA	58.272	25	ATTCCTTGACGATGCCTTTG	60.074	20	217
F01.PB1540	p3	(TTC)5	15	71	85	TTCGCATTCGAACCCTAAAT	59.547	20	ACGGTTTTCTGGAAGGAGGT	59.972	20	266	TTCGCATTCGAACCCTAAAT	59.547	20	TTTCTGGAAGGAGGTGTTGG	60.081	20	261	TTCGCATTCGAACCCTAAAT	59.547	20	TAGGGTTTTTGTTGCGGAAG	60.103	20	130
F01.PB1557	p1	(T)13	13	816	828	CTGCTTCGAAAGTGTGGTGA	60.025	20	AAATGCCCTTACACATTGCC	59.829	20	249	TGCTTCGAAAGTGTGGTGAA	60.427	20	AAATGCCCTTACACATTGCC	59.829	20	248	CTGCTTCGAAAGTGTGGTGA	60.025	20	ATGCCCTTACACATTGCCA	59.94	19	247
F01.PB1559	p1	(T)53	53	276	328	GGACCAGGAACCATCAAGAA	59.903	20	AATGGATCCACCACCAGAAC	59.636	20	265	GGACCAGGAACCATCAAGAA	59.903	20	TAACAATGGATCCACCACCA	59.623	20	269	CAACTGTGGCACCAGCTAAA	59.904	20	ACCCCAAGTTTGCTTCATCA	60.495	20	277
F01.PB1562	c	(A)15cagtttgttatatattgtattcttgtaatatattttctatctctacttggttttgcttgtct(TA)6	89	358	446	GCTGCTTGTGGTTGTCACAG	60.51	20	CCCTTTACACAAATCAACCTTAAA	58.594	24	280	CTGCTTGTGGTTGTCACAGAA	59.93	21	CCCTTTACACAAATCAACCTTAAA	58.594	24	279	TGCTTGTGGTTGTCACAGAA	58.839	20	CCCTTTACACAAATCAACCTTAAA	58.594	24	278
F01.PB1562	p1	(T)14	14	635	648	GCAAAGTTGTGCTAGATTTTGCT	59.971	23	GCTGTAACAAGTTCAAAGCCA	58.094	21	166	GCAAAGTTGTGCTAGATTTTGCT	59.971	23	AGCTGTAACAAGTTCAAAGCCA	59.088	22	167	GCAAAGTTGTGCTAGATTTTGCT	59.971	23	GCTGTAACAAGTTCAAAGCCATT	59.721	23	166
F01.PB1562	p1	(T)11	11	754	764	--
F01.PB1573	p1	(A)12	12	859	870	TTTTGCCCATATGATAAACCAA	59.218	22	TGATTTGAGGAAAAATCAGATGAA	59.95	24	279	TTTGGAAAATGCTTTGCATTAC	59.154	22	TGATTTGAGGAAAAATCAGATGAA	59.95	24	160	GTTTTGCCCATATGATAAACCAA	59.967	23	TGATTTGAGGAAAAATCAGATGAA	59.95	24	280
F01.PB1575	p3	(CAA)6	18	170	187	CGTCGGAGAAGAAAACGAAC	59.853	20	TGTCCAACAAGGAAGCAACA	60.278	20	278	ACGTCGGAGAAGAAAACGAA	59.853	20	TGTCCAACAAGGAAGCAACA	60.278	20	279	ACGTCGGAGAAGAAAACGAA	59.853	20	TTTCCTGAAAGAGTTTGGCG	60.357	20	138
F01.PB1578	p2	(AT)6	12	84	95	ACTCCAACCACCAACGAAAG	60.005	20	TTGAAGAACATGCACAAGCC	59.847	20	186	AACTCCAACCACCAACGAAA	60.388	20	TTGAAGAACATGCACAAGCC	59.847	20	187	ACTCCAACCACCAACGAAAG	60.005	20	ATTGAAGAACATGCACAAGCC	60.133	21	187
F01.PB1582	p3	(AAC)5	15	19	33	--
F01.PB1583	p1	(A)17	17	917	933	--
F01.PB1594	p2	(TA)6	12	85	96	GCTTGAAGTGCTAAGCATGTG	58.741	21	TCCATTGCCTTCATTGTTGA	60.049	20	228	GCTTGAAGTGCTAAGCATGTG	58.741	21	AACTTTGATGCTCGACCTGC	60.406	20	165	GCTTGAAGTGCTAAGCATGTG	58.741	21	CCATCCATTGCCTTCATTGT	60.723	20	231
F01.PB1595	p3	(TCA)10	30	130	159	CCAATTAACAGCACGGGTCT	59.993	20	AGTCGACATGGCTACAACCC	59.997	20	164	CCCTTGCTTTCCATTCGATA	60.031	20	AGTCGACATGGCTACAACCC	59.997	20	112	CCAATTAACAGCACGGGTCT	59.993	20	ATTCCTGCAGGTGGATCTTG	60.073	20	226
F01.PB1598	p1	(T)10	10	416	425	GTGTCAGGCATTGGACATCA	60.544	20	AAGGGGCAAGACTGAGACCT	60.252	20	260	GTGTCAGGCATTGGACATCA	60.544	20	CAAAAGGGGCAAGACTGAGA	60.366	20	263	TAGAACGTGTCAGGCATTGG	59.716	20	GGGGCAAGACTGAGACCTAA	59.284	20	264
F01.PB1607	p1	(T)15	15	65	79	AACTCTCTTCCTCAATTTCCACC	59.995	23	GAGCGTAACGGTTTGGTTGT	60.037	20	238	AACTCTCTTCCTCAATTTCCACC	59.995	23	TGTGCCATCATGAAAGTCGT	60.12	20	156	AACTCTCTTCCTCAATTTCCACC	59.995	23	TTTGGTTGTTGGTGACGGTA	59.857	20	227
F01.PB1615	p1	(A)10	10	168	177	CACGAACAGCCCAAGTTTTT	60.147	20	GATGTACACCACATGCTCCG	59.992	20	210	AGCACACACCACACGACTTC	59.789	20	GATGTACACCACATGCTCCG	59.992	20	109	AGCACACACCACACGACTTC	59.789	20	GCCCAAACCCTTTCTTCTTC	60.053	20	188
F01.PB1622	p1	(A)10	10	55	64	CGCAACCCAACGTAAACAAT	60.782	20	GGTGAAGACGATAGGCCAAA	60.074	20	170	ACGCAACCCAACGTAAACA	60.019	19	GGTGAAGACGATAGGCCAAA	60.074	20	171	CGCAACCCAACGTAAACAAT	60.782	20	CGGTAAGGAAGAAACCGATG	59.564	20	276
F01.PB1627	p3	(AAC)5	15	359	373	TACCATGCTTATTTGCTGCG	59.864	20	AGTCTGAGTCCGGAATACGC	59.313	20	245	TGCTTATTTGCTGCGTGACT	59.638	20	AGTCTGAGTCCGGAATACGC	59.313	20	240	AACGCGCTCGTTTCTACATC	60.416	20	AGTCTGAGTCCGGAATACGC	59.313	20	278
F01.PB1629	p3	(TGG)5	15	258	272	TTGTCGCTGCTTACCTGTTG	60.05	20	CCTCCTTAGCTTCAGCAGCA	60.807	20	275	ACTGAAGTCAAGGGCAAGGA	59.844	20	TCCATGTCATCATCGGATTC	59.252	20	197	GACTGAAGTCAAGGGCAAGG	59.844	20	TCCATGTCATCATCGGATTC	59.252	20	198
F01.PB1634	p3	(TGC)5	15	589	603	ATATCCTCAGCGTCGCACTC	60.393	20	TCATACCGATTCCTTAGCCG	60.053	20	238	GATATCCTCAGCGTCGCACT	60.393	20	TCATACCGATTCCTTAGCCG	60.053	20	239	GCCGTTTACGGTGATTTCTC	59.574	20	TCATACCGATTCCTTAGCCG	60.053	20	125
F01.PB1655	p2	(AG)6	12	48	59	GTCTTTGGTTGCGGCTAAAC	59.752	20	CGTTGCGTTTTCTCCTTCTC	59.993	20	247	GTCTTTGGTTGCGGCTAAAC	59.752	20	TCGTTGCGTTTTCTCCTTCT	59.993	20	248	GTCTTTGGTTGCGGCTAAAC	59.752	20	CTCGTTGCGTTTTCTCCTTC	59.993	20	249
F01.PB1659	p1	(T)10	10	788	797	AGTGTGAGCAACCACTGTGC	59.948	20	GGAACAAAATTGGCACAACC	60.214	20	208	TCAAGAGGGCTTTTCTTGGA	59.926	20	GGAACAAAATTGGCACAACC	60.214	20	228	AGCCATGGGTATGGTGTCAT	60.081	20	GGAACAAAATTGGCACAACC	60.214	20	247
F01.PB1666	p1	(A)13	13	961	973	--
F01.PB1671	p1	(A)27	27	889	915	--
F01.PB1673	p2	(CT)6	12	30	41	CGTTGCTGCAAAGCATCC	61.543	18	CATTGAACCCAATGGTAGGG	60.044	20	228	CGTTGCTGCAAAGCATCC	61.543	18	CCTTCTTGGCAAATAACCGA	60.067	20	120	CGTTGCTGCAAAGCATCC	61.543	18	TCCTTCTTGGCAAATAACCG	60.067	20	121
F01.PB1673	p1	(A)18	18	885	902	--
F01.PB1693	p1	(A)10	10	914	923	GCAGCTGCTTAGTCAGAGCC	60.449	20	TGAGGCAATAATGTCTACGAAAAA	60.025	24	219	GCAGCTGCTTAGTCAGAGCC	60.449	20	TTGAGGCAATAATGTCTACGAAAA	60.025	24	220	GCAGCTGCTTAGTCAGAGCC	60.449	20	TGAGGCAATAATGTCTACGAAAA	58.818	23	219
F01.PB1716	p1	(T)27	27	1	27	--
F01.PB1718	p1	(A)14	14	1065	1078	--
F01.PB1719	p1	(T)11	11	115	125	AAACCAAACCAAAACATTACCAA	59.564	23	GATGACGACGAAGTCGGATT	60.081	20	160	AAACCAAACCAAAACATTACCA	58.323	22	GATGACGACGAAGTCGGATT	60.081	20	160	AACCAAACCAAAACATTACCAA	58.323	22	GATGACGACGAAGTCGGATT	60.081	20	159
F01.PB1725	p1	(T)11	11	507	517	GCCACCTTCCAAGATGAAGA	60.195	20	TTGAACACCGAACACCCTTT	60.388	20	261	GCCACCTTCCAAGATGAAGA	60.195	20	ATTGAACACCGAACACCCTT	59.308	20	262	GCCACCTTCCAAGATGAAGA	60.195	20	TGAACACCGAACACCCTTTA	59.021	20	260
F01.PB1745	p1	(A)13	13	744	756	TTGCGCAAAGTTTGTTTTTG	59.895	20	CACGGCACAGGTCAAATGTA	60.574	20	170	TTGCGCAAAGTTTGTTTTTG	59.895	20	CGGCACAGGTCAAATGTAAG	59.195	20	168	TTGCGCAAAGTTTGTTTTTG	59.895	20	ACGGCACAGGTCAAATGTAA	59.05	20	169
F01.PB1746	p1	(A)25	25	766	790	--
F01.PB1764	p1	(T)11	11	358	368	--
F01.PB1768	p2	(AT)6	12	565	576	GTTGGCTTTAACTCCTGCCA	60.249	20	CAAGGGTTAAATTCTCCATTCAA	59.382	23	184	TGGCTTTAACTCCTGCCAAG	60.378	20	CAAGGGTTAAATTCTCCATTCAA	59.382	23	182	GTTGGCTTTAACTCCTGCCA	60.249	20	CAAGGGTTAAATTCTCCATTCA	58.113	22	184
F01.PB1778	p2	(TC)6	12	46	57	CTTTTCTGTGCTAGTGGGCA	59.072	20	AGCTAGCTCAGGAGGCAGTG	59.914	20	148	CTTTTCTGTGCTAGTGGGCA	59.072	20	TCACGGTAAAGCCTAATGGC	60.096	20	174	CTTTTCTGTGCTAGTGGGCA	59.072	20	GGTGTGTTATGTTGCCGATG	59.847	20	222
F01.PB1794	p3	(AAC)5	15	100	114	TGCCCCTTCAAGTCCTTCTA	59.807	20	GCAAAACCACCACCTTCATC	60.362	20	153	TGCCCCTTCAAGTCCTTCTA	59.807	20	GACGGTTTCTTCCATTCGTC	59.532	20	189	TGCCCCTTCAAGTCCTTCTA	59.807	20	GTCGACGGTTTCTTCCATTC	59.532	20	192
F01.PB1795	p3	(TCA)6	18	116	133	GCTCATTCAGCCTCCATGTT	60.226	20	ATCATTTGGTTTTTGGCTGC	59.945	20	173	GCTCATTCAGCCTCCATGTT	60.226	20	TGAAATTGGTTGGAAGGAGG	59.903	20	139	GCTCATTCAGCCTCCATGTT	60.226	20	TAATGCTGCTGGATGCTCAG	60.119	20	254
F01.PB1833	c	(T)12ctaatttgcttttgaagaaaaagc(T)13	49	55	103	--
F01.PB1837	p1	(T)11	11	717	727	TGTCCCTGTGTTTGACCAGA	60.129	20	GCACAAATTGGAAGGGAAGA	60.051	20	183	TCTGTCCCTGTGTTTGACCA	60.129	20	GCACAAATTGGAAGGGAAGA	60.051	20	185	CCGACTCTGTCCCTGTGTTT	60.151	20	GCACAAATTGGAAGGGAAGA	60.051	20	190
F01.PB1840	p1	(T)12	12	632	643	GCGGAGGCTTTTTCTCTTCT	60.096	20	CAACAACAACATCAACATCAACA	59.401	23	239	GCGGAGGCTTTTTCTCTTCT	60.096	20	CATCAACAACAACATCAACATCA	59.356	23	242	GCGGAGGCTTTTTCTCTTCT	60.096	20	CATCATCAACAACAACATCAACA	59.356	23	245
F01.PB1858	p1	(T)33	33	330	362	CCTTCTAAGGAAGGGATGGG	59.89	20	TGTCGAAACCGATGATACGA	60.073	20	266	GAAGGGATGGGTTCCTTGTT	60.169	20	TGTCGAAACCGATGATACGA	60.073	20	257	GATGGGTTCCTTGTTTGGAA	59.767	20	TGTCGAAACCGATGATACGA	60.073	20	252
F01.PB1862	c	(T)11atgtatggtttcaaacgaataatatgtcgacatcttgc(A)27	76	797	872	--
F01.PB1869	p3	(GAA)5	15	535	549	CAGGGATGCTCTTGAAGTCC	59.803	20	CAAACAAGGTGGTTTGGCTT	60.008	20	245	CAGGGATGCTCTTGAAGTCC	59.803	20	TCCTCGCGTTATCATCACTG	59.823	20	206	GAAAACCCGAACAACAAACG	60.378	20	CAAACAAGGTGGTTTGGCTT	60.008	20	193
F01.PB1881	p3	(CTT)5	15	189	203	TTCCTCCAACGTACGCTTCT	59.875	20	GGTGATGATGATGAGTTGGG	58.721	20	232	TTCCTCCAACGTACGCTTCT	59.875	20	GGTGATGATGATGAGTTGGGT	59.652	21	232	TCCTCCAACGTACGCTTCTC	60.397	20	GGTGATGATGATGAGTTGGG	58.721	20	231
F01.PB1885	p1	(T)10	10	783	792	--
F01.PB1896	p3	(TCT)6	18	16	33	--
F01.PB1900	p1	(T)10	10	607	616	AGTTCACAAGCGTTGCTGG	60.04	19	ACGTGCAAGGTGTATTTCCC	59.859	20	252	AGTTCACAAGCGTTGCTGG	60.04	19	TGCAAGGTGTATTTCCCGAT	60.331	20	249	ACAAGCGTTGCTGGAGGTA	59.455	19	ACGTGCAAGGTGTATTTCCC	59.859	20	247
F01.PB1901	p1	(T)12	12	16	27	--
F01.PB1904	c	(AG)6tttgtggagcctttccatatcctacatatacgaccgaatcaaaccc(CT)6	70	10	79	--
F01.PB1912	p1	(T)11	11	865	875	GGTGGTAGGGTTGGTGGTAA	59.569	20	TCCCAGATCTTGACATTACAAA	57.217	22	145	GGTGGTAGGGTTGGTGGTAA	59.569	20	TCAATAATCCCAGATCTTGACA	57.155	22	152	GGTGGTAGGGTTGGTGGTAA	59.569	20	AATCCCAGATCTTGACATTACAAA	58.931	24	147
F01.PB1925	p2	(CT)14	28	23	50	--
F01.PB1945	p1	(T)10	10	659	668	ATCCTGAACATTGGACCAGG	59.779	20	TGGTTGCCTGACTACCACAG	59.745	20	182	ATCCTGAACATTGGACCAGG	59.779	20	GATACAGCATGGTTGCCTGA	59.679	20	191	ATCCTGAACATTGGACCAGG	59.779	20	CCAAACGAACAGGGAGTTTC	59.569	20	121
F01.PB1949	p1	(T)12	12	473	484	TTCATGGTGGTTCGTTTTGA	59.941	20	CCCTCTCTTACCTTACAACATTTGA	59.946	25	235	GGTTCATGGTGGTTCGTTTT	59.694	20	CAAAAGGAACTAACAAATTTGCAC	59.169	24	145	CATGGTGGTTCGTTTTGATG	59.816	20	CCCTCTCTTACCTTACAACATTTGA	59.946	25	233
F01.PB1962	p3	(GAA)6	18	243	260	AGTTGGTTGCGCATCAAGTA	59.347	20	TTGCAAGGCAACTCACTCAC	60.032	20	213	AGTTGGTTGCGCATCAAGTA	59.347	20	CTTGCAAGGCAACTCACTCA	60.175	20	214	AGTTGGTTGCGCATCAAGTA	59.347	20	GCAAGGCAACTCACTCACCT	60.453	20	211
F01.PB1972	p1	(A)110	110	904	1013	--
F01.PB1978	c	(A)20(CA)6	32	43	74	TCCGATTCAATTCCCAAATC	59.699	20	GAAGCTGGGAATGAGGATGA	60.158	20	158	TCCGATTCAATTCCCAAATC	59.699	20	TGAAGAAGCTGGGAATGAGG	60.331	20	162	TCCGATTCAATTCCCAAATC	59.699	20	AGGGAAATGGAAAGTGGGTT	59.668	20	256
F01.PB1985	p1	(T)11	11	929	939	--
F01.PB1992	p1	(T)10	10	868	877	TGGAGGAAGGTACTTCACCG	60.103	20	AAGAATCCCAAGTTGATGAAAAA	59.026	23	279	GGCCCTCAAGAGAAAACACA	60.232	20	AAGAATCCCAAGTTGATGAAAAA	59.026	23	254	TGGCCCTCAAGAGAAAACAC	60.232	20	AAGAATCCCAAGTTGATGAAAAA	59.026	23	255
F01.PB1994	p3	(TGG)6	18	355	372	AGAGGTTCCTTCTTGGGAGG	59.671	20	CCAAAGCAAGATTTCCCAAA	60.046	20	184	AGAGGTTCCTTCTTGGGAGG	59.671	20	ATCCTAGCAGTGCCACCATC	60.104	20	164	GAGGTTCCTTCTTGGGAGGT	59.534	20	ATCCTAGCAGTGCCACCATC	60.104	20	163
F01.PB1995	p3	(CAA)5	15	66	80	TTCTTCCAATCACCACTCCA	59.059	20	TCAAGTTCGAGAGCGGTTTT	59.993	20	188	TCTTCCAATCACCACTCCAA	59.059	20	TCAAGTTCGAGAGCGGTTTT	59.993	20	187	TTCTTCCAATCACCACTCCA	59.059	20	GAGATCAAGTTCGAGAGCGG	60.096	20	192
F01.PB1997	p1	(T)10	10	532	541	TACAAGTGGCGTGCTGAAAG	60.05	20	CAGCCCCAAGATGGAAGTAA	60.066	20	118	GTTTACAAGTGGCGTGCTGA	59.911	20	CAGCCCCAAGATGGAAGTAA	60.066	20	121	CGCAAACTACGTCCAGATGA	59.864	20	CAGCCCCAAGATGGAAGTAA	60.066	20	166
F01.PB1999	p1	(A)14	14	834	847	--
F01.PB2005	p1	(T)30	30	461	490	CATCAGGGAGGTTTGATCGT	59.927	20	CCTTGTTTTTGCCACCAGTT	60.008	20	240	GAGTCCGTTCGCTTCACTTC	59.997	20	CTTAGCAGTGCATCTCGCAG	59.911	20	232	GAGTCCGTTCGCTTCACTTC	59.997	20	CATCTCGCAGCTCATTTGAA	60.096	20	222
F01.PB2015	p1	(T)12	12	401	412	TGCTACACAAGACAGCGGAG	60.199	20	GGTACACATTCCCTGTGGAAA	59.703	21	262	ATGCTACACAAGACAGCGGA	59.47	20	GGTACACATTCCCTGTGGAAA	59.703	21	263	TGCTACACAAGACAGCGGAG	60.199	20	AAGGTACACATTCCCTGTGGA	59.318	21	264
F01.PB2020	p3	(TCA)5	15	630	644	AGTCGCGTGTTGGGATTTAC	60	20	GCATCTTCATCACGATCTGC	59.358	20	247	ATAGCGAAGAGTCGCGTGTT	60.044	20	GCATCTTCATCACGATCTGC	59.358	20	256	AGTCGCGTGTTGGGATTTAC	60	20	AGCTGCTGCATCTTCATCAC	59.147	20	254
F01.PB2020	p1	(T)11	11	762	772	AGTGCCGTCGTTTGAGAGTT	59.914	20	TTGAATGAACTAATCCAAACATAAAGA	59.412	27	271	CATCATCGTCGTCATCATCA	58.979	20	AAGTCTCGTAAACAAAGAGTGTCA	57.319	24	270	AGTGCCGTCGTTTGAGAGTT	59.914	20	TGAATGAACTAATCCAAACATAAAGA	58.277	26	270
F01.PB2026	p3	(CTG)5	15	143	157	TCTTTGGATCCATGAGAGGG	60.003	20	AGGCCAAACAAAATCCACAC	59.836	20	178	GATCCATGAGAGGGGTGCTA	60.034	20	AGGCCAAACAAAATCCACAC	59.836	20	172	TCTTTGGATCCATGAGAGGG	60.003	20	CCCTGGATTCAAATTCCAAA	59.733	20	155
F01.PB2029	c	(A)17cg(A)19	38	725	762	--
F01.PB2034	p1	(T)10	10	695	704	TCAGGTTACGATTGCTCGTG	59.864	20	GAGCCCAAGAGATCAAAATCA	59.259	21	277	GCTGCTACTGCAATTGCTCA	60.31	20	GAGCCCAAGAGATCAAAATCA	59.259	21	216	CATCAACGGAGGACTCAACA	59.676	20	GAGCCCAAGAGATCAAAATCA	59.259	21	240
F01.PB2041	p1	(A)15	15	638	652	ATGAAGTCACCCATTCTGCC	59.934	20	TGCAATCAAAACACAACTAAAAATG	60.301	25	264	ATGAAGTCACCCATTCTGCC	59.934	20	TGCAATCAAAACACAACTAAAAA	57.528	23	264	ATGAAGTCACCCATTCTGCC	59.934	20	GCAATCAAAACACAACTAAAAATGA	59.504	25	263
F01.PB2045	p3	(GAA)5	15	273	287	GGACGATGGTTCCTTGGTAA	59.79	20	CCCGATTTGGAACCCTTATT	60.013	20	111	GGACGATGGTTCCTTGGTAA	59.79	20	TCAGGCTTTTCGTCAGTGTG	60.025	20	275	GGACGATGGTTCCTTGGTAA	59.79	20	CATCATCATCGACATCAGCC	60.039	20	196
F01.PB2045	p3	(GAT)5	15	402	416	AATAAGGGTTCCAAATCGGG	60.013	20	TCAGGCTTTTCGTCAGTGTG	60.025	20	184	AATAAGGGTTCCAAATCGGG	60.013	20	TTCGTCAGTGTGTTGTGGGT	60.047	20	176	AATAAGGGTTCCAAATCGGG	60.013	20	TGTGGGTCAGAAACAGACCA	60.129	20	163
F01.PB2068	p2	(CT)8	16	29	44	TCCGTCATTACACTTCTTCTTAAA	57.253	24	GAAAGCGAGAATCGTAACCG	59.845	20	129	CTCCGTCATTACACTTCTTCTTAAA	58.177	25	GAAAGCGAGAATCGTAACCG	59.845	20	130	TCCGTCATTACACTTCTTCTTAAAC	58.051	25	GAAAGCGAGAATCGTAACCG	59.845	20	129
F01.PB2072	p3	(TCA)5	15	489	503	TGGGTTGTGTTCAGAAGCTG	59.873	20	TCCAACTTGTGAAGTGCTTGTT	59.819	22	256	TGGAAAATGGCTATGTGGGT	60.192	20	TCCAACTTGTGAAGTGCTTGTT	59.819	22	271	ATGGAAAATGGCTATGTGGG	59.645	20	TCCAACTTGTGAAGTGCTTGTT	59.819	22	272
F01.PB2072	p1	(T)10	10	671	680	CAAGCACTTCACAAGTTGGAG	58.563	21	CATTTTCATACAAAACATGACAAAGA	59.392	26	244	CAAGCACTTCACAAGTTGGAGA	60.465	22	CATTTTCATACAAAACATGACAAAGA	59.392	26	244	ACAAGCACTTCACAAGTTGGAG	59.443	22	CATTTTCATACAAAACATGACAAAGA	59.392	26	245
F01.PB2073	p3	(TGG)5	15	234	248	TTGGTCTATTGGCCATGGTT	60.192	20	TTTTTGATTGGGCTTTCCTG	60.046	20	260	GGCCATGGTTGTTCTCATTT	59.797	20	TTTTTGATTGGGCTTTCCTG	60.046	20	250	AAATGCAGTCCTCGTCCTTG	60.255	20	TTTTTGATTGGGCTTTCCTG	60.046	20	277
F01.PB2076	p1	(T)10	10	708	717	TGATTGGAATTCATGGAGGA	58.846	20	AGCCAAAGCTGGTTAATTTTATT	57.636	23	235	TTGATTGGAATTCATGGAGGA	60.259	21	AGCCAAAGCTGGTTAATTTTATT	57.636	23	236	TTGATTGGAATTCATGGAGG	58.341	20	AGCCAAAGCTGGTTAATTTTATT	57.636	23	236
F01.PB2081	c	(TAT)7tcatatttatctataactatcaatgcagtatcataataaggcactg(T)12	79	608	686	GTACTTGGTGCCATTGCTGA	59.722	20	CAAGAACACAAACTCTTGCATGT	59.342	23	270	CCATTGCTGATATTGGGCTC	60.435	20	CAAGAACACAAACTCTTGCATGT	59.342	23	260	TGGTGCCATTGCTGATATTG	60.488	20	CAAGAACACAAACTCTTGCATGT	59.342	23	265
F01.PB2086	p3	(TGA)11	33	643	675	AGTTGATTGTTACGGTGCCC	59.859	20	CACCCAACAACAATAAACCTGA	59.763	22	273	ATGGGCATGAGATGCAGAAT	60.457	20	CACCCAACAACAATAAACCTGA	59.763	22	246	TGGGGAGTTGATTGTTACGG	60.745	20	CACCCAACAACAATAAACCTGA	59.763	22	278
F01.PB2090	p1	(T)17	17	559	575	ATAAAAGCTTATGGGCGGCT	60.082	20	TTCACCACCCAAAAACAAAA	58.889	20	178	ATAAAAGCTTATGGGCGGCT	60.082	20	TCACCACCCAAAAACAAAAA	58.889	20	177	AAACGTGTCCGCTTTGTAGG	60.168	20	TTCACCACCCAAAAACAAAA	58.889	20	235
F01.PB2092	p3	(TTC)8	24	175	198	GCCTTAAGCATCACACCACA	59.722	20	GTGGGAGTAGAAAGTGGGCA	60.111	20	227	GCCTTAAGCATCACACCACA	59.722	20	TGTGGGAGTAGAAAGTGGGC	60.111	20	228	AGAGAATAAGCAACGAGCGG	59.615	20	GTGGGAGTAGAAAGTGGGCA	60.111	20	181
F01.PB2100	p1	(A)10	10	25	34	--
F01.PB2105	p3	(TGG)5	15	241	255	TTCGCAGAGGTTGTTGAAAA	59.439	20	GTGACTACCACCACCTCCGT	59.883	20	276	TTCGCAGAGGTTGTTGAAAA	59.439	20	ACCACCACCTCCGTAGTGAC	59.883	20	270	TCGCAGAGGTTGTTGAAAAG	59.047	20	AGTGACTACCACCACCTCCG	60.026	20	276
F01.PB2105	p3	(TGG)5	15	421	435	GTGGTGGTGGTCATGGTGTA	60.138	20	TTCCATTGTCAGAAGCACCA	60.24	20	222	AGTCACTACGGAGGTGGTGG	60.026	20	TCCATTGTCAGAAGCACCAT	59.09	20	108	TCACTACGGAGGTGGTGGTAG	60.036	21	TTCCATTGTCAGAAGCACCA	60.24	20	107
F01.PB2111	p2	(AT)10	20	672	691	--
F01.PB2114	p1	(A)10	10	677	686	--
F01.PB2117	p1	(T)10	10	675	684	CGGTTGAAGGTTGTAAGGGA	59.964	20	AAAGATAACCCAACCCAACAAA	59.625	22	268	CGGTTGAAGGTTGTAAGGGA	59.964	20	AAAAGATAACCCAACCCAACAA	59.625	22	269	CGGTTGAAGGTTGTAAGGGA	59.964	20	AACCCAACCCAACAAATCTAAA	59.625	22	262
F01.PB2137	c	(T)12c(T)11	24	735	758	TGAAAACCACAAAGTGAGAAAAA	58.819	23	gagagtaccctcACTTAATTCTATTGC	59.255	27	257	TGAAAACCACAAAGTGAGAAAAAC	59.597	24	gagagtaccctcACTTAATTCTATTGC	59.255	27	257	TGCTGTAATATGATGTAGGGTGG	58.912	23	gagtaccctcACTTAATTCTATTGCTT	58.873	27	119
F01.PB2139	p1	(T)11	11	878	888	TGCTACACAAGACAGCGGAG	60.199	20	GGTACACATTCCCTGTGGAAA	59.703	21	261	ATGCTACACAAGACAGCGGA	59.47	20	GGTACACATTCCCTGTGGAAA	59.703	21	262	TGCTACACAAGACAGCGGAG	60.199	20	AAGGTACACATTCCCTGTGGA	59.318	21	263
F01.PB2141	p1	(A)12	12	782	793	--
F01.PB2149	p3	(ATT)5	15	809	823	GCAATGAGGTTCTTTGCTCA	59.002	20	TGAAATCTGCATAGTACAATGATCC	59.432	25	129	TCCCTCTAGAAGGGGTTTCTG	59.693	21	TGAAATCTGCATAGTACAATGATCC	59.432	25	221	GCAATGAGGTTCTTTGCTCA	59.002	20	TTGAAATCTGCATAGTACAATGATCC	60.585	26	130
F01.PB2160	c	(TGG)5acatta(TGG)5	36	565	600	TGGTTACAATGGTGGTGGTG	60.128	20	GTTTCCATTGTCGGAAGCAC	60.504	20	226	TGGTGGTTACAATGGTGGTG	60.128	20	GTTTCCATTGTCGGAAGCAC	60.504	20	229	AGGTTACGGTCATGGAGGTG	59.844	20	GTTTCCATTGTCGGAAGCAC	60.504	20	250
F01.PB2163	p1	(T)12	12	372	383	GCGAGAAGAGGAGGTGTGAA	60.533	20	CCCGAATAACGATATGCTCC	59.392	20	271	GATTGGCGAGAAGAGGAGGT	60.735	20	CCCGAATAACGATATGCTCC	59.392	20	276	GCCATGGATGTTGTTTATGC	58.849	20	AACCCATTTCCTGCTTCTCA	59.67	20	278
F01.PB2170	p1	(A)21	21	927	947	--
F01.PB2173	p1	(T)14	14	770	783	--
F01.PB2175	p2	(TC)6	12	170	181	AAAAGAAGGGGTTGGGATTG	60.159	20	GCTCCTTCAGGATACGCTTG	59.978	20	226	AAAAGAAGGGGTTGGGATTG	60.159	20	CCTTCTGCAAATCCTTGAGC	59.955	20	244	AAAAGAAGGGGTTGGGATTG	60.159	20	TGCAAATCCTTGAGCTCCTT	59.955	20	239
F01.PB2186	p3	(TTC)9	27	155	181	AGAGAATAAGCAACGAGCGG	59.615	20	GTGGGAGTAGAAAGTGGGCA	60.111	20	184	AGAGAATAAGCAACGAGCGG	59.615	20	TGTGGGAGTAGAAAGTGGGC	60.111	20	185	AGAGAATAAGCAACGAGCGG	59.615	20	CCATTTCACGGAAACCCTAA	59.795	20	280
F01.PB2189	p2	(CT)8	16	772	787	--
F01.PB2224	p3	(CAC)6	18	128	145	GGTCCCTAATGGCCTATGCT	60.307	20	ATTGGGTGTGGATGAGGGTA	60.05	20	205	GGTCCCTAATGGCCTATGCT	60.307	20	AGAATGGTAGACCGGGTGTG	59.844	20	266	GGTCCCTAATGGCCTATGCT	60.307	20	GGATAAGTGTGAACCGGTGG	60.232	20	241
F01.PB2229	p1	(A)11	11	78	88	TTCTCTCTTTCTCCTCCGAAAA	59.588	22	AGAAGCGAAAGCCATTGTGT	59.882	20	113	TTTCTCTCTTTCTCCTCCGAAA	59.588	22	AGAAGCGAAAGCCATTGTGT	59.882	20	114	TTCTCTCTTTCTCCTCCGAAAA	59.588	22	GATGTGCAAACGCATCAAAC	60.127	20	240
F01.PB2236	p1	(T)11	11	122	132	AGTGGCACCCTGAACTCAAT	59.579	20	AGCGGCTTTAATCGGATTTT	60.062	20	158	AGTGGCACCCTGAACTCAAT	59.579	20	ATCGGCTTTTCCACCTTTCT	60.074	20	230	AAAACAAAAACAGCCGTTGC	60.152	20	CACTAGCGGCTTTAATCGGA	60.356	20	222
F01.PB2250	p1	(A)12	12	172	183	TAAGGTGTGGCTGGCTTCTC	60.397	20	CTATGATACCTGCCGTGCCT	60.118	20	154	TAAGGTGTGGCTGGCTTCTC	60.397	20	CTCGCTATGATACCTGCCGT	60.257	20	158	TAAGGTGTGGCTGGCTTCTC	60.397	20	ACTCGCTATGATACCTGCCG	60.257	20	159
F01.PB2263	p1	(A)26	26	774	799	--
F01.PB2268	c	(CT)7cctatctt(TC)6	34	3	36	--
F01.PB2268	p1	(T)13	13	666	678	CCTGACGATATGCAGAGTGC	59.425	20	GAACAACACCCAGATCCAAAA	59.822	21	269	CCTGACGATATGCAGAGTGC	59.425	20	AGAACAACACCCAGATCCAAA	59.439	21	270	CCTGACGATATGCAGAGTGC	59.425	20	AAGAACAACACCCAGATCCAA	59.439	21	271
F01.PB2271	c*	(T)13(TG)6*	24	768	791	CTTCAGCCTTGGTGGGAATA	60.066	20	TGCAAAAGGCCATCATACAA	60.073	20	153	TCCATCACCTGTATGCCAAA	59.924	20	TGCAAAAGGCCATCATACAA	60.073	20	255	TTCCATCACCTGTATGCCAA	59.924	20	TGCAAAAGGCCATCATACAA	60.073	20	256
F01.PB2272	p1	(T)14	14	633	646	GCTTCTGCTGGTGTTTCCTC	59.997	20	CATAATCGGGTGCGAGAAAT	59.923	20	186	GCTTCTGCTGGTGTTTCCTC	59.997	20	CCGGCAACCCTAATCTATCA	59.916	20	204	TTCGTATGCTTCTGCTGGTG	60.011	20	CATAATCGGGTGCGAGAAAT	59.923	20	193
F01.PB2282	c	(TTG)5catctttctctctctatagtgattcaga(AG)7	57	12	68	--
F01.PB2288	p1	(A)12	12	389	400	CCTCCAAACACAAACCTCGT	60.005	20	TCTTGAACTGAAAAATAGGAAGCA	59.453	24	208	ACCTCCAAACACAAACCTCG	60.005	20	TCTTGAACTGAAAAATAGGAAGCA	59.453	24	209	TCCAAACACAAACCTCGTCA	60.128	20	TCTTGAACTGAAAAATAGGAAGCA	59.453	24	206
F01.PB2290	p1	(A)29	29	907	935	--
F01.PB2296	p1	(T)11	11	958	968	--
F01.PB2322	p3	(GGA)5	15	15	29	--
F01.PB2326	p3	(AGG)5	15	84	98	AACCCTGTAATTTTCGCCG	59.946	19	TGTTAGCTTGCGGAACATCA	60.401	20	230	AACCCTGTAATTTTCGCCG	59.946	19	CGGTTGGAGTGTTGAATGAA	59.541	20	133	AAACCCTGTAATTTTCGCCG	61.181	20	TGTTAGCTTGCGGAACATCA	60.401	20	231
F01.PB2328	p1	(A)21	21	850	870	CACCTTAATCAAACAAGGTGGTC	59.791	23	ggatgctGCAGAGTAATGGTT	59.212	21	241	TGATTTGAGATGGGTTTTGTTT	58.467	22	ggatgctGCAGAGTAATGGTT	59.212	21	206	CTGATTTGAGATGGGTTTTGTTT	59.403	23	ggatgctGCAGAGTAATGGTT	59.212	21	207
F01.PB2331	p3	(TGA)6	18	501	518	GATGAGCTATGCGAGAGGCT	59.706	20	TGTCTCCAAAAACCCAAAGG	59.942	20	243	TCAGATTACGCAAAGCAACG	60.014	20	GGGAAGGCACATCTAGAGCA	60.362	20	260	TCAGATTACGCAAAGCAACG	60.014	20	TGGGAAGGCACATCTAGAGC	60.362	20	261
F01.PB2341	p2	(CT)20	40	44	83	CGTTCATCAGATTCTTCGTCA	58.862	21	TGAGGAGATGATTTGGGAGG	60.003	20	183	CGTTCATCAGATTCTTCGTCA	58.862	21	CAAGAAGGATTTGTGTGCGA	59.84	20	104	CGTTCATCAGATTCTTCGTCA	58.862	21	TGGGTCAATTTCATTCGGTT	60.17	20	253
F01.PB2346	p1	(T)10	10	77	86	GGTTTTGCTCTTCTCCTCAATC	59.353	22	CGCCTTCTTCTTAATGGCAG	59.975	20	235	GGTTTTGCTCTTCTCCTCAATC	59.353	22	GTCTTTGGCCTGTGGAATGT	59.973	20	276	GGTTTTGCTCTTCTCCTCAATC	59.353	22	TGTCCTGATCTTCTTCGCCT	59.95	20	250
F01.PB2348	p3	(TGG)5	15	233	247	TTGGTCTATTGGCCATGGTT	60.192	20	TCAACAACCTCATTGTCGGA	60.088	20	201	GGCCATGGTTGTTCTCATTT	59.797	20	TCAACAACCTCATTGTCGGA	60.088	20	191	AAATGCAGTCCTCGTCCTTG	60.255	20	TCAACAACCTCATTGTCGGA	60.088	20	218
F01.PB2348	p3	(TGG)5	15	395	409	GGTCACTATGGAGGTGGTGG	60.238	20	CCTCTGCAAATACAACCGTG	59.195	20	251	GGTCACTATGGAGGTGGTGG	60.238	20	ACCTCTGCAAATACAACCGTG	60.045	21	252	GGTCACTATGGAGGTGGTGG	60.238	20	CCTCTGCAAATACAACCGTGT	60.045	21	251
F01.PB2348	p3	(TGG)5	15	705	719	AGTCACTACGGAGGTGGTGG	60.026	20	TCCATTGTCAGAAGCACCAT	59.09	20	108	CACGGTTGTATTTGCAGAGG	59.195	20	TTCCATTGTCAGAAGCACCA	60.24	20	209	CACGGTTGTATTTGCAGAGG	59.195	20	TTGTCAGAAGCACCATGTCC	59.682	20	204
F01.PB2352	p1	(A)12	12	29	40	GCCAATGATCAGAAGGTAGAAA	58.328	22	GTATGGAGTTCCGCGGTTTA	59.96	20	271	GCCAATGATCAGAAGGTAGAAAC	59.149	23	GTATGGAGTTCCGCGGTTTA	59.96	20	271	GCCAATGATCAGAAGGTAGAAA	58.328	22	GAGATGGTTGAGGAGGAACG	59.655	20	163
F01.PB2393	p3	(CTG)5	15	219	233	TCTTTGGATCCATGAGAGGG	60.003	20	AGGCCAAACAAAATCCACAC	59.836	20	176	GGATCCATGAGAGGGTGCTA	60.034	20	AGGCCAAACAAAATCCACAC	59.836	20	171	TCTTTGGATCCATGAGAGGG	60.003	20	AAGGCCAAACAAAATCCACA	60.344	20	177
F01.PB2401	p1	(A)20	20	751	770	--
F01.PB2403	p3	(TTC)5	15	105	119	CGTGCAAAAGGAAAAGGTTG	60.639	20	CTTGGCGTAGTAAAGCGAGG	60.032	20	261	CGTGCAAAAGGAAAAGGTTG	60.639	20	TTGGCGTAGTAAAGCGAGGT	59.904	20	260	CGTGCAAAAGGAAAAGGTTG	60.639	20	TGGCGTAGTAAAGCGAGGTT	59.904	20	259
F01.PB2403	p1	(T)10	10	696	705	TGGATTGGAAACTTGCATGA	60.049	20	CAAATTTGTTCCTATTCTTGGCTT	59.912	24	203	TGGATTGGAAACTTGCATGA	60.049	20	CAAATTTGTTCCTATTCTTGGC	57.823	22	203	TGGATTGGAAACTTGCATGA	60.049	20	CAAATTTGTTCCTATTCTTGGCT	58.747	23	203
F01.PB2412	p3	(GTG)5	15	352	366	AGCAATTGAAGGGATGAACG	60.074	20	CCACCATCTCCACCATAACC	60.05	20	219	TTTGTTACGTTTGCATCGGA	60.111	20	CCACCATCTCCACCATAACC	60.05	20	254	ATCGGAGCAATCGATGAAAG	60.177	20	CCACCATCTCCACCATAACC	60.05	20	240
F01.PB2419	p3	(GAT)5	15	116	130	AAAAGAAGATGAGCGGAGGG	60.703	20	GACCCATTCCATATTGTGCC	60.021	20	180	AAAAGAAGATGAGCGGAGGG	60.703	20	ATCACCACCTGAGGATCAGC	60.08	20	202	AAAAGAAGATGAGCGGAGGG	60.703	20	TCAGCTTGGGGTTGGTTTAG	60.103	20	157
F01.PB2437	p3	(CCA)6	18	188	205	CTCTGAGTTCGACCGCTACC	60.012	20	CACCACCATATGGCCTAACC	60.074	20	173	CTCTGAGTTCGACCGCTACC	60.012	20	TCCACCACTTCAACCCTCTC	60.088	20	135	TGGAGTTAGAAGGGAGCCAA	59.807	20	CACCACCATATGGCCTAACC	60.074	20	200
F01.PB2441	p1	(A)20	20	768	787	TTTTGTATTGGCTTTGTTGTGT	57.312	22	TCTTTTTCGCATCAATTAACCA	59.603	22	166	TTTTGTATTGGCTTTGTTGTGT	57.312	22	TCTCGTTTACTTTTCCGCAT	57.515	20	205	TTTTGTATTGGCTTTGTTGTGT	57.312	22	ATCTCGTTTACTTTTCCGCA	57.515	20	206
F01.PB2445	p1	(T)10	10	685	694	ACATTAACTCAAGTCGCCCG	60.132	20	TCACAAGCAAGAGCATTACCA	59.478	21	141	AGTCGCGGTTCGACATTAAC	60.14	20	TCACAAGCAAGAGCATTACCA	59.478	21	153	GTCGCGGTTCGACATTAACT	60.14	20	TCACAAGCAAGAGCATTACCA	59.478	21	152
F01.PB2452	c	(TTA)5tttgtttttgtttttctggtgttaattttatga(T)12	60	710	769	GCATGCAAATGGTGAAACAC	59.979	20	AAAAGCCTGACTGAAACAAAAA	58.102	22	181	GCATGCAAATGGTGAAACAC	59.979	20	CCAAAAGCAAATACAGAAAAGG	58.008	22	154	ACAAGCATGCAAATGGTGAA	60.119	20	AAAAGCCTGACTGAAACAAAAA	58.102	22	185
F01.PB2456	p1	(T)30	30	780	809	TTGAAGCGCCATGTCTCTAA	59.566	20	TGAAATTCAAATCCAATCAAGG	58.919	22	257	TTGAAGCGCCATGTCTCTAA	59.566	20	CTGAAATTCAAATCCAATCAAGG	59.83	23	258	TTGAAGCGCCATGTCTCTAA	59.566	20	TGAAATTCAAATCCAATCAAGGA	60.64	23	257
F01.PB2457	p6	(AATCCG)5	30	85	114	TCCGTCACATACACACAGCA	59.732	20	AGACCTAGGGAACCGTCGAT	59.957	20	108	TCCGTCACATACACACAGCA	59.732	20	ACGAATGACAGGCCAGAAGT	59.727	20	217	TCCGTCACATACACACAGCA	59.732	20	TGCAGACCCAACGACATAAG	59.716	20	265
F01.PB2465	p1	(A)54	54	862	915	--
F01.PB2468	p3	(TCA)7	21	200	220	GCAGCGTTTTCATCTCCTTC	59.962	20	TTCGGTTTGGAGAAATGGAG	60.044	20	196	GCAGCGTTTTCATCTCCTTC	59.962	20	GTTCGGTTTGGAGAAATGGA	59.91	20	197	CCAAACTTCGCTTCTTCCAC	59.853	20	GAAGTTGGAGAGTGAAGCGG	59.989	20	135
F01.PB2472	p5	(TTTTA)5	25	753	777	TACACGAAACCAAACGGTCA	60.004	20	TTTCTACAACAGGTTGTTCAGCAT	60.095	24	207	ACCAAACGGTCAACTTGAGG	60.005	20	TTTCTACAACAGGTTGTTCAGCAT	60.095	24	199	CGAAACCAAACGGTCAACTT	60.008	20	TTTCTACAACAGGTTGTTCAGCAT	60.095	24	203
F01.PB2486	p2	(AT)10	20	476	495	ACCGCTCTTTGATTCCAATG	60.074	20	CCAACGACATGAATCAATCC	58.772	20	269	ACCGCTCTTTGATTCCAATG	60.074	20	ACCAACGACATGAATCAATCC	59.667	21	270	CGCTCTTTGATTCCAATGCT	60.352	20	CCAACGACATGAATCAATCC	58.772	20	267
F01.PB2491	p1	(T)10	10	483	492	CAACAATTTCTCCATGCATCC	60.324	21	CTTGAGTCTTGATCCCAATGAA	59.17	22	156	CAACAATTTCTCCATGCATCC	60.324	21	TTCTTGAGTCTTGATCCCAATG	59.17	22	158	CAACAATTTCTCCATGCATCC	60.324	21	TTGAGTCTTGATCCCAATGAA	58.131	21	155
F01.PB2497	p1	(A)10	10	790	799	CAAGGCAACAAAACCAAACA	59.603	20	TGTAATGAACAATGAACGCAG	57.304	21	274	CAAGGCAACAAAACCAAACA	59.603	20	TGTAATGAACAATGAACGCAGT	58.227	22	274	CAAGGCAACAAAACCAAACA	59.603	20	ATGTAATGAACAATGAACGCAG	57.717	22	275
F01.PB2505	p1	(A)10	10	632	641	CACCAAAGGCAACAATAGCA	59.729	20	TCTCAAAAATAGATAGTAATCCTCGG	58.445	26	248	GCACACCAAAGGCAACAATA	59.59	20	TCTCAAAAATAGATAGTAATCCTCGG	58.445	26	251	CACCAAAGGCAACAATAGCA	59.729	20	GTCTCAAAAATAGATAGTAATCCTCGG	59.13	27	249
F01.PB2517	p1	(T)10	10	465	474	CCGTTTGTTCCCGTTTAGAA	59.968	20	ACACACGGTCTGTGTTGAGG	59.623	20	212	CCGTTTGTTCCCGTTTAGAA	59.968	20	CACACGGTCTGTGTTGAGGT	59.623	20	211	CCGTTTGTTCCCGTTTAGAA	59.968	20	AGGGCAAAATAGGGAAAAGC	59.572	20	253
F01.PB2526	p3	(AAT)5	15	11	25	--
F01.PB2549	p2	(AG)8	16	33	48	--
F01.PB2557	p3	(GGT)7	21	559	579	CTCCTCCAAAGGACGCATAG	59.83	20	GGACGGAAACAAAACTCAGAA	59.205	21	143	CGCTATGACTCCTCCAAAGG	59.83	20	GGACGGAAACAAAACTCAGAA	59.205	21	151	TCCTCCTCGACAACCAAGAC	60.238	20	GGACGGAAACAAAACTCAGAA	59.205	21	255
F01.PB2571	p3	(CAT)5	15	177	191	TCATCGTTCATCAAAGCTTCC	60.207	21	AACCTGCGACAGCAAAGAGT	60.058	20	272	TCATCGTTCATCAAAGCTTCC	60.207	21	AAAGAGTGCCAAGAAACGGA	59.853	20	259	TCATCGTTCATCAAAGCTTCC	60.207	21	TAAGGGCTTGAAGATGGCAC	60.214	20	120
F01.PB2584	p3	(TCA)6	18	77	94	AAAGAAAAACACTTTGTCTGTTCAA	58.522	25	GAGTGAGGGGTGGAAGATGA	60.048	20	232	AAAGAAAAACACTTTGTCTGTTCAA	58.522	25	TGGTTGTTTGGATGGTGAGA	59.935	20	137	AAAGAAAAACACTTTGTCTGTTCAA	58.522	25	ACGGTGGAGATTGGTGGTAG	59.844	20	183
F01.PB2590	p1	(T)10	10	726	735	CAGTGCTTGGTTTTGAGGGT	60.149	20	GGAGGCTGTTGCTGAATCTC	59.957	20	251	GTTGCTCGTTAGCGGATCAT	60.243	20	GGAGGCTGTTGCTGAATCTC	59.957	20	217	CTTGTTGCTCGTTAGCGGAT	60.407	20	GGAGGCTGTTGCTGAATCTC	59.957	20	220
F01.PB2592	p1	(T)11	11	475	485	CGTGCTCCTTTCGTCATTTT	60.249	20	TCAGAGCCCACAACCTTCAT	60.656	20	217	AGTAGCGTGCTCCTTTCGTC	59.644	20	TCAGAGCCCACAACCTTCAT	60.656	20	222	CGTGCTCCTTTCGTCATTTT	60.249	20	ATTCAGAGCCCACAACCTTC	59.141	20	219
F01.PB2598	c	(T)16acagtattgagttttttt(TA)6	46	643	688	TGGTTCACTCTTCGCTGATG	59.984	20	TTTCTCAAACAGCAGAGCCA	59.716	20	215	TCGGCAAATCCCAATTTTAC	59.773	20	TTTCTCAAACAGCAGAGCCA	59.716	20	171	TTCGGCAAATCCCAATTTTA	60.254	20	TTTCTCAAACAGCAGAGCCA	59.716	20	172
F01.PB2613	p3	(TAC)5	15	550	564	CACATGTGCTGGTTCTGGTC	60.162	20	TTACAAGCAATGCCAACCAA	60.111	20	218	CACATGTGCTGGTTCTGGTC	60.162	20	TACAAGCAATGCCAACCAAA	60.111	20	217	CACATGTGCTGGTTCTGGTC	60.162	20	CTTACAAGCAATGCCAACCA	59.729	20	219
F01.PB2614	p2	(TC)7	14	23	36	--
F01.PB2614	p1	(T)10	10	385	394	GCTGGTGCTCACCTACATCA	59.862	20	TCACGCATCACATATCAAAACA	59.999	22	200	CATTCATTCGGCGGATATTT	59.757	20	TCACGCATCACATATCAAAACA	59.999	22	182	CATTCGGCGGATATTTCATC	60.255	20	TCACGCATCACATATCAAAACA	59.999	22	178
F01.PB2618	p3	(CAT)5	15	25	39	CAGGCAGTAGAAATCGCAGA	59.174	20	GCATGGTATGCAGCAGCTAA	60.006	20	176	ACAGGCAGTAGAAATCGCAGA	60.03	21	GCATGGTATGCAGCAGCTAA	60.006	20	177	CAGGCAGTAGAAATCGCAGA	59.174	20	TGAAGGCAGTCAGCATGGTA	60.413	20	188
F01.PB2625	p1	(A)13	13	787	799	--
F01.PB2635	p2	(AT)10	20	644	663	GTGACTGCTGGCATGAAGAA	59.992	20	ACAACAAGATCCAAAGGCCA	60.495	20	199	CTGCTGGCATGAAGAAAACA	59.988	20	ACAACAAGATCCAAAGGCCA	60.495	20	195	ACCATTTTATCCGAGGGGTC	60.017	20	ACAACAAGATCCAAAGGCCA	60.495	20	229
F01.PB2639	p3	(ACA)6	18	173	190	CACATGAAGCACCAAGAGGA	59.831	20	CCAAGGAGGAGCATAATGGA	60.029	20	249	TCACATGAAGCACCAAGAGG	59.831	20	CCAAGGAGGAGCATAATGGA	60.029	20	250	CACATGAAGCACCAAGAGGA	59.831	20	TCCAAGGAGGAGCATAATGG	60.029	20	250
F01.PB2640	p1	(T)10	10	862	871	--
F01.PB2652	p3	(ACA)5	15	417	431	TCAAGCTGCAATAACAACGC	60.021	20	TGGCAAATGGCTATTGATGA	60.035	20	107	ATGGGAACGTGTCAAGGAAG	59.966	20	TGGCAAATGGCTATTGATGA	60.035	20	275	TCAAGCTGCAATAACAACGC	60.021	20	TAGCAGAAAACATTTGGCCC	60.074	20	141
F01.PB2657	p2	(GA)6	12	48	59	CACCCAAATTTTCCACATCC	60.029	20	AGCTTAGCGTGCACCTTGAT	60.044	20	117	CCACCCAAATTTTCCACATC	60.029	20	AGCTTAGCGTGCACCTTGAT	60.044	20	118	CACCCAAATTTTCCACATCC	60.029	20	TTCCTAGATCCAAACCACGC	60.074	20	246
F01.PB2669	p1	(T)12	12	890	901	GCTTTTCAGGAGTGGTTTTTG	58.869	21	TCACAAGCATTCATTATCACCA	59.041	22	162	TGCTTTTCAGGAGTGGTTTTT	58.869	21	TCACAAGCATTCATTATCACCA	59.041	22	163	TGCTTTTCAGGAGTGGTTTTT	58.869	21	CACAAGCATTCATTATCACCAAA	59.882	23	162
F01.PB2675	c	(TC)7cttagcttcgtgacggtaatggtatcat(TC)6agctttgcgaactcgtttctccttc(T)10	89	354	442	ATTGAGATTCGACGGTGGAG	60.073	20	TTTGCACAAATATCGAGGGG	60.827	20	177	CGATGATGATGATGGACGAC	59.882	20	TTTGCACAAATATCGAGGGG	60.827	20	233	ATTGAGATTCGACGGTGGAG	60.073	20	GGACGGTTCACAAAAATCTCA	59.963	21	158
F01.PB2681	p3	(AAT)6	18	797	814	--
F01.PB2690	p1	(T)10	10	638	647	--
F01.PB2692	c	(T)11agaactaatttttaacttctttttaattaaataattgtaaggttgtaataatttagcaacgttatcgtttgatgaacaactttg(T)18	113	495	607	CCTTGAATTCTCCGAACGAC	59.67	20	GCAGGGAAAAAGTTTACCGTTTA	60.689	23	268	ACCTTGAATTCTCCGAACGA	59.67	20	GCAGGGAAAAAGTTTACCGTTTA	60.689	23	269	TTCTCCGAACGACAGATTCA	59.369	20	GCAGGGAAAAAGTTTACCGTTTA	60.689	23	261
F01.PB2695	p3	(GAT)8	24	202	225	GGATGGTGATGTTGGTGATG	59.611	20	CCAAAAGATTGTGCTTTCCC	59.546	20	267	CAGATTCAATTTGCAATGGCT	60.089	21	CCAAAAGATTGTGCTTTCCC	59.546	20	244	AAGGATGGTGATGTTGGTGA	58.774	20	CCAAAAGATTGTGCTTTCCC	59.546	20	269
F01.PB2695	p1	(T)10	10	690	699	--
F01.PB2702	p1	(A)45	45	847	891	--
F01.PB2724	p1	(T)10	10	765	774	AGCGTGAAGGAATGTATGGC	60.103	20	AGCAATGCTGGTTCTGGTTT	59.74	20	260	GCGTGAAGGAATGTATGGCT	60.103	20	AGCAATGCTGGTTCTGGTTT	59.74	20	259	TGGCTGAGACTCGAGAGGTT	60.135	20	AGCAATGCTGGTTCTGGTTT	59.74	20	244
F01.PB2744	p1	(T)10	10	805	814	CCGCACTTGCATGTATTGTT	59.614	20	GGCTGGATTTCGCATAAAAA	60.04	20	203	AATTTTACCCGCACTTGCAT	59.479	20	GGCTGGATTTCGCATAAAAA	60.04	20	211	CCGCACTTGCATGTATTGTT	59.614	20	ATGGCTGGATTTCGCATAAA	60.424	20	205
F01.PB2749	p3	(CAT)5	15	274	288	ACTGGCCGGGTTAAAGAGAT	59.962	20	AGAGACGCTTGACAGGGAAA	59.989	20	161	ACTGGCCGGGTTAAAGAGAT	59.962	20	TGTTTGATGCGAGTGGAGAG	59.984	20	189	ACTGGCCGGGTTAAAGAGAT	59.962	20	GAGCTTCACCAATCCTGCTC	59.957	20	220
F01.PB2764	p1	(T)10	10	376	385	GGATACTTTCTTCAACGGCG	59.708	20	TTCAAGCAAAGATGATGAAAATG	59.244	23	224	GGATACTTTCTTCAACGGCG	59.708	20	TCAAGCAAAGATGATGAAAATG	57.899	22	223	GGATACTTTCTTCAACGGCG	59.708	20	CAATTCAAGCAAAGATGATGAA	57.899	22	227
F01.PB2766	p3	(AAT)7	21	338	358	GCTGAGAATGATGGATGCAA	59.763	20	CCCATCACAAATCCAAAACA	59.222	20	280	GTGACAGTGGAAGTCACCCC	60.421	20	CCCATCACAAATCCAAAACA	59.222	20	213	GTGACAGTGGAAGTCACCCC	60.421	20	CACCCATCACAAATCCAAAA	59.222	20	215
F01.PB2769	p1	(T)10	10	47	56	CACACACCCATACCCTCCTT	59.697	20	AGAGGTGGAAAAGTGGGAGG	60.48	20	105	TCACACACCCATACCCTCCT	60.238	20	AAAAGAGGTGGAAAAGTGGGA	59.963	21	109	TCTTTTCACACACCCATACCC	59.703	21	TGGAAAAGTGGGAGGAGATG	60.042	20	106
F01.PB2782	p1	(A)33	33	665	697	TGCCTAGTGCTGTTGCTCTC	59.344	20	GGCTGTGCCTAATTCAGAAAG	58.986	21	130	TGCCTAGTGCTGTTGCTCTC	59.344	20	AGGCTGTGCCTAATTCAGAAA	58.986	21	131	TGCCTAGTGCTGTTGCTCTC	59.344	20	GGCTGTGCCTAATTCAGAAA	57.971	20	130
F01.PB2784	p3	(GAA)5	15	606	620	AAGCACCTTATGCTGCCAAG	60.407	20	CGTCATTCTCATCATGCACC	60.08	20	153	GGTAAAGCAGCTGGAGCAAA	60.523	20	CGTCATTCTCATCATGCACC	60.08	20	199	AAAGCACCTTATGCTGCCAA	60.772	20	CGTCATTCTCATCATGCACC	60.08	20	154
F01.PB2786	p2	(CT)6	12	33	44	TCACAACAAGTATTCTTGGTCTCTC	58.884	25	ACTTTGAGGGAGGTGCAACA	60.69	20	233	TCACAACAAGTATTCTTGGTCTCTC	58.884	25	TGGCATCACCACCAACATAA	60.79	20	196	TCACAACAAGTATTCTTGGTCTCTC	58.884	25	TTGGCATCACCACCAACATA	60.79	20	197
F01.PB2797	p1	(A)10	10	579	588	GCTTTGGTTGAGGATGAGGA	60.195	20	CAATGATATGATGCAATCCCA	59.201	21	277	GCTTTGGTTGAGGATGAGGA	60.195	20	ACAATGATATGATGCAATCCCA	60.045	22	278	AGCTTTGGTTGAGGATGAGG	59.284	20	CAATGATATGATGCAATCCCA	59.201	21	278
F01.PB2805	p3	(TGA)5	15	500	514	TTTCGAGTTGTCAGCCTGTG	60.025	20	CAACAATAGCCGGACGTTTT	59.996	20	255	TTTCGAGTTGTCAGCCTGTG	60.025	20	TTTGATCAAGGGAAGATGCC	60.014	20	174	CCTGGTGATGGTAGCGAAAT	59.955	20	CAACAATAGCCGGACGTTTT	59.996	20	226
F01.PB2810	p1	(A)42	42	945	986	--
F01.PB2818	p3	(GAT)8	24	616	639	AGGTTTTCAACAATCCGCAC	59.978	20	TGAGGTGGCAGCCTAGTACC	60.277	20	264	ACAATCCGCACCGGTTAATA	60.209	20	TGAGGTGGCAGCCTAGTACC	60.277	20	255	AAGGTTTTCAACAATCCGCA	60.481	20	TGAGGTGGCAGCCTAGTACC	60.277	20	265
F01.PB2821	p1	(T)12	12	304	315	AACTAATACCAAAGAGGGTGAGC	57.938	23	TGATTTTTCAACAACTTCTGCAA	59.787	23	276	CAAAGAGGGTGAGCTAGCTATACAA	60.316	25	TGATTTTTCAACAACTTCTGCAA	59.787	23	267	TTAACTAATACCAAAGAGGGTGAGC	59.198	25	TGATTTTTCAACAACTTCTGCAA	59.787	23	278
F01.PB2832	p3	(CAT)5	15	296	310	ACTGGCCGGGTTAAAGAGAT	59.962	20	AGAGACGCTTGACAGGGAAA	59.989	20	161	ACTGGCCGGGTTAAAGAGAT	59.962	20	TGTTTGATGCGAGTGGAGAG	59.984	20	189	ACTGGCCGGGTTAAAGAGAT	59.962	20	GAGCTTCACCAATCCTGCTC	59.957	20	220
F01.PB2840	p3	(CCA)5	15	556	570	TCTACCACTCACCACCACCA	59.997	20	GCATGGCTTTCTTTGCTTTC	59.967	20	237	AGTGCACACCTACCCTCACC	60.033	20	GCATGGCTTTCTTTGCTTTC	59.967	20	266	ACCAGTGCACACCTACCCTC	60.033	20	GCATGGCTTTCTTTGCTTTC	59.967	20	269
F01.PB2845	p2	(TC)6	12	12	23	--
F01.PB2849	p3	(TTC)5	15	776	790	ACGCCTTCCTCTCCCTCTAC	59.84	20	GGAAATCGCAGATGAGCTTC	59.923	20	126	ACGCCTTCCTCTCCCTCTAC	59.84	20	TTTGTGGAAATCGCAGATGA	60.197	20	131	ACGCCTTCCTCTCCCTCTAC	59.84	20	TTGTGGAAATCGCAGATGAG	59.799	20	130
F01.PB2850	p1	(T)16	16	554	569	CCTCCAACTGTAGCAGAGCC	60.012	20	CCAGCTCACAAAGATGCTCA	60.136	20	255	ATTGGTTGGTGGTTGTGGAT	59.95	20	CCAGCTCACAAAGATGCTCA	60.136	20	122	GGAAAATTGGTTGGTGGTTG	60.066	20	CCAGCTCACAAAGATGCTCA	60.136	20	127
F01.PB2852	p2	(TA)10	20	523	542	CATCACTCTTCCCCCTCTCA	60.191	20	CAGCAATGCTTCAACAGGTG	60.449	20	271	CACTCTTCCCCCTCTCATCA	60.191	20	CAGCAATGCTTCAACAGGTG	60.449	20	268	CCTCTCATCAAATCCCAACC	59.336	20	CAGCAATGCTTCAACAGGTG	60.449	20	258
F01.PB2853	p1	(T)11	11	713	723	AGCGTGAAGGAATGTATGGC	60.103	20	AGCAATGCTGGTTCTGGTTT	59.74	20	262	GCGTGAAGGAATGTATGGCT	60.103	20	AGCAATGCTGGTTCTGGTTT	59.74	20	261	TGGCTGAGACTCGAGAGGTT	60.135	20	AGCAATGCTGGTTCTGGTTT	59.74	20	246
F01.PB2854	p1	(T)14	14	856	869	GCTGGTGAATTCAAAAAGGC	59.691	20	GCGAGAGTACATGCGATTCA	59.979	20	215	TGTTCCATATCTGTGGCTTCC	59.947	21	GCGAGAGTACATGCGATTCA	59.979	20	152	GGGAGCAATGACAAGAAACAA	60.103	21	GCGAGAGTACATGCGATTCA	59.979	20	275
F01.PB2862	p1	(A)12	12	592	603	--
F01.PB2863	c	(T)10cattttttattattacaaaatcagttgaatataataattag(T)12	63	832	894	--
F01.PB2871	p1	(T)10	10	708	717	TTGTGGTGTTTGGATTGGAC	59.241	20	TTTCTGTTTTTCCTGATCCCA	59.532	21	173	ATCATCGGTTTTCGCCTTC	60.029	19	TTTCTGTTTTTCCTGATCCCA	59.532	21	240	ATCATCGGTTTTCGCCTTC	60.029	19	TTCTGTTTTTCCTGATCCCAA	59.532	21	239
F01.PB2879	p3	(AAC)5	15	24	38	GCTCCATGACATGACAACAA	58.019	20	AATTCAATTGCTCCGACGAC	60.081	20	266	GCTCCATGACATGACAACAA	58.019	20	GCTTGAGAGGCGGGTACATA	60.235	20	189	TGCTCCATGACATGACAACAA	61.146	21	AATTCAATTGCTCCGACGAC	60.081	20	267
F01.PB2901	p1	(A)12	12	780	791	--
F01.PB2903	p1	(T)16	16	560	575	TGCTCAACATGAATTTTCGG	59.664	20	AATCATTCATTGTTCCACATCTT	57.476	23	171	GAGGTTCCATTTCAGTTCGG	59.526	20	TTTCTAATCATTCATTGTTCCACA	58.543	24	217	AGGTTCCATTTCAGTTCGGA	59.526	20	TTTCTAATCATTCATTGTTCCACA	58.543	24	216
F01.PB2926	p1	(T)12	12	514	525	AAGAGTGATGGATTGACGCC	60.081	20	ATTACTTCCTCCAGCCCGTT	59.962	20	188	AAAAGGATCGTGAAAGGGCT	60.074	20	TTCGCATCCCTACACATCAA	60.073	20	186	AAGAGTGATGGATTGACGCC	60.081	20	TTCGCATCCCTACACATCAA	60.073	20	133
F01.PB2929	p2	(TG)6	12	516	527	CTTTGCACTGCCCTTAAAGC	60.018	20	AAGAAATCAAGAATATTGCAACAAC	57.941	25	221	ACTCCCTTGTTGCACCCTAA	59.592	20	AAGAAATCAAGAATATTGCAACAAC	57.941	25	276	TTGTGGATTGAACAACTCTGGT	59.496	22	CCACAATTTTATTTGAACAAAAACC	59.924	25	243
F01.PB2930	p2	(CT)6	12	50	61	ACACAATTCAATTCTTCAAAAGC	57.504	23	CTGGCACCTTGGTCGATAAT	59.955	20	233	ACACAATTCAATTCTTCAAAAGC	57.504	23	AAGACCTCGCAACAATCCTG	60.255	20	250	ACACAATTCAATTCTTCAAAAGC	57.504	23	CCACCCACTTTCCATCTTTG	60.345	20	211
F01.PB2933	p1	(A)29	29	653	681	--
F01.PB2934	p3	(ATA)5	15	660	674	AGCCATGAAGTTCCAACCAC	59.973	20	CAAAAGAAATCAAGAAGCACCA	59.379	22	247	CTTGATTGCTGAAACCACCA	59.691	20	CAAAAGAAATCAAGAAGCACCA	59.379	22	279	GAAGCCATGAAGTTCCAACC	59.532	20	CAAAAGAAATCAAGAAGCACCA	59.379	22	249
F01.PB2938	c	(CT)6(AT)6ctatatc(TA)7	45	44	88	TTGTTCTCCAAGTTCTCTCTCTCA	59.677	24	GTGTGAAAACGAGCCATTGA	59.697	20	177	TGTTCTCCAAGTTCTCTCTCTCA	58.321	23	GTGTGAAAACGAGCCATTGA	59.697	20	176	TCAAAACCAATACTTGTTCTCCAA	59.913	24	CGAGCCATTGAAGAGTTTTTG	59.869	21	181
F01.PB2940	p1	(A)10	10	60	69	TTCCTGTAATCAATCAGAAAAATCA	59.08	25	ACATGCCATCTTGTTCCTCC	59.934	20	122	TTCCTGTAATCAATCAGAAAAATCA	59.08	25	GGACATGCCATCTTGTTCCT	59.934	20	124	TTCCTGTAATCAATCAGAAAAATCA	59.08	25	CATGCCATCTTGTTCCTCCT	60.073	20	121
F01.PB2952	c	(A)24tatacgtttgttgtattgaaagagaatagctgagtagaagaatccaaacaaaggttgacaaaaatacttt(A)10	104	631	734	--
F01.PB2981	p1	(A)13	13	798	810	TTGTGGTATTGGGGGTGTTT	59.948	20	GACAAACCAAATACATTCCATACTTTT	59.861	27	219	TTTGTGGTATTGGGGGTGTT	59.948	20	GACAAACCAAATACATTCCATACTTTT	59.861	27	220	TGTTTTGTGGTATTGGGGGT	59.948	20	GACAAACCAAATACATTCCATACTTTT	59.861	27	223
F01.PB2984	p1	(T)10	10	575	584	GCCGTTGCAATCAATGAACT	61.043	20	TCTTTTTGATCAACTTGAAGGGA	60.095	23	255	CCGTTGCAATCAATGAACTT	58.625	20	TCTTTTTGATCAACTTGAAGGGA	60.095	23	254	GCCGTTGCAATCAATGAACT	61.043	20	TCTTTTTGATCAACTTGAAGGG	58.352	22	255
F01.PB2985	p3	(GAT)5	15	596	610	ACACGAGTGTATCACGCCAG	59.776	20	TAGAGTGCGGTGAACAACCA	60.301	20	275	ACACGAGTGTATCACGCCAG	59.776	20	TCAATTTTGCGATGCAGTCT	59.425	20	144	CAAACATTGCAGTCACACGA	59.298	20	TTTGGCCACCCTATAATCCA	60.146	20	107
F01.PB2986	p2	(TA)7	14	545	558	CTACCCGCTCCAACAAGGT	60.119	19	TGAGACAAGGACATGCACAA	58.784	20	272	CTACCCGCTCCAACAAGGT	60.119	19	GTGAGACAAGGACATGCACAA	59.742	21	273	CTACCCGCTCCAACAAGGTT	61.414	20	TGAGACAAGGACATGCACAA	58.784	20	272
F01.PB3002	p1	(T)13	13	861	873	--
F01.PB3015	c	(GA)6agagagagaa(AG)11	44	30	73	AATTTCCATTTTGTTAGTTCCATTT	58.435	25	CCTCCATTTCTTCAATCCGA	60.006	20	278	ATTTCCATTTTGTTAGTTCCATTT	57.249	24	CCTCCATTTCTTCAATCCGA	60.006	20	277	AATTTCCATTTTGTTAGTTCCATT	57.249	24	CCTCCATTTCTTCAATCCGA	60.006	20	278
F01.PB3016	p1	(T)10	10	472	481	CCGTTTGTTCCCGTTTAGAA	59.968	20	ACACACGGTCTGTGTTGAGG	59.623	20	212	CCGTTTGTTCCCGTTTAGAA	59.968	20	CACACGGTCTGTGTTGAGGT	59.623	20	211	CCGTTTGTTCCCGTTTAGAA	59.968	20	AGGGCAAAATAGGGAAAAGC	59.572	20	253
F01.PB3017	p1	(T)11	11	808	818	GGCGAGGGTGAAAGTAATCA	60.074	20	CACAGCAAGGGTCATTATCCA	60.899	21	102	GGCGAGGGTGAAAGTAATCA	60.074	20	ACAGCAAGGGTCATTATCCA	58.019	20	101	GGCGAGGGTGAAAGTAATCA	60.074	20	TTGTAACACAGCAAGGGTCA	57.736	20	108
F01.PB3023	p2	(AC)6	12	1	12	--
F01.PB3023	c	(A)10taatattataatggtaaagaatctat(A)10	46	392	437	CTGTCAGGAGGAGGATAGCG	59.966	20	TAGAGCAGCTGAGCGACAAA	60.035	20	269	CTGTCAGGAGGAGGATAGCG	59.966	20	TTAGAGCAGCTGAGCGACAA	60.035	20	270	GCCGTATCTGTCAGGAGGAG	59.827	20	TAGAGCAGCTGAGCGACAAA	60.035	20	276
F01.PB3046	p1	(A)14	14	31	44	AAAAAGAAAGGAGCTCATCAGAA	58.705	23	GTAGCGAAGGTCATTTCCCC	60.826	20	192	AAAAAGAAAGGAGCTCATCAGAA	58.705	23	CAGTTCTGCATTATCGGGTG	59.148	20	225	AAAAAGAAAGGAGCTCATCAGAAG	59.583	24	GTAGCGAAGGTCATTTCCCC	60.826	20	192
F01.PB3061	p1	(A)29	29	827	855	CTCCGTCGTTACCGTTGATT	59.993	20	GGCATTCTAAAGACATGTGGG	59.443	21	252	TTCTCTCCGTCGTTACCGTT	59.734	20	GGCATTCTAAAGACATGTGGG	59.443	21	256	TTTCTCTCCGTCGTTACCGT	59.734	20	GGCATTCTAAAGACATGTGGG	59.443	21	257
F01.PB3072	p3	(ATA)5	15	110	124	ATCAACGCAGAGTACATGGG	58.597	20	AGACGGTTCAGCTTCAAGGA	59.989	20	191	ATCAACGCAGAGTACATGGG	58.597	20	CGGTTCAGCTTCAAGGAAAG	59.986	20	188	ATCAACGCAGAGTACATGGG	58.597	20	ATCTTCGGAAAACACCAACG	59.971	20	153
F01.PB3073	p1	(A)34	34	654	687	TGCCTAGTGCTGTTGCTCTC	59.344	20	GCACGCTGTAAATTCAACAGAA	60.305	22	153	TTTGCCTAGTGCTGTTGCTC	59.224	20	GCACGCTGTAAATTCAACAGAA	60.305	22	155	TGCCTAGTGCTGTTGCTCTC	59.344	20	ctgaaaAATAATGCACGCTG	57.083	20	165
F01.PB3080	c	(A)31tactctg(A)26tgat(A)31	99	718	816	TTTCGGACATCAAAATGCAA	60.051	20	caattcaggacataAAATTTCCA	58.055	23	196	TGTTTTTCCGCTTTTTGCTT	59.868	20	caattcaggacataAAATTTCCA	58.055	23	214	GCTTTTTGCTTTCGGACATC	59.829	20	caattcaggacataAAATTTCCA	58.055	23	205
F01.PB3081	c	(T)11acttgtaaatgtaattcgaaaatatgtttgttggattatttttatataccagttattatgtatacttgatgc(A)10	93	718	810	TGTGCTGCCATAAGCCTGTA	60.423	20	tcTTATGCGTGTTTGGAGTTTT	58.811	22	226	TGTGCTGCCATAAGCCTGTA	60.423	20	CGTGTTTGGAGTTTTATTTTGGA	60.25	23	219	TGTGCTGCCATAAGCCTGTA	60.423	20	GCGTGTTTGGAGTTTTATTTTG	58.721	22	220
F01.PB3082	p1	(T)12	12	62	73	AGTGGCACCCTGAACTCAAT	59.579	20	AGCGGCTTTAATCGGATTTT	60.062	20	141	AGTGGCACCCTGAACTCAAT	59.579	20	ATCGGCTTTTCCACCTTTCT	60.074	20	213	CAGATAACAGGAACCCGTCG	60.508	20	AGCGGCTTTAATCGGATTTT	60.062	20	162
F01.PB3087	p2	(CT)9	18	45	62	AACGCTCCGTTACTTTTTGC	59.406	20	TTTACTGGATTTTCCGGTGG	59.795	20	118	AACGCTCCGTTACTTTTTGC	59.406	20	GATTTTCCGGTGGATAACGA	59.762	20	111	AACGCTCCGTTACTTTTTGC	59.406	20	TTACTGGATTTTCCGGTGGA	60.301	20	117
F01.PB3087	p1	(A)10	10	733	742	CGGTATTCATGGATCGGATT	59.605	20	CAACTTACAATCCACAACAATCG	59.433	23	234	CGGTATTCATGGATCGGATT	59.605	20	ACAACTTACAATCCACAACAATCG	60.202	24	235	CAATGATTGGTGTTAGGTGGG	60.096	21	CAACTTACAATCCACAACAATCG	59.433	23	157
F01.PB3112	p1	(A)14	14	587	600	--
F01.PB3131	p1	(A)10	10	221	230	AAAATAAAATCTTGCTTCCGCA	60.095	22	GTCTCCTCCAAATTCACGGA	60.05	20	185	AAATAAAATCTTGCTTCCGCA	58.884	21	GTCTCCTCCAAATTCACGGA	60.05	20	184	AAAATAAAATCTTGCTTCCGCA	60.095	22	CCTTACCTGCAATAAGGCCA	60.089	20	241
F01.PB3136	p3	(TTG)5	15	447	461	CAATGTTTCGTTTTTGCAGC	59.349	20	GATTGAGCCGTGTAGCCAAT	60.103	20	236	CAATGTTTCGTTTTTGCAGC	59.349	20	TTCATCACCACAACCACCAC	60.27	20	208	CAATGTTTCGTTTTTGCAGC	59.349	20	ACAGATTGAGCCGTGTAGCC	60.285	20	239
F01.PB3141	p1	(A)10	10	141	150	CCCCAAAACCATTCATTCAC	60.029	20	TGGGTGTTGGGTTTGGTAAC	60.508	20	123	ACCCCAAAACCATTCATTCA	60.029	20	GTGGGTGTTGGGTTTGGTAA	60.508	20	125	ACCCCAAAACCATTCATTCA	60.029	20	TGGGTGTTGGGTTTGGTAAC	60.508	20	124
F01.PB3151	p3	(GTG)5	15	128	142	GGGAGAGAGGGGATAGAGGA	59.588	20	GGTTCTCTCACTTCCAACGC	59.851	20	239	GGGATAGGGAGAGAGGGGAT	60.613	20	GGTTCTCTCACTTCCAACGC	59.851	20	245	AAGGGATAGGGAGAGAGGGG	60.768	20	GGTTCTCTCACTTCCAACGC	59.851	20	247
F01.PB3152	p2	(TA)6	12	588	599	TTGCTTGTGCAAAGTGGTTC	59.888	20	GCCTTCTTTGAATCCAAACCT	59.585	21	209	GCTTGTGCAAAGTGGTTCAA	59.888	20	GCCTTCTTTGAATCCAAACCT	59.585	21	207	ATTGCTTGTGCAAAGTGGTTC	60.169	21	GCCTTCTTTGAATCCAAACCT	59.585	21	210
F01.PB3157	p2	(TC)7	14	45	58	CACTCACACGATCTCATTGACTC	59.784	23	ATCATATGCCGTCGAGGTTC	59.923	20	273	CACTCACACGATCTCATTGACTC	59.784	23	AGAGACTCTTTCAGCGCCAG	59.891	20	228	CACTCACACGATCTCATTGACTC	59.784	23	TCTTGTGAGCGACGATGAAG	60.136	20	184
F01.PB3164	p3	(AAC)5	15	99	113	TTAACGCCTCTTCCACAACC	60.11	20	GTCTAAGCTTGAGCGGGATG	59.978	20	229	TTAACGCCTCTTCCACAACC	60.11	20	CTAAGCTTGAGCGGGATGAG	60.11	20	227	TTAACGCCTCTTCCACAACC	60.11	20	CCGCGTAGGAGCATTGTTAT	60.117	20	132
F01.PB3170	p3	(GAT)5	15	495	509	TGGAAGATGGGAAGATGGAG	60.003	20	TGGCATCCAAAGCAATTACA	60.073	20	217	TGGAAGATGGGAAGATGGAG	60.003	20	TGATGGCATAGCAACAAGGA	60.22	20	144	TGGAAGATGGGAAGATGGAG	60.003	20	TTGATGGCATAGCAACAAGG	59.688	20	145
F01.PB3173	p1	(A)13	13	719	731	--
F01.PB3176	p1	(A)10	10	34	43	CAAACAACTTTTTCAAAACGCA	60.176	22	CAAGAAGCTTTGTTGGCTGA	59.195	20	218	CAAACAACTTTTTCAAAACGCA	60.176	22	GCAAGAAGCTTTGTTGGCTG	61.08	20	219	CAAACAACTTTTTCAAAACGCA	60.176	22	GGCTGAAAGAACAAGACATGG	59.726	21	204
F01.PB3177	p2	(TA)6	12	544	555	--
F01.PB3182	p1	(T)55	55	219	273	ACCTGCTGACGAATGTCGAT	60.688	20	TTGAATTCCATCAAGCTCCC	60.014	20	240	TGCAAATGGCTACGATGACT	59.301	20	TTGAATTCCATCAAGCTCCC	60.014	20	273	CTGCAAATGGCTACGATGAC	59.301	20	TTGAATTCCATCAAGCTCCC	60.014	20	274
F01.PB3186	p3	(TTA)5	15	869	883	GCATGGAAGAGGTGACACAA	59.682	20	ggttGGTAAAATCAAACCCC	58.136	20	244	GCATGGAAGAGGTGACACAA	59.682	20	ggttGGTAAAATCAAACCCCT	59.101	21	244	GGTACTTGGCATGGAAGAGG	59.55	20	ggttGGTAAAATCAAACCCC	58.136	20	252
F01.PB3187	c	(T)11aatcttcaatttgtgatgcatgcaac(ATGT)5	57	549	605	ATCCCATTGGTTCTCCTTCC	60.133	20	TTTGCATGTGAACAACAACAGA	60.195	22	220	ATCCCATTGGTTCTCCTTCC	60.133	20	TTGCATGTGAACAACAACAGA	58.744	21	219	ATCCCATTGGTTCTCCTTCC	60.133	20	TTTTGCATGTGAACAACAACAG	59.673	22	221
F01.PB3206	p1	(T)13	13	462	474	TGCACCTTGTAGAGTGCCTG	60.049	20	ATATTTTGGCATCCCTTCCC	59.984	20	232	AGAAGTGGCTGTTAGCAGGG	59.496	20	ATATTTTGGCATCCCTTCCC	59.984	20	183	AGTGGTGTTGCACTCGAGAA	59.467	20	ATATTTTGGCATCCCTTCCC	59.984	20	199
F01.PB3207	p3	(ACT)5	15	228	242	CGAGCCTGAAACTGTTGAGA	59.161	20	AGAGGCGTGCACTCTTGTTT	60.058	20	274	CGAGCCTGAAACTGTTGAGA	59.161	20	AGGCGTGCACTCTTGTTTTT	59.92	20	272	GCGAGCCTGAAACTGTTGAG	61.116	20	AGAGGCGTGCACTCTTGTTT	60.058	20	275
F01.PB3207	p3	(CAC)5	15	500	514	CCCCTCATGTGTGCAACTTA	59.566	20	ATGCGTGCATGCGATATAAA	60.088	20	271	CCCCTCATGTGTGCAACTTA	59.566	20	AATGCGTGCATGCGATATAA	60.088	20	272	CCCCTCATGTGTGCAACTTA	59.566	20	TCCCCTCATCATCAACACAA	59.893	20	112
F01.PB3208	p1	(T)10	10	437	446	TTCCGATTTGGATTTTCGAC	59.878	20	CCATTCAACAATCGCCATAA	59.377	20	247	CCTAGGGTTCCGATTTGGAT	60.145	20	CCATTCAACAATCGCCATAA	59.377	20	254	ATGCTTGCTGATTTTCTGGG	60.214	20	CCATTCAACAATCGCCATAA	59.377	20	127
F01.PB3212	p3	(TCT)6	18	82	99	CCACAAATTGCAACCTTCCT	59.971	20	TTGCTCTGTAGCATCAACGG	60.011	20	219	CCACAAATTGCAACCTTCCT	59.971	20	GGGTGTGGTGATAATGGGAG	60.05	20	120	CCACAAATTGCAACCTTCCT	59.971	20	GATGGATTTTCTGGGTGTGG	60.173	20	132
F01.PB3224	c	(T)10gtttttttttattttgtagataattcttttttgaga(T)10	56	601	656	GAGAAACAACCGAAGCGGTA	60.249	20	TCCAAATTTCAATCTAAATCTAAAGAA	58.097	27	198	GGTAGTGCCGGAGTTGAGAA	60.255	20	TCCAAATTTCAATCTAAATCTAAAGAA	58.097	27	182	AGTTCGATTCCGGAGTAGGG	60.455	20	TCCAAATTTCAATCTAAATCTAAAGAA	58.097	27	146
F01.PB3225	p1	(T)12	12	363	374	GGTAGCGGTCCGAATTACCT	60.34	20	CCAAACCAGCAACCTCGTAT	59.993	20	164	AGGGTAGCGGTCCGAATTAC	60.34	20	CCAAACCAGCAACCTCGTAT	59.993	20	166	GGTAGCGGTCCGAATTACCT	60.34	20	AAACCAGCAACCTCGTATGC	60.14	20	162
F01.PB3226	p3	(TCT)5	15	292	306	GCATCTCTCACGGGATTCAT	60.042	20	GGCACGGAGTCTGTGAGATT	60.269	20	215	CACTCGTTGGAATCTCCTCC	59.655	20	AGGCACGGAGTCTGTGAGAT	59.866	20	173	GACTCGGCTACCAGTCCTCA	60.408	20	AGGCACGGAGTCTGTGAGAT	59.866	20	125
F01.PB3227	p1	(T)14	14	640	653	--
F01.PB3233	p3	(TCA)5	15	573	587	TGGAGGGTAATAGTGGCAGTG	60.001	21	TTGTTGGTCACGTGGTCTGT	60.047	20	123	CACTGGAGGGTAATAGTGGCA	60.001	21	TTGTTGGTCACGTGGTCTGT	60.047	20	126	CACTGGAGGGTAATAGTGGCA	60.001	21	TCAATCACTTCCGTCCATCA	60.048	20	103
F01.PB3250	p3	(CTT)6	18	139	156	GGCGAGAATTGAGGAAAACA	60.192	20	CTCGACTGGGAAATCGAGAG	59.943	20	240	CACCCTAAACCCCATTCTCA	59.784	20	CGACGAGTCATCCTCTCCTC	59.945	20	179	CACCCTAAACCCCATTCTCA	59.784	20	CTCGACTGGGAAATCGAGAG	59.943	20	204
F01.PB3258	p2	(CT)8	16	79	94	CAGGATTCCCAACTCCAAAA	59.903	20	GAAAAATTGAAAGCCCACCA	59.916	20	112	CAGGATTCCCAACTCCAAAA	59.903	20	TGGAAAAATTGAAAGCCCAC	59.916	20	114	CAGGATTCCCAACTCCAAAA	59.903	20	AATTGAAAGCCCACCAGCTA	59.708	20	108
F01.PB3261	p1	(T)10	10	601	610	--
F01.PB3282	p3	(AGA)7	21	416	436	AAGCCAAACTTGGAGCTTGA	59.993	20	TACGTATCAGAGCGACACCG	59.888	20	181	AAGCCAAACTTGGAGCTTGA	59.993	20	TATCAGAGCGACACCGACAC	59.862	20	177	AAGCCAAACTTGGAGCTTGA	59.993	20	GTATCAGAGCGACACCGACA	59.862	20	178
F01.PB3284	p3	(CCT)8	24	129	152	TGCAAGTGGTTCGTGTGAAT	60.16	20	CGCTTTTCCCAAATAAACCA	59.937	20	222	TGCAAGTGGTTCGTGTGAAT	60.16	20	CAGTCCGCTTTTCCCAAATA	60.067	20	227	TGCAAGTGGTTCGTGTGAAT	60.16	20	ATCTCCCATCATCACTTCCG	59.886	20	203
F01.PB3286	c	(TGG)5acatta(TGG)5	36	758	793	GGTGGACGTCACTATGGAGG	60.386	20	AATCAAACTCGGCACCACAT	60.384	20	240	TGGTGGTGGACGTCACTATG	60.44	20	AATCAAACTCGGCACCACAT	60.384	20	244	CGTCACTATGGAGGTGGACA	59.545	20	AATCAAACTCGGCACCACAT	60.384	20	234
F01.PB3298	p1	(T)13	13	867	879	ACTCCAAACAAGCGCAGAGT	60.058	20	TCTTAGCATTATAGGTGAGTATTGCTT	58.261	27	167	ACTCCAAACAAGCGCAGAGT	60.058	20	TTAGCATTATAGGTGAGTATTGCTTT	57.068	26	165	AGGAAACAGGCCTGCAATTA	59.708	20	TCTTAGCATTATAGGTGAGTATTGCTT	58.261	27	229
F01.PB3320	p3	(AAC)5	15	53	67	GAAATCCGCAAAACAACACC	60.352	20	CAAAGGGACCAGATTGTGCT	60.111	20	186	CCGCAAAACAACACCAACTA	59.627	20	AGGGACCAGATTGTGCTTTG	60.111	20	178	CCGCAAAACAACACCAACTA	59.627	20	CAAAGGGACCAGATTGTGCT	60.111	20	181
F01.PB3332	p1	(A)112	112	589	700	--
F01.PB3337	p3	(TGA)9	27	407	433	CCTTTTTCACCACCTGGAAA	59.942	20	AATGATGGGAGGAAGAGGGT	59.755	20	249	CCTTTTTCACCACCTGGAAA	59.942	20	ATGATGGGAGGAAGAGGGTT	59.755	20	248	CCTTTTTCACCACCTGGAAA	59.942	20	AAATGATGGGAGGAAGAGGG	60.264	20	250
F01.PB3339	p2	(TA)6	12	186	197	GACCACTTGTCATCCCCATC	60.184	20	GGAAGGCTGGAAAACAAAGA	59.288	20	253	TCTTCACGCCAACACCTAAA	59.317	20	TGGGATTTGAATGTCAACCA	59.75	20	267	TTCTTCACGCCAACACCTAA	59.317	20	TGGGATTTGAATGTCAACCA	59.75	20	268
F01.PB3347	p1	(A)170	170	635	804	--
F01.PB3349	p3	(TCA)5	15	321	335	CGGCTGATCAACTTTTCCAT	60.074	20	ACAAGACGGAAACGAAAACG	60.147	20	176	TCCTTCGGCTGATCAACTTT	59.813	20	AGACGGAAACGAAAACGATG	60.11	20	178	CTCCTTCACATCCTCCCTCA	60.191	20	AGACGGAAACGAAAACGATG	60.11	20	274
F01.PB3351	p2	(AG)7	14	22	35	--
F01.PB3370	p1	(A)32	32	719	750	--
F01.PB3383	p1	(A)24	24	778	801	--
F01.PB3392	p1	(T)15	15	383	397	CTTTGTTGGATGGTGGCTTT	59.971	20	TGGTTTTCTCTTTACAAACAATTGAG	59.975	26	162	GAGAATAGTGGCGATGGGAA	60.036	20	TGGTTTTCTCTTTACAAACAATTGAG	59.975	26	250	CTTTGTTGGATGGTGGCTTT	59.971	20	CAAATAAATTAATTCAAACATTCCCC	60.078	26	225
F01.PB3420	p1	(T)10	10	599	608	AGTGTGAGCAACCACTGTGC	59.948	20	GGAACAAAATTGGCACAACC	60.214	20	208	TCAAGAGGGCTTTTCTTGGA	59.926	20	GGAACAAAATTGGCACAACC	60.214	20	228	AGCCATGGGTATGGTGTCAT	60.081	20	GGAACAAAATTGGCACAACC	60.214	20	247
F01.PB3421	p1	(T)14	14	519	532	TATCTCTATGGCGGGACGAG	60.192	20	GGGAAGGAAAGGATTGTTCA	58.956	20	249	TATCTCTATGGCGGGACGAG	60.192	20	AGGGAAGGAAAGGATTGTTCA	59.926	21	250	TAAGACCACCAACCAAGGGA	60.345	20	GGGAAGGAAAGGATTGTTCA	58.956	20	185
F01.PB3437	p3	(TGG)5	15	477	491	TGCCAAGTATGGCCACTATG	59.566	20	TTCCATTGTCAGAAGCACCA	60.24	20	104	GGTGGTGGACATGGAGTTGT	60.701	20	TTCCATTGTCAGAAGCACCA	60.24	20	166	GTCACTATGGTGGTGGTGGA	59.234	20	TTGTCAGAAGCACCATGTCC	59.682	20	172
F01.PB3438	c	(A)50g(A)30g(A)56	138	611	748	--
F01.PB3441	p2	(CT)7	14	29	42	--
F01.PB3442	p1	(T)10	10	248	257	CCCTGGCTCTGTTGTCATTT	60.111	20	AAAAGTCTCTGCAACGGCAT	59.882	20	228	CCCTGGCTCTGTTGTCATTT	60.111	20	CCGTAAGTCCTAAAACCGCA	60.124	20	273	CCCTGGCTCTGTTGTCATTT	60.111	20	TAAAAGTCTCTGCAACGGCA	59.609	20	229
F01.PB3442	p1	(A)22	22	647	668	--
F01.PB3444	p2	(TC)6	12	63	74	CCTTTCTTGTAGCAGCCAGC	60.154	20	AATGAAATCTGAATTGCCGC	60.045	20	239	CCTTTCTTGTAGCAGCCAGC	60.154	20	AATCTGAATTGCCGCATAGG	60.06	20	234	GCGCAGTATTCATCCTCTCC	59.803	20	AATGAAATCTGAATTGCCGC	60.045	20	257
F01.PB3448	p3	(TTA)5	15	712	726	--
F01.PB3453	p1	(A)11	11	252	262	TGGAAAATTGGAGGGATGAG	59.864	20	CGACTCGCTTCTAGCCATCT	59.74	20	158	TTGGAAAATTGGAGGGATGA	60.244	20	TCCTTCACTCGGATCTCCAC	60.199	20	185	TTGGAAAATTGGAGGGATGA	60.244	20	CGACTCGCTTCTAGCCATCT	59.74	20	159
F01.PB3457	p1	(T)10	10	277	286	TTTAAGCAATGGCTCGCACT	60.905	20	GCAGCGTAACCTCGTCTGTT	60.462	20	204	TAAGCAATGGCTCGCACTTT	60.905	20	GCAGCGTAACCTCGTCTGTT	60.462	20	202	TTAAGCAATGGCTCGCACTT	60.905	20	GCAGCGTAACCTCGTCTGTT	60.462	20	203
F01.PB3468	p4	(TTAA)7	28	514	541	CAAACTGCCCAAGACCTCAT	60.111	20	AAGTAGGGTCCACCTTGACG	59.062	20	214	TGGTTAACACGGCAAAGTCA	60.149	20	AAGTAGGGTCCACCTTGACG	59.062	20	120	TGGACAAAGCTGTGGATGAA	60.24	20	AAGTAGGGTCCACCTTGACG	59.062	20	276
F01.PB3469	p3	(GAT)6	18	128	145	ACTCGGAGCTCAATTCTCCA	59.95	20	CGGCTCTTCATCAGAGCTTC	60.24	20	263	ACTCGGAGCTCAATTCTCCA	59.95	20	TCGGCTCTTCATCAGAGCTT	60.24	20	264	TATTTCCGATGACTCGGAGC	60.177	20	TCGGCTCTTCATCAGAGCTT	60.24	20	275
F01.PB3475	p1	(T)14	14	860	873	--
F01.PB3491	p3	(CAC)5	15	216	230	CCTTCCGATTACGCTCCATA	60.053	20	TTTCTTTCCCATTTGCCAAG	60.046	20	206	CCTTCCGATTACGCTCCATA	60.053	20	CCCATTTGCCAAGAACATCT	59.933	20	199	CCTCAAGTCCAACCTACCGA	60.103	20	TTTCTTTCCCATTTGCCAAG	60.046	20	269
F01.PB3497	p1	(A)12	12	12	23	--
F01.PB3503	p1	(T)10	10	591	600	AGAGAGGGAAGAGCAGAGGG	60.088	20	TTGAAAATGAACAAAATTGACAAAA	59.799	25	244	GCCACCTTCCAAGATGAAGA	60.195	20	TTGAAAATGAACAAAATTGACAAAA	59.799	25	142	AGAGAGGGAAGAGCAGAGGG	60.088	20	TGAAAATGAACAAAATTGACAAAA	58.613	24	243
F01.PB3522	p1	(A)30	30	869	898	--
F01.PB3524	p1	(T)10	10	414	423	TTGGGTTTGGTGGAGAAAAA	60.314	20	GGAATTCCCCCTTAAAAACAA	59.195	21	247	TTTGGGTTTGGTGGAGAAAA	60.314	20	GGAATTCCCCCTTAAAAACAA	59.195	21	248	GTTTTTGGGTTTGGTGGAGA	59.807	20	GGAATTCCCCCTTAAAAACA	57.898	20	251
F01.PB3531	p1	(A)10	10	79	88	TACATGGGGTATCACGCAGA	59.948	20	TGTCGACTCAATTGGGCATA	60.073	20	167	TACATGGGGTATCACGCAGA	59.948	20	TGCTTTCAACATTGGGACAA	60.088	20	202	TACATGGGGTATCACGCAGA	59.948	20	AGACGAAGTGTGGCAGGAAT	59.727	20	270
F01.PB3531	p1	(A)10	10	929	938	TGGCTTACACACGCAGGTAG	59.928	20	TTTCAAAATTGATTTGTCTCTTGG	59.536	24	103	TTGGCTTACACACGCAGGTA	60.316	20	TTTCAAAATTGATTTGTCTCTTGG	59.536	24	104	TGGCTTACACACGCAGGTAG	59.928	20	TTCAAAATTGATTTGTCTCTTGG	58.286	23	102
F01.PB3540	p2	(CT)11	22	14	35	--
F01.PB3540	c	(A)11g(A)26	38	868	905	CAATTCGAGTCGCTTCTCATC	59.97	21	tcttaacttAGTGTATCAACGCAGA	57.476	25	166	ACAATTCGAGTCGCTTCTCA	58.597	20	tcttaacttAGTGTATCAACGCAGA	57.476	25	167	GACAATTCGAGTCGCTTCTCA	60.532	21	tcttaacttAGTGTATCAACGCAGA	57.476	25	168
F01.PB3543	p3	(ATG)5	15	204	218	AGAGCCACAAAACGTGTTCC	60.156	20	AAGCACTCTTTACCGCATCTG	59.531	21	112	AGAGCCACAAAACGTGTTCC	60.156	20	AGCACTCTTTACCGCATCTG	58.132	20	111	AGAGCCACAAAACGTGTTCC	60.156	20	CACTCTTTACCGCATCTGCT	58.132	20	109
F01.PB3544	p1	(T)11	11	592	602	AACCAGGCAAGATGATCAGG	60.073	20	gcccACAACCTCATAGATGC	60.492	20	275	GAGGAAACCAGGCAAGATGA	60.195	20	gcccACAACCTCATAGATGC	60.492	20	280	CGTGCTCCTTTCGTCATTTT	60.249	20	gcccACAACCTCATAGATGC	60.492	20	211
F01.PB3546	p3	(ATG)6	18	254	271	TCACCTCAAAGGGTGGTTTC	59.943	20	TTGAAGGAATGAGTTTGCCA	59.247	20	159	TCACCTCAAAGGGTGGTTTC	59.943	20	TTGAAGGAATGAGTTTGCCAC	60.103	21	159	TCACCTCAAAGGGTGGTTTC	59.943	20	GAAGGAATGAGTTTGCCACAA	60.103	21	157
F01.PB3551	p1	(A)29	29	744	772	TGCTTGAACCAAGATCCTCC	60.195	20	TGTCTCCTTTCTCCTTCACCTC	59.856	22	182	CCAAGATCCTCCTCCCCTTA	60.393	20	TGTCTCCTTTCTCCTTCACCTC	59.856	22	174	TGCTTGAACCAAGATCCTCC	60.195	20	cctTGTCTCCTTTCTCCTTCA	58.51	21	185
F01.PB3556	p2	(CT)6	12	170	181	CACAAACCACTCACCACCAA	60.454	20	TTGGCTGCCATACAATGAAA	60.073	20	111	CACAAACCACTCACCACCAA	60.454	20	TGGTTGTGATCATCAGCGTT	60.12	20	258	CACAAACCACTCACCACCAA	60.454	20	AAATCGATCGGCTACTCGAA	59.807	20	131
F01.PB3558	p1	(T)13	13	589	601	CAAATGGACCTGATCCAATACA	59.685	22	CCTAAAAACTTGATTTACAACAAAAA	57.314	26	274	CCAAATGGACCTGATCCAATAC	60.431	22	CCTAAAAACTTGATTTACAACAAAAA	57.314	26	275	CAAATGGACCTGATCCAATACA	59.685	22	CCTAAAAACTTGATTTACAACAAAAAG	58.129	27	274
F01.PB3559	p1	(A)25	25	722	746	ATGGCGAAGTCATTTGGTGT	60.384	20	caaattccTTCACCCATTTCA	59.787	21	194	GGCGAAGTCATTTGGTGTTC	60.504	20	caaattccTTCACCCATTTCA	59.787	21	192	TGGCGAAGTCATTTGGTGT	60.104	19	caaattccTTCACCCATTTCA	59.787	21	193
F01.PB3561	p1	(T)12	12	454	465	GATAGTCCGGGCAAAGTTCA	60.074	20	TGCATTCTGCAAAATCTCACTT	59.889	22	219	ATAGATGCATTTGGGGCAAG	59.923	20	TGCATTCTGCAAAATCTCACTT	59.889	22	265	TTGCCTCCTAAATCAATGGG	59.894	20	TGCATTCTGCAAAATCTCACTT	59.889	22	191
F01.PB3564	p1	(T)10	10	546	555	TGCCTTATGGACGAAATCAA	59.112	20	CCTCATCTCATAAAATGGGCA	59.908	21	235	TTGCCTTATGGACGAAATCA	59.112	20	CCTCATCTCATAAAATGGGCA	59.908	21	236	TGCCTTATGGACGAAATCAA	59.112	20	TCATCTCATAAAATGGGCACC	59.776	21	233
F01.PB3565	p1	(A)20	20	885	904	--
F01.PB3576	p3	(TCT)6	18	442	459	GGAAACACCAACACCGATTC	60.218	20	TTTTGGTTGAGGCTTTGGTC	60.088	20	142	GGAAACACCAACACCGATTC	60.218	20	GTGCATTTTTGGTTGAGGCT	60.118	20	148	GGAAACGGAAACACCAACAC	60.255	20	TTTTGGTTGAGGCTTTGGTC	60.088	20	148
F01.PB3579	p3	(GTG)6	18	654	671	CGTTTAGAACGAGATCGCAG	58.675	20	TATATCAGCCGCCACAAAAA	59.169	20	255	TCGCAGTTTGAGATAATGGATG	60.096	22	CATGAGTCCATGTCCCCTCT	59.92	20	280	CGCAGTTTGAGATAATGGATGA	60.096	22	CATGAGTCCATGTCCCCTCT	59.92	20	279
F01.PB3595	p1	(T)18	18	868	885	ACAGAAGGCTGCAAAGCAAT	60.022	20	GGACATCCATCAGTAACAACCA	59.717	22	197	TACAGAAGGCTGCAAAGCAA	59.752	20	GGACATCCATCAGTAACAACCA	59.717	22	198	TTGCTACAGAAGGCTGCAAA	59.752	20	GGACATCCATCAGTAACAACCA	59.717	22	202
F01.PB3623	p1	(T)10	10	773	782	--
F01.PB3625	p1	(T)13	13	414	426	TGAGCAGTGGAATGTGCTTC	59.992	20	AAATCCAGAGGTTTCCATGC	58.984	20	213	TGAGCAGTGGAATGTGCTTC	59.992	20	AAATCCAGAGGTTTCCATGCT	59.954	21	213	TGAGCAGTGGAATGTGCTTC	59.992	20	AATCCAGAGGTTTCCATGCTT	59.954	21	212
F01.PB3627	p1	(A)15	15	655	669	ATCGACAGAAACATGGGGAG	59.927	20	CACATCTCTAAAGTTCAACGCAA	59.455	23	270	CAGAAACATGGGGAGGTTGT	59.82	20	CACATCTCTAAAGTTCAACGCAA	59.455	23	265	ACAGAAACATGGGGAGGTTG	59.82	20	CACATCTCTAAAGTTCAACGCAA	59.455	23	266
F01.PB3631	p3	(TCG)5	15	92	106	AAAAACCATCTCGCATCACC	59.939	20	AGAGGTAGAACAGGCGCGTA	60.037	20	186	CTCTCGATCTCGACCGATTC	59.91	20	AGAGGTAGAACAGGCGCGTA	60.037	20	164	AAAAACCATCTCGCATCACC	59.939	20	GCTCCATTGCTCTTCTTTCG	60.096	20	138
F01.PB3638	p3	(TGG)5	15	234	248	TTGGTCTATTGGCCATGGTT	60.192	20	TCAACAACCTCATTGTCGGA	60.088	20	202	GGCCATGGTTGTTCTCATTT	59.797	20	TCAACAACCTCATTGTCGGA	60.088	20	192	AAATGCAGTCCTCGTCCTTG	60.255	20	TCAACAACCTCATTGTCGGA	60.088	20	219
F01.PB3638	p3	(TGG)5	15	396	410	TCCGACAATGAGGTTGTTGA	60.088	20	AGTGACTACCACCACCTCCG	60.026	20	280	TCCGACAATGAGGTTGTTGA	60.088	20	ACCACCACCTCCGTAGTGAC	59.883	20	273	CCGACAATGAGGTTGTTGAA	59.541	20	ACCACCACCTCCGTAGTGAC	59.883	20	272
F01.PB3638	p3	(TGG)5	15	576	590	GTGGTGGTGGTCATGGTGTA	60.138	20	TTCCATTGTCAGAAGCACCA	60.24	20	222	AGTCACTACGGAGGTGGTGG	60.026	20	TCCATTGTCAGAAGCACCAT	59.09	20	108	TCACTACGGAGGTGGTGGTAG	60.036	21	TTCCATTGTCAGAAGCACCA	60.24	20	107
F01.PB3647	p1	(A)12	12	802	813	--
F01.PB3649	p3	(TCT)5	15	125	139	TGGAGTTTACCATGGTGGTG	59.262	20	CCTCCGGCTACACACGTAAT	60.015	20	249	TGGAGTTTACCATGGTGGTG	59.262	20	GCAGCTTCTTCCCTTCATTG	59.955	20	137	TGGAGTTTACCATGGTGGTG	59.262	20	TTACGAACCTTGGAAGCCAC	60.11	20	198
F01.PB3658	p3	(CAA)5	15	87	101	CAAAACAAAAACCTTTTCAATCC	58.974	23	CGTTGTTGGGTTCGTTTTCT	60.008	20	217	CAAAACAAAAACCTTTTCAATCC	58.974	23	TGAGCTTCGAGTGTTGGTTG	60.025	20	120	CCATAATTCATTTCTCAAATTCCC	59.928	24	CGTTGTTGGGTTCGTTTTCT	60.008	20	255
F01.PB3659	p3	(CAA)6	18	127	144	CCGAACCAAATAAAAGTCACAA	59.03	22	GCGTGGTGAAGGAAGAGAAG	59.989	20	152	CCGAACCAAATAAAAGTCACAA	59.03	22	AGCGTGGTGAAGGAAGAGAA	59.989	20	153	CCGAACCAAATAAAAGTCACAA	59.03	22	TTTGGGGAGGTTGATGATGT	60.173	20	206
F01.PB3659	p3	(CAA)9	27	382	408	CGCTGAAACAGCAAAACAAA	60.029	20	TGAAACCAGATTGGTTGGGT	60.21	20	131	CGCTGAAACAGCAAAACAAA	60.029	20	AGTCGAGGATGCTTGGTGAC	60.269	20	251	CGCTGAAACAGCAAAACAAA	60.029	20	GGATGCTTGGTGACAGAACA	59.682	20	245
F01.PB3664	p3	(GAG)5	15	406	420	AGCACCACAAACACAACCAA	60.049	20	AGCATGGAGTGTCGGAAATC	60.081	20	194	AAGCACCACAAACACAACCA	60.049	20	AGCATGGAGTGTCGGAAATC	60.081	20	195	CAAGCACCACAAACACAACC	60.049	20	AGCATGGAGTGTCGGAAATC	60.081	20	196
F01.PB3665	p1	(T)10	10	762	771	TGCAGAAGATAGCAATGTTGG	58.931	21	CGAGAAAGAGCACATTTCAAGA	59.632	22	268	CTGCAGAAGATAGCAATGTTGG	59.904	22	CGAGAAAGAGCACATTTCAAGA	59.632	22	269	TCGAAATCTGCAGAAGATAGCA	60.117	22	CGAGAAAGAGCACATTTCAAGA	59.632	22	276
F01.PB3677	c	(T)11ctaatttgcttttgaagaaaaagc(T)12	47	107	153	GCTAGCAAAACAGCAACACC	58.582	20	AGCAGCGAAACGAGAGGTTA	60.154	20	252	AGCTAGCAAAACAGCAACACC	59.576	21	AGCAGCGAAACGAGAGGTTA	60.154	20	253	GCTAGCAAAACAGCAACACC	58.582	20	GCCAACTTGCAACCATATCA	59.548	20	174
F01.PB3678	p2	(CT)7	14	40	53	TCAAACGGTGACACAAACAAA	60.035	21	GGTTCGATTGAGGTGATTGG	60.317	20	136	TCAAACGGTGACACAAACAAA	60.035	21	GGGTTCGATTGAGGTGATTG	60.317	20	137	TCAAACGGTGACACAAACAAA	60.035	21	GTTAATAGCGTTCGGGTTCG	59.609	20	150
F01.PB3679	p1	(A)44	44	792	835	TGCCCAGCTAATTTGGTTTT	59.586	20	CGACGAGTTATTATCAAACGCA	60.15	22	138	TGTTAAGTGGTAATGCCCAGC	60.011	21	CGACGAGTTATTATCAAACGCA	60.15	22	151	ATGCCCAGCTAATTTGGTTTT	59.857	21	CGACGAGTTATTATCAAACGCA	60.15	22	139
F01.PB3682	c	(CT)21(TC)41	124	14	137	--
F01.PB3695	p3	(ACT)5	15	208	222	CCCTAAACCCTCTTCTTCCG	60.061	20	GCCAAATGCTCATCCAAACT	60.081	20	231	CCCTAAACCCTCTTCTTCCG	60.061	20	AGCCAAATGCTCATCCAAAC	60.081	20	232	CAAAACATTCCAACCCCATC	60.029	20	TGAATCTGAGGTGGAGGAGG	60.191	20	276
F01.PB3699	p1	(A)10	10	24	33	ATTCAGTTCAATCGCAAAAAG	57.064	21	AACACCGCGAGTTTCTTCAT	59.74	20	224	ATTCAGTTCAATCGCAAAAAG	57.064	21	TCACGGATCACGTTTTCAAG	59.691	20	256	ATTCAGTTCAATCGCAAAAAG	57.064	21	CACGGATCACGTTTTCAAGA	59.691	20	255
F01.PB3700	p1	(A)19	19	921	939	GCCTTTCGCAGTTGAAGGTA	60.386	20	TGTTACCAAAACAAAAGAAAACCA	59.831	24	110	GCCTTTCGCAGTTGAAGGTA	60.386	20	ACCAAAACAAAAGAAAACCAGA	57.829	22	106	TAGTCTGTGTGCCTTTCGCA	60.596	20	TGTTACCAAAACAAAAGAAAACCA	59.831	24	120
F01.PB3702	p1	(T)11	11	803	813	GGATGAAGTGGGAGTTGGAA	59.903	20	CAACAACCATTAATATTTTCACGTTC	59.953	26	187	GAACGGAAGTGGAAGTGGAA	60.088	20	CCACTTATCAATTACAACAACAACC	58.833	25	126	CTGATCTTGCGAGAGTGACG	59.726	20	CAACAACCATTAATATTTTCACGTTC	59.953	26	237
F01.PB3703	p3	(TTG)6	18	390	407	TGAAGTCTGTGCCTGTGGTT	59.31	20	TGAGAAACACTCTTTTTCCCTATCA	60.488	25	264	ACTTTGCGTGAAGTCTGTGC	59.09	20	TGAGAAACACTCTTTTTCCCTATCA	60.488	25	272	GCCTGTGGTTATTGTGATGC	59.005	20	TGAGAAACACTCTTTTTCCCTATCA	60.488	25	254
F01.PB3703	p1	(T)10	10	525	534	--
F01.PB3716	p2	(AT)7	14	727	740	--
F01.PB3723	p3	(AAC)6	18	256	273	CATCCAAAACCACAACCACA	60.255	20	CTTCTCCAACACAAACCGCT	60.291	20	177	CCACAACCACAACAACAACC	59.745	20	CTTCTCCAACACAAACCGCT	60.291	20	168	CCAAAACCACAACCACAACA	60.292	20	CTTCTCCAACACAAACCGCT	60.291	20	174
F01.PB3723	p3	(TTC)5	15	664	678	TCGGTTTTTGAGAGTGTTTTGA	59.763	22	CAATGGATTCTCTATCTTTCTCTCA	58.129	25	275	TCGGTTTTTGAGAGTGTTTTGA	59.763	22	AACAATGGATTCTCTATCTTTCTCTCA	60.041	27	277	TTGAAGATGGTTGAAGATGGAA	59.546	22	CAATGGATTCTCTATCTTTCTCTCA	58.129	25	257
F01.PB3729	p4	(CATC)5	20	8	27	--
F01.PB3730	p1	(A)103	103	617	719	--
F01.PB3737	p3	(GCT)7	21	42	62	GCTGTTCCTACAAAAACACCG	59.663	21	ACCCGAGTCATTGTTTCAGC	60.119	20	136	GCTGTTCCTACAAAAACACCG	59.663	21	TGAAAGCATAACCAGGAGGC	60.214	20	252	GCTGTTCCTACAAAAACACCG	59.663	21	GCCGAAAAAGCGAATCAGTA	60.343	20	118
F01.PB3746	p1	(T)12	12	696	707	--
F01.PB3756	p2	(TC)7	14	99	112	TCCTCCTTTCACTTTGGCAC	60.232	20	TAAGGAAGCAGTGATCGCCT	59.978	20	105	TCCTCCTTTCACTTTGGCAC	60.232	20	CTAAGGAAGCAGTGATCGCC	59.978	20	106	TCCTCCTTTCACTTTGGCAC	60.232	20	TCCGTCCTTGTGTTCTGTTG	59.72	20	164
F01.PB3756	p3	(GAA)6	18	506	523	AGTTCCAGAACGGGATTGTG	59.966	20	GGATCGATCAAAGTGGAGGA	60.011	20	262	AGTTCCAGAACGGGATTGTG	59.966	20	TCGTTGAACACTCCGATGAA	60.24	20	104	AGTTCCAGAACGGGATTGTG	59.966	20	TTCGTTGAACACTCCGATGA	60.24	20	105
F01.PB3760	p1	(A)30	30	838	867	AAAGGACCCATCTGTTGGAA	59.381	20	AAGTAAAGTGGTATCAACGCAGA	58.028	23	151	GGACCCATCTGTTGGAATTTT	60.046	21	AAGTAAAGTGGTATCAACGCAGA	58.028	23	148	CCGATGTAGCTGTCAGTTTCC	59.749	21	AAGTAAAGTGGTATCAACGCAGA	58.028	23	247
F01.PB3763	p1	(A)48	48	622	669	--
F01.PB3772	p3	(ATG)5	15	779	793	AAAGGATATTGGCTGCAACG	60.096	20	TCATTCATACAAACAAAATCAAACAA	59.711	26	224	AAAGGATATTGGCTGCAACG	60.096	20	TTCATTCATACAAACAAAATCAAACA	59.711	26	225	CTGGGAATGATGGTGTTGTG	59.806	20	TCATTCATACAAACAAAATCAAACAA	59.711	26	152
F01.PB3779	p3	(AAG)5	15	447	461	CCGATCTGACAGCTCATCAA	59.942	20	TGTCTTCACCATCGGTAGCA	60.263	20	153	TGAAGCACCATCTGAAACCA	60.24	20	TGTCTTCACCATCGGTAGCA	60.263	20	225	CTCCTCAAGATGAGGCGATT	59.386	20	TGTCTTCACCATCGGTAGCA	60.263	20	277
F01.PB3779	p1	(A)13	13	772	784	TTTCATCAAGCCTTGTGTGG	59.691	20	GACAAACCAAATACATTCCATACTTTT	59.861	27	184	TCATCAAGCCTTGTGTGGTC	59.682	20	GACAAACCAAATACATTCCATACTTTT	59.861	27	182	TTTCATCAAGCCTTGTGTGG	59.691	20	CAAACCAAATACATTCCATACTTTTT	58.809	26	182
F01.PB3785	p4	(AATA)7	28	877	904	--
F01.PB3788	p1	(A)27	27	721	747	--
F01.PB3797	p3	(CAA)5	15	88	102	TTCAACCCACTCGTAGGACC	59.966	20	CATTGCAACCGTTGAAGCTA	59.872	20	184	CCCACTCGTAGGACCAGAAA	60.103	20	CATTGCAACCGTTGAAGCTA	59.872	20	179	TTCAACCCACTCGTAGGACC	59.966	20	GCATTTGCATTTGCATCACT	59.7	20	136
F01.PB3800	p3	(TTA)5	15	740	754	GAAACAGTTTTAGGCCTCTTGC	59.437	22	CCAAGCTTAACATGGAAATGG	59.46	21	183	TGTTGAAAGAGAAGGTTGGAGA	58.955	22	CCAAGCTTAACATGGAAATGG	59.46	21	259	GAAACAGTTTTAGGCCTCTTGC	59.437	22	GCCAAAACTTCCACACTTATCC	59.877	22	203
F01.PB3808	p1	(A)23	23	699	721	--
F01.PB3814	p1	(A)18	18	641	658	TCTTCTTGCCCTGCGTAGAT	59.978	20	ATTACCCTAATTGGGGGTGC	59.909	20	278	TCTTGCCCTGCGTAGATTTT	59.845	20	ATTACCCTAATTGGGGGTGC	59.909	20	275	CTTGCCCTGCGTAGATTTTC	59.845	20	ATTACCCTAATTGGGGGTGC	59.909	20	274
F01.PB3823	p1	(A)16	16	34	49	CCCATTCGTATCCACTGCC	61.285	19	GGAACCTAAAACCCTGGAGC	59.94	20	139	GGCCCATTCGTATCCACTG	61.285	19	GGAACCTAAAACCCTGGAGC	59.94	20	141	CCCATTCGTATCCACTGCC	61.285	19	CAGAATCATCCGATTTCCGT	59.894	20	236
F01.PB3824	p1	(A)12	12	106	117	TTTTTCCACAATTTATTTCGAGT	57.009	23	ACCAACAGCAAACTTCTCCG	60.291	20	195	TTTTTCCACAATTTATTTCGAGT	57.009	23	TTCCTTGTGGCATCTCTTCA	59.369	20	265	TTTTTCCACAATTTATTTCGAGT	57.009	23	AACAGCAAACTTCTCCGGAAT	60.123	21	192
F01.PB3824	p1	(A)11	11	962	972	--
F01.PB3844	p3	(ATA)5	15	280	294	TCCTCATTCCCCACAAAAAC	59.767	20	GCTGCAAAACCTTCCAAGAC	59.859	20	241	TTCCTCATTCCCCACAAAAA	60.28	20	GCTGCAAAACCTTCCAAGAC	59.859	20	242	TTTCCTCATTCCCCACAAAA	60.28	20	GCTGCAAAACCTTCCAAGAC	59.859	20	243
F01.PB3848	p1	(T)14	14	25	38	--
F01.PB3853	p3	(GTG)6	18	520	537	AGTGGTTTCTCAAACCGTGG	60.005	20	CCAACAAAATGTGACAAACAAAA	59.803	23	189	GTTATGGTGGTGGCTATGGG	60.074	20	CCAACAAAATGTGACAAACAAAA	59.803	23	211	GGTTATGGTGGTGGCTATGG	60.074	20	CCAACAAAATGTGACAAACAAAA	59.803	23	212
F01.PB3873	p1	(T)15	15	767	781	--
F01.PB3875	p1	(A)14	14	59	72	TCAAATTAAAACAATTACCTGGGA	58.876	24	ATCATTCTTGGAAATCCCCC	59.959	20	140	CAAATTAAAACAATTACCTGGGA	57.25	23	ATCATTCTTGGAAATCCCCC	59.959	20	139	TCAAATTAAAACAATTACCTGGG	57.25	23	ATCATTCTTGGAAATCCCCC	59.959	20	140
F01.PB3875	p1	(A)10	10	308	317	TGAGGGGGTCAAACTAGGTG	59.959	20	TTCACAAGTCCAAGAGATGGAA	59.711	22	244	GGGGGATTTCCAAGAATGAT	59.959	20	TTCACAAGTCCAAGAGATGGAA	59.711	22	194	AAAGGTTGAGGGGGTCAAAC	60.204	20	TTCACAAGTCCAAGAGATGGAA	59.711	22	250
F01.PB3875	p1	(A)36	36	876	911	GCTGTAGAAGGGATTGCGAG	59.978	20	TTCCCAGGTAATTGTTTTAATTTGA	60	25	213	AGCTGTAGAAGGGATTGCGA	59.978	20	TTCCCAGGTAATTGTTTTAATTTGA	60	25	214	GCTGTAGAAGGGATTGCGAG	59.978	20	TCCCAGGTAATTGTTTTAATTTGA	58.876	24	212
F01.PB3883	p3	(CAC)5	15	247	261	TCTCCACCACCACCTAAACC	59.82	20	GAGGAGGTGAATGCACTGGT	60.12	20	199	TATTGCCATCCCAAGCAAAT	60.289	20	TGTTGGTGGTGGGGAACTAT	60.088	20	266	ATTGCCATCCCAAGCAAATA	60.289	20	TGTTGGTGGTGGGGAACTAT	60.088	20	265
F01.PB3892	p2	(TC)7	14	19	32	--
F01.PB3900	p3	(ATT)5	15	643	657	TGGTTTGAGAGAGACATGGAA	58.272	21	AATGGCACAATGAACAAGTCA	59.039	21	209	GAGACATGGAATTGAGTTGGAA	59.031	22	AATGGCACAATGAACAAGTCA	59.039	21	199	AATGGTTTGAGAGAGACATGGAA	59.99	23	AATGGCACAATGAACAAGTCA	59.039	21	211
F01.PB3903	p3	(GGT)5	15	317	331	CGATTTGAAGCCGCAGTATT	60.23	20	TGCAGTTGGCTTTTGAGATG	59.988	20	156	TCCTAAACGTTCGAAGTCCG	60.241	20	TGCAGTTGGCTTTTGAGATG	59.988	20	210	ACGATTTGAAGCCGCAGTAT	59.736	20	TGCAGTTGGCTTTTGAGATG	59.988	20	157
F01.PB3905	p2	(AC)9	18	1	18	--
F01.PB3906	p1	(T)10	10	856	865	TGTTTGAGGTTGGAAAACCA	58.995	20	CCATTAACAACTACCCTCTTTGC	59.11	23	116	TGTTTGAGGTTGGAAAACCA	58.995	20	ACCATTAACAACTACCCTCTTTGC	59.845	24	117	TTGTTTGAGGTTGGAAAACCA	60.363	21	CCATTAACAACTACCCTCTTTGC	59.11	23	117
F01.PB3912	p2	(TC)7	14	43	56	TCTCATTCTCAACCATCTTCGAT	60.089	23	TGAGCCTAACCTTCCCTTGA	59.807	20	121	TCTCATTCTCAACCATCTTCG	57.879	21	TGAGCCTAACCTTCCCTTGA	59.807	20	121	TCTCATTCTCAACCATCTTCGAT	60.089	23	ACATAGCTTGGGAGCACGAC	60.285	20	213
F01.PB3918	p3	(GAA)5	15	99	113	AATACGACATCGTTAGCCCG	59.982	20	GAATCCTACGCCGAACCATA	59.923	20	155	AATACGACATCGTTAGCCCG	59.982	20	GAGAAGAGAAAGCGTGACGG	60.134	20	227	TTAGCCCGTGCGTTATCTCT	59.867	20	GAATCCTACGCCGAACCATA	59.923	20	143
F01.PB3919	p3	(ACA)5	15	423	437	TCAAGCTGCAATAACAACGC	60.021	20	TGGCAAATGGCTATTGATGA	60.035	20	107	ATGGGAACGTGTCAAGGAAG	59.966	20	TGGCAAATGGCTATTGATGA	60.035	20	275	TCAAGCTGCAATAACAACGC	60.021	20	TAGCAGAAAACATTTGGCCC	60.074	20	141
F01.PB3924	p4	(TAAT)6	24	647	670	GGGATTCAAGTAGCTGTGGC	59.7	20	TCATAATTGACCCTGGTGTCTC	58.912	22	182	GGGATTCAAGTAGCTGTGGC	59.7	20	GCTAGTCATAATTGACCCTGGTG	59.906	23	187	CAACGAAGGAGGGATTCAAG	59.665	20	TCATAATTGACCCTGGTGTCTC	58.912	22	192
F01.PB3925	p1	(T)11	11	895	905	--
F01.PB3947	p1	(A)10	10	10	19	--
F01.PB3952	p1	(T)12	12	581	592	TTTGATTCTTGGGGAGTTGG	59.903	20	CATCAAACGATAACGTTGCTAAA	59.226	23	224	TTTTGACTTGAACGCTGTGG	59.881	20	CATCAAACGATAACGTTGCTAAA	59.226	23	278	CCTTGAATTCTCCGAACGAC	59.67	20	CATCAAACGATAACGTTGCTAAA	59.226	23	145
F01.PB3966	p3	(GAA)5	15	459	473	AAGCACCTTATGCTGCCAAG	60.407	20	CGTCATTCTCATCATGCACC	60.08	20	153	GGTAAAGCAGCTGGAGCAAA	60.523	20	CGTCATTCTCATCATGCACC	60.08	20	199	AAAGCACCTTATGCTGCCAA	60.772	20	CGTCATTCTCATCATGCACC	60.08	20	154
F01.PB3976	p1	(A)13	13	743	755	TTGTTTGGTTGATGAAACCCT	59.322	21	CACCTCTTTCCTCCATCACC	59.505	20	280	TTGTTTGGTTGATGAAACCC	58.298	20	CACCTCTTTCCTCCATCACC	59.505	20	280	CATGGATGATGCTTGTTTGG	59.924	20	CATCACCTCTAGCTTGCAAAGA	59.654	22	279
F01.PB3978	p3	(AAT)5	15	231	245	TCATCCAAAACCGACAACAA	59.941	20	TCGCTAACTCCGTTCAACCT	59.875	20	194	TCATCCAAAACCGACAACAA	59.941	20	CGTTCAACCTGTTCACATCG	60.152	20	184	TTGCCTTCACCAAGAGGAGT	59.844	20	TCGCTAACTCCGTTCAACCT	59.875	20	266
F01.PB3982	p1	(T)11	11	600	610	TTTCTGGTTGCGCTTTTCTT	59.996	20	cctttgcAACTTACTCACTCATT	57.643	23	256	AGCTGGGAACACTTGCTTGT	59.914	20	cctttgcAACTTACTCACTCATT	57.643	23	205	ATCTGTTTCTGGTTGCGCTT	59.882	20	cctttgcAACTTACTCACTCATT	57.643	23	261
F01.PB3994	p1	(T)13	13	636	648	TGTAGCAAACCACCCAATGA	59.964	20	TTTCAAGTGAAATCAGTTTAGATCA	57.239	25	130	GTGGCAAAAAGCAAAGAAGG	59.861	20	TTTCAAGTGAAATCAGTTTAGATCA	57.239	25	223	GTCCCATGTAGCAAACCACC	60.24	20	TTTCAAGTGAAATCAGTTTAGATCA	57.239	25	136
F01.PB4005	p1	(T)10	10	757	766	GGAAGGGAAGTCAAAGCCTC	60.19	20	AACGTCCCCATTTTCTACCA	59.288	20	150	GGAAGGGAAGTCAAAGCCTC	60.19	20	ACGTCCCCATTTTCTACCAA	59.288	20	149	CGAGGAAGAGGGATTGAGTG	59.797	20	AACGTCCCCATTTTCTACCA	59.288	20	186
F01.PB4006	p3	(TCT)5	15	83	97	TCTCAATCATGGCGAACAAA	60.197	20	AAGACGACGAATCTGCCATC	60.226	20	181	CTCTCAATCATGGCGAACAA	59.799	20	AAGACGACGAATCTGCCATC	60.226	20	182	CATCACTCTCAATCATGGCG	60.225	20	AAGACGACGAATCTGCCATC	60.226	20	187
F01.PB4016	p1	(A)21	21	761	781	--
F01.PB4034	p3	(CAA)5	15	450	464	TGGCGTTGGACACAAATACA	60.967	20	CATTGCGCATTCTTTACACG	60.273	20	268	GGCGTTGGACACAAATACAC	58.903	20	CATTGCGCATTCTTTACACG	60.273	20	267	GTGGCGTTGGACACAAATAC	58.903	20	CATTGCGCATTCTTTACACG	60.273	20	269
F01.PB4034	p3	(CTA)5	15	605	619	TGGCGTTGGACACAAATACA	60.967	20	CATTGCGCATTCTTTACACG	60.273	20	268	GGCGTTGGACACAAATACAC	58.903	20	CATTGCGCATTCTTTACACG	60.273	20	267	GTGGCGTTGGACACAAATAC	58.903	20	CATTGCGCATTCTTTACACG	60.273	20	269
F01.PB4038	p1	(T)11	11	632	642	ATGCTTCTTGCCCTGTCACT	59.874	20	tCCATATTTTATTTACTCGCAAACAT	59.316	26	215	TGTCACTGTGGTCAAGGGAA	60.129	20	tCCATATTTTATTTACTCGCAAACAT	59.316	26	202	ACAAATGCTTCTTGCCCTGT	59.74	20	tCCATATTTTATTTACTCGCAAACAT	59.316	26	219
F01.PB4039	p1	(A)12	12	636	647	AGATGCTATGGACCTCACCG	60.096	20	CCAATCACCTTCTCCTTCCA	60.042	20	187	GAGACGAAAATTCTTGCGGA	60.331	20	CCAATCACCTTCTCCTTCCA	60.042	20	120	TCGGAGACGAAAATTCTTGC	60.331	20	CCAATCACCTTCTCCTTCCA	60.042	20	123
F01.PB4042	p1	(T)12	12	222	233	GTCTTGTTCTCGCTTTCGCT	59.763	20	CAATCATGCGATTTGCATTC	60.043	20	178	AGTCTTGTTCTCGCTTTCGC	59.763	20	CAATCATGCGATTTGCATTC	60.043	20	179	CATCCCCTTCAAATCATCGT	59.75	20	CAATCATGCGATTTGCATTC	60.043	20	272
F01.PB4049	p1	(A)11	11	754	764	GCAAAGAGGACTCTTGAGCG	60.277	20	ACAATTTTCCATCACTGCCA	58.976	20	121	CGGTGGTTGGGATGTTTATT	59.546	20	ACAATTTTCCATCACTGCCA	58.976	20	188	GACGGTGGTTGGGATGTTTA	60.615	20	ACAATTTTCCATCACTGCCA	58.976	20	190
F01.PB4058	p1	(A)11	11	14	24	--
F01.PB4058	p3	(CCA)6	18	235	252	CTCATCCTCAACAGCGATCA	59.942	20	CGGATGAACGTTTTCCATCT	59.933	20	170	GCTTGAATCCGACTCCACTC	59.81	20	CGGATGAACGTTTTCCATCT	59.933	20	196	GAGCTTGAATCCGACTCCAC	59.81	20	CGGATGAACGTTTTCCATCT	59.933	20	198
F01.PB4073	p1	(A)24	24	943	966	--
F01.PB4081	p1	(T)10	10	588	597	AGCTTTCAGGACCAAGGTGA	59.844	20	CATTTGAAACTAAACAAAACCTCC	58.245	24	207	GAGCTTTCAGGACCAAGGTG	59.844	20	CATTTGAAACTAAACAAAACCTCC	58.245	24	208	GCTTTCAGGACCAAGGTGAA	60.232	20	CATTTGAAACTAAACAAAACCTCC	58.245	24	206
F01.PB4082	p3	(CAA)7	21	9	29	--
F01.PB4082	p3	(ACA)5	15	325	339	TTCCACCTGTCACAATTCCA	59.935	20	CTGACGGTTGAGATTCCACA	59.676	20	276	TTCCACCTGTCACAATTCCA	59.935	20	GACGGTTGAGATTCCACAGC	60.667	20	274	TTCCACCTGTCACAATTCCA	59.935	20	GATCTGACGGTTGAGATTCCA	60.065	21	279
F01.PB4083	p3	(ATT)5	15	511	525	GAAGCTGATGTTGACGGTGA	59.837	20	AAGCAAACAAACCACCCAAC	59.875	20	228	TGATGAAGAGGTCGACGAGA	59.499	20	AAGCAAACAAACCACCCAAC	59.875	20	256	TGAAGAGGTCGACGAGATGA	59.499	20	AAGCAAACAAACCACCCAAC	59.875	20	253
F01.PB4083	p1	(A)67	67	763	829	--
F01.PB4087	p3	(AAC)8	24	5	28	--
F01.PB4100	p1	(T)11	11	895	905	AGTCACACACCACTCAACGA	57.607	20	aattgCATTGCAGCAGAACT	58.53	20	156	TTAGTCACACACCACTCAACGA	59.26	22	aattgCATTGCAGCAGAACT	58.53	20	158	AGTCACACACCACTCAACGAT	58.054	21	aattgCATTGCAGCAGAACT	58.53	20	156
F01.PB4101	p1	(A)13	13	959	971	--
F01.PB4104	p3	(TCA)6	18	67	84	GCTCATTCAGCCTCCATGTT	60.226	20	ATCATTTGGTTTTTGGCTGC	59.945	20	173	GCTCATTCAGCCTCCATGTT	60.226	20	TGAAATTGGTTGGAAGGAGG	59.903	20	139	GCTCATTCAGCCTCCATGTT	60.226	20	TAATGCTGCTGGATGCTCAG	60.119	20	254
F01.PB4112	p2	(TC)8	16	78	93	AGACTTGTTCGTCACAACCTCA	59.809	22	GTCTCGGCAATCTTCTGGTC	59.81	20	100	CAAGACTTGTTCGTCACAACCT	59.301	22	TCTCGGCAATCTTCTGGTCT	59.95	20	101	CAAGACTTGTTCGTCACAACC	58.257	21	TCTCGGCAATCTTCTGGTCT	59.95	20	101
F01.PB4135	p3	(AAC)5	15	70	84	CGGTGGACGATGTAGAGACA	59.701	20	CGAGGATGACATGCCAAGTA	59.673	20	260	CGGTGGACGATGTAGAGACA	59.701	20	GAAGCCAGAGACGAGGATGA	60.497	20	271	CGGTGGACGATGTAGAGACA	59.701	20	AAGCCAGAGACGAGGATGAC	59.41	20	270
F01.PB4143	p1	(T)26	26	369	394	ATGGAAAACCCATATGCGAG	59.784	20	GCCGCAATTCCTGAAATCTA	60.175	20	270	ATGACAAAGCTCAAGCCAGG	60.397	20	TTGTGCCTTCTCTCGGTCTT	59.989	20	226	CAACTCATTGCTTCCTGCTG	59.591	20	TTGTGCCTTCTCTCGGTCTT	59.989	20	252
F01.PB4149	p1	(T)10	10	675	684	CGGTTGAAGGTTGTAAGGGA	59.964	20	AAAGATAACCCAACCCAACAAA	59.625	22	268	CGGTTGAAGGTTGTAAGGGA	59.964	20	AAAAGATAACCCAACCCAACAA	59.625	22	269	CGGTTGAAGGTTGTAAGGGA	59.964	20	AACCCAACCCAACAAATCTAAA	59.625	22	262
F01.PB4149	p1	(A)24	24	849	872	--
F01.PB4160	p3	(TGG)5	15	432	446	AATTTGACAACACGGGGAAA	60.206	20	TTCCATTGTCAGAAGCACCA	60.24	20	176	ACGGGGAAACTTACCAGGTC	60.225	20	TTCCATTGTCAGAAGCACCA	60.24	20	165	TGCGGCTTAATTTGACAACA	60.251	20	TTCCATTGTCAGAAGCACCA	60.24	20	184
F01.PB4162	p1	(A)11	11	238	248	CAAATATCGTGAGGCTTGGG	60.46	20	AGCCGCAGACCAAAACTAGA	60.015	20	251	ATCGTGAGGCTTGGGTACAA	60.517	20	AGCCGCAGACCAAAACTAGA	60.015	20	246	CAAATATCGTGAGGCTTGGG	60.46	20	GCCGCAGACCAAAACTAGAC	59.882	20	250
F01.PB4162	p1	(A)10	10	477	486	TCTAGTTTTGGTCTGCGGCT	60.015	20	TGAAGTCGTCCAATGAAACTCA	60.668	22	169	GTCTAGTTTTGGTCTGCGGC	59.882	20	TGAAGTCGTCCAATGAAACTCA	60.668	22	170	TCTAGTTTTGGTCTGCGGCT	60.015	20	GAAGTCGTCCAATGAAACTCAA	59.218	22	168
F01.PB4174	p1	(T)17	17	228	244	GCTTCTCAGATTCACCTCCG	59.95	20	TTGTAAAGGTATCCCGACGC	59.96	20	256	TCCGACACTTTCGAGGATCT	59.803	20	TTGTAAAGGTATCCCGACGC	59.96	20	240	TTTCGAGGATCTTTCTCCCA	59.744	20	TTGTAAAGGTATCCCGACGC	59.96	20	232
F01.PB4181	p1	(A)25	25	774	798	--
F01.PB4183	p3	(TTG)5	15	473	487	TGGGATTTTCTTTTTGGGTG	59.772	20	ACTGTGGAGAGCAAACTCCC	59.305	20	266	TTTGGGATTTTCTTTTTGGG	58.893	20	ACTGTGGAGAGCAAACTCCC	59.305	20	268	TTTTGGGATTTTCTTTTTGGG	60.141	21	ACTGTGGAGAGCAAACTCCC	59.305	20	269
F01.PB4183	p2	(AT)6	12	658	669	--
F01.PB4187	p2	(AT)6	12	631	642	--
F01.PB4210	p1	(A)31	31	875	905	GCAGCAGGATACCCACAAAT	59.962	20	GCAAGTTGGTAATCAACGCA	59.735	20	263	GCAGCAGGATACCCACAAAT	59.962	20	tccttcaaCAAGGGCAAGTT	59.711	20	276	GCAGCAGGATACCCACAAAT	59.962	20	GGCAAGTTGGTAATCAACGC	60.511	20	264
F01.PB4211	p1	(A)58	58	717	774	--
F01.PB4215	p2	(AT)9	18	719	736	GTGACTGCTGGCATGAAGAA	59.992	20	ACAACAAGATCCAAAGGCCA	60.495	20	197	CTGCTGGCATGAAGAAAACA	59.988	20	ACAACAAGATCCAAAGGCCA	60.495	20	193	ACCATTTTATCCGAGGGGTC	60.017	20	ACAACAAGATCCAAAGGCCA	60.495	20	227
F01.PB4219	p2	(AG)8	16	5	20	--
F01.PB4221	p3	(ATT)5	15	683	697	GAAGCTGATGTTGACGGTGA	59.837	20	AAGCAAACAAACCACCCAAC	59.875	20	228	TGATGAAGAGGTCGACGAGA	59.499	20	AAGCAAACAAACCACCCAAC	59.875	20	256	TGAAGAGGTCGACGAGATGA	59.499	20	AAGCAAACAAACCACCCAAC	59.875	20	253
F01.PB4223	p1	(A)26	26	751	776	--
F01.PB4224	p1	(T)13	13	623	635	--
F01.PB4229	p1	(A)10	10	20	29	--
F01.PB4236	p1	(T)10	10	601	610	GTGCAGCACAATTGGATGTT	59.577	20	GAATATGAAAAGAAAGCATTAAGTTGA	58.52	27	260	GCAGCACAATTGGATGTTGT	59.577	20	GAATATGAAAAGAAAGCATTAAGTTGA	58.52	27	258	GTGCAGCACAATTGGATGTT	59.577	20	AATATGAAAAGAAAGCATTAAGTTGA	57.021	26	259
F01.PB4239	p2	(TC)17	34	37	70	--
F01.PB4247	p1	(T)10	10	951	960	--
F01.PB4252	p1	(A)17	17	896	912	--
F01.PB4253	p1	(A)28	28	723	750	--
F01.PB4255	p1	(A)30	30	971	1000	--
F01.PB4257	p2	(TC)8	16	26	41	--
F01.PB4258	p1	(A)27	27	895	921	--
F01.PB4262	p1	(A)10	10	21	30	--
F01.PB4267	p1	(T)14	14	644	657	TCGAGCAAACTGGTGTTCTG	60.025	20	GATTGGCTTCCATAAATTGCT	58.213	21	267	CGAGCAAACTGGTGTTCTGA	60.025	20	AGATTGGCTTCCATAAATTGC	58.213	21	267	TCGAGCAAACTGGTGTTCTG	60.025	20	AGATTGGCTTCCATAAATTGC	58.213	21	268
F01.PB4286	p1	(A)10	10	726	735	--
F01.PB4287	p1	(T)11	11	588	598	AGAAATTGATTGAGTGGGCG	60.074	20	GAAAGGGTTAATGCACATTCG	59.465	21	239	AAGAGGCGCAGATTCAGAAA	60.096	20	GAAAGGGTTAATGCACATTCG	59.465	21	254	GATCCTTCTCCTCCGTCTCC	60.157	20	GAAAGGGTTAATGCACATTCG	59.465	21	201
F01.PB4294	p2	(AT)10	20	629	648	--
F01.PB4301	p2	(CT)10	20	82	101	CTTACAATCCACGCGAACAC	59.199	20	TGGAGAAAGCTTCGTTCGTT	59.993	20	183	CTTACAATCCACGCGAACAC	59.199	20	GGAGAAAGCTTCGTTCGTTG	59.993	20	182	CTTACAATCCACGCGAACAC	59.199	20	GAGAAAGCTTCGTTCGTTGG	59.993	20	181
F01.PB4302	p2	(TA)8	16	209	224	TCATTCAATCGAAGGGTCACT	59.541	21	TGTTCCTTTGAGTTACCGCC	60.11	20	245	TCATTCAATCGAAGGGTCAC	58.489	20	TGTTCCTTTGAGTTACCGCC	60.11	20	245	CATCATTCAATCGAAGGGTCA	60.848	21	TGTTCCTTTGAGTTACCGCC	60.11	20	247
F01.PB4309	p3	(GAA)5	15	202	216	AGAATCAGCCCAAACACCAC	59.973	20	TTCGTTTCTGTCTTCGGCTT	59.993	20	196	AGAATCAGCCCAAACACCAC	59.973	20	TTCTTTCACGCAATTTTCCC	60.053	20	178	TTCTCCCAATCAACCACCTC	59.903	20	TTCGTTTCTGTCTTCGGCTT	59.993	20	150
F01.PB4312	p3	(TCA)5	15	321	335	AGCAAGGAAGGATTTGGGTT	59.94	20	CGACTTCTACCCGATCCTGA	60.21	20	258	GTGCAGGAGTAGGTTTGGGA	60.111	20	CGACTTCTACCCGATCCTGA	60.21	20	208	AATTGGACTTGGTGCAGGAG	60.111	20	CGACTTCTACCCGATCCTGA	60.21	20	219
F01.PB4314	p3	(GGT)7	21	352	372	TAGGAAGTGGAACCGTCACC	59.966	20	GATCAGGTGGTGGTGGAGTT	59.817	20	192	CACCACCCTTAGGAAGTGGA	59.959	20	GATCAGGTGGTGGTGGAGTT	59.817	20	201	CACCACCCTTAGGAAGTGGA	59.959	20	ATCAGGTGGTGGTGGAGTTC	59.817	20	200
F01.PB4315	p1	(A)11	11	972	982	--
F01.PB4321	p1	(A)10	10	31	40	--
F01.PB4325	p2	(CT)6	12	67	78	TTTTCCCAAAACTCACAACAA	58.161	21	TTTGAGGGAGGTGCAACAAT	60.495	20	243	TTTTCCCAAAACTCACAACAAG	59.151	22	TTTGAGGGAGGTGCAACAAT	60.495	20	243	CTTTTCCCAAAACTCACAACAA	59.151	22	TTTGAGGGAGGTGCAACAAT	60.495	20	244
F01.PB4326	p1	(T)13	13	738	750	TTCAGCAGAGTCACAATGGC	59.992	20	ATTACCATTATCCAGTTCTTGATGT	57.199	25	265	CAGAGTCACAATGGCTTGGA	59.831	20	ATTACCATTATCCAGTTCTTGATGT	57.199	25	260	TTTGGGCATTTGGAGTGATT	60.309	20	ATTACCATTATCCAGTTCTTGATGT	57.199	25	222
F01.PB4328	p3	(TTG)5	15	747	761	AGGGAGGAATCCTGCTATGA	58.691	20	GATGAATAGTCTACATACAACCACAAA	57.785	27	246	GGGAGGAATCCTGCTATGAG	58.691	20	GATGAATAGTCTACATACAACCACAAA	57.785	27	245	AGGGAGGAATCCTGCTATGAG	59.682	21	GATGAATAGTCTACATACAACCACAAA	57.785	27	246
F01.PB4331	p3	(TGG)5	15	566	580	TGCCAAGTATGGCCACTATG	59.566	20	TTCCATTGTCAGAAGCACCA	60.24	20	104	GGTGGTGGACATGGAGTTGT	60.701	20	TTCCATTGTCAGAAGCACCA	60.24	20	166	GTCACTATGGTGGTGGTGGA	59.234	20	TTGTCAGAAGCACCATGTCC	59.682	20	172
F01.PB4338	c	(T)13aa(T)12	27	693	719	GCTTGAATTTCATGAGAGGCT	58.543	21	TCACACATCTTTCCAAAACCA	59.01	21	264	GCTTGAATTTCATGAGAGGCT	58.543	21	TTCACACATCTTTCCAAAACCA	60.378	22	265	TTGCTTGAATTTCATGAGAGG	57.958	21	TCACACATCTTTCCAAAACCA	59.01	21	266
F01.PB4342	p3	(CTT)5	15	230	244	ACACCAATGTTGCCTCCTTC	59.973	20	CCACTATACTTCCCTGCCGA	60.088	20	203	GACACCAATGTTGCCTCCTT	59.973	20	CCACTATACTTCCCTGCCGA	60.088	20	204	CGATGGGTCTTAGTCCGGTA	59.948	20	AATGACAATGGCAAAGGCTC	60.081	20	163
F01.PB4346	p1	(A)12	12	1	12	--
F01.PB4346	p1	(A)30	30	857	886	--
F01.PB4351	p3	(CTT)5	15	145	159	AATGCAAATGGCACTTTTGTT	59.51	21	AGCTTTAGCAGTAGCGGGTG	59.677	20	250	AATGCAAATGGCACTTTTGTT	59.51	21	GCTTTAGCAGTAGCGGGTGT	59.545	20	249	ATGCAAATGGCACTTTTGTT	58.147	20	AGCTTTAGCAGTAGCGGGTG	59.677	20	249
F01.PB4357	p3	(AAG)5	15	429	443	AAAGAACGATTTCGGCTCAA	59.823	20	TGCCGAAGCACAGAAGTATG	60.011	20	138	TAGATGCCATCCACAAGCAG	59.823	20	TGCCGAAGCACAGAAGTATG	60.011	20	271	CTAGATGCCATCCACAAGCA	59.823	20	TGCCGAAGCACAGAAGTATG	60.011	20	272
F01.PB4360	p1	(A)21	21	842	862	--
F01.PB4375	p1	(A)10	10	25	34	--
F01.PB4379	p3	(ATA)5	15	711	725	--
F01.PB4400	p1	(T)13	13	796	808	CTGCTGGAGGAACCAGAAAG	59.982	20	CCCAATATGAAGGAATCCACA	59.631	21	152	TGCTGGAGGAACCAGAAAGT	59.844	20	CCCAATATGAAGGAATCCACA	59.631	21	151	CTGCTGGAGGAACCAGAAAG	59.982	20	CCAAATACATGCTAGTGGGTCA	59.883	22	116
F01.PB4408	p3	(AAT)7	21	353	373	GTGACAGTGGAAGTCACCCC	60.421	20	CCCATCACAAATCCAAAACA	59.222	20	214	GTGACAGTGGAAGTCACCCC	60.421	20	CACCCATCACAAATCCAAAA	59.222	20	216	TGATGGATGCAAATGTGGAG	60.481	20	CCCATCACAAATCCAAAACA	59.222	20	273
F01.PB4410	p3	(TCC)5	15	165	179	ATGCCAAGTTATGGCGTACC	59.851	20	ACCGGCATAGACCAGTTGAC	59.997	20	109	ATGCCAAGTTATGGCGTACC	59.851	20	GACACCGGCATAGACCAGTT	59.997	20	112	ATGCCAAGTTATGGCGTACC	59.851	20	AAGACACCGGCATAGACCAG	60.134	20	114
F01.PB4412	p3	(ATA)6	18	396	413	AAAGCATTTGGCCTTGTCAT	59.574	20	TCGAGGAGCACAACCAGTTA	59.44	20	147	AAAGCATTTGGCCTTGTCAT	59.574	20	AAATGTGTCGAGGAGCACAA	59.293	20	154	TTCAAAGCATTTGGCCTTGT	60.617	20	TCGAGGAGCACAACCAGTTA	59.44	20	150
F01.PB4414	p1	(A)46	46	814	859	--
F01.PB4418	p1	(T)11	11	621	631	TTCTCATGGTTGACGCAAAA	60.234	20	GGGATGCATTAATAAATTCCCTT	59.483	23	174	TTTCTCATGGTTGACGCAAA	60.234	20	GGGATGCATTAATAAATTCCCTT	59.483	23	175	TCTTTCTCATGGTTGACGCA	60.39	20	GGGATGCATTAATAAATTCCCTT	59.483	23	177
F01.PB4419	p1	(T)12	12	517	528	TGAGCAGTGGAATGTGCTTC	59.992	20	AAATCCAGAGGTTTCCATGC	58.984	20	212	TGAGCAGTGGAATGTGCTTC	59.992	20	AAATCCAGAGGTTTCCATGCT	59.954	21	212	TGAGCAGTGGAATGTGCTTC	59.992	20	AATCCAGAGGTTTCCATGCTT	59.954	21	211
F01.PB4423	p3	(CCA)5	15	46	60	ACCCAAGTCGTCCCTTCACT	60.942	20	GGTGACCACCACATTCTCCT	59.817	20	102	ACCCAAGTCGTCCCTTCAC	59.953	19	GGTGACCACCACATTCTCCT	59.817	20	102	CCCAAGTCGTCCCTTCACT	60.096	19	GGTGACCACCACATTCTCCT	59.817	20	101
F01.PB4426	p1	(A)30	30	823	852	--
F01.PB4431	p1	(A)11	11	37	47	CAAAAAGCAATCTATAACATCTTTGC	59.648	26	TCCCTCCCAATGTTCCATAA	60.126	20	188	CAAAAAGCAATCTATAACATCTTTGC	59.648	26	CTCCCTCCCAATGTTCCATA	59.744	20	189	CAAAAAGCAATCTATAACATCTTTGC	59.648	26	TGCATGGAGTTAGCCATACG	59.712	20	164
F01.PB4440	p3	(AAC)5	15	135	149	TTGATTGGAACCAAACCTTG	58.448	20	CAAGCTCTGCAGAAATGACG	59.74	20	193	TTGATTGGAACCAAACCTTGT	59.322	21	CAAGCTCTGCAGAAATGACG	59.74	20	193	TGTTGATTGGAACCAAACCTT	59.322	21	CAAGCTCTGCAGAAATGACG	59.74	20	195
F01.PB4450	p2	(TC)11	22	37	58	--
F01.PB4450	p3	(GAT)5	15	663	677	GTAGGAGGATGATTGGGGGT	60.015	20	TCCGTAGGCATAGGTTCAGG	60.088	20	133	GTAGGAGGATGATTGGGGGT	60.015	20	GCTTGACCCTATCGGTCGTA	60.096	20	114	GATTGGGGGTGTGGATAGTG	60.05	20	TCCGTAGGCATAGGTTCAGG	60.088	20	123
F01.PB4456	p1	(T)10	10	614	623	TCCACAGCCACAGAAGAACA	60.44	20	TCATTCACCAATCACAGGGA	59.893	20	270	TCCACAGCCACAGAAGAACA	60.44	20	ACCAATCACAGGGATTCCAA	60.173	20	264	CCACAGCCACAGAAGAACAG	59.461	20	TCATTCACCAATCACAGGGA	59.893	20	269
F01.PB4461	p2	(TC)6	12	28	39	--
F01.PB4466	p1	(T)36	36	295	330	TCAAGTGGCTGCGTCTATTG	60.011	20	ACTTACAATCCCAGCGTTGC	60.14	20	201	TCAAGTGGCTGCGTCTATTG	60.011	20	CTTACAATCCCAGCGTTGCT	60.27	20	200	GTGTCTTTGCCGAACAAGGT	60.156	20	ACTTACAATCCCAGCGTTGC	60.14	20	265
F01.PB4472	p5	(TCATT)5	25	95	119	TGGCTATCCACCATTCATCA	59.883	20	GGAGATGGAGAAGGTAGGGG	59.89	20	242	TGGCTATCCACCATTCATCA	59.883	20	GAAGAAGCCCACATCCTGAG	59.803	20	175	GCATTGGCTATCCACCATTC	60.304	20	TGCATTGGCAGTTGAAGAAG	59.988	20	192
F01.PB4483	p1	(T)11	11	52	62	GCAGAATCAGGAGAAACGAAA	59.443	21	TTCCCATGCTGGTTTTAAGG	59.931	20	103	GCAGAATCAGGAGAAACGAAA	59.443	21	GCTTTCCCATGCTGGTTTTA	60.074	20	106	AAGCAGAATCAGGAGAAACGA	59.066	21	ATCTGGTGTGTTGCTTTCCC	59.973	20	120
F01.PB4484	c	(C)67acccca(C)11	84	431	514	TCTACCACTCACCACCACCA	59.997	20	GGGGAGGGTAGGTGTGAACT	60.23	20	207	TCTACCACTCACCACCACCA	59.997	20	GGGGAGGGTAGGTGTGAACT	60.23	20	258	ACCACCAACACCACACAAGA	59.89	20	GGGGAGGGTAGGTGTGAACT	60.23	20	191
F01.PB4489	p2	(AG)6	12	1	12	--
F01.PB4490	p1	(A)20	20	611	630	--
F01.PB4498	p1	(A)10	10	16	25	--
F01.PB4500	p3	(TGC)5	15	170	184	AGCGCAGTTGGACAAGAAAT	59.882	20	CTGTCGGCCTCAAAGAAGTC	59.989	20	235	AGCGCAGTTGGACAAGAAAT	59.882	20	CAGCTGCCATAGTGGAACAA	59.864	20	180	TCTGTGAAACCTCCATCACG	59.676	20	CTGTCGGCCTCAAAGAAGTC	59.989	20	266
F01.PB4512	p1	(T)39	39	508	546	CAGCTTCCATCTTCACTTCCA	60.382	21	AACGCCTTGCTCTTCATCAT	59.843	20	261	CAGCTTCCATCTTCACTTCCA	60.382	21	ATCAACGCCTTGCTCTTCAT	59.843	20	264	CAGCTTCCATCTTCACTTCCA	60.382	21	TATCAACGCCTTGCTCTTCA	59.566	20	265
F01.PB4516	p2	(TA)6	12	739	750	GAATCAAGGAAGGCTAGGGC	60.173	20	CAATACCGAAGGAAATCCTCA	59.03	21	209	ATTTGTTAAGGCGGGTGATG	59.823	20	CAATACCGAAGGAAATCCTCA	59.03	21	162	GGGATGCCATGTTACGCTAT	59.813	20	CAATACCGAAGGAAATCCTCA	59.03	21	274
F01.PB4520	p1	(T)13	13	591	603	TGAGCAGTGGAATGTGCTTC	59.992	20	AAATCCAGAGGTTTCCATGC	58.984	20	213	TGAGCAGTGGAATGTGCTTC	59.992	20	AAATCCAGAGGTTTCCATGCT	59.954	21	213	TGAGCAGTGGAATGTGCTTC	59.992	20	AATCCAGAGGTTTCCATGCTT	59.954	21	212
F01.PB4526	p1	(T)10	10	547	556	CCTCAATGCCATCAACTCCT	60.073	20	AAACAAGCAAAACTGAGTCGTAAA	59.428	24	175	CCTCAATGCCATCAACTCCT	60.073	20	TTAAACAAGCAAAACTGAGTCG	57.343	22	177	CCTCAATGCCATCAACTCCT	60.073	20	CTTAAACAAGCAAAACTGAGTCG	58.321	23	178
F01.PB4528	p1	(T)10	10	708	717	ACATTAACTCAAGTCGCCCG	60.132	20	TCACAAGCAAGAGCATTACCA	59.478	21	141	AGTCGCGGTTCGACATTAAC	60.14	20	TCACAAGCAAGAGCATTACCA	59.478	21	153	GTCGCGGTTCGACATTAACT	60.14	20	TCACAAGCAAGAGCATTACCA	59.478	21	152
F01.PB4538	p1	(A)10	10	16	25	--
F01.PB4546	p3	(TAT)5	15	220	234	TCATTTGGCTGATCCTGTCA	60.201	20	GGCTTTAACACACAAGATGCC	59.629	21	234	TTGGCTGATCCTGTCAACAA	60.24	20	GGCTTTAACACACAAGATGCC	59.629	21	230	TCATTTGGCTGATCCTGTCA	60.201	20	GGATAGAGCGCTTTGATCTGA	59.565	21	255
F01.PB4554	p1	(A)21	21	954	974	--
F01.PB4559	p1	(A)10	10	28	37	--
F01.PB4565	p1	(A)11	11	32	42	ACCTCAACATAAACCCTCGC	59.056	20	AGAGGGAGAGGAGGTATGGG	59.511	20	123	ACCTCAACATAAACCCTCGC	59.056	20	GAGCAGGAGAGGGAGAGGAG	60.626	20	130	ACCTCAACATAAACCCTCGC	59.056	20	GAGGAGCAGGAGAGGGAGAG	60.626	20	133
F01.PB4574	p1	(T)10	10	856	865	TATTGGAACTGGTATGGGGC	59.645	20	TAACCGGCAGAATTAGGTGG	59.953	20	245	GATGATAGCCATGGTGGGAT	59.592	20	TAACCGGCAGAATTAGGTGG	59.953	20	202	CGGATCTGGAGGAATGAATG	60.417	20	TAACCGGCAGAATTAGGTGG	59.953	20	221
F01.PB4586	p3	(CGA)5	15	825	839	GCCGAAGACTACAGTAGCGG	60.037	20	TATCACACTTGGATGGCAGC	59.679	20	176	CCGAAGACTACAGTAGCGGC	60.037	20	TATCACACTTGGATGGCAGC	59.679	20	175	AACTGATGCGGCTAAGGAAA	59.845	20	TATCACACTTGGATGGCAGC	59.679	20	131
F01.PB4591	p1	(T)10	10	3	12	--
F01.PB4591	p1	(T)20	20	910	929	AAATCAGGTTGCAATGGCTC	60.081	20	CAATCCAATCACCAAAATTATTCA	59.954	24	231	AAAATCAGGTTGCAATGGCT	59.574	20	CAATCCAATCACCAAAATTATTCA	59.954	24	232	TCAAAATCAGGTTGCAATGG	59.518	20	CAATCCAATCACCAAAATTATTCA	59.954	24	234
F01.PB4612	p3	(CAT)5	15	127	141	CTCCATTGCTCCATAATCGG	60.427	20	TCTCCACTGACCTCTGGCTT	59.986	20	258	CCTCCATTGCTCCATAATCG	60.427	20	TCTCCACTGACCTCTGGCTT	59.986	20	259	CCAATACTTATGGGCTTCGC	59.569	20	TCTCCACTGACCTCTGGCTT	59.986	20	162
F01.PB4616	p1	(A)11	11	69	79	TTCTCTCTTTCTCCTCCGAAAA	59.588	22	AGAAGCGAAAGCCATTGTGT	59.882	20	113	TTTCTCTCTTTCTCCTCCGAAA	59.588	22	AGAAGCGAAAGCCATTGTGT	59.882	20	114	TTCTCTCTTTCTCCTCCGAAAA	59.588	22	GATGTGCAAACGCATCAAAC	60.127	20	240
F01.PB4632	p1	(T)10	10	449	458	TATTGGAACTGGTATGGGGC	59.645	20	TAACCGGCAGAATTAGGTGG	59.953	20	245	GATGATAGCCATGGTGGGAT	59.592	20	TAACCGGCAGAATTAGGTGG	59.953	20	202	CGGATCTGGAGGAATGAATG	60.417	20	TAACCGGCAGAATTAGGTGG	59.953	20	221
F01.PB4633	p1	(A)24	24	774	797	--
F01.PB4637	p3	(TAC)5	15	143	157	CCGGAACCTGTGTTCGTAGT	60.028	20	CGCTTCTGTCTTTCCCTAGC	59.218	20	238	ACCGGAACCTGTGTTCGTAG	60.028	20	CGCTTCTGTCTTTCCCTAGC	59.218	20	239	ACCGGAACCTGTGTTCGTAG	60.028	20	TCGTCATCATCATCCGAGTT	59.04	20	275
F01.PB4645	c	(T)14attttaaattatgat(A)12	41	334	374	GGTGGTGGAGATGTTGGAAG	60.363	20	ACAAAACAATATCCCCACGC	59.691	20	196	GGTGGTGGAGATGTTGGAAG	60.363	20	GAGCACATGGCCAATCTGTA	59.679	20	252	GTGGTGGAGATGTTGGAAGG	60.363	20	GAGCACATGGCCAATCTGTA	59.679	20	251
F01.PB4654	p1	(T)11	11	849	859	ATTCTGTCTTTGGCTTCCGA	59.813	20	CCCCAAAGATGCTGCTATTC	59.668	20	199	TGTCTTTGGCTTCCGAATTT	59.685	20	CCCCAAAGATGCTGCTATTC	59.668	20	195	CACGGGCTATCAACTCCATT	59.955	20	TTAAAGATACGTGGCTTCGGA	59.728	21	260
F01.PB4658	p1	(T)12	12	734	745	CGCAGGCACAAAGTGTATTG	60.316	20	TGCATCTTATTGGCAAAATCC	59.921	21	181	GGAGCAAAACTTCCCTGATG	59.67	20	TGCATCTTATTGGCAAAATCC	59.921	21	258	TGGAGCAAAACTTCCCTGAT	59.67	20	TGCATCTTATTGGCAAAATCC	59.921	21	259
F01.PB4663	p1	(T)10	10	416	425	AGTGTGAGCAACCACTGTGC	59.948	20	GGAACAAAATTGGCACAACC	60.214	20	208	TCAAGAGGGCTTTTCTTGGA	59.926	20	GGAACAAAATTGGCACAACC	60.214	20	228	AGCCATGGGTATGGTGTCAT	60.081	20	GGAACAAAATTGGCACAACC	60.214	20	247
F01.PB4667	p3	(CTT)7	21	33	53	AACGTCTTTGCTCAACGAGA	58.65	20	GACGATCATGAGGGAGGAAA	60.011	20	145	AACGTCTTTGCTCAACGAGA	58.65	20	AGGACGGAGAGGGTGAGATT	60.073	20	200	AACGTCTTTGCTCAACGAGA	58.65	20	AGTTTGAGGACGGAGAGGGT	60.111	20	206
F01.PB4668	p1	(T)10	10	504	513	AATTGCCTTCAAATGTTGCC	59.945	20	AAAAACAGAAAATAGCATTTCTCAAA	58.922	26	105	CCTTCAAATGTTGCCGATCT	60.074	20	AAAAACAGAAAATAGCATTTCTCAAA	58.922	26	100	ACTATCTCCATCGCATTGGG	59.917	20	AAAAACAGAAAATAGCATTTCTCAAA	58.922	26	231
F01.PB4670	p1	(A)11	11	434	444	TCATGAGAACTTCCGAGGCT	59.95	20	TCCAGAAAGCAGAAACCAAAA	59.847	21	255	TTCCGAGGCTAATGGACTTG	60.206	20	TCCAGAAAGCAGAAACCAAAA	59.847	21	245	GAGGCTAATGGACTTGCACC	59.7	20	TCCAGAAAGCAGAAACCAAAA	59.847	21	241
F01.PB4675	p1	(A)10	10	397	406	GAAGGTCATGTTCCATTGCC	60.326	20	AATGGTTGACATGTCCGTGA	59.812	20	262	GTCATGTTCCATTGCCAAAA	59.375	20	AATGGTTGACATGTCCGTGA	59.812	20	258	GTCATGTTCCATTGCCAAAA	59.375	20	TCAATGGTTGACATGTCCGT	59.812	20	260
F01.PB4677	p4	(TTTG)5	20	872	891	CTGGTGACCCGAAGAATGAT	59.927	20	CAATTAGTGCATTGCCAGGA	59.688	20	224	CTGGTGACCCGAAGAATGAT	59.927	20	TCAATTAGTGCATTGCCAGG	59.688	20	225	GGTGACCCGAAGAATGATGT	59.786	20	CAATTAGTGCATTGCCAGGA	59.688	20	222
F01.PB4682	p3	(TAA)5	15	690	704	--
F01.PB4685	p2	(CT)10	20	118	137	TTTCCCAATCTCATTCGTCC	59.871	20	AACGATCGTCACTGCCTCTT	59.874	20	194	TTTCCCAATCTCATTCGTCC	59.871	20	AAACGATCGTCACTGCCTCT	59.874	20	195	TTTCCCAATCTCATTCGTCC	59.871	20	ATCGATCCATCGAGATCCAC	59.852	20	221
F01.PB4688	p3	(AGG)5	15	315	329	AGAAATTCAACACCAACGCC	59.978	20	GACCAGCCAAACCATCTACC	59.41	20	223	CCAGGTTCACTTGCCTCTTC	59.844	20	GACCAGCCAAACCATCTACC	59.41	20	205	AGAAATTCAACACCAACGCC	59.978	20	TCGCTTGTTTAGCTTCATGC	59.21	20	261
F01.PB4691	p2	(CT)6	12	13	24	--
F01.PB4691	p2	(CT)6	12	131	142	GGAAATTGTATCCACCGCAC	60.199	20	GTTTGGTCTTTTGGGACGAA	59.948	20	168	GAAATTGTATCCACCGCACC	60.199	20	GTTTGGTCTTTTGGGACGAA	59.948	20	167	GGAAATTGTATCCACCGCAC	60.199	20	TTGGTCTTTTGGGACGAATC	59.91	20	166
F01.PB4703	p1	(T)26	26	606	631	TAATGCCGATGATGTTCGAG	59.646	20	ACAGCATCAAGGTTGCACAG	59.905	20	257	AATGCCGATGATGTTCGAGT	60.492	20	ACAGCATCAAGGTTGCACAG	59.905	20	256	TAATGCCGATGATGTTCGAG	59.646	20	AACAGCATCAAGGTTGCACA	60.31	20	258
F01.PB4730	p2	(TC)12	24	31	54	CCACACAATCCATTTTATTTGTTT	59.11	24	AACGAAGAGGCGAATGAGAA	59.955	20	195	CCACACAATCCATTTTATTTGTTT	59.11	24	AATCAGAACGAAGAGGCGAA	59.955	20	201	CCACACAATCCATTTTATTTGTTT	59.11	24	ACGAAGAGGCGAATGAGAAA	59.955	20	194
F01.PB4737	p1	(A)20	20	543	562	AAATTGGATTCGGACTTCCC	60.131	20	CATCCGGGAATAAACGATTG	60.146	20	236	AAATTGGATTCGGACTTCCC	60.131	20	CAATGCATCCGGGAATAAAC	60.153	20	241	AAATTGGATTCGGACTTCCC	60.131	20	TCTCGCATTTCAAATCCTCC	60.155	20	138
F01.PB4745	p1	(T)11	11	915	925	--
F01.PB4753	p1	(T)10	10	163	172	CTTGTTCATGTCGGATTTGG	58.973	20	TTACCTGTCGAATGAAGCCC	60.074	20	165	CTTGTTCATGTCGGATTTGG	58.973	20	TACCTGTCGAATGAAGCCCT	59.694	20	164	CTTGTTCATGTCGGATTTGG	58.973	20	GCGAAGATTGTCAGCCTTGT	60.406	20	279
F01.PB4762	p1	(A)25	25	854	878	TCTTGGAAAATCAACATCATGG	59.801	22	TCAACATGAGATTTGTATCACGC	60.017	23	181	TCTTGGAAAATCAACATCATGG	59.801	22	CATGAGATTTGTATCACGCAGA	58.799	22	177	AAGACACCAAGGAGGAAACAA	58.682	21	CATGAGATTTGTATCACGCAGA	58.799	22	240
F01.PB4766	p3	(GAT)8	24	172	195	GGATGGTGATGTTGGTGATG	59.611	20	TGATTCATGCAAGAGTTTGCT	58.516	21	246	GGATGGTGATGTTGGTGATG	59.611	20	TGATTCATGCAAGAGTTTGCTTA	59.903	23	246	GGATGGTGATGTTGGTGATG	59.611	20	ATGATTCATGCAAGAGTTTGCT	58.863	22	247
F01.PB4766	p1	(T)10	10	767	776	--
F01.PB4772	p1	(T)15	15	857	871	ATGTTATTGTTTCCGCCTGC	59.967	20	CCCTTTTAACAGTTGAGTGAAGC	59.356	23	107	ACATCGCCTTTCTTGTCTCG	60.397	20	CCCTTTTAACAGTTGAGTGAAGC	59.356	23	190	CCAAAACATCGCCTTTCTTG	60.608	20	CCCTTTTAACAGTTGAGTGAAGC	59.356	23	195
F01.PB4774	p3	(AGA)5	15	735	749	ACTGGTGCCAGAAGAACTGG	60.298	20	GCTCGCACATAGTCCTCTCC	59.981	20	192	CAACAAGAAGTGCAAGGCTG	59.634	20	GCTCGCACATAGTCCTCTCC	59.981	20	272	AACAAGAAGTGCAAGGCTGG	60.431	20	GCTCGCACATAGTCCTCTCC	59.981	20	271
F01.PB4775	p3	(GAT)8	24	207	230	ATGCAAACCGTTTCAGGTTC	59.978	20	GAACCGTTAGGATCTGCGAA	60.214	20	179	TTCGAAAACGATTTCTTGGC	60.188	20	GGCGAACTGTTTCCAGACTC	59.851	20	251	ATGCAAACCGTTTCAGGTTC	59.978	20	ACGAAGATCCTGACCGAAAA	59.67	20	255
F01.PB4796	p1	(T)10	10	791	800	ATTGGATAAGTTTCACGCGG	59.96	20	GATGGAGTACCTCGAATACAACG	59.906	23	183	GTTTCACGCGGCTTATTGTT	60.138	20	GATGGAGTACCTCGAATACAACG	59.906	23	174	ATTGGATAAGTTTCACGCGG	59.96	20	TGGAGTACCTCGAATACAACG	57.771	21	181
F01.PB4799	p3	(ATC)6	18	120	137	CCATGGCAACAAAATCTGTG	59.964	20	ACGAACCTTGTCTGATTCGG	60.111	20	123	CACCATGGCAACAAAATCTG	59.964	20	ACGAACCTTGTCTGATTCGG	60.111	20	125	CCATGGCAACAAAATCTGTG	59.964	20	TTGTCTGATTCGGCTACGTG	59.864	20	116
F01.PB4809	p3	(TTC)5	15	68	82	TAAATGGCTCGTTGTTTGGC	60.999	20	CCCTGCCATTGGATGTATCT	59.773	20	225	TAAATGGCTCGTTGTTTGGC	60.999	20	TTAGCTGCATCCACATGTCC	59.679	20	181	TAAATGGCTCGTTGTTTGGC	60.999	20	GATTCTTCACCCTGCCATTG	60.461	20	234
F01.PB4809	p1	(A)12	12	585	596	TGAAGACACCAGAAGCCAAA	59.415	20	CAACTATAACGGTGGTGGAAAA	58.919	22	223	TGAAGACACCAGAAGCCAAA	59.415	20	CAACTATAACGGTGGTGGAAAAA	60.147	23	223	TGAAGACACCAGAAGCCAAA	59.415	20	ACAACTATAACGGTGGTGGAAAA	59.695	23	224
F01.PB4810	c	(TGA)5ttcaagttttttttaaatttctttctcacaatgtttttgtaaacaagtaagatctaatctgatccatttcaatcaatgaagaaaattattttctc(A)26	136	765	900	--
F01.PB4813	p1	(T)20	20	639	658	AGGTCGTGTTGGAATATGGC	59.82	20	CACCTCACAAAAATCGAAACA	58.661	21	270	AGGTCGTGTTGGAATATGGC	59.82	20	TCACCTCACAAAAATCGAAACA	60.514	22	271	AGGTCGTGTTGGAATATGGC	59.82	20	TTCACCTCACAAAAATCGAAA	58.254	21	272
F01.PB4816	p2	(TA)6	12	801	812	--
F01.PB4832	p3	(CAC)5	15	396	410	TCCTTATGGCGACAGATTCC	60.036	20	GAGGTGATGGAGATGGAGGA	60.008	20	170	TTATGGCGACAGATTCCCTC	60.036	20	GAGGTGATGGAGATGGAGGA	60.008	20	167	TCCTTATGGCGACAGATTCC	60.036	20	AGGTGATGGAGAAGGTGGTG	59.962	20	217
F01.PB4833	p1	(A)10	10	488	497	GCTCTCAACAGCAGCAACAG	59.929	20	CGAAAAAGCATGATGAGAAGTG	59.883	22	206	AGCTCTCAACAGCAGCAACA	59.929	20	CGAAAAAGCATGATGAGAAGTG	59.883	22	207	CTCTCAACAGCAGCAACAGC	59.929	20	CGAAAAAGCATGATGAGAAGTG	59.883	22	205
F01.PB4835	p1	(A)10	10	319	328	TCCTCTCTGCAGACTGGTCA	59.685	20	AGCGTCGTTTGCATCTCTCT	60.164	20	251	CAAGGTTCCCGATTTCCTCT	60.434	20	AGCGTCGTTTGCATCTCTCT	60.164	20	265	AAGGTTCCCGATTTCCTCTC	59.513	20	AGCGTCGTTTGCATCTCTCT	60.164	20	264
F01.PB4836	p1	(T)10	10	638	647	TTCCGATTTGGATTTTCGAC	59.878	20	CCATTCAACAATCGCCATAA	59.377	20	246	CCTAGGGTTCCGATTTGGAT	60.145	20	CCATTCAACAATCGCCATAA	59.377	20	253	ATGCTTGCTGATTTTCTGGG	60.214	20	CCATTCAACAATCGCCATAA	59.377	20	127
F01.PB4861	p1	(A)27	27	933	959	--
F01.PB4864	p1	(T)10	10	762	771	TTGGCTGCATTGTGATTTTC	59.67	20	TCTTTGATCCAAAACAATAGCAAA	60.006	24	142	TTGGCTGCATTGTGATTTTC	59.67	20	tTCTTTGATCCAAAACAATAGCAA	60.006	24	143	TTGGCTGCATTGTGATTTTC	59.67	20	TCTTTGATCCAAAACAATAGCAA	58.796	23	142
F01.PB4868	c	(T)13aa(T)14	29	828	856	GCTTGAATTTCATGAGAGGCT	58.543	21	TCACACATCTTTCCAAAACCA	59.01	21	266	GCTTGAATTTCATGAGAGGCT	58.543	21	TTCACACATCTTTCCAAAACCA	60.378	22	267	TTGCTTGAATTTCATGAGAGG	57.958	21	TCACACATCTTTCCAAAACCA	59.01	21	268
F01.PB4890	p3	(CGG)6	18	192	209	CAGATTCTTCGCGGATCTTC	59.917	20	GCCAATTTCCAAGTTCCTCA	60.051	20	256	CAGATTCTTCGCGGATCTTC	59.917	20	TTGCAGCCTCAACTCAGAGA	59.855	20	212	CAGATTCTTCGCGGATCTTC	59.917	20	CTAGCCTTGCAGCCTCAACT	59.78	20	218
F01.PB4891	p1	(A)11	11	101	111	TCACAGAACACACCACGTTCT	59.217	21	TGCACCTTTCAATGGAATCA	60.049	20	228	TCACAGAACACACCACGTTCT	59.217	21	TTGGTCATTGCACCTTTCAA	60.088	20	236	TCACAGAACACACCACGTTC	58.062	20	TGCACCTTTCAATGGAATCA	60.049	20	228
F01.PB4893	p3	(TCA)5	15	95	109	GAGAGTTCAGATGCCGGAAA	60.34	20	GGAAATTGAGCTCGCATGAT	60.185	20	104	AGAATCGTCATCGAAAGGGA	59.629	20	GGAAATTGAGCTCGCATGAT	60.185	20	141	GAGAGTTCAGATGCCGGAAA	60.34	20	AGGCGAAGCACTTTATCCCT	60.228	20	227
F01.PB4895	p1	(T)11	11	540	550	AGAGACATGCAATGCAACTGA	59.46	21	CCTGCAGCATCAGTTCAACA	61.023	20	258	GAGAGACATGCAATGCAACTG	59.46	21	CCTGCAGCATCAGTTCAACA	61.023	20	259	AGAGACATGCAATGCAACTGA	59.46	21	AAAAGAAAACCTGCAGCATCA	59.875	21	267
F01.PB4896	p1	(T)10	10	792	801	TGTGTTATCGTGTGAACGGAA	60.019	21	GCAATCCACATCACTTTCCA	59.502	20	257	TCTGTGTTATCGTGTGAACGG	59.624	21	GCAATCCACATCACTTTCCA	59.502	20	259	CTGTGTTATCGTGTGAACGGA	59.624	21	GCAATCCACATCACTTTCCA	59.502	20	258
F01.PB4900	p1	(A)25	25	832	856	--
F01.PB4909	p1	(A)31	31	565	595	TGATGAGTGTGACAGCGACA	60.026	20	GCACACAATCACCACACACA	60.053	20	178	TGATGAGTGTGACAGCGACA	60.026	20	TGCACACAATCACCACACAC	60.053	20	179	TCCAGAGGATCAAAGATGGC	60.158	20	GCACACAATCACCACACACA	60.053	20	233
F01.PB4917	p1	(T)13	13	531	543	TATTTGAGCTGCTGGGTCCT	59.836	20	TCCCTTTTGTTTCTTTAAGTTTCA	58.471	24	248	TTGAGCTGCTGGGTCCTAAT	59.836	20	TCCCTTTTGTTTCTTTAAGTTTCA	58.471	24	245	GAGCTGCTGGGTCCTAATTG	59.836	20	TCCCTTTTGTTTCTTTAAGTTTCA	58.471	24	243
F01.PB4923	p1	(A)10	10	20	29	--
F01.PB4924	c	(TC)8tacttagtttttttctatacaagtttatgcttttgattaatcaccaaaaaacttg(A)10	81	76	156	CCCCTCCTCCTTCTCTCTCA	60.859	20	CACTCCTTTGTGGTTCCTCTG	59.748	21	237	CCCTCCTCCTTCTCTCTCAAA	59.936	21	CACTCCTTTGTGGTTCCTCTG	59.748	21	236	ACCCCTCCTCCTTCTCTCTC	58.834	20	CACTCCTTTGTGGTTCCTCTG	59.748	21	238
F01.PB4924	c	(A)18cagtttgttatatattgtattcttgtaatatattttctatctctacttggttttgcttgtct(TA)7	94	485	578	GTGCTGCTTGTGGTTGTCAC	60.366	20	CACAAATCAACCTTAAATATTTTCAC	57.403	26	280	GCTGCTTGTGGTTGTCACAG	60.51	20	CACAAATCAACCTTAAATATTTTCAC	57.403	26	278	GTGCTGCTTGTGGTTGTCAC	60.366	20	CACAAATCAACCTTAAATATTTTCACT	58.241	27	280
F01.PB4928	p1	(T)10	10	674	683	AGTTACAGGACGGCAGCCTA	59.898	20	CCAGATCCATTGCATCAAAA	59.474	20	253	TCTCCAAGTTACAGGACGGC	60.255	20	CCAGATCCATTGCATCAAAA	59.474	20	259	GGGTGAAGTGTGCAAAGACA	59.726	20	CCAGATCCATTGCATCAAAA	59.474	20	202
F01.PB4934	p3	(ATG)7	21	539	559	TGTGCCTGATGATGATGTGA	59.61	20	CCACCAAACACCAATCTTCC	60.21	20	218	AAGTGTTGTCGACCATGTGC	59.603	20	CCACCAAACACCAATCTTCC	60.21	20	233	TGTGCCTGATGATGATGTGA	59.61	20	CTTGTTTAACACGCAACGGA	59.769	20	176
F01.PB4945	p1	(A)10	10	782	791	--
F01.PB4956	p1	(A)10	10	929	938	--
F01.PB4966	p1	(A)13	13	480	492	ATGTCAGAATGGCTCGCTCT	59.981	20	GTCCAATCGTTCCAACTCGT	59.973	20	269	ATGTCAGAATGGCTCGCTCT	59.981	20	TCGTTCCAACTCGTTCTCCT	59.844	20	263	CCGTGATCAACCACGTTATG	59.84	20	GTCCAATCGTTCCAACTCGT	59.973	20	249
F01.PB4969	p1	(A)28	28	777	804	TGGTTTTCTTGGGAAAGCAC	60.088	20	AACAAAGACAAAAGATGTGTATATCAA	57.508	27	238	GTTTTGATTGGTGGATGGCT	59.797	20	AACAAAGACAAAAGATGTGTATATCAA	57.508	27	195	TTCTTGGGAAAGCACCTTTG	60.22	20	AACAAAGACAAAAGATGTGTATATCAA	57.508	27	233
F01.PB4974	p1	(A)10	10	54	63	CATTCACAGGATTTGGTATTAATTTT	58.771	26	CGATAAGAGCCAGAGGCTTG	60.11	20	131	CATTCACAGGATTTGGTATTAATTTT	58.771	26	AAGAGCCAGAGGCTTGTTCA	60.134	20	127	CATTCACAGGATTTGGTATTAATTT	57.613	25	CGATAAGAGCCAGAGGCTTG	60.11	20	131
F01.PB4976	c	(T)10aatccctttcctttttgttgcggaagtgtgagtgagattgtaagtcatgtttctatctctccaataaattatataataatccttcatctatttctggtt(A)28	137	393	529	CGTGTTTGATTTGGCTTCCT	60.11	20	ATAGTCTATTGCATCTCTTAACGCT	57.129	25	203	TGTTTGATTTGGCTTCCTTTG	60.096	21	ATAGTCTATTGCATCTCTTAACGCT	57.129	25	201	CTTGCGTGTTTGATTTGGCT	61.196	20	ATAGTCTATTGCATCTCTTAACGCT	57.129	25	207
F01.PB4978	p3	(GCA)5	15	218	232	CAACCACCCAAATCCACTTC	60.21	20	TTGGGTTGGAAGAGTTGGAG	60.081	20	149	AACCACCCAAATCCACTTCA	60.21	20	TTGGGTTGGAAGAGTTGGAG	60.081	20	148	CCACCCAAATCCACTTCAAC	60.21	20	AAAGAAAAGGGGGTTTGGAA	59.787	20	200
F01.PB4981	p1	(C)11	11	707	717	CAACTACAAGGGCAAGCACA	59.904	20	TTTATTGTACGGGACAGGGC	59.823	20	199	CTGGGAGTAAACAGCAAGGC	59.875	20	TTTATTGTACGGGACAGGGC	59.823	20	115	ACGAGTACACCTTCGCCATC	60.142	20	TTTATTGTACGGGACAGGGC	59.823	20	143
F01.PB4989	p3	(ATT)5	15	851	865	ATTAGTGGCCTTGTTGCTGC	60.278	20	CCAATCCACAAAACAAAATCA	58.374	21	189	GCTTACCCTAGGGATTGGGA	60.278	20	CCAATCCACAAAACAAAATCA	58.374	21	273	ATTAGTGGCCTTGTTGCTGC	60.278	20	CCAATCCACAAAACAAAATCAG	59.357	22	189
F01.PB4992	c	(A)10ggttgtc(T)11	28	627	654	TTAGAGGAATGGGTTTTGTGAG	58.238	22	CGTTAACATGGCATTCAACAA	59.476	21	199	TTAGAGGAATGGGTTTTGTGAG	58.238	22	TGGCATTCAACAAGAAAACAA	59.192	21	191	TTAGAGGAATGGGTTTTGTGA	57.205	21	TGGCATTCAACAAGAAAACAA	59.192	21	191
F01.PB5000	p3	(TTG)5	15	711	725	CAGAAAAGCTGGAAATTCGG	59.817	20	CCCGAGAATGGTAAGTGTGAG	59.601	21	273	GACTCGGGATTGACAGAGGA	60.199	20	CCCGAGAATGGTAAGTGTGAG	59.601	21	233	CGGGATTGACAGAGGAGAAG	59.797	20	CCCGAGAATGGTAAGTGTGAG	59.601	21	229
F01.PB5003	p3	(CTT)6	18	538	555	GGCCCAGGAAGTGTGTCTAT	59.018	20	CCTTGAACATGTTGGAACAGAA	60.008	22	190	GGCCCAGGAAGTGTGTCTAT	59.018	20	CCTTGAACATGTTGGAACAGA	58.609	21	190	GGCCCAGGAAGTGTGTCTAT	59.018	20	ACCTTGAACATGTTGGAACAGA	59.496	22	191
F01.PB5008	p3	(CTT)6	18	135	152	GGCGAGAATTGAGGAAAACA	60.192	20	CGAACGGGGAATGATAGAGA	60.029	20	160	CACCCTAAACCCCATTCTCA	59.784	20	CGAACGGGGAATGATAGAGA	60.029	20	124	GGCGAGAATTGAGGAAAACA	60.192	20	CTCGACTGGGAAATCGAGAG	59.943	20	241
F01.PB5012	p1	(T)11	11	574	584	AATCGCAGCCTTTCATTCAT	59.674	20	AAGGCTTAAGAAGGGCCAAA	60.197	20	257	AATCGCAGCCTTTCATTCAT	59.674	20	GCACAACTCAATCCCATTCC	60.326	20	225	TGATCGTGATCGTTGAATCG	60.631	20	AAGGCTTAAGAAGGGCCAAA	60.197	20	272
F01.PB5017	c	(A)12tacatcttgttttttccatggactttcgttgctgctcttgc(T)12	65	99	163	GCTGGTTGTCGCATTAGCTC	60.945	20	AAAGAAAGGGACGGAGGAAG	59.685	20	193	TGGTTGTCGCATTAGCTCTTT	59.897	21	AAAGAAAGGGACGGAGGAAG	59.685	20	191	GCTGGTTGTCGCATTAGCTC	60.945	20	TGGACTAAAGAAAGGGACGG	59.167	20	199
F01.PB5018	p1	(A)10	10	841	850	TCAGAATCAGTTGCAGTGGC	59.992	20	CAAACAAAAGTCAAAATTCCTTG	57.913	23	224	AGAATCAGTTGCAGTGGCCT	59.874	20	CAAACAAAAGTCAAAATTCCTTG	57.913	23	222	TCAGAATCAGTTGCAGTGGC	59.992	20	AAACACAAACAAAAGTCAAAATTCC	59.742	25	229
F01.PB5023	p1	(A)11	11	556	566	--
F01.PB5026	p1	(A)12	12	513	524	AGATGCTATGGACCTCACCG	60.096	20	CCAATCACCTTCTCCTTCCA	60.042	20	187	GAGACGAAAATTCTTGCGGA	60.331	20	CCAATCACCTTCTCCTTCCA	60.042	20	120	TCGGAGACGAAAATTCTTGC	60.331	20	CCAATCACCTTCTCCTTCCA	60.042	20	123
F01.PB5032	p1	(T)10	10	740	749	ATCTTCGACGGGTGCAAATA	60.469	20	CAATGTTTTCATTCCAAAATAGACA	59.343	25	200	CTTCGACGGGTGCAAATATC	60.469	20	CAATGTTTTCATTCCAAAATAGACA	59.343	25	198	CTTCGACGGGTGCAAATATC	60.469	20	TCATTCCAAAATAGACAAGAACAAA	59.119	25	190
F01.PB5038	p1	(T)14	14	551	564	CTTTATCCAAGCCCTTGACG	59.702	20	AATTACATGGGGCGGTATGA	60.038	20	243	CTTTATCCAAGCCCTTGACG	59.702	20	ATTACATGGGGCGGTATGAA	60.038	20	242	CTTTATCCAAGCCCTTGACG	59.702	20	CGCTAAGGCCCAAAATTACA	60.089	20	256
F01.PB5041	p1	(T)11	11	445	455	CTGGCGGTACTCACCGTAAT	60.015	20	ATGACACACAATGTGCCACTA	57.451	21	146	GCTGAGCTGGATAAACAGGC	59.985	20	ATGACACACAATGTGCCACTA	57.451	21	269	GTAGGGACTGGCGGTACTCA	60.134	20	ATGACACACAATGTGCCACTA	57.451	21	153
F01.PB5044	p1	(A)18	18	725	742	--
F01.PB5050	p1	(A)11	11	973	983	--
F01.PB5051	p2	(TC)7	14	134	147	GACAAGGTTCCTCCAGATCG	59.655	20	GACTGTAAAGCGGCATCCTC	59.843	20	268	GACAAGGTTCCTCCAGATCG	59.655	20	ACGCACCATAGCTCCTGTTT	59.763	20	232	GACAAGGTTCCTCCAGATCG	59.655	20	CGCACCATAGCTCCTGTTTT	60.27	20	231
F01.PB5053	p1	(A)62	62	705	766	--
F01.PB5065	p3	(GAT)5	15	285	299	ACGGGGCATAGTCAACAGAC	59.997	20	GAACAAACGCTTTCTCTGGC	60	20	196	ACGGGGCATAGTCAACAGAC	59.997	20	TCACCTCATCCAAGTCACCA	60.088	20	103	ACGGGGCATAGTCAACAGAC	59.997	20	CAAACGCTTTCTCTGGCTTC	60.132	20	193
F01.PB5069	p3	(TTC)5	15	102	116	ACCTGATAATTCGGACACGG	59.813	20	TTGTACTCGAATCCATCGCA	60.22	20	129	ACCTGATAATTCGGACACGG	59.813	20	TGTACTCGAATCCATCGCAA	60.22	20	128	CCTGATAATTCGGACACGGT	59.813	20	TTGTACTCGAATCCATCGCA	60.22	20	128
F01.PB5079	p2	(AT)6	12	138	149	TTGGCTTCATCGTTTTCTGA	59.395	20	TTCAAAAATTGGTTGCCGAT	60.302	20	229	AAGTCACCCAACTACACCGC	60.035	20	CAAAAGGGTGTCTGGAAAACA	59.994	21	280	AAGTCACCCAACTACACCGC	60.035	20	TGGTAACCAATGTTAGGCCA	58.892	20	220
F01.PB5082	p3	(GAA)5	15	63	77	CAAGGGAAACAATTCGTCGT	59.971	20	GATGGCTGGAAATTGCATCT	60.043	20	186	CAAGGGAAACAATTCGTCGT	59.971	20	TGCAAGCACATATTCCCAAA	60.073	20	157	GAGAAAGTTGAAGCCGCAAG	60.132	20	GATGGCTGGAAATTGCATCT	60.043	20	202
F01.PB5089	p2	(AT)6	12	410	421	TATTGCTGAGCCTGAACGTG	60.011	20	TGGTTTCATAGGAATACACAAGG	58.064	23	251	TATTGCTGAGCCTGAACGTG	60.011	20	GATGGTTTCATAGGAATACACAAGG	60.02	25	253	TATTGCTGAGCCTGAACGTG	60.011	20	TGGTTTCATAGGAATACACAAGGTT	60.052	25	251
F01.PB5089	p1	(T)15	15	570	584	--
F01.PB5090	p1	(A)28	28	831	858	--
F01.PB5094	p1	(A)10	10	18	27	--
F01.PB5097	p1	(A)10	10	791	800	TCATGCAACTGAGCTTGGAC	59.992	20	TCTGCATAGCATAGTTTTCAGTTTG	59.868	25	213	GCTGCTGGAATCCAATCAAT	60.043	20	TCTGCATAGCATAGTTTTCAGTTTG	59.868	25	251	AATGCTGCTGGAATCCAATC	60.043	20	TCTGCATAGCATAGTTTTCAGTTTG	59.868	25	254
F01.PB5103	p2	(CT)8	16	224	239	CGTTCAGCTTTCCACCTCTC	59.989	20	TCTCCGATGTAATGATGCCA	60.033	20	243	CATTCCGAGATCACTCCGTT	60.073	20	TCTCCGATGTAATGATGCCA	60.033	20	259	AACATTCCGAGATCACTCCG	60.073	20	TCTCCGATGTAATGATGCCA	60.033	20	261
F01.PB5103	p1	(T)20	20	438	457	TGGCATCATTACATCGGAGA	60.033	20	GGAGGAACAGTGTATTGCGG	60.517	20	219	CATGTCTCGCCTTCATCGTA	59.823	20	GGAGGAACAGTGTATTGCGG	60.517	20	256	CCGAAACCTGGCATCATTAC	60.331	20	GGAGGAACAGTGTATTGCGG	60.517	20	227
F01.PB5130	p3	(CCA)5	15	268	282	ACCACCGCACCATTACTCTC	59.997	20	GGTGGTGGAGGAGAAGCATA	60.073	20	105	ACCACCGCACCATTACTCTC	59.997	20	AAGGCTTCTTGGTGGGAGTT	60.11	20	251	CTCTGCCACTTTGACCCTTC	59.844	20	GGTGGTGGAGGAGAAGCATA	60.073	20	255
F01.PB5143	p1	(A)16	16	734	749	--
F01.PB5148	p1	(T)11	11	730	740	AAATGGCGACAAGAGACACC	60.119	20	AGATGGTTCGGGAGGAAAAT	59.766	20	273	CAAAGGAATGGGAACCAAAA	59.772	20	AGATGGTTCGGGAGGAAAAT	59.766	20	189	AAATGGCGACAAGAGACACC	60.119	20	AAGATGGTTCGGGAGGAAAA	60.797	20	274
F01.PB5152	p2	(CT)15	30	2	31	--
F01.PB5156	p1	(A)10	10	105	114	TTGCTCTTTCCACTTCCTCAA	59.978	21	CAAAGGAACCAAAAAGCTCG	59.855	20	271	TTGCTCTTTCCACTTCCTCAA	59.978	21	CAAAAAGCTCGATGGTGTCA	59.84	20	262	TTCCACTTCCTCAAGCTTTCA	59.978	21	CAAAAAGCTCGATGGTGTCA	59.84	20	255
F01.PB5189	p1	(A)11	11	831	841	CGCATTGTATTTCGGATGTG	59.953	20	TCAGGGGCTAAGCTGACAGA	61.075	20	277	ACGAGGCGGATGATTTACAG	60.096	20	TCAGGGGCTAAGCTGACAGA	61.075	20	223	ATATCACAGAAGCGGGAGGA	59.653	20	TCAGGGGCTAAGCTGACAGA	61.075	20	146
F01.PB5192	p3	(GAA)5	15	294	308	CAACAAAGCGATGTTGCAGT	59.911	20	AGATAACCCGGCAAAGGACT	59.962	20	224	CAACAAAGCGATGTTGCAGT	59.911	20	GAGTGAGATAACCCGGCAAA	60.074	20	229	CAACAAAGCGATGTTGCAGT	59.911	20	CGTGGAGACCTGAGAGGAAC	59.835	20	200
F01.PB5193	p3	(TCT)5	15	125	139	TGGAGTTTACCATGGTGGTG	59.262	20	CCTCCGGCTACACACGTAAT	60.015	20	249	TGGAGTTTACCATGGTGGTG	59.262	20	GCAGCTTCTTCCCTTCATTG	59.955	20	137	TGGAGTTTACCATGGTGGTG	59.262	20	TTACGAACCTTGGAAGCCAC	60.11	20	198
F01.PB5207	p1	(T)10	10	433	442	AAGCCGTTAGGGTTTCGACT	60.13	20	CCCATCACATAGGGTTACAAAAA	59.991	23	231	AAGCCGTTAGGGTTTCGACT	60.13	20	AAAAATCACCACCCAAAAACTT	58.822	22	271	AAGCCGTTAGGGTTTCGACT	60.13	20	CCCATCACATAGGGTTACAAAA	58.74	22	231
F01.PB5212	c	(A)28t(A)41	70	784	853	--
F01.PB5227	p1	(A)94	94	760	853	--
F01.PB5232	p3	(TGG)5	15	234	248	TTGGTCTATTGGCCATGGTT	60.192	20	TCAACAACCTCATTGTCGGA	60.088	20	202	GGCCATGGTTGTTCTCATTT	59.797	20	TCAACAACCTCATTGTCGGA	60.088	20	192	AAATGCAGTCCTCGTCCTTG	60.255	20	TCAACAACCTCATTGTCGGA	60.088	20	219
F01.PB5232	p3	(TGG)5	15	396	410	TCCGACAATGAGGTTGTTGA	60.088	20	CCTCCATAGTGACCACCACC	60.238	20	263	TCCGACAATGAGGTTGTTGA	60.088	20	CCACCATAGTGTCCACCTCC	60.238	20	278	TCCGACAATGAGGTTGTTGA	60.088	20	CCACCTCCATAGTGACCACC	60.238	20	266
F01.PB5232	p3	(TGG)5	15	534	548	GTGGTGGTGGTCATGGTGTA	60.138	20	TTCCATTGTCAGAAGCACCA	60.24	20	180	GGTCACTATGGAGGTGGTGG	60.238	20	TCCATTGTCAGAAGCACCAT	59.09	20	267	TATGGTGGTGGTGGTGGTC	60.08	19	TTGTCAGAAGCACCATGTCC	59.682	20	182
F01.PB5237	p3	(GAA)5	15	678	692	TGGAGTTTGAGGATGAAGGG	60.042	20	ATTCGCTGGCATAGCTGTTT	59.873	20	236	TGGAGTTTGAGGATGAAGGG	60.042	20	TAAACGACATCCAGACTGCG	59.864	20	210	TTGGAGGGTTGGAGTTTGAG	60.081	20	ATTCGCTGGCATAGCTGTTT	59.873	20	245
F01.PB5239	p2	(AG)11	22	378	399	TGCTTCTGCTGCTCAAGTAAG	58.618	21	TCGTTTTGGTTTCGTTCTCTC	59.345	21	280	GCTGCTTCTGCTGCTCAAGT	61.027	20	TCTCGTTATTCTCGTTCTTCTCG	60.028	23	230	GCTGCTTCTGCTGCTCAAGT	61.027	20	CGTTCTCTCTCTTTGTGCTCATT	60.068	23	270
F01.PB5239	p3	(AAC)6	18	513	530	CGAAACCAAAACGAAGGAGA	60.22	20	TTCTCTGCCTATCCCCTCTCT	59.429	21	117	CGAAACCAAAACGAAGGAGA	60.22	20	TCTTCTCTGCCTATCCCCTCT	59.429	21	119	CGAAACCAAAACGAAGGAGA	60.22	20	TCTTCTCTGCCTATCCCCTC	58.42	20	119
F01.PB5271	p1	(A)37	37	888	924	--
F01.PB5281	p2	(CA)6	12	64	75	GTATACGCCCTGCAACGAAT	59.988	20	CACCTGGAAGAGGACATGGT	59.962	20	151	AAAGTATACGCCCTGCAACG	60.152	20	CACCTGGAAGAGGACATGGT	59.962	20	154	GTATACGCCCTGCAACGAAT	59.988	20	CATCCAAGACAACCTCCCAT	59.779	20	248
F01.PB5293	p2	(CT)19	38	93	130	AGTTGGTTCGGAAAAACCCT	59.842	20	AGAGCGAGAGATTGAGCAGC	60.004	20	248	AGTTGGTTCGGAAAAACCCT	59.842	20	TGAGAGCGAGAGATTGAGCA	59.967	20	250	AAGTTGGTTCGGAAAAACCC	60.2	20	AGAGCGAGAGATTGAGCAGC	60.004	20	249
F01.PB5296	c	(TAA)5ataatagttctggttgtggttc(A)30	67	889	955	TGAGATCACAATGAGGGCAA	60.201	20	AGCAGTGGTATCAACGCAGA	59.47	20	218	TCAAAGTGGAAGGTGCAACA	60.278	20	AGCAGTGGTATCAACGCAGA	59.47	20	256	TGAGATCACAATGAGGGCAA	60.201	20	AAAGCAGTGGTATCAACGCA	59.347	20	220
F01.PB5302	p3	(TTA)6	18	746	763	--
F01.PB5303	p1	(A)16	16	806	821	--
F01.PB5324	p1	(T)10	10	762	771	GTGTTCTTGGAGGCAGTGGT	60.159	20	CATAACACAGATTTTGATTACTACCCA	59.657	27	226	GTGTTCTTGGAGGCAGTGGT	60.159	20	ACATTTATTCATCTCATGTCACAAA	57.64	25	184	AGGTGTTCTTGGAGGCAGTG	60.298	20	CATAACACAGATTTTGATTACTACCCA	59.657	27	228
F01.PB5329	p2	(TA)6	12	668	679	--
F01.PB5332	p3	(GAA)5	15	502	516	AAGCACCTTATGCTGCCAAG	60.407	20	CGTCATTCTCATCATGCACC	60.08	20	153	GGTAAAGCAGCTGGAGCAAA	60.523	20	CGTCATTCTCATCATGCACC	60.08	20	199	AAAGCACCTTATGCTGCCAA	60.772	20	CGTCATTCTCATCATGCACC	60.08	20	154
F01.PB5334	p1	(T)10	10	811	820	AAAAGGATTGAGCCGAATACAA	59.97	22	AATCCATCCATTGATTCACGA	60.148	21	277	AAAAGGATTGAGCCGAATACAA	59.97	22	ATCCATCCATTGATTCACGA	58.72	20	276	AAAAGGATTGAGCCGAATACAA	59.97	22	TCCATCCATTGATTCACGAT	58.72	20	275
F01.PB5335	p2	(TC)6	12	6	17	--
F01.PB5345	p3	(TGG)5	15	282	296	TTGTCGCTGCTTACCTGTTG	60.05	20	CCTCCTTAGCTTCAGCAGCA	60.807	20	276	GAAGGTTGTCGCTGCTTACC	59.882	20	CCTTAGCTTCAGCAGCAGGA	60.807	20	278	GAAGGTTGTCGCTGCTTACC	59.882	20	TCCTTAGCTTCAGCAGCAGG	60.807	20	279
F01.PB5348	p2	(CA)6	12	41	52	TTTCTTCTTTTTCAACTCCTCCC	60.095	23	TGACGATGTAGCCGTTCTTG	59.864	20	162	TTCTTCTTTTTCAACTCCTCCC	58.868	22	TGACGATGTAGCCGTTCTTG	59.864	20	161	TTTCTTCTTTTTCAACTCCTCCC	60.095	23	ATGTAGCCGTTCTTGCGAAT	59.736	20	157
F01.PB5364	p3	(GTG)5	15	191	205	AAATCACCCTCTGCCCTCTT	60.074	20	CAGTGCCAAAAGCCATACCT	60.132	20	219	AAAATCACCCTCTGCCCTCT	60.074	20	CAGTGCCAAAAGCCATACCT	60.132	20	220	AATCACCCTCTGCCCTCTTT	60.074	20	CAGTGCCAAAAGCCATACCT	60.132	20	218
F01.PB5373	p1	(A)24	24	683	706	--
F01.PB5374	p1	(A)10	10	96	105	AACACCATCTTAACAAACACAAGTAT	57.367	26	AGCCTTCTCCTGCAAAGACA	60.134	20	223	ATAACACCATCTTAACAAACACAAGT	57.367	26	AGCCTTCTCCTGCAAAGACA	60.134	20	225	AACACCATCTTAACAAACACAAGTAT	57.367	26	CAGAGCCTTCTCCTGCAAAG	60.269	20	226
F01.PB5379	p1	(A)15	15	832	846	--
F01.PB5381	p1	(T)12	12	623	634	AATCGCAGCCTTTCATTCAT	59.674	20	ACTCAATCCCATTCCCATCA	60.135	20	222	AATCGCAGCCTTTCATTCAT	59.674	20	CACAACTCAATCCCATTCCC	60.173	20	226	AATCGCAGCCTTTCATTCAT	59.674	20	ACAACTCAATCCCATTCCCA	60.173	20	225
F01.PB5382	p1	(A)27	27	570	596	--
F01.PB5384	p3	(TGG)5	15	271	285	TTGTCGCTGCTTACCTGTTG	60.05	20	CCTCCTTAGCTTCAGCAGCA	60.807	20	276	GAAGGTTGTCGCTGCTTACC	59.882	20	CCTTAGCTTCAGCAGCAGGA	60.807	20	278	GAAGGTTGTCGCTGCTTACC	59.882	20	TCCTTAGCTTCAGCAGCAGG	60.807	20	279
F01.PB5392	p3	(ATT)5	15	880	894	--
F01.PB5397	p1	(T)10	10	606	615	TGGAGCACTACGTGGAACAC	59.751	20	CGTGAACGAAATCAATTCCA	59.518	20	246	GTGGAGCACTACGTGGAACA	59.751	20	CGTGAACGAAATCAATTCCA	59.518	20	247	CTGCAGTCCAGAGTGGTGAA	60.022	20	TCAAAGAGAACCACGTCAAGC	60.425	21	219
F01.PB5398	p1	(A)35	35	854	888	--
F01.PB5399	p1	(A)15	15	718	732	--
F01.PB5403	c	(TGG)5acatta(TGG)5	36	580	615	TGGTTACAATGGTGGTGGTG	60.128	20	GTTTCCATTGTCGGAAGCAC	60.504	20	226	TGGTGGTTACAATGGTGGTG	60.128	20	GTTTCCATTGTCGGAAGCAC	60.504	20	229	ACGGTGGTGGTGGTTACAAT	60.012	20	AGTTTCCATTGTCGGAAGCA	60.636	20	237
F01.PB5414	p1	(A)26	26	679	704	CCAAGGCTGGAAAGAAGAAA	59.424	20	AAACCAAACAAAATAGAGACAGTATCA	58.726	27	264	CCAAGGCTGGAAAGAAGAAA	59.424	20	AACCAAACAAAATAGAGACAGTATCA	57.547	26	263	CCAAGGCTGGAAAGAAGAAA	59.424	20	CTCAAAAATTAACTAAACCAAACAAAA	58.419	27	278
F01.PB5416	p3	(TGA)5	15	769	783	AGGCTGCTAATCAACCCCTT	60.096	20	TCAAAACGGTTCAACCACAA	59.981	20	138	TTGAGGCTGCTAATCAACCC	60.214	20	TCAAAACGGTTCAACCACAA	59.981	20	141	TTGAGGCTGCTAATCAACCC	60.214	20	TATCGGGCACAAACAAAACA	59.969	20	101
F01.PB5417	p3	(ACA)5	15	492	506	TTTCCTGGTTGGGATATGGA	60.126	20	CATGAAAATTGTGAAACTTCATTC	57.739	24	219	TTTCCTGGTTGGGATATGGA	60.126	20	AACATGAAAATTGTGAAACTTCATTC	59.721	26	221	TTTCCTGGTTGGGATATGGA	60.126	20	CATGAAAATTGTGAAACTTCATTCT	58.665	25	219
F01.PB5419	p1	(A)10	10	129	138	TGATACGCAACCCAACGTAA	59.992	20	AGGCAAAGTGCTTTTCCAGA	59.993	20	101	TGATACGCAACCCAACGTAA	59.992	20	GGTGAAGACGATAGGCCAAA	60.074	20	175	TACGCAACCCAACGTAAACA	60.029	20	GGTGAAGACGATAGGCCAAA	60.074	20	172
F01.PB5421	p3	(GAT)5	15	100	114	AGATGAGCGGAGGAGAAGAA	59.116	20	GACCCATTCCATATTGTGCC	60.021	20	172	GAAGATGAGCGGAGGAGAAG	59.116	20	GACCCATTCCATATTGTGCC	60.021	20	174	AAGAAGATGAGCGGAGGAGA	59.116	20	GACCCATTCCATATTGTGCC	60.021	20	176
F01.PB5425	p1	(A)23	23	654	676	--
F01.PB5430	p3	(CCA)7	21	147	167	TGCACCACTCAAAATTCCAA	60.088	20	TGTTTGTTGGGGAGGAAGAG	60.081	20	220	ACCCAAAACCACCACTATCG	59.711	20	TGTTTGTTGGGGAGGAAGAG	60.081	20	134	ACCCAAAACCACCACTATCG	59.711	20	TGCTGCTAAGGTTAAGGGGA	59.839	20	274
F01.PB5434	p2	(AG)9	18	38	55	CGCAAACAGATAGAGAGAGAAAG	57.616	23	TTTCCTCCTGCTTCTGAGGA	60.065	20	233	ACGCAAACAGATAGAGAGAGAAA	57.475	23	TTTCCTCCTGCTTCTGAGGA	60.065	20	234	CGCAAACAGATAGAGAGAGAAAG	57.616	23	TCCTCCTGCTTCTGAGGAGA	60.214	20	231
F01.PB5434	p1	(A)28	28	713	740	--
F01.PB5437	p1	(A)22	22	841	862	--
F01.PB5445	p1	(A)22	22	764	785	--
F01.PB5446	p1	(T)11	11	782	792	GATTATCCGGCCAAGTGAGA	60.036	20	TTGCCAAAGGAAACTTGGTT	59.587	20	240	GAGAAACACGGGCAAATGAT	59.939	20	TTGCCAAAGGAAACTTGGTT	59.587	20	154	TTATCCGGCCAAGTGAGACT	59.694	20	TTGCCAAAGGAAACTTGGTT	59.587	20	238
F01.PB5447	p1	(A)26	26	646	671	--
F01.PB5457	p1	(A)29	29	761	789	--
F01.PB5471	p1	(T)10	10	583	592	TGGAGCACTACGTGGAACAC	59.751	20	CGTGAACGAAATCAATTCCA	59.518	20	246	GTGGAGCACTACGTGGAACA	59.751	20	CGTGAACGAAATCAATTCCA	59.518	20	247	CTGCAGTCCAGAGTGGTGAA	60.022	20	TCAAAGAGAACCACGTCAAGC	60.425	21	219
F01.PB5472	p1	(A)31	31	968	998	--
F01.PB5473	p1	(A)10	10	92	101	CCCATCCAATCTACCACCAC	60.05	20	GCCATTAGAGATGCTGCTCC	59.946	20	239	CCCATCCAATCTACCACCAC	60.05	20	GGTGAGGTTTCGCCATTAGA	60.074	20	250	CCCATCCAATCTACCACCAC	60.05	20	GAGGTGAGGTTTCGCCATTA	60.074	20	252
F01.PB5486	p1	(T)10	10	597	606	CGGCATTTTTGAATGAACCT	59.938	20	CCAACAATTACATTTGTGCCTG	60.277	22	227	CAGAACCCTGGACATGGAAT	59.779	20	CCAACAATTACATTTGTGCCTG	60.277	22	138	ACAGAACCCTGGACATGGAA	60.363	20	CCAACAATTACATTTGTGCCTG	60.277	22	139
F01.PB5498	p1	(A)14	14	735	748	--
F01.PB5504	p1	(T)10	10	820	829	TGGCTCTCAAACAACATTGC	59.847	20	AAAAGCTTTCAGTGATTTAATTGTGA	59.65	26	267	ACAACATTGCAAACAAGGCA	60.157	20	AAAAGCTTTCAGTGATTTAATTGTGA	59.65	26	257	TGGCTCTCAAACAACATTGC	59.847	20	AAAGCTTTCAGTGATTTAATTGTGA	58.505	25	266
F01.PB5517	p1	(T)10	10	786	795	TTTCTTGTGGTTGATGCAAAA	59.192	21	CATCCAAGAGATGATTGTCTGC	59.7	22	173	TTTTCTTGTGGTTGATGCAAA	59.192	21	CATCCAAGAGATGATTGTCTGC	59.7	22	174	TTTTCTTGTGGTTGATGCAAA	59.192	21	GAAAGAAAACAAGCTTTAGCCG	59.577	22	140
F01.PB5518	p1	(A)35	35	861	895	--
F01.PB5530	p1	(A)22	22	781	802	--
F01.PB5538	p2	(TC)6	12	20	31	--
F01.PB5554	p1	(A)21	21	1310	1330	--
F01.PB5555	p1	(T)11	11	1040	1050	GGTTACTTCAGCATCCAGGG	59.55	20	CCATTCAATAACAAACAAACTTGG	59.695	24	210	CAGGGAGGGATGCTGTTTT	60.058	19	CCATTCAATAACAAACAAACTTGG	59.695	24	195	TGGTTACTTCAGCATCCAGG	58.722	20	CCATTCAATAACAAACAAACTTGG	59.695	24	211
F01.PB5558	p1	(T)10	10	48	57	ACATGGGGAAAACAAAACCA	60.066	20	CCCAGAAGAACCACCAAGAA	60.081	20	166	ACATGGGGAAAACAAAACCA	60.066	20	TTCCCAGAAGAACCACCAAG	60.081	20	168	ACATGGGGAAAACAAAACCA	60.066	20	CTTCCCAGAAGAACCACCAA	60.081	20	169
F01.PB5561	p3	(AAC)6	18	268	285	TTTGCCCTAAGCCTCGTAGA	59.975	20	GTTTGAAGCCCTGCTAGGTG	59.875	20	251	GGAATCTGTGGTTTGCCCTA	59.933	20	GTTTGAAGCCCTGCTAGGTG	59.875	20	262	AGAACGCCATGAGAAGCTGT	60.02	20	TTTGCGGCTTATAGGGTCTG	60.223	20	135
F01.PB5561	p1	(T)16	16	842	857	CGCAGTATTTCAGCTGTTGC	59.638	20	CATGCCCTTTTCCTCACTTG	60.626	20	265	CCGCAGTATTTCAGCTGTTG	59.488	20	CATGCCCTTTTCCTCACTTG	60.626	20	266	CGCAGTATTTCAGCTGTTGC	59.638	20	ACATGCCCTTTTCCTCACTT	58.646	20	266
F01.PB5571	p3	(CCA)5	15	574	588	TCTACCACTCACCACCACCA	59.997	20	GCATGGCTTTCTTTGCTTTC	59.967	20	240	AGTGCACACCTACCCTCACC	60.033	20	GCATGGCTTTCTTTGCTTTC	59.967	20	269	ACCAGTGCACACCTACCCTC	60.033	20	GCATGGCTTTCTTTGCTTTC	59.967	20	272
F01.PB5572	p3	(CAA)5	15	208	222	ATGATGTTGAACTCGAAGCG	58.877	20	GGAAAGCGAGGAAGAGGACT	59.957	20	261	ATGATGTTGAACTCGAAGCG	58.877	20	GCTATGGCGATTGCGATTAT	60.054	20	235	ATGATGTTGAACTCGAAGCG	58.877	20	GGCTGAAGAGCCAACAGAAG	60.134	20	201
F01.PB5574	p2	(CT)7	14	24	37	--
F01.PB5574	p1	(A)10	10	885	894	CATTTAGGCCAACCCTTCAG	59.564	20	GCTAAATGCATTCATTACTTGGC	60.012	23	177	AGCATTTAGGCCAACCCTTC	60.451	20	GCTAAATGCATTCATTACTTGGC	60.012	23	179	ATTTAGGCCAACCCTTCAGC	60.451	20	GCTAAATGCATTCATTACTTGGC	60.012	23	176
F01.PB5578	p1	(A)17	17	1281	1297	--
F01.PB5585	p1	(T)10	10	1077	1086	GCTAAAATCCGTGCCATCAT	59.929	20	TGGCATGCTATTAAATTGAAAATA	57.898	24	209	GCTAAAATCCGTGCCATCAT	59.929	20	TGGCATGCTATTAAATTGAAAATAAC	59.72	26	209	CCGTACTTATGGGTGTTGGC	60.249	20	TGGCATGCTATTAAATTGAAAATA	57.898	24	243
F01.PB5593	p3	(ATA)5	15	809	823	CGGTGATGAGGATGTGATTG	59.918	20	CCAAAAAGTGGGTTTTACAGC	58.663	21	229	GGGTTTGTCTGTTTCGAGGA	60.088	20	CCAAAAAGTGGGTTTTACAGC	58.663	21	274	ACGGGTTTGTCTGTTTCGAG	60.149	20	CCAAAAAGTGGGTTTTACAGC	58.663	21	276
F01.PB5605	p3	(TTA)6	18	201	218	CATTTCCTTACACGCTGGGT	59.993	20	CCAGATGTCAAAGCACTCCA	59.831	20	234	ACGCTGGGTCTCCTACCTTT	60.132	20	CCAGATGTCAAAGCACTCCA	59.831	20	223	TACACGCTGGGTCTCCTACC	60.134	20	CCAGATGTCAAAGCACTCCA	59.831	20	226
F01.PB5606	p3	(CTT)5	15	270	284	ATGTCACACAGCGACACCAT	60.038	20	AGTAGAAGGAGGAGGCGGAG	59.972	20	273	CCAATCTGACATCGACGAGA	59.787	20	AGTAGAAGGAGGAGGCGGAG	59.972	20	235	AAATGTCACACAGCGACACC	59.603	20	AGTAGAAGGAGGAGGCGGAG	59.972	20	275
F01.PB5613	p1	(A)29	29	1085	1113	TTGATGTTTCATGTGGTCGG	60.367	20	AAGCAGTGGTATCAACGCAA	59.347	20	104	TTGATGTTTCATGTGGTCGG	60.367	20	AAAGCAGTGGTATCAACGCA	59.347	20	105	GATGTTTCATGTGGTCGGAA	59.348	20	AAGCAGTGGTATCAACGCAA	59.347	20	102
F01.PB5616	p2	(CT)10	20	20	39	--
F01.PB5635	p3	(AAG)5	15	219	233	TTTCAGTTACCACCATGGCA	59.964	20	TTCTTCTTTTTCGCACCAGC	60.502	20	214	TTACCACCATGGCAGATGAA	59.924	20	TTCTTCTTTTTCGCACCAGC	60.502	20	208	TCAGTTACCACCATGGCAGA	60.112	20	TTCTTCTTTTTCGCACCAGC	60.502	20	212
F01.PB5636	p2	(CT)6	12	79	90	ACCATCTCTCTTCCATTCCG	59.09	20	TAACCCCATTTTTCCTTCCC	59.992	20	100	ACCATCTCTCTTCCATTCCG	59.09	20	CCTTCTTGGCAAATAACCGA	60.067	20	140	ACCATCTCTCTTCCATTCCG	59.09	20	TCCTTCTTGGCAAATAACCG	60.067	20	141
F01.PB5636	p1	(T)10	10	977	986	--
F01.PB5638	p3	(TTG)6	18	916	933	TGAAGTCTGTGCCTGTGGTT	59.31	20	TGAGAAACACTCTTTTTCCCTATCA	60.488	25	264	ACTTTGCGTGAAGTCTGTGC	59.09	20	TGAGAAACACTCTTTTTCCCTATCA	60.488	25	272	GCCTGTGGTTATTGTGATGC	59.005	20	TGAGAAACACTCTTTTTCCCTATCA	60.488	25	254
F01.PB5639	p1	(A)10	10	10	19	--
F01.PB5640	p3	(CAC)5	15	263	277	CCTTCCGATTACGCTCCATA	60.053	20	CCCATTTGCCAAGAACATCT	59.933	20	199	CCTTCCGATTACGCTCCATA	60.053	20	ACCTGTTTTCAAATGCTGCC	60.118	20	273	CCTCAAGTCCAACCTACCGA	60.103	20	CCCATTTGCCAAGAACATCT	59.933	20	262
F01.PB5641	p3	(AAC)5	15	238	252	TCTCCTCATCAAAACCCACC	59.903	20	CACAAACAACAAGCTCCCAA	59.734	20	270	TCTCCTCATCAAAACCCACC	59.903	20	TCACAAACAACAAGCTCCCA	60.278	20	271	TCTCCTCATCAAAACCCACC	59.903	20	GCTCCCAAACTTTCTTCCCT	59.691	20	258
F01.PB5643	p1	(T)10	10	324	333	CACCACCACCCATTCTTCTT	59.82	20	CCCATCTCCACAGGTTCAAT	59.779	20	277	TCCCTCATTCTCCTCCTCAA	59.731	20	CCCATCTCCACAGGTTCAAT	59.779	20	237	TCCCTCATTCTCCTCCTCAA	59.731	20	GTTGTAGCACCTCCTCGACC	59.727	20	255
F01.PB5644	p1	(A)10	10	76	85	CGCTTAGTGCTCCCACTTTT	59.517	20	AGACACGTGTTTTCTTGCCC	60.156	20	216	CGCTTAGTGCTCCCACTTTT	59.517	20	CTTCTTCTGCCGTGTCGAAT	60.397	20	246	ACGCTTAGTGCTCCCACTTT	59.008	20	CGGTGGGTCTGTTGTCTCTT	60.151	20	100
F01.PB5649	c	(ATT)8actcttttaatattgtttatttaaaaatttaaaattatatcacaagaaaaatgaag(A)10	90	1034	1123	AGCTGTGCCTGAATTATGGG	60.096	20	TGAACTTGTTGAATCCTCATGC	60.118	22	216	TAGGGAAGCTGTGCCTGAAT	59.836	20	TGAACTTGTTGAATCCTCATGC	60.118	22	222	GGGAAGCTGTGCCTGAATTA	60.214	20	TGAACTTGTTGAATCCTCATGC	60.118	22	220
F01.PB5650	p3	(CTC)5	15	134	148	ACCCAACTTCGACCTCCTCT	60.111	20	TACCCTTTGCTTCAACCACC	59.971	20	154	ACCCAACTTCGACCTCCTCT	60.111	20	TTGCTTCAACCACCAAGACA	60.278	20	148	ACCCAACTTCGACCTCCTCT	60.111	20	ATGGTGGCGGTTGTAGTGTT	60.299	20	129
F01.PB5655	p2	(AC)6	12	96	107	CGAGTTCTTCACCATCCACA	59.676	20	TCCGATCAACACCACTTTGA	60.088	20	261	CGAGTTCTTCACCATCCACA	59.676	20	GGTGCTGAACCCATTTTGAT	59.797	20	143	CGAGTTCTTCACCATCCACA	59.676	20	GCCGTACAAATTCGACATCC	60.339	20	213
F01.PB5672	p1	(A)11	11	7	17	--
F01.PB5674	p1	(T)10	10	854	863	GGATCCAATGAATTGAGCCA	60.812	20	TCAACAAGTTTTGCAATTCCC	59.967	21	217	TCATTGAAGTTTGCAATTCCC	59.93	21	TCAACAAGTTTTGCAATTCCC	59.967	21	133	TTCCTCGAGGGTAGAGAGAGC	60.103	21	TCAACAAGTTTTGCAATTCCC	59.967	21	261
F01.PB5680	p3	(TCT)5	15	186	200	CACTCACGCCATGCCTATTA	59.712	20	CGGTGCAACGGATAAAGAAT	59.96	20	219	TCGTATTTCACAACATCGCC	59.548	20	CGGTGCAACGGATAAAGAAT	59.96	20	141	TCGTATTTCACAACATCGCC	59.548	20	GCCTTAGGGTCCTTGTCTCC	60.074	20	213
F01.PB5685	p3	(CCG)5	15	142	156	TGCGAAAAATGAAGACGATG	59.809	20	ATCGCAAGCTTCCTACTCCA	59.978	20	204	CGAGCTTTTCCAAACCAAAA	60.215	20	ATCGCAAGCTTCCTACTCCA	59.978	20	225	CGAGCTTTTCCAAACCAAAA	60.215	20	TCGCAAGCTTCCTACTCCAT	59.978	20	224
F01.PB5697	p1	(A)11	11	913	923	ATTGGCAATTTGGTCAAACC	59.668	20	AGCGGGTGCTACATAACCAC	60.022	20	222	ATTGGCAATTTGGTCAAACC	59.668	20	ACCAGCGGGTGCTACATAAC	60.022	20	225	TGGCAATTTGGTCAAACCTT	60.344	20	AGCGGGTGCTACATAACCAC	60.022	20	220
F01.PB5702	p1	(T)10	10	30	39	AACAAAACCAACAACAACATTATCA	59.625	25	CCCAGAAGAACCACCAAGAA	60.081	20	156	AACAAAACCAACAACAACATTATCA	59.625	25	TTCCCAGAAGAACCACCAAG	60.081	20	158	AACAAAACCAACAACAACATTATCA	59.625	25	CTTCCCAGAAGAACCACCAA	60.081	20	159
F01.PB5716	p3	(CTC)5	15	96	110	CAACACCTCCCTCTCGAAAA	60.224	20	TCGTATTCCTTGAGTTCGGG	60.066	20	229	CAACACCTCCCTCTCGAAAA	60.224	20	ATTCCTTGAGTTCGGGCTTT	60.074	20	225	GTCAACACCTCCCTCTCGAA	60.238	20	ATTCCTTGAGTTCGGGCTTT	60.074	20	227
F01.PB5721	p2	(GA)6	12	2	13	--
F01.PB5726	p1	(A)10	10	56	65	CCAAATCTTTTCTCTCCATTCC	59.068	22	AAAGAGGGTTTACGGTGGCT	59.998	20	212	CCAAATCTTTTCTCTCCATTCC	59.068	22	AAGAGGGTTTACGGTGGCTT	59.998	20	211	CCAAATCTTTTCTCTCCATTCC	59.068	22	TCAAAGAGGGTTTACGGTGG	59.964	20	214
F01.PB5726	p3	(TAA)5	15	600	614	TGCCTCAAAGTTGGTGAGAA	59.415	20	ATCCCAAAACCCTTTCCAAC	60.032	20	165	TGCCTCAAAGTTGGTGAGAA	59.415	20	TATTCCTGCACCAGAAACCC	59.933	20	123	TGGAACCTTTGACACAGCCT	60.69	20	TATTCCTGCACCAGAAACCC	59.933	20	274
F01.PB5728	p3	(CTA)6	18	142	159	CACCGCGAACCTTATCTCTC	59.836	20	CTCCTTTCCTCAAACTCCCC	60.045	20	277	TCACCGCGAACCTTATCTCT	59.836	20	CTCCTTTCCTCAAACTCCCC	60.045	20	278	CACCGCGAACCTTATCTCTC	59.836	20	ACTCCCCCACTCTCATCCTT	59.929	20	264
F01.PB5734	p2	(AG)7	14	82	95	TCGCAGAGAGACGAGAGAGA	59.101	20	CCTCTTCAACGGTACGAGGA	60.246	20	142	TCGCAGAGAGACGAGAGAGA	59.101	20	CTGCTCACTAGGAAAGCCGT	59.639	20	270	TCGCAGAGAGACGAGAGAGA	59.101	20	ACTGCTCACTAGGAAAGCCG	59.639	20	271
F01.PB5735	c	(T)10actactta(ATT)5	33	1026	1058	GTTGGTTCCTGGCTGTAGGA	60.111	20	TCTTGTTGCAAAAGTGAGATTGA	59.912	23	267	GTTGGTTCCTGGCTGTAGGA	60.111	20	TTGTTGCAAAAGTGAGATTGAAA	59.787	23	265	CGCTCTAGCTGATTTCCTCG	60.249	20	TCTTGTTGCAAAAGTGAGATTGA	59.912	23	171
F01.PB5739	p3	(ACC)5	15	93	107	AGCGTTTCGAAGTGAGTTGC	60.581	20	GCCTAACGTTCCCATTTCAA	59.938	20	100	AGCGTTTCGAAGTGAGTTGC	60.581	20	ATTCATCAAAGGTCGATGCC	59.9	20	226	AGCGTTTCGAAGTGAGTTGC	60.581	20	TGCCTGGACAGTTGTTCTTG	59.873	20	210
F01.PB5747	p3	(GAA)5	15	303	317	TGACTCTGACGAAGACGACG	60.178	20	TCTCTCTTCAGGCGGATCTC	59.636	20	196	CAACCACGATGACTCTGACG	60.309	20	TCTCTCTTCAGGCGGATCTC	59.636	20	205	CAACCACGATGACTCTGACG	60.309	20	GATCTCTCTCTTCAGGCGGA	59.636	20	209
F01.PB5752	p1	(A)12	12	9	20	--
F01.PB5756	p3	(TTC)5	15	42	56	AGAGGAGAATTGGCTTGGTG	59.284	20	TAGGCGCTTAGCTCGAGAAG	60.018	20	107	AGAGGAGAATTGGCTTGGTG	59.284	20	TCAAAACCACCAACACCTGA	59.976	20	279	AGAGGAGAATTGGCTTGGTG	59.284	20	TGAAATGCAAATTGGGTGAA	59.907	20	227
F01.PB5758	p2	(TC)9	18	82	99	TCAGACGGTTTACTCTACTCTCTCC	59.512	25	ACCAAGACACCAAGGCAAAC	60.012	20	236	TCAGACGGTTTACTCTACTCTCTCC	59.512	25	ACACGAAGCGATAATCCACC	59.962	20	268	TCAGACGGTTTACTCTACTCTCTCC	59.512	25	ACGAAGCGATAATCCACCAG	60.096	20	266
F01.PB5766	p2	(CT)6	12	33	44	TTCCCTTTTCAACATAAATCACAA	59.763	24	GGCTTGGTTGAAAATTGCAT	59.945	20	271	TTCCCTTTTCAACATAAATCACAA	59.763	24	CCTGGACAAGCATTCCACTT	60.111	20	227	TCCCTTTTCAACATAAATCACAA	58.531	23	GGCTTGGTTGAAAATTGCAT	59.945	20	270
F01.PB5774	p1	(A)98	98	1009	1106	--
F01.PB5783	p3	(CAA)7	21	272	292	CGAAGCTCAATCCGAATCTC	59.917	20	TACGGTCTTGACGGCTTCTT	59.875	20	226	CGAAGCTCAATCCGAATCTC	59.917	20	CGAATTGCACGAATTGAAGA	59.809	20	116	CGAAGCTCAATCCGAATCTC	59.917	20	TATTTGAGAAGCTCCACGGG	60.206	20	279
F01.PB5787	p3	(ATA)5	15	1242	1256	AGCCATGAAGTTCCAACCAC	59.973	20	AAATCCAAATACATGGACCAAA	58.225	22	199	AAGGCCAGCATCTAACATGG	60.096	20	AAATCCAAATACATGGACCAAA	58.225	22	270	CTTGATTGCTGAAACCACCA	59.691	20	AAATCCAAATACATGGACCAAA	58.225	22	231
F01.PB5793	p3	(TAA)5	15	926	940	TCCATAAGTTTTTGCTGGTTCA	59.625	22	TAAAGCCAGCACATCATCCA	60.22	20	230	TCCATAAGTTTTTGCTGGTTCA	59.625	22	CATTTGTTGAGGCACAGCAT	59.722	20	253	CCATAAGTTTTTGCTGGTTCAA	59.162	22	CCAGCACATCATCCACAAAC	59.967	20	224
F01.PB5797	p4	(TTTC)5	20	90	109	CTTCCGCAAAAATCTCAACC	59.685	20	TACCAACCCCACTATCACCG	60.626	20	162	CTTCCGCAAAAATCTCAACC	59.685	20	GCGAGAAGCCATTGAAGATG	60.884	20	113	CTTCCGCAAAAATCTCAACC	59.685	20	CGAGAAGCCATTGAAGATGAG	59.963	21	112
F01.PB5811	p3	(GAA)6	18	86	103	GGTTGCGTTTTATTCACGCT	60.138	20	TTGAAAGCACGGTGAAGTTG	59.881	20	147	GGCAGTTAGTGGTTGCGTTT	60.176	20	TTGAAAGCACGGTGAAGTTG	59.881	20	157	GGTTGCGTTTTATTCACGCT	60.138	20	TGTTGGAGATAGGCACGTTG	59.716	20	225
F01.PB5815	p2	(TA)7	14	57	70	TCCACCCTTCATTCATAATCATA	58.325	23	CTGCAACTCTCTTCCGGTTC	59.989	20	165	TCCACCCTTCATTCATAATCATA	58.325	23	TCTGCAACTCTCTTCCGGTT	59.989	20	166	TCCACCCTTCATTCATAATCATA	58.325	23	CAACTCTCTTCCGGTTCGAG	59.982	20	162
F01.PB5822	p2	(TC)6	12	29	40	CTTTCCTTTCACTTGCGGTT	59.355	20	CCAGCTTCTTCATTGCTTCC	59.955	20	181	CTTTCCTTTCACTTGCGGTT	59.355	20	TCATTGCTTCCACCATTTCA	60.049	20	172	CTTTCCTTTCACTTGCGGTT	59.355	20	TTGCTTCCACCATTTCATCA	60.049	20	169
F01.PB5824	p2	(CT)7	14	30	43	TTCTTTCTTCTTCTATAAACCCAAAA	58.189	26	TTGTTCATGTTTTGCACACCT	59.087	21	245	TTCTTTCTTCTTCTATAAACCCAAA	57.026	25	TTGTTCATGTTTTGCACACCT	59.087	21	245	TCTTTCTTCTTCTATAAACCCAAAA	57.026	25	TTGTTCATGTTTTGCACACCT	59.087	21	244
F01.PB5825	p3	(TCT)8	24	107	130	CACAACGTTCATCTCACGCT	59.905	20	GCACTGCAAGAGGTAGGAGG	60.012	20	225	CCATCTTTTCCCTTTCCCAT	60.124	20	GCACTGCAAGAGGTAGGAGG	60.012	20	189	CACAACGTTCATCTCACGCT	59.905	20	TGCAAATCCTTGAGCTCCTT	59.955	20	198
F01.PB5834	p1	(A)10	10	602	611	ATGGCACAACCAACAACAAA	59.864	20	GGGGTCCTTTTTGTTCACCT	60.204	20	136	ATGGCACAACCAACAACAAA	59.864	20	AGGGGGTCCTTTTTGTTCAC	60.204	20	138	AGCGCAAGCGATGATTTTAT	59.844	20	GGGGTCCTTTTTGTTCACCT	60.204	20	181
F01.PB5845	p1	(T)10	10	970	979	ATTCTATGCGCCATCAGGTT	59.556	20	CAATCACCAAATATTGCCCC	60.016	20	240	AATTCTATGCGCCATCAGGT	59.556	20	CAATCACCAAATATTGCCCC	60.016	20	241	AATTCTATGCGCCATCAGGT	59.556	20	CAATTCGCATTGAGAACCAA	59.664	20	167
F01.PB5846	p1	(A)11	11	17	27	--
F01.PB5865	p2	(CT)6	12	42	53	TCTCTTGTCCAGAAATTTCATTC	57.479	23	CTCCAGCACCACAAGCATAA	59.864	20	271	TCTCTTGTCCAGAAATTTCATTCT	58.454	24	CTCCAGCACCACAAGCATAA	59.864	20	271	TCTCTTGTCCAGAAATTTCATTCTT	59.677	25	TACAATCAGCTCCAGCACCA	60.413	20	280
F01.PB5867	p2	(CT)15	30	35	64	CAACGCAGAGTACATGGGAC	59.165	20	AAATCGATTATTTCCGCGTG	59.928	20	152	CAACGCAGAGTACATGGGAC	59.165	20	TCCGCCATTCAACTAATTCC	59.901	20	264	CAACGCAGAGTACATGGGAC	59.165	20	AATTTGCCCCTTTTGGAAAC	60.164	20	124
F01.PB5869	p1	(T)10	10	1061	1070	--
F01.PB5870	p2	(TC)6	12	16	27	--
F01.PB5870	p2	(AG)6	12	912	923	GGCTTCTGCAGACATCAACA	59.992	20	TGTGAACACAAACAAGGTTCC	58.51	21	204	TGGCTTCTGCAGACATCAAC	59.992	20	TGTGAACACAAACAAGGTTCC	58.51	21	205	GGCTTCTGCAGACATCAACA	59.992	20	GTGTGAACACAAACAAGGTTCC	59.401	22	205
F01.PB5870	p1	(T)11	11	1048	1058	GGAGTTTGAAGAAATTGTGATGC	60	23	CAAAGAAAAACAACAACAAGAACA	58.44	24	239	TGAAGAAATTGTGATGCTTGAGA	59.875	23	CAAAGAAAAACAACAACAAGAACA	58.44	24	233	GGAGTTTGAAGAAATTGTGATGC	60	23	ACAAAGAAAAACAACAACAAGAACA	59.21	25	240
F01.PB5877	p1	(T)18	18	1012	1029	CAAGAAAGCCAGGTGAAGGA	60.366	20	TGCTTAAACACAATTCTCCAAA	57.515	22	200	AAGAGGCAAGAAAGCCAGGT	60.382	20	TGCTTAAACACAATTCTCCAAA	57.515	22	206	AGAAAGCCAGGTGAAGGACC	60.628	20	TGCTTAAACACAATTCTCCAAA	57.515	22	198
F01.PB5878	p3	(ACA)5	15	19	33	--
F01.PB5882	p1	(T)10	10	1128	1137	TTGGCTGTAACTTTTTGTTTGC	59.338	22	CAGCACCAAACCAAACTCCT	60.149	20	233	TTGGCTGTAACTTTTTGTTTGC	59.338	22	AGCACCAAACCAAACTCCTG	60.149	20	232	TGGCTGTAACTTTTTGTTTGC	58.02	21	CAGCACCAAACCAAACTCCT	60.149	20	232
F01.PB5883	p1	(T)11	11	934	944	ACAAACCCATGTGGGAGAAG	59.82	20	TCTTTGTCGCCATTTACAAGC	60.258	21	197	ACAAACCCATGTGGGAGAAG	59.82	20	TGTCGCCATTTACAAGCGT	60.272	19	193	AACAAACCCATGTGGGAGAA	60.21	20	TCTTTGTCGCCATTTACAAGC	60.258	21	198
F01.PB5895	p3	(CAA)5	15	667	681	GCTTCCAGGAGGACACAAGA	60.386	20	ACCCCCAATACCACAAAACA	59.948	20	280	GCTTCCAGGAGGACACAAGA	60.386	20	TGTCTTCACCATCGGTAGCA	60.263	20	191	GCTTCCAGGAGGACACAAGA	60.386	20	CCCCCAATACCACAAAACAA	60.452	20	279
F01.PB5895	p1	(A)14	14	1023	1036	TTTGTGGTATTGGGGGTGTT	59.948	20	CAAACCAAATACATTCCATACTTTTT	58.809	26	219	TTTTGTGGTATTGGGGGTGT	59.948	20	CAAACCAAATACATTCCATACTTTTT	58.809	26	220	TTGTGGTATTGGGGGTGTTT	59.948	20	CAAACCAAATACATTCCATACTTTTT	58.809	26	218
F01.PB5915	p3	(ATA)5	15	973	987	--
F01.PB5929	p1	(A)11	11	35	45	--
F01.PB5941	p3	(TGC)5	15	332	346	CCATGGCATCTTCATTCTCA	59.604	20	GGCTTGCAGCTCTTGAACAT	60.547	20	260	TCAACCACACAACAATCTGGA	59.992	21	TTTAATTACGCGGTGGAAGG	59.958	20	267	TCAACCACACAACAATCTGGA	59.992	21	TCTCCGAACAAACCCAAAAC	59.948	20	173
F01.PB5952	p3	(CCT)6	18	153	170	TTCTGTGCATCACAAGCCTC	59.992	20	GTGAAATCTCTTGCCGGTGT	60.119	20	164	TTCTGTGCATCACAAGCCTC	59.992	20	TCTCTTGCCGGTGTTCTTTT	59.853	20	158	CACAAGCCTCAACAGCCATA	59.864	20	GTGAAATCTCTTGCCGGTGT	60.119	20	154
F01.PB5954	p1	(T)10	10	996	1005	TTGGATAATGGTGAGGCCAT	60.155	20	TGGACCTCAGCAATCAAAAT	58.145	20	228	GGATAATGGTGAGGCCATGT	59.635	20	TGGACCTCAGCAATCAAAAT	58.145	20	226	ATGGTGAGGCCATGTTTCTT	59.41	20	ATGGACCTCAGCAATCAAAA	58.145	20	222
F01.PB5966	p3	(AGC)5	15	706	720	CGGATCGAAGATTCAGATGG	60.56	20	CTGATCTTCTTGGCTGCACA	60.136	20	154	CGGATCGAAGATTCAGATGG	60.56	20	TCTTGGCTGCACATTTACCA	60.257	20	147	TCGAAAGTTCTCGGATCGAA	60.853	20	CTGATCTTCTTGGCTGCACA	60.136	20	165
F01.PB5971	p2	(CT)7	14	54	67	TTGTTTATCAATAATATTCGTTTCGTG	59.649	27	CGGCGGCATTATAATTTTGT	59.825	20	245	TTGTTTATCAATAATATTCGTTTCGTG	59.649	27	GATGCTAGACGATCAAGGGC	59.803	20	268	TTGTTTATCAATAATATTCGTTTCGTG	59.649	27	TTTTGAGTTGTGCGGATTGA	60.234	20	126
F01.PB5974	p3	(GAA)5	15	317	331	CTCCTTGACTTCTCCAACGG	59.837	20	GTGAGAAACCCACTCAAGGC	59.703	20	213	CCTCCTTGACTTCTCCAACG	59.837	20	GTGAGAAACCCACTCAAGGC	59.703	20	214	TGGACGACCTCCTTGACTTC	60.238	20	GTGAGAAACCCACTCAAGGC	59.703	20	221
F01.PB5976	p1	(T)15	15	1153	1167	GCTGAAAGACTTGGGATTGG	59.67	20	AACAACTTTATAACTTCAAATGCTCA	57.742	26	196	CCTTCCTATTCCACCAATGC	59.387	20	AACAACTTTATAACTTCAAATGCTCA	57.742	26	115	GCTGAAAGACTTGGGATTGG	59.67	20	CTCAAATTGAAAATATGATAAAAGGAA	58.301	27	245
F01.PB5979	p3	(CAA)5	15	87	101	TTCTTCCAATCACCACTCCA	59.059	20	TCAAGTTCGAGAGCGGTTTT	59.993	20	188	TCTTCCAATCACCACTCCAA	59.059	20	TCAAGTTCGAGAGCGGTTTT	59.993	20	187	TTCTTCCAATCACCACTCCA	59.059	20	GAGATCAAGTTCGAGAGCGG	60.096	20	192
F01.PB5982	p2	(CA)8	16	141	156	GACTGCAATTGCTGCCTGTA	60.019	20	TGGAGTATCTGCTTTCGGCT	59.978	20	168	ACCCTACTCATCCGCCTTTT	59.962	20	TGGAGTATCTGCTTTCGGCT	59.978	20	225	AACCCTACTCATCCGCCTTT	59.962	20	TGGAGTATCTGCTTTCGGCT	59.978	20	226
F01.PB5988	p3	(CTT)5	15	101	115	ACAACCGAACTCTTCCCTCA	59.697	20	TAGATTCATGACCAACCGCA	60.073	20	249	ACAACCGAACTCTTCCCTCA	59.697	20	AATGCATTCGTCATCGAACA	60.08	20	209	CGACCCTTACAACCGAACTC	59.592	20	TAGATTCATGACCAACCGCA	60.073	20	257
F01.PB5992	p1	(A)14	14	1160	1173	--
F01.PB5998	p3	(AAT)5	15	1271	1285	CAATGGTGGTCAAGTGATGC	59.967	20	CAGATTACAAGCCAAAAACAGG	58.809	22	162	GGTTTGGAACAATGGTGGTC	60.073	20	CAGATTACAAGCCAAAAACAGG	58.809	22	171	TGGTGGACAAATTACAGCGA	60.111	20	CAGATTACAAGCCAAAAACAGG	58.809	22	238
F01.PB5999	p2	(TC)10	20	30	49	--
F01.PB5999	p3	(TGG)5	15	274	288	CGGGTTCTGCGTCGTACTAT	60.154	20	GGTCTTCCTCGCTTCCTTTT	59.827	20	265	CGGGTTCTGCGTCGTACTAT	60.154	20	CCCCGTATTTTCTCGGTCTT	60.312	20	279	TGCCGAGAGGATTATCTGGT	59.653	20	GGTCTTCCTCGCTTCCTTTT	59.827	20	244
F01.PB6001	p3	(TCA)7	21	185	205	TTTCCGTTGTGTTGTGTCGT	60.049	20	GGAAGGCGGAGATAGAGCTT	59.947	20	199	CGTTTCCGTTGTGTTGTGTC	60.049	20	GGAAGGCGGAGATAGAGCTT	59.947	20	201	GTTTCCGTTGTGTTGTGTCG	60.049	20	GGAAGGCGGAGATAGAGCTT	59.947	20	200
F01.PB6002	p1	(T)10	10	979	988	TTGTGTGTCACTGCCACTTG	59.316	20	AATTCCCAACATACCAACTACCT	57.914	23	192	GGTTCCAGGTAGTGTGAACCA	59.876	21	AATTCCCAACATACCAACTACCT	57.914	23	135	TTCCAGGTAGTGTGAACCAGC	60.164	21	AATTCCCAACATACCAACTACCT	57.914	23	133
F01.PB6006	p1	(T)12	12	969	980	GTTGGGAATGGAGTTGGAAA	59.767	20	TCGATGCCATGACAAATTCT	59.079	20	248	GGGAATGGAGTTGGAAACAA	59.767	20	TCGATGCCATGACAAATTCT	59.079	20	245	TTGGGAATGGAGTTGGAAAC	59.767	20	TCGATGCCATGACAAATTCT	59.079	20	247
F01.PB6011	p3	(ACT)8	24	262	285	GGTGGAGAGTGAAAAGCCAG	59.844	20	CGAAGCCTTCTTCTTGTTGG	59.986	20	252	AGGTGGAGAGTGAAAAGCCA	59.844	20	CGAAGCCTTCTTCTTGTTGG	59.986	20	253	GTGGAGAGTGAAAAGCCAGG	59.844	20	CGAAGCCTTCTTCTTGTTGG	59.986	20	251
F01.PB6018	p3	(GCT)5	15	199	213	AACCCTAGAAAGAATGGCGG	60.443	20	TGGTGACCCAAAGAAACTCC	59.943	20	184	AACCCTAGAAAGAATGGCGG	60.443	20	TGACCCAAAGAAACTCCTGG	60.081	20	181	AACCCTAGAAAGAATGGCGG	60.443	20	GGTTCCTGCAGCAAGAGAAG	60.134	20	151
F01.PB6024	p3	(CAA)5	15	123	137	CTAGCCAACGCTGACAACAA	60.05	20	CTTGAGCCTTTGAGGCAAGT	59.615	20	263	CTAGCCAACGCTGACAACAA	60.05	20	ACTTGAGCCTTTGAGGCAAG	59.615	20	264	TAGCCAACGCTGACAACAAC	59.911	20	ACCGATCGCGTTTACTTTGT	59.637	20	203
F01.PB6033	p1	(T)10	10	908	917	AGAAGCCTCGTCTTTTCGTG	59.615	20	TTGCCACCATCAAACTCAAA	60.088	20	259	AGAAGCCTCGTCTTTTCGTG	59.615	20	TGCCACCATCAAACTCAAAA	60.088	20	258	TGCCCAAGATTGAAATTCCT	59.505	20	TGCCACCATCAAACTCAAAA	60.088	20	237
F01.PB6039	p1	(T)10	10	1117	1126	GTTTGCAGGTTTGAGCTTCC	59.859	20	GCATTCAGAGCCAAGAAACC	59.82	20	262	GAGCTTCCGACGGATGATAA	60.177	20	GCATTCAGAGCCAAGAAACC	59.82	20	250	TGTCCTGTTTGCAGGTTTGA	60.278	20	GCATTCAGAGCCAAGAAACC	59.82	20	268
F01.PB6065	p1	(A)11	11	1250	1260	--
F01.PB6067	p4	(TTTC)5	20	103	122	CTTCCGCAAAAATCTCAACC	59.685	20	TACCAACCCCACTATCACCG	60.626	20	162	CTTCCGCAAAAATCTCAACC	59.685	20	GCGAGAAGCCATTGAAGATG	60.884	20	113	CTTCCGCAAAAATCTCAACC	59.685	20	CGAGAAGCCATTGAAGATGAG	59.963	21	112
F01.PB6069	p3	(CAC)5	15	219	233	CCTTATTACCACCACCACCG	60.103	20	GCAGTGTGTTTTCACTCGGA	59.88	20	158	CCTTATTACCACCACCACCG	60.103	20	TGTGTTTTCACTCGGAATGG	59.541	20	154	CCTTATTACCACCACCACCG	60.103	20	GCGAGACTCCGTCGAAGATA	60.504	20	225
F01.PB6078	p3	(TTC)5	15	131	145	ACAGAACCAACCAGCACCTC	60.159	20	CTGGATTGAAGAGCGGAGAG	60.088	20	144	GTCTTTGGGTCGCTGTGTCT	60.307	20	CTGGATTGAAGAGCGGAGAG	60.088	20	175	ACAGAACCAACCAGCACCTC	60.159	20	GATCTGGATTGAAGAGCGGA	60.303	20	147
F01.PB6078	p1	(A)10	10	722	731	GGACAAGGCAATCCAGAAAA	60.051	20	CATCACCGACGAATTTCCTT	59.933	20	174	GGACAAGGCAATCCAGAAAA	60.051	20	CTAGCAATCATCACCGACGA	59.823	20	182	TGTCATCGTCTAATGCAGCC	59.83	20	CATCACCGACGAATTTCCTT	59.933	20	276
F01.PB6082	p1	(A)15	15	1084	1098	--
F01.PB6089	p3	(TTC)5	15	193	207	ATCCATTTTTCGTGCCAAAC	59.807	20	AAACGACCAAGAACACCAGG	60.005	20	220	ATCCATTTTTCGTGCCAAAC	59.807	20	ACGACCAAGAACACCAGGAC	60.009	20	218	TCAAACACCGTTCTACGCAA	60.293	20	AAACGACCAAGAACACCAGG	60.005	20	181
F01.PB6090	p2	(TA)6	12	1188	1199	--
F01.PB6098	p3	(AAC)5	15	587	601	TCCAAATTCAATCTGCCAAA	59.087	20	TGGTTCCGGTTCAGATCTTC	60.05	20	257	CCAAATTCAATCTGCCAAAAA	59.929	21	TGGTTCCGGTTCAGATCTTC	60.05	20	256	AATCTGCCAAAAACCCCAAC	61.08	20	TGGTTCCGGTTCAGATCTTC	60.05	20	248
F01.PB6104	c	(CT)6tcca(TCT)5	31	40	70	TTTCAGTTTCATTTATTCAGCTCATC	60.034	26	CCTTCGGAGTTTGTGGAGAG	59.837	20	203	TTTCAGTTTCATTTATTCAGCTCATC	60.034	26	TTCCTTCGGAGTTTGTGGAG	60.224	20	205	TTTCAGTTTCATTTATTCAGCTCATC	60.034	26	AAGCGTTTCCTTCGGAGTTT	60.242	20	211
F01.PB6115	p2	(CT)14	28	18	45	--
F01.PB6119	p6	(TAAGAT)5	30	688	717	TCGCGACAGAATGTAAACCA	60.257	20	GTGCAAGCAAGGATCACAAA	59.847	20	242	TCGCGACAGAATGTAAACCA	60.257	20	TGCAAGCAAGGATCACAAAC	59.847	20	241	CCGGTAGTTAGCAGATGCGT	60.292	20	GTGCAAGCAAGGATCACAAA	59.847	20	272
F01.PB6123	p1	(T)10	10	1142	1151	CAGAGAGGCATTTCCAGAGC	60.096	20	TGTATTTCAATTGATAGATAAAGCGT	57.619	26	207	TATGGGAAGCCGATGAGAAG	60.17	20	TGTATTTCAATTGATAGATAAAGCGT	57.619	26	187	CTATGGGAAGCCGATGAGAA	60.17	20	TGTATTTCAATTGATAGATAAAGCGT	57.619	26	188
F01.PB6131	p1	(T)12	12	1003	1014	TGGAAAAACTGGGGTTGAAG	59.942	20	CAATCAATTTTGAATGGAGGG	59.26	21	268	CTGGAAAAACTGGGGTTGAA	59.942	20	CAATCAATTTTGAATGGAGGG	59.26	21	269	ATTGCTGGAAAAACTGGGGT	60.723	20	CAATCAATTTTGAATGGAGGG	59.26	21	273
F01.PB6132	p3	(ATC)7	21	446	466	CATGCCTTGAAGGTGTTTCA	59.691	20	AAATCCCACACACCCAAAAA	60.066	20	226	CATGCCTTGAAGGTGTTTCA	59.691	20	AAAATCCCACACACCCAAAA	60.066	20	227	TGATTCATGCCTTGAAGGTG	59.648	20	AAATCCCACACACCCAAAAA	60.066	20	231
F01.PB6134	p3	(CTG)5	15	119	133	GTTGGGTTGGTGGTGGTAAG	60.126	20	CTCCCAAGTGTTGGCAGTTT	60.149	20	258	GTTGGGTTGGTGGTGGTAAG	60.126	20	TTGAAGAGGCTCCCAAGTGT	59.844	20	267	GTTGGGTTGGTGGTGGTAAG	60.126	20	TGAAGAGGCTCCCAAGTGTT	59.844	20	266
F01.PB6134	p2	(TA)6	12	974	985	TGAGCAGCATCTTCGGTACA	60.562	20	TGCGTAAAGGGGATAAAACG	59.958	20	246	GCCATGAGGTCTGATGGAAC	60.484	20	TCAGACGCTAACCAACACCA	60.301	20	258	CCATGAGGTCTGATGGAACA	59.473	20	TCAGACGCTAACCAACACCA	60.301	20	257
F01.PB6138	c	(CTG)5ccgattctgctgctgacaattttctacaaaagcctgttatttcccaagggaaaggagttgtggaggaacagagttcttgctatgatgaacaagag(GAA)5	125	217	341	CCCTTTCTCTTTCCGCTCTT	59.955	20	CGCTCTAACAATTGCAACCA	59.872	20	271	CCCTTTCTCTTTCCGCTCTT	59.955	20	TCCGATCTTCCCAATCAATC	59.831	20	230	TCTTTCCGCTCTTCTTCTCG	59.83	20	CGCTCTAACAATTGCAACCA	59.872	20	264
F01.PB6141	p1	(T)10	10	15	24	--
F01.PB6159	p1	(A)11	11	74	84	CCTCTTTACTTTACCTTTACCTCTGC	59.387	26	TGTCGACTCAATTGGGCATA	60.073	20	135	CCTCTTTACTTTACCTTTACCTCTGC	59.387	26	TGCTTTCAACATTGGGACAA	60.088	20	170	CCTCTTTACTTTACCTTTACCTCTGC	59.387	26	AACCCTGAACAAAGCAATCG	60.11	20	266
F01.PB6169	p2	(CT)18	36	32	67	CCCTTCCAATCCTTCTCTCTC	59.266	21	GATCAGGTGTTCCATGCCTT	59.934	20	181	CCCTTCCAATCCTTCTCTCTC	59.266	21	AGGTGTTCCATGCCTTTGAG	60.111	20	177	CCCTTCCAATCCTTCTCTCTC	59.266	21	TAGTTTTGGGAACCCCATGA	60.162	20	118
F01.PB6172	p3	(TCT)5	15	948	962	TCAAACCCTAAATCCATGCC	59.762	20	AAGCCTCATTTCAGCAGCAT	59.985	20	225	TCAAACCCTAAATCCATGCC	59.762	20	TAAGCCTCATTTCAGCAGCA	59.712	20	226	TGCCTCTTTTGCCTGTGAAT	60.776	20	AAGCCTCATTTCAGCAGCAT	59.985	20	209
F01.PB6175	p2	(TC)8	16	27	42	--
F01.PB6178	p3	(TCA)14	42	417	458	TCATGCAAATCATTGCCAGT	60.08	20	CAAAAGATGAACCACGGCTT	60.11	20	280	TCATGCAAATCATTGCCAGT	60.08	20	GAACCACGGCTTAAGAAACG	59.747	20	272	CATGCAAATCATTGCCAGTT	59.548	20	CAAAAGATGAACCACGGCTT	60.11	20	279
F01.PB6188	p3	(TCT)7	21	101	121	CATCTCAAGTCATGGTTATGGC	59.457	22	ATGGTGGTAGCATCTTTCGG	59.955	20	208	CATCTCAAGTCATGGTTATGGC	59.457	22	GGGGAGGTGGATGAGAGATT	60.278	20	134	CATCTCAAGTCATGGTTATGGC	59.457	22	TTTGTGAGAGATGGGGAGGT	59.505	20	146
F01.PB6194	p1	(T)10	10	1198	1207	GGATACTTTCTTCAACGGCG	59.708	20	TTCAAGCAAAGATGATGAAAATG	59.244	23	224	GGATACTTTCTTCAACGGCG	59.708	20	TCAAGCAAAGATGATGAAAATG	57.899	22	223	GGATACTTTCTTCAACGGCG	59.708	20	CAATTCAAGCAAAGATGATGAA	57.899	22	227
F01.PB6195	p1	(T)15	15	1254	1268	ATGTTATTGTTTCCGCCTGC	59.967	20	CCCTTTTAACAGTTGAGTGAAGC	59.356	23	107	ACATCGCCTTTCTTGTCTCG	60.397	20	CCCTTTTAACAGTTGAGTGAAGC	59.356	23	190	CCAAAACATCGCCTTTCTTG	60.608	20	CCCTTTTAACAGTTGAGTGAAGC	59.356	23	195
F01.PB6198	p1	(T)18	18	1100	1117	CCATTCCTTCAAGCTCCATT	59.126	20	CAGCGAAGATTTCACATTGC	59.425	20	265	ACCATTCCTTCAAGCTCCATT	59.954	21	CAGCGAAGATTTCACATTGC	59.425	20	266	ACCATTCCTTCAAGCTCCAT	58.595	20	CAGCGAAGATTTCACATTGC	59.425	20	266
F01.PB6218	p2	(TC)6	12	1266	1277	AGCATTCTTTGAACCATCGG	60.074	20	CATTCACCTAACGCCTTAAGATTT	59.931	24	252	TTCGGATTTGGATTGTGGTT	60.17	20	CATTCACCTAACGCCTTAAGATTT	59.931	24	125	TTTCGGATTTGGATTGTGGT	60.17	20	CATTCACCTAACGCCTTAAGATTT	59.931	24	126
F01.PB6220	p3	(CAG)5	15	408	422	TCCCCAAAACATCATCCATT	59.991	20	GAGAAAGCACGGTCTTCAGG	59.989	20	199	CCTTGTACCAGTCTCCCCAA	59.959	20	GAGAAAGCACGGTCTTCAGG	59.989	20	246	CTATCGACATCCTCCCCAAA	59.887	20	GAGAAAGCACGGTCTTCAGG	59.989	20	211
F01.PB6224	p1	(T)10	10	977	986	--
F01.PB6236	p1	(A)12	12	1168	1179	AATGGGGCCTTCTGTTAGGT	59.827	20	AAGGAAAACCCTCATCCTGG	60.298	20	263	ATGGGGCCTTCTGTTAGGTT	59.827	20	AAGGAAAACCCTCATCCTGG	60.298	20	262	AATGGGGCCTTCTGTTAGGT	59.827	20	CAAGGAAAACCCTCATCCTG	59.521	20	264
F01.PB6237	p1	(T)10	10	1210	1219	CTTTGCGATTACCCAATGGT	59.823	20	AAGTTAGCCAATTCTCACTCACA	58.074	23	166	CTTTGCGATTACCCAATGGT	59.823	20	GCCAATTCTCACTCACACTAATTTT	59.957	25	160	CTTTGCGATTACCCAATGGT	59.823	20	TCACAAACATTCAATAAGTTAGCCA	59.95	25	181
F01.PB6238	p3	(TAT)5	15	932	946	TCATTTGGCTGATCCTGTCA	60.201	20	GGCTTTAACACACAAGATGCC	59.629	21	234	TTGGCTGATCCTGTCAACAA	60.24	20	GGCTTTAACACACAAGATGCC	59.629	21	230	TCATTTGGCTGATCCTGTCA	60.201	20	GGATAGAGCGCTTTGATCTGA	59.565	21	255
F01.PB6243	p5	(TTGAA)5	25	10	34	--
F01.PB6245	c	(CT)14ttgaaaaaaagttagaaacagtagtactttaccataacac(CT)19	106	42	147	CCCAACTCAAATAAAATAAAACGC	60.124	24	AGGGCCCAATAGCAGTTCTT	60.096	20	277	CCCAACTCAAATAAAATAAAACGC	60.124	24	AAGGGCCCAATAGCAGTTCT	60.096	20	278	CCCAACTCAAATAAAATAAAACGC	60.124	24	TCTCAGGCTGATTCTGGGTT	59.803	20	214
F01.PB6264	p2	(AC)8	16	10	25	--
F01.PB6269	p1	(A)10	10	15	24	--
F01.PB6273	p1	(T)10	10	998	1007	CACGGGCTATCAACTCCATT	59.955	20	TTAAAGATACGTGGCTTCGGA	59.728	21	259	TGTCTTTGGCTTCCGAATTT	59.685	20	TTAAAGATACGTGGCTTCGGA	59.728	21	128	CACGGGCTATCAACTCCATT	59.955	20	TAAAGATACGTGGCTTCGGA	58.387	20	258
F01.PB6275	p3	(CTC)6	18	252	269	TTGCAACAACAGCAACAACA	59.919	20	TTTCTACGGAGGCATAGCGT	59.867	20	244	TTGCAACAACAGCAACAACA	59.919	20	TTTTCTACGGAGGCATAGCG	60.356	20	245	TTGCAACAACAGCAACAACA	59.919	20	CCGTGAAAAGGATTGAAAGG	59.541	20	200
F01.PB6275	p3	(TAC)5	15	453	467	ACGCTATGCCTCCGTAGAAA	59.867	20	TTCTATCCCTTCCATGTCGC	60.036	20	169	AGACGGAACAATATCACCCG	59.813	20	TTCTATCCCTTCCATGTCGC	60.036	20	193	TCCTCCTCCTCCTCCTCAGT	60.336	20	TTCTATCCCTTCCATGTCGC	60.036	20	267
F01.PB6286	p3	(TGC)5	15	62	76	TATTTTGCGTACACCGATGG	59.443	20	CGTCCTCAAGTGAAAGCTCC	59.989	20	275	TATTTTGCGTACACCGATGG	59.443	20	CCTCGTCCTCAAGTGAAAGC	59.989	20	278	TATTTTGCGTACACCGATGG	59.443	20	CAAGTGAAAGCTCCTCTCCG	60.126	20	269
F01.PB6296	p1	(T)10	10	1270	1279	AAGTGGGACCAGTTGTGAGC	60.159	20	GAGGGACAGCACCATGTTTT	59.973	20	280	GGACCAGTTGTGAGCATGTG	60.162	20	GAGGGACAGCACCATGTTTT	59.973	20	275	GGACCAGTTGTGAGCATGTG	60.162	20	ATCATGAGGGACAGCACCAT	60.358	20	280
F01.PB6300	p3	(TAA)5	15	891	905	TGAGATCACAATGAGGGCAA	60.201	20	TGTTGATGGTAAAGGCACCA	59.964	20	239	TCAAAGTGGAAGGTGCAACA	60.278	20	TGTTGATGGTAAAGGCACCA	59.964	20	277	TGAGATCACAATGAGGGCAA	60.201	20	GATGGTAAAGGCACCAAAGC	59.574	20	235
F01.PB6301	p3	(TTC)5	15	211	225	AGCCACCGTCTCTTCTTCAA	59.989	20	CACCGATTTGGTTCTGGAGT	59.966	20	232	AGCCACCGTCTCTTCTTCAA	59.989	20	AAGTACCATCGCATTTTGGG	59.823	20	260	AGCCACCGTCTCTTCTTCAA	59.989	20	TACCATCGCATTTTGGGTTT	60.188	20	257
F01.PB6303	p3	(AAC)5	15	18	32	--
F01.PB6306	p2	(AT)6	12	1242	1253	TGAGTACTCGGTCATCTGCG	60.008	20	AAATTAAGCCAACAAGAAGAGAGC	59.503	24	173	AGTACTCGGTCATCTGCGCT	60.043	20	AAATTAAGCCAACAAGAAGAGAGC	59.503	24	171	ACATCTTGACCAAGAACGGC	60.119	20	AAATTAAGCCAACAAGAAGAGAGC	59.503	24	279
F01.PB6309	p1	(A)10	10	5	14	--
F01.PB6310	p1	(A)11	11	1250	1260	--
F01.PB6322	p1	(T)10	10	960	969	TCGTTTTATGGGCCACTAGG	59.953	20	TCACAGGGTTCATAATGCAAG	58.637	21	237	ACGGGGCTAGTGGTTTCTCT	60.132	20	TCACAGGGTTCATAATGCAAG	58.637	21	211	TCGTTTTATGGGCCACTAGG	59.953	20	TCACAGGGTTCATAATGCAAGT	59.499	22	237
F01.PB6324	p1	(T)11	11	927	937	TGCAACTGCAATGTAACAACTG	59.838	22	TCTGCATTACAGCACCACTG	58.438	20	167	TGCAACTGCAATGTAACAACTG	59.838	22	TCTGCATTACAGCACCACTGT	59.38	21	167	TGTTGTGGCTTACTACGTCCTG	60.225	22	TCTGCATTACAGCACCACTG	58.438	20	147
F01.PB6325	c	(CT)7ccaattctctctgtcttctctctatccattttctccccaaaaccaccctatggatcttcgagaaacctcactctggtggactcagccacatcat(CAA)5	123	21	143	--
F01.PB6329	p3	(CGG)6	18	145	162	GGGGCCTAGTAGAAGGGGTT	60.675	20	GTCCATATGGTACTGCGCCT	59.985	20	262	AAGGGGGCCTAGTAGAAGGG	60.793	20	GTCCATATGGTACTGCGCCT	59.985	20	265	GGAAGGGGGCCTAGTAGAAG	59.191	20	GTCCATATGGTACTGCGCCT	59.985	20	267
F01.PB6331	p1	(A)11	11	13	23	--
F01.PB6338	p1	(T)11	11	1189	1199	TGCCTTATGGACGAAATCAA	59.112	20	GCTTCATAATTCTATGAGTACACACCA	59.883	27	180	TGCCTTATGGACGAAATCAA	59.112	20	TGCTTCATAATTCTATGAGTACACACC	59.883	27	181	TTGCCTTATGGACGAAATCA	59.112	20	TGCTTCATAATTCTATGAGTACACACC	59.883	27	182
F01.PB6341	p3	(GAA)5	15	238	252	GGACGATGGTTCCTTGGTAA	59.79	20	CCCGATTTGGAACCCTTATT	60.013	20	111	GGACGATGGTTCCTTGGTAA	59.79	20	TCAGGCTTTTCGTCAGTGTG	60.025	20	276	GGACGATGGTTCCTTGGTAA	59.79	20	CATCATCATCGACATCAGCC	60.039	20	197
F01.PB6341	p3	(GAT)5	15	368	382	AATAAGGGTTCCAAATCGGG	60.013	20	TCAGGCTTTTCGTCAGTGTG	60.025	20	185	AATAAGGGTTCCAAATCGGG	60.013	20	TTCGTCAGTGTGTTGTGGGT	60.047	20	177	AATAAGGGTTCCAAATCGGG	60.013	20	TGTGGGTCAGAAACAGACCA	60.129	20	164
F01.PB6342	c	(TC)6acttctcaaaccctctaaacccaaaaggtcccccagctccttctaaccactttccatcatca(ACC)5	89	42	130	--
F01.PB6347	c	(CT)6cctcat(TC)6	30	33	62	TCATTCATTCATTGAGAGATCG	57.763	22	CAATCAGCAGGACAAAGGGT	60.111	20	198	TCATTCATTCATTGAGAGATCG	57.763	22	CCATCAATCAGCAGGACAAA	59.648	20	202	AATCATTCATTCATTGAGAGATCG	59.468	24	CAATCAGCAGGACAAAGGGT	60.111	20	200
F01.PB6349	p1	(A)10	10	7	16	--
F01.PB6350	p1	(T)11	11	1217	1227	--
F01.PB6351	p1	(T)11	11	1	11	--
F01.PB6352	p1	(T)11	11	1008	1018	--
F01.PB6358	p3	(TGA)5	15	765	779	AGGCTGCTAATCAACCCCTT	60.096	20	TCAAAACGGTTCAACCACAA	59.981	20	138	TTGAGGCTGCTAATCAACCC	60.214	20	TCAAAACGGTTCAACCACAA	59.981	20	141	TTGAGGCTGCTAATCAACCC	60.214	20	TATCGGGCACAAACAAAACA	59.969	20	101
F01.PB6362	p2	(GA)6	12	1	12	--
F01.PB6368	p2	(AC)6	12	60	71	CGAGTTCTTCACCATCCACA	59.676	20	TCCGATCAACACCACTTTGA	60.088	20	261	CGAGTTCTTCACCATCCACA	59.676	20	GGTGCTGAACCCATTTTGAT	59.797	20	143	CGAGTTCTTCACCATCCACA	59.676	20	GCCGTACAAATTCGACATCC	60.339	20	213
F01.PB6370	p1	(A)10	10	23	32	--
F01.PB6376	p1	(A)12	12	1016	1027	TTTGTTTGAGCCTGAACGTG	59.881	20	GGACAACAATCCCCACAGAC	60.223	20	235	GATGGCTTCTTGCATGACCT	60.226	20	GGACAACAATCCCCACAGAC	60.223	20	255	TGAGCCTGAACGTGAAGAGA	59.701	20	GGACAACAATCCCCACAGAC	60.223	20	229
F01.PB6377	p3	(ACC)5	15	827	841	GCATTGGGACCCAGATTCTA	59.894	20	AGGAGGATTTCCCAAAGGTG	60.298	20	220	GCATTGGGACCCAGATTCTA	59.894	20	ATCCTGACATTGGAGGTGGA	60.326	20	248	GCATTGGGACCCAGATTCTA	59.894	20	GATCCTGACATTGGAGGTGG	60.326	20	249
F01.PB6403	p1	(A)24	24	1106	1129	GTGTTTGAGCTGCAGTTTCG	59.64	20	GACGTATCTCAAAGGCTCAAAAG	59.445	23	279	TCTTTGCTTCTTTTGTCGCC	60.502	20	CGTAAGACGTATCTCAAAGGCTC	59.467	23	261	AGTTTCGGGGTCTTTGCTTC	60.61	20	GACGTATCTCAAAGGCTCAAAA	58.516	22	266
F01.PB6411	p3	(TGA)5	15	1045	1059	GGCTATGGGAAGTGTGGAAA	59.933	20	TCAAAGAAGGAGGAGTGAGAAAA	59.508	23	262	GGCTATGGGAAGTGTGGAAA	59.933	20	TTCAAAGAAGGAGGAGTGAGAAA	59.508	23	263	GGCTATGGGAAGTGTGGAAA	59.933	20	TTCATTGATTGAAATGGATCAGA	59.402	23	231
F01.PB6414	p3	(ATA)5	15	896	910	ATTGGTTGGTGGTCCATGAT	59.91	20	TGCAATCTTAAATTGATAAAGAGATGA	59.605	27	175	ATTGGTTGGTGGTCCATGAT	59.91	20	TGATGCAATCTTAAATTGATAAAGAGA	59.605	27	178	TATTGGTTGGTGGTCCATGA	59.623	20	TGCAATCTTAAATTGATAAAGAGATGA	59.605	27	176
F01.PB6416	p1	(A)22	22	992	1013	TCACAACGGATTTTGAACCA	59.941	20	TGAAGCATGTATCAACGCAGA	60.417	21	262	TCACAACGGATTTTGAACCA	59.941	20	TGAAGCATGTATCAACGCAG	58.446	20	262	TGAACCAAGACCAAGTGCAA	60.278	20	TGAAGCATGTATCAACGCAGA	60.417	21	249
F01.PB6427	p2	(CT)6	12	20	31	--
F01.PB6430	p1	(A)14	14	862	875	CAAGGGTACTTCCAGTCCCA	59.959	20	CGAAGTCGTGTTAGGCACAA	59.904	20	218	CAAGGGTACTTCCAGTCCCA	59.959	20	CAACGAAGTCGTGTTAGGCA	59.904	20	221	AGACATGAATCGCCAACCTC	60.081	20	CGAAGTCGTGTTAGGCACAA	59.904	20	199
F01.PB6434	p3	(AAC)5	15	202	216	CGCAACACAGAAACAACACC	60.199	20	TTTGAGATTCAGGACCCGAC	60.05	20	137	CGCAACACAGAAACAACACC	60.199	20	AATGCGAATCGCCTAACATC	60.067	20	219	CGCAACACAGAAACAACACC	60.199	20	GCGAATCGCCTAACATCATT	60.067	20	216
F01.PB6443	p1	(A)24	24	1178	1201	--
F01.PB6465	c	(A)13ctctcttgt(A)10	32	1063	1094	TGAGGGGGTAGTTTCTTTGC	59.17	20	GAGTTTGGACGAGATTGGCT	59.288	20	253	TGAGGGGGTAGTTTCTTTGC	59.17	20	TGTTTGGAGTTTGGACGAGA	59.262	20	259	TGAGGGGGTAGTTTCTTTGC	59.17	20	GTTTGGACGAGATTGGCTTT	59.174	20	251
F01.PB6469	p3	(ATA)5	15	548	562	TTTGTACATCACCCATCCCA	59.623	20	ATCTTCGGAAAACACCAACG	59.971	20	234	TTGTACATCACCCATCCCAA	59.623	20	ATCTTCGGAAAACACCAACG	59.971	20	233	TACATCACCCATCCCAATCC	60.404	20	ATCTTCGGAAAACACCAACG	59.971	20	230
F01.PB6473	p4	(TAAA)5	20	977	996	CCAAAAGATTTCCACAAGGC	59.546	20	CAACATGAAGCTTGGAAGACAG	59.914	22	220	CCAAAAGATTTCCACAAGGC	59.546	20	CAACATGAAGCTTGGAAGACA	58.912	21	220	GATTTCCACAAGGCTTCCAA	60.051	20	CATGAAGCTTGGAAGACAGAAA	59.494	22	211
F01.PB6488	p4	(TATT)5	20	965	984	TTCAAAGGGATTTGCAGGAC	60.051	20	CGTCGCAAAAGCAATTTGT	59.864	19	258	TTCAAAGGGATTTGCAGGAC	60.051	20	GTCGCAAAAGCAATTTGTGT	58.824	20	257	TCAAAGGGATTTGCAGGACT	59.67	20	CGTCGCAAAAGCAATTTGT	59.864	19	257
F01.PB6490	p3	(CAT)8	24	1215	1238	--
F01.PB6507	p3	(AAC)6	18	972	989	CGAAAACAGGTGGTGGATTT	59.83	20	TGAGAGCTGCTAAACGTTCTGA	60.326	22	279	TCGAAAACAGGTGGTGGATT	60.353	20	TGAGAGCTGCTAAACGTTCTGA	60.326	22	280	CGTGGAAGATCTGCTTCCTT	59.43	20	TGAGAGCTGCTAAACGTTCTGA	60.326	22	121
F01.PB6509	p1	(T)12	12	899	910	CCTTGTTTGGTGAGTCCCTG	60.536	20	GGAATGGTGACCCGAATCTA	59.75	20	235	TGCCCTATTCATATGTGGGG	60.544	20	GGAATGGTGACCCGAATCTA	59.75	20	167	ATAGACGAGATGAGGCCAGC	59.415	20	GGAATGGTGACCCGAATCTA	59.75	20	189
F01.PB6512	p1	(T)10	10	748	757	TTGAATGGTGAACTCGTTGC	59.697	20	AAATCGCGCATTTACACTCC	60.103	20	254	ACTCGTTGCCAAGGATGTTT	59.598	20	AAATCGCGCATTTACACTCC	60.103	20	243	TTGAATGGTGAACTCGTTGC	59.697	20	ATCGCGCATTTACACTCCTT	59.736	20	252
F01.PB6512	c	(A)13c(A)10	24	1050	1073	CGTTGCATTAGGGTTTCGTT	59.996	20	ttgaggagacacgataatagcac	58.415	23	146	CGTTGCATTAGGGTTTCGTT	59.996	20	tgaggagacacgataatagcacTT	59.351	24	145	CGTTGCATTAGGGTTTCGTT	59.996	20	ttgaggagacacgataatagcacT	59.351	24	146
F01.PB6517	p1	(A)49	49	1094	1142	--
F01.PB6524	p3	(TTC)6	18	44	61	TTTTTGTGAGGTCATTTGTTTTC	58.2	23	GGGATTTGAGAGGTCGATGA	60.011	20	144	TTTTTGTGAGGTCATTTGTTTTCT	59.119	24	GGGATTTGAGAGGTCGATGA	60.011	20	144	TTTTTGTGAGGTCATTTGTTTTC	58.2	23	AACCAGAATCCAAACATGCC	59.797	20	196
F01.PB6526	p1	(T)11	11	940	950	GGTTACTTCAGCATCCAGGG	59.55	20	CCATTCAATAACAAACAAACTTGG	59.695	24	210	CAGGGAGGGATGCTGTTTT	60.058	19	CCATTCAATAACAAACAAACTTGG	59.695	24	195	TGGTTACTTCAGCATCCAGG	58.722	20	CCATTCAATAACAAACAAACTTGG	59.695	24	211
F01.PB6534	p1	(A)10	10	24	33	--
F01.PB6534	p2	(AG)6	12	243	254	AATTCCTTCGATTCAACCCC	60.131	20	CAAAACTGCAACCCCTGATT	59.971	20	145	AATTCCTTCGATTCAACCCC	60.131	20	AAACTGCAACCCCTGATTTG	59.971	20	143	TCGATTCAACCCCATCATTT	60.133	20	CAAAACTGCAACCCCTGATT	59.971	20	138
F01.PB6534	p3	(TTC)6	18	406	423	AATCAGGGGTTGCAGTTTTG	59.971	20	CTCCGCTAACTTCTGGATCG	59.971	20	255	CAAATCAGGGGTTGCAGTTT	59.971	20	CTCCGCTAACTTCTGGATCG	59.971	20	257	AATCAGGGGTTGCAGTTTTG	59.971	20	AATGAAATGTTGCTCAGCCC	60.081	20	217
F01.PB6537	p1	(A)12	12	977	988	AGTATTTCGGGAGTCCTGGG	60.319	20	GACTTTTTATTGATCTTATAGCACCG	58.811	26	251	AGTATTTCGGGAGTCCTGGG	60.319	20	GACTTTTTATTGATCTTATAGCACCGT	59.478	27	251	AGTATTTCGGGAGTCCTGGG	60.319	20	CTTTTTATTGATCTTATAGCACCGT	57.291	25	249
F01.PB6542	p1	(A)10	10	692	701	AGTACAGGGTGCAAAGGTGG	60.028	20	TACCAACGGTGACAGGTTGA	60.001	20	224	GTACAGGGTGCAAAGGTGGT	59.891	20	TACCAACGGTGACAGGTTGA	60.001	20	223	AGTACAGGGTGCAAAGGTGG	60.028	20	AGGTTGATGAGCCACAGCTT	59.874	20	211
F01.PB6554	p1	(A)10	10	2	11	--
F01.PB6559	p1	(A)11	11	549	559	TCGTTGTTTCTCTTGTGGCA	60.427	20	TGCTTATGAATGCTAGAGAAGGG	59.891	23	184	TTCGTTGTTTCTCTTGTGGC	58.9	20	TGCTTATGAATGCTAGAGAAGGG	59.891	23	185	CGTTGTTTCTCTTGTGGCAT	58.775	20	TGCTTATGAATGCTAGAGAAGGG	59.891	23	183
F01.PB6563	p3	(AAG)5	15	140	154	TTTCAGTTACCACCATGGCA	59.964	20	TTCTTCTTTTTCGCACCAGC	60.502	20	214	TTACCACCATGGCAGATGAA	59.924	20	TTCTTCTTTTTCGCACCAGC	60.502	20	208	TCAGTTACCACCATGGCAGA	60.112	20	TTCTTCTTTTTCGCACCAGC	60.502	20	212
F01.PB6564	p3	(AAC)5	15	87	101	ACCATGGGAGAACCAAAACA	60.21	20	GTTTTAGGGTTCGGGTGACA	59.83	20	269	ACCATGGGAGAACCAAAACA	60.21	20	TGTTTTAGGGTTCGGGTGAC	59.83	20	270	CAAAAACCATGGGAGAACCA	60.724	20	CTGTTTTAGGGTTCGGGTGA	59.964	20	276
F01.PB6567	p2	(TC)8	16	89	104	GGAGACCTAAACCCTCCGTC	59.935	20	AGGTTTCGTCAATGGAGTGG	59.966	20	212	CTCCGGAGACCTAAACCCTC	60.067	20	AGGTTTCGTCAATGGAGTGG	59.966	20	216	GGAGACCTAAACCCTCCGTC	59.935	20	AGCATACTGTGTCTCCGGCT	59.898	20	167
F01.PB6571	p1	(A)10	10	979	988	--
F01.PB6572	p1	(T)10	10	291	300	TCCCCAATAAGTGTTGAGAGC	59.184	21	ACTCATTGCAGCAACATCCA	60.272	20	262	TGCTGGGTTGATTTTCTCTTC	59.302	21	CCATGACAATTGCTTGGAAA	59.518	20	273	TCCCCAATAAGTGTTGAGAGC	59.184	21	CTCATTGCAGCAACATCCAG	60.413	20	261
F01.PB6574	p3	(CAT)5	15	290	304	TCTATCCCTGATGCGATTCC	59.998	20	AATGCAGCTTCCTTCCTTGA	59.955	20	275	TCTATCCCTGATGCGATTCC	59.998	20	CTTCTGTCCATCCCAGCTTC	59.803	20	196	CGGCGTCCTCTTACATTGAT	60.096	20	CTTCTGTCCATCCCAGCTTC	59.803	20	268
F01.PB6579	p1	(A)29	29	1162	1190	--
F01.PB6580	p1	(T)12	12	878	889	CCTACCATGCAAAGAGGTGG	60.508	20	GGCAGAGAAAAGGTCAGTGC	59.997	20	226	ACCATGCAAAGAGGTGGTTT	59.454	20	GGCAGAGAAAAGGTCAGTGC	59.997	20	223	GCCTACCATGCAAAGAGGTG	60.657	20	GGCAGAGAAAAGGTCAGTGC	59.997	20	227
F01.PB6586	p1	(A)11	11	1003	1013	TCATGAGAACTTCCGAGGCT	59.95	20	TCCAGAAAGCAGAAACCAAAA	59.847	21	255	TTCCGAGGCTAATGGACTTG	60.206	20	TCCAGAAAGCAGAAACCAAAA	59.847	21	245	GAGGCTAATGGACTTGCACC	59.7	20	TCCAGAAAGCAGAAACCAAAA	59.847	21	241
F01.PB6589	c	(CT)6cataatcttcttccctttctctcaatcaaaagcttcatcctttatcatccaactaacacacccatttctgttttcctaaattatcttcacaga(TTC)5	120	60	179	GAGAATCATGTGAAGTGCCG	59.245	20	GCTGGTGTAGCAAATGAGCA	60.019	20	257	GAGAATCATGTGAAGTGCCG	59.245	20	TGCTGGTGTAGCAAATGAGC	60.019	20	258	GAGAATCATGTGAAGTGCCG	59.245	20	TGAGGCAGTTGTAGCCATTG	59.864	20	185
F01.PB6593	p1	(T)10	10	1068	1077	GGCTACGGTTGTTGTGGATT	59.859	20	CCATGGAATATAATTTGCAGAAGA	59.399	24	192	GGCTACGGTTGTTGTGGATT	59.859	20	TCCATGGAATATAATTTGCAGAAG	59.399	24	193	GTGCGGTTAGGGTTTGTCAG	60.55	20	CCATGGAATATAATTTGCAGAAGA	59.399	24	226
F01.PB6596	p1	(A)10	10	947	956	TGCTGTTCGATATGTGCCTC	59.83	20	TTTTTGGTACACGGTTGCTG	59.627	20	237	TGCTGTTCGATATGTGCCTC	59.83	20	TACACGGTTGCTGCATTTTT	59.23	20	230	TGCTGTTCGATATGTGCCTC	59.83	20	ACACGGTTGCTGCATTTTTA	59.23	20	229
F01.PB6601	p2	(CA)6	12	15	26	--
F01.PB6608	p1	(T)11	11	965	975	GTTGCGTCCTCCATTGGTAT	59.82	20	GCACTAAATAACCTTCCACATTTCA	60.599	25	234	CTGGTGAGCTCGTGTAGCAG	59.794	20	GCACTAAATAACCTTCCACATTTCA	60.599	25	257	ACTGGTGAGCTCGTGTAGCA	59.648	20	GCACTAAATAACCTTCCACATTTCA	60.599	25	258
F01.PB6611	p3	(TCA)5	15	202	216	CCCTCGTTTCCTTTCATTCA	60.044	20	TTGTGCGCGTTACTGTTAGG	59.934	20	248	CCATTCCAGCACCACTTCTT	60.111	20	CGGAGGAAACAGAATTGGAA	60.044	20	164	CCATTCCAGCACCACTTCTT	60.111	20	TTGTGCGCGTTACTGTTAGG	59.934	20	111
F01.PB6625	p3	(GAA)5	15	209	223	TTTCCACAAACCTCACCCTC	59.943	20	TTCAGCGTCTTCATCGTCAC	59.992	20	199	TTTCCACAAACCTCACCCTC	59.943	20	TCCACTGACGCTTGAAACTG	60.025	20	148	TCCACAAACCTCACCCTCTC	60.088	20	TTCAGCGTCTTCATCGTCAC	59.992	20	197
F01.PB6631	p3	(CAA)5	15	140	154	CACCAAACCTCTTTTTCCCA	59.942	20	TGTTCTGAGCTGAGGTGGTG	60.022	20	271	CAAATCTTCAGCCACCCAAT	59.933	20	TGTTCTGAGCTGAGGTGGTG	60.022	20	215	CACCAAACCTCTTTTTCCCA	59.942	20	ATGGTGGCAGAATCAGAACC	59.934	20	249
F01.PB6634	p1	(T)10	10	23	32	--
F01.PB6634	p1	(T)10	10	1166	1175	CGTGCAATTTCCAAGCACTA	59.872	20	TGCTTTATATGTTTTGCTTCTCTTACA	59.797	27	201	TATGCTCGTGCAATTTCCAA	60.215	20	TGCTTTATATGTTTTGCTTCTCTTACA	59.797	27	207	CGTGCAATTTCCAAGCACTA	59.872	20	TCAAATATGCTTTATATGTTTTGCTTC	59.149	27	208
F01.PB6635	p3	(CCG)5	15	95	109	TGCGAAAAATGAAGACGATG	59.809	20	ATCGCAAGCTTCCTACTCCA	59.978	20	204	TGCGAAAAATGAAGACGATG	59.809	20	CCTGCAATCTGAGGAAGGAG	59.943	20	170	TGCGAAAAATGAAGACGATG	59.809	20	GAGAACGGAGACCTGCAATC	59.81	20	181
F01.PB6639	p2	(TC)6	12	63	74	TTCCCTTCACACCATCACCT	60.363	20	TGGTGAGAGTAAGGGCCAAG	60.246	20	135	TCCTCTTCCCTTCACACCAT	59.505	20	TGGTGAGAGTAAGGGCCAAG	60.246	20	140	CTCCTCTTCCCTTCACACCA	60.229	20	TGGTGGATTGTCTTGTTTGG	59.389	20	158
F01.PB6643	p1	(A)13	13	30	42	GGGGAACCAAACGTGAAAC	60.203	19	GGAGTGGCTGTGAGAAGGAG	59.986	20	183	GGGGAACCAAACGTGAAAC	60.203	19	TGAGATGGAGTGGCTGTGAG	59.98	20	189	GGGGAACCAAACGTGAAAC	60.203	19	AGGTTCTGGGTTGAGGGAGT	59.968	20	229
F01.PB6645	p1	(A)12	12	864	875	GTTGTAACCGTTGGATTGGG	60.088	20	TGAACAAACAAACCAGCCAC	59.591	20	195	TTGTAACCGTTGGATTGGGT	60.088	20	GAACAAACAAACCAGCCACA	59.591	20	193	TTGTAACCGTTGGATTGGGT	60.088	20	TGAACAAACAAACCAGCCAC	59.591	20	194
F01.PB6646	p3	(GAT)5	15	276	290	ACGGGGCATAGTCAACAGAC	59.997	20	TTGATGGCCTAGTGGCTCTT	59.836	20	135	ACGGGGCATAGTCAACAGAC	59.997	20	CCCTCATCCAAGTCACCATC	60.326	20	101	ACGGGGCATAGTCAACAGAC	59.997	20	ATTTGGTGCTTGATGGCCTA	60.469	20	144
F01.PB6648	p3	(CAC)6	18	10	27	--
F01.PB6651	p1	(T)14	14	356	369	TGTCTCAGCATCGTCACCTC	59.988	20	TCGAGCACCATCATCTTCTG	59.942	20	263	TCTGTCTCAGCATCGTCACC	59.988	20	TCGAGCACCATCATCTTCTG	59.942	20	265	CTAACTTGCAAACGGCAACA	59.911	20	TCGAGCACCATCATCTTCTG	59.942	20	130
F01.PB6653	p1	(T)10	10	1028	1037	--
F01.PB6665	p1	(A)10	10	5	14	--
F01.PB6679	p1	(T)11	11	770	780	GAAGAATGACGAGGGACCAA	60.05	20	TAATGCCCTCATGACAACGA	60.073	20	222	ATGACGAGGGACCAAATGAG	59.927	20	TAATGCCCTCATGACAACGA	60.073	20	217	GGCTTCCATGCAAAATCAGT	60.081	20	TAATGCCCTCATGACAACGA	60.073	20	255
F01.PB6679	p1	(T)10	10	1046	1055	--
F01.PB6686	p2	(CT)21	42	38	79	GTTGCCATCCTTCTCTACTATCA	57.533	23	GACCCCATACTCAGCATCGT	59.957	20	182	AGTTGCCATCCTTCTCTACTATCA	58.501	24	GACCCCATACTCAGCATCGT	59.957	20	183	TTGCCATCCTTCTCTACTATCATT	58.377	24	GACCCCATACTCAGCATCGT	59.957	20	181
F01.PB6686	p1	(A)12	12	1233	1244	TGTGTAAGCGCTGGAATCTG	60.011	20	atgacaaaggcttatatgTTTCATAG	57.18	26	113	GCTTGTGTAAGCGCTGGAAT	60.416	20	atgacaaaggcttatatgTTTCATAG	57.18	26	116	AAGCGCTGGAATCTGGATAG	59.434	20	atgacaaaggcttatatgTTTCATAG	57.18	26	108
F01.PB6692	p3	(GAA)5	15	212	226	TTTCCACAAACCTCACCCTC	59.943	20	TTCAGCGTCTTCATCGTCAC	59.992	20	199	TTTCCACAAACCTCACCCTC	59.943	20	TCCACTGACGCTTGAAACTG	60.025	20	148	TCCACAAACCTCACCCTCTC	60.088	20	TTCAGCGTCTTCATCGTCAC	59.992	20	197
F01.PB6693	p1	(T)14	14	1058	1071	TTGTTGTTTTGCTGGGGATT	60.344	20	CAACCAACAAAGAGGCAAGA	58.897	20	100	TTTGTTGTTTTGCTGGGGAT	60.344	20	CAACCAACAAAGAGGCAAGA	58.897	20	101	TTGTTGTTTTGCTGGGGATT	60.344	20	ACAACCAACAAAGAGGCAAGA	59.766	21	101
F01.PB6696	p1	(A)24	24	985	1008	ATCTTGCAGGTGCAATTTGA	59.276	20	CGGTGGGATTCAAACCACT	60.764	19	273	ATCTTGCAGGTGCAATTTGA	59.276	20	GGTGGGATTCAAACCACTG	58.759	19	272	ATCTTGCAGGTGCAATTTGA	59.276	20	CAAACCACTGCAGACATAATGG	60.42	22	263
F01.PB6703	p1	(T)11	11	689	699	AAAAGTTGCTGCCATCGAGT	59.882	20	CACCGACTCAATTCCTCCAT	59.927	20	267	ATGCTCATCAGCTTCCTGCT	60.127	20	CACCGACTCAATTCCTCCAT	59.927	20	202	GCAGGCAACTCTCGAAACTC	60.142	20	CACCGACTCAATTCCTCCAT	59.927	20	174
F01.PB6714	p1	(T)11	11	816	826	CTTAGAACCGGCTCCACTTG	59.869	20	GCACGGGTTTCACTCAGACT	60.307	20	213	CTCCACTTGATGCTGATGGA	59.787	20	GCACGGGTTTCACTCAGACT	60.307	20	202	TTGCTCTTACCTGGATTGGC	60.214	20	GCACGGGTTTCACTCAGACT	60.307	20	137
F01.PB6716	p3	(TCT)5	15	259	273	TCGATTACCGGATTTTGTCC	59.762	20	AATCAGCGGCGGTATAAATG	59.95	20	212	TCGATTACCGGATTTTGTCC	59.762	20	AGCGGCGGTATAAATGAGTG	60.117	20	208	TCGATTACCGGATTTTGTCC	59.762	20	CAGCGGCGGTATAAATGAGT	60.117	20	209
F01.PB6725	p1	(A)12	12	5	16	--
F01.PB6732	p3	(TGA)5	15	837	851	GAGAGATCTCCGTCAGGTGC	59.952	20	CCAAAATTCAAAATTCAAAATTCC	59.945	24	187	GGAGAGATCTCCGTCAGGTG	59.792	20	CCAAAATTCAAAATTCAAAATTCC	59.945	24	188	TTCCGTTCTGGAAGGAGTTG	60.224	20	CCAAAATTCAAAATTCAAAATTCC	59.945	24	223
F01.PB6736	p3	(TAA)5	15	1037	1051	--
F01.PB6759	p2	(CT)18	36	15	50	--
F01.PB6762	p3	(GGA)6	18	534	551	GAGAATGAAGCGACGAAAGC	60.103	20	ACCATCACACCGTTTCCATT	60.096	20	181	GAGAATGAAGCGACGAAAGC	60.103	20	CATGCTCCAACTCAAATCCA	59.648	20	273	TGAGTGAGAATGAAGCGACG	60.136	20	CATGCTCCAACTCAAATCCA	59.648	20	278
F01.PB6762	p1	(T)10	10	993	1002	ACGGCTCATGACACCAATTT	60.384	20	tccaaaaATCAACCACTCTTGA	59.587	22	199	AGCAAATACGGCTCATGACA	59.301	20	tccaaaaATCAACCACTCTTGA	59.587	22	206	CGGCTCATGACACCAATTTT	60.894	20	tccaaaaATCAACCACTCTTGA	59.587	22	198
F01.PB6766	p1	(A)10	10	730	739	TTGTGCTTGGAGTGAAGTGG	59.873	20	TTCTCGATTTGACCGACTCA	59.369	20	221	TTGTGCTTGGAGTGAAGTGG	59.873	20	CGGCCGAATAATCAGATCAA	60.932	20	257	GCTCCAGGTTTGAGCAGTGT	60.453	20	TTCTCGATTTGACCGACTCA	59.369	20	264
F01.PB6768	p3	(AGA)6	18	513	530	CGTGGACGACTGAGATTGAA	59.831	20	CCACCACTCTCAACAGCAAA	59.873	20	202	CGTGGACGACTGAGATTGAA	59.831	20	TCACCACCACTCTCAACAGC	59.872	20	205	GCGGGAAGAAGAAGAAGGAT	59.789	20	CCACCACTCTCAACAGCAAA	59.873	20	265
F01.PB6768	p3	(AGA)6	18	645	662	TTTGCTGTTGAGAGTGGTGG	59.873	20	CACAATCCGCAATTTCCTCT	60.074	20	132	GCTGTTGAGAGTGGTGGTGA	59.872	20	CACAATCCGCAATTTCCTCT	60.074	20	129	TGGACGGCTGAGATTAAAGG	60.206	20	CACAATCCGCAATTTCCTCT	60.074	20	189
F01.PB6771	p3	(GAT)5	15	945	959	TAGAGCAGCCGTGGAACTTT	60.015	20	CATTTTTCTTGGTTGAGGGC	59.546	20	100	TAGAGCAGCCGTGGAACTTT	60.015	20	CCATTTTTCTTGGTTGAGGG	59.401	20	101	CTAGAGCAGCCGTGGAACTT	59.639	20	CATTTTTCTTGGTTGAGGGC	59.546	20	101
F01.PB6775	p3	(TTG)5	15	1026	1040	GGTTGTCGCGGATTATAGGA	59.923	20	AATCATTCCCACATCCCTCA	60.135	20	264	GGTTGTCGCGGATTATAGGA	59.923	20	CAATCATTCCCACATCCCTC	60.135	20	265	CACCGGCATTTCCTATGTCT	59.955	20	AGAACTCCCATCACCACCAC	59.817	20	253
F01.PB6779	p1	(T)11	11	1252	1262	CAAAGAAAGGCAACCCAAAA	60.081	20	TGATAGTTCATTTCGAAGAGGTT	57.089	23	247	GGAAATGCAAAGAAAGGCAA	60.188	20	TGATAGTTCATTTCGAAGAGGTT	57.089	23	254	CAAAGAAAGGCAACCCAAAA	60.081	20	AATGATAGTTCATTTCGAAGAGGTT	58.704	25	249
F01.PB6781	p2	(TC)18	36	20	55	--
F01.PB6785	p2	(GA)8	16	200	215	GGTGAAGAGCAACCCTTTTG	59.711	20	TTCTAGCTGCAGCCACATCTT	60.169	21	265	TGGTGAAGAGCAACCCTTTT	59.711	20	TTCTAGCTGCAGCCACATCTT	60.169	21	266	TTGGTGAAGAGCAACCCTTT	59.711	20	TTCTAGCTGCAGCCACATCTT	60.169	21	267
F01.PB6786	p2	(TA)7	14	336	349	AGGCACCGTCACTGCTTACT	59.937	20	ACTGCACCATGTGATGGAAA	59.967	20	128	AGGCACCGTCACTGCTTACT	59.937	20	AACTGCACCATGTGATGGAA	59.967	20	129	GCCTCTGGTTCTGGTTTTCA	60.232	20	AACTGCACCATGTGATGGAA	59.967	20	215
F01.PB6786	p4	(TAAA)5	20	1171	1190	--
F01.PB6790	p1	(T)14	14	602	615	TGTTAGGTTGAGAAAGTGAGGG	58.369	22	GCAATGTTCGGGAAAGAAAA	60.053	20	245	CTGTTAGGTTGAGAAAGTGAGGG	59.328	23	GCAATGTTCGGGAAAGAAAA	60.053	20	246	TGTTAGGTTGAGAAAGTGAGGG	58.369	22	GAGCAATGTTCGGGAAAGAA	60.192	20	247
F01.PB6801	p1	(T)10	10	1166	1175	CTGACTCCTGCTGTGATGGA	59.98	20	TCCTAAAACCCATTGGGAAA	59.246	20	252	TGACTCCTGCTGTGATGGAG	59.98	20	TCCTAAAACCCATTGGGAAA	59.246	20	251	CTGACTCCTGCTGTGATGGA	59.98	20	CCATTGGGAAAATTCAAACC	59.111	20	243
F01.PB6803	p1	(A)24	24	1154	1177	GTGTGGATGCTGCAAAGAAA	59.847	20	tcacttctcaaaacacACCTGG	60.185	22	191	GTGTGGATGCTGCAAAGAAA	59.847	20	cgttcacttctcaaaacacACC	59.679	22	194	AGTTTGTGTGGATGCTGCAA	60.31	20	tcacttctcaaaacacACCTGG	60.185	22	196
F01.PB6804	p3	(ATA)5	15	1045	1059	AGCCATGAAGTTCCAACCAC	59.973	20	AAATCCAAATACATGGACCAAA	58.225	22	199	AAGGCCAGCATCTAACATGG	60.096	20	AAATCCAAATACATGGACCAAA	58.225	22	270	CTTGATTGCTGAAACCACCA	59.691	20	AAATCCAAATACATGGACCAAA	58.225	22	231
F01.PB6819	p3	(ATC)6	18	128	145	CCATCGTTCGTAGGGGTAGA	59.948	20	ACGATAACGTTCTTGTGCCC	60	20	178	CCATCGTTCGTAGGGGTAGA	59.948	20	GAGAACAAGGTGTGCTGCAA	60.032	20	252	CCATCGTTCGTAGGGGTAGA	59.948	20	TTGAGAACAAGGTGTGCTGC	60.032	20	254
F01.PB6825	p1	(T)10	10	5	14	--
F01.PB6838	p3	(TTC)5	15	22	36	gTCGCATCATCCCATTTCT	58.448	19	TCGTGCACCAATGACATTTT	59.972	20	270	gTCGCATCATCCCATTTCT	58.448	19	GGAAAGCTTGGCCATGTAAA	60.074	20	144	gTCGCATCATCCCATTTCT	58.448	19	TTGGCCATGTAAACTTGGGT	60.227	20	137
F01.PB6841	c	(A)10ttgc(A)11	25	1251	1275	--
F01.PB6842	p3	(CAA)5	15	635	649	GCTTCCAGGAGGACACAAGA	60.386	20	TGTCTTCACCATCGGTAGCA	60.263	20	191	GGAACAACCGGTACTGAGGA	59.966	20	ACCAGGAAGCTTCTCCTTGA	59.014	20	210	AGGAACAACCGGTACTGAGG	59.062	20	TGTCTTCACCATCGGTAGCA	60.263	20	245
F01.PB6842	p1	(A)14	14	989	1002	TTTCATCAAGCCTTGTGTGG	59.691	20	TGCTTCTCCTTGACAAACCA	59.415	20	195	TCATCAAGCCTTGTGTGGTC	59.682	20	TGCTTCTCCTTGACAAACCA	59.415	20	193	TGTTTTGTGGTATTGGGGTG	59.145	20	TGCTTCTCCTTGACAAACCA	59.415	20	233
F01.PB6843	p1	(A)20	20	1210	1229	TTTCTTCATGGTTGATGCGA	60.197	20	catatgcCCAAAACTCATTGTT	58.878	22	136	TATAATTTCGGGCCTGGTTG	59.789	20	catatgcCCAAAACTCATTGTT	58.878	22	183	TGTTATAATTTCGGGCCTGG	59.789	20	catatgcCCAAAACTCATTGTT	58.878	22	186
F01.PB6850	p4	(TCAC)5	20	28	47	--
F01.PB6855	p2	(AG)7	14	25	38	--
F01.PB6874	p2	(TC)8	16	77	92	CCGTGAACAAATCCTCATCC	60.317	20	TTCAGAAGGTTCATGGAGGG	60.042	20	262	CCGTGAACAAATCCTCATCC	60.317	20	AGAAGGTTCATGGAGGGCTT	60.074	20	259	GCCGTGAACAAATCCTCATC	60.47	20	TTCAGAAGGTTCATGGAGGG	60.042	20	263
F01.PB6880	p2	(CT)6	12	208	219	AAATCTCACACGGTGGAAGG	59.966	20	CAGTTTTGCTTCTTTTCGGC	59.996	20	211	AAATCTCACACGGTGGAAGG	59.966	20	CTCAAGGTCGGCATGTGTAA	59.716	20	192	TCATTCCATTCCATTCCCTC	59.685	20	CAGTTTTGCTTCTTTTCGGC	59.996	20	123
F01.PB6886	p1	(T)19	19	750	768	ACAGCCTAACTGGGCTTTGA	59.875	20	TAAGTTCCTTGGTTGGCACC	59.971	20	208	GGCTTTGAAGCAACTTGTCC	59.859	20	TAAGTTCCTTGGTTGGCACC	59.971	20	196	GGGCTTTGAAGCAACTTGTC	59.859	20	TAAGTTCCTTGGTTGGCACC	59.971	20	197
F01.PB6887	p1	(T)19	19	1	19	--
F01.PB6897	p1	(T)10	10	1168	1177	GAAAGCCGTTGTTGAGGTGT	60.156	20	CAATCATTGACGGTATATTATGATTGT	59.401	27	177	GTGGCTGGTGGTTTGGATAA	60.755	20	CAATCATTGACGGTATATTATGATTGT	59.401	27	211	GACCAAGTGTTGATGGCAAG	59.139	20	CAATCATTGACGGTATATTATGATTGT	59.401	27	152
F01.PB6902	p2	(TC)6	12	43	54	TTTGTGTTAGTGAGAGAAACCTTCA	59.394	25	GGTTGCTGTTGGCCATTACT	60	20	108	TTTGTGTTAGTGAGAGAAACCTTCA	59.394	25	AGGTTGCTGTTGGCCATTAC	60	20	109	TTTGTGTTAGTGAGAGAAACCTTCA	59.394	25	TTCCTTGATGATTCTTCGGG	60.006	20	130
F01.PB6914	p2	(CA)7	14	69	82	TCACAAAACCAAAATATCAACCA	59.262	23	AACATGGTGACATTGGAGCA	59.967	20	116	TCACAAAACCAAAATATCAACCA	59.262	23	ACATGGTGACATTGGAGCAA	59.967	20	115	TCACAAAACCAAAATATCAACCA	59.262	23	TTGAGATGGGTCTTGAAGGG	60.042	20	238
F01.PB6916	p1	(T)10	10	1282	1291	GGATACTTTCTTCAACGGCG	59.708	20	CCACAACCATATCTTTCTGGTAGA	59.433	24	190	GAGGATTGGTGTTTGCCATC	60.326	20	CCACAACCATATCTTTCTGGTAGA	59.433	24	259	AGAGGATTGGTGTTTGCCAT	59.41	20	CCACAACCATATCTTTCTGGTAGA	59.433	24	260
F01.PB6917	p1	(A)15	15	1099	1113	--
F01.PB6921	p1	(A)36	36	253	288	AGGCTACACCGTCAGAGGAA	59.867	20	CACTCCAGCAAGACTCGTCA	60.178	20	228	AAGGCTACACCGTCAGAGGA	59.867	20	CACTCCAGCAAGACTCGTCA	60.178	20	229	GGATTCATCGCTTCATGGAT	59.861	20	CACTCCAGCAAGACTCGTCA	60.178	20	269
F01.PB6922	p2	(AG)7	14	46	59	TCATTTCTTCTTCAAAAATTTCTCT	57.034	25	TTGTGGCTCTTGTTTGTTGTG	59.79	21	199	TCATTTCTTCTTCAAAAATTTCTCT	57.034	25	TGTTGTGGCTCTTGTTTGTTG	59.79	21	201	TCATTTCTTCTTCAAAAATTTCTCT	57.034	25	TGTTGTTGTGGCTCTTGTTTG	59.79	21	204
F01.PB6925	p3	(CCT)8	24	93	116	ACCACGCTTCCACACTCTCT	59.907	20	CTTTTCTCTTTGGCGGTGAG	59.986	20	113	ACCACGCTTCCACACTCTCT	59.907	20	CTTGCTCTCTCTTCGCTCGT	60.035	20	144	CGCTTCCACACTCTCTCCTC	60.135	20	CTTGCTCTCTCTTCGCTCGT	60.035	20	140
F01.PB6933	p2	(TA)6	12	219	230	AATACGCGTGGAACTCAAGG	60.132	20	ACCTTCTCCATTTCACACCG	59.966	20	233	ATTTGGAATACGCGTGGAAC	59.829	20	ACCTTCTCCATTTCACACCG	59.966	20	239	ATTTGGAATACGCGTGGAAC	59.829	20	GATTTGCCTTCGGTTTCAGA	60.192	20	268
F01.PB6936	c	(A)45g(A)21	67	1232	1298	--
F01.PB6941	p1	(T)12	12	887	898	TACAAGTGGCGTGCTGAAAG	60.05	20	CAGCCCCAAGATGGAAGTAA	60.066	20	120	GTTTACAAGTGGCGTGCTGA	59.911	20	CAGCCCCAAGATGGAAGTAA	60.066	20	123	CGCAAACTACGTCCAGATGA	59.864	20	CAGCCCCAAGATGGAAGTAA	60.066	20	168
F01.PB6943	p2	(AG)8	16	35	50	CACATACACTCTCTCTCACTAAAACCA	60.152	27	ATGAAGCAGGAGAACGGAGA	59.95	20	158	CACATACACTCTCTCTCACTAAAACCA	60.152	27	GATGAAGCAGGAGAACGGAG	59.95	20	159	CACATACACTCTCTCTCACTAAAACCA	60.152	27	ATCTTCTGACGCTCTCCCAA	59.95	20	216
F01.PB6943	p1	(T)10	10	1073	1082	CTGGCACCATAGGGTCAGTT	59.989	20	ACCAAACAGCCTAACGAACG	60.168	20	142	GCCGTTATCAAATGCCCTAA	59.928	20	ACCAAACAGCCTAACGAACG	60.168	20	178	CAAATGCCCTAAAACTGCGT	60.131	20	ACCAAACAGCCTAACGAACG	60.168	20	170
F01.PB6952	p1	(T)13	13	1160	1172	--
F01.PB6953	p3	(TGA)5	15	365	379	CACTCGGCTGATTTGTCAGA	59.984	20	CATGACACGGCGTTTGTATC	59.995	20	261	GGCTTTTGAGAGTGACGAGG	59.989	20	CAAGCTCAATCGCAACTTCA	60.134	20	275	TGAGGTTAGGCGAAAGCAGT	60.015	20	CAAGCTCAATCGCAACTTCA	60.134	20	246
F01.PB6959	p1	(A)14	14	1072	1085	CAGCACTTTTGGTGAAATGG	59.17	20	CAAATAGCATCAACGTCTTGACA	60.18	23	235	ACAGCACTTTTGGTGAAATGG	60.023	21	CAAATAGCATCAACGTCTTGACA	60.18	23	236	GCACTTTTGGTGAAATGGAAA	59.967	21	CAAATAGCATCAACGTCTTGACA	60.18	23	233
F01.PB6965	p3	(CTG)5	15	1208	1222	AGCCCGACACTACACGAAAG	60.312	20	TGCTGCTTCCTCCTATCAAAA	59.967	21	238	AGCCCGACACTACACGAAAG	60.312	20	TTGCTGCTTCCTCCTATCAAA	59.967	21	239	AGCCCGACACTACACGAAAG	60.312	20	CATGTTATTGCTGCTTCCTCC	59.722	21	246
F01.PB6967	p2	(CT)16	32	10	41	--
F01.PB6976	p3	(CTG)6	18	1247	1264	AGCCCGACACTACACGAAAG	60.312	20	TGCTGCTTCCTCCTATCAAAA	59.967	21	240	AGCCCGACACTACACGAAAG	60.312	20	TTGCTGCTTCCTCCTATCAAA	59.967	21	241	AGCCCGACACTACACGAAAG	60.312	20	CATGTTATTGCTGCTTCCTCC	59.722	21	248
F01.PB6978	p1	(A)10	10	93	102	TGAAATCCCTCTTCGTTCGT	59.67	20	TGAAACGAAACCTGGGAAAA	60.452	20	124	TGAAATCCCTCTTCGTTCGT	59.67	20	TTGAAACGAAACCTGGGAAA	60.452	20	125	TGAAATCCCTCTTCGTTCGT	59.67	20	ATTGAAACGAAACCTGGGAA	59.406	20	126
F01.PB6978	p1	(A)31	31	1267	1297	--
F01.PB6979	p3	(TTC)5	15	48	62	CCTCTTCAAAACTCAAACATTTTTAC	58.811	26	GGTTCCTTAGCCACCACAGA	60.111	20	216	CCTCTTCAAAACTCAAACATTTTTAC	58.811	26	GAGGTTCCTTAGCCACCACA	60.111	20	218	TCCTCTTCAAAACTCAAACATTTTTAC	60.284	27	GGTTCCTTAGCCACCACAGA	60.111	20	217
F01.PB6983	p1	(A)14	14	657	670	CGTCGCCGTAGTAAATAGTGG	59.677	21	AAATGATTCGCTACAAAAGGATT	58.292	23	245	CGTCGCCGTAGTAAATAGTGG	59.677	21	AATGATTCGCTACAAAAGGATTT	58.292	23	244	CGTCGCCGTAGTAAATAGTGG	59.677	21	AATGATTCGCTACAAAAGGATT	57.001	22	244
F01.PB6984	p1	(A)10	10	40	49	GCCAAAAATCTCAGTTGAGGAA	60.593	22	TAGCAACGAGATTATCCCCG	60.053	20	179	GCCAAAAATCTCAGTTGAGGAA	60.593	22	CTTCCTCTTGCTTGGCTCAC	60.134	20	226	GCCAAAAATCTCAGTTGAGGAA	60.593	22	ATGACCAAGTGGGGCATTTA	60.192	20	197
F01.PB6989	p1	(T)11	11	90	100	TTTTCTAACCCTTTTCATGTGTCA	59.913	24	GATAGATGCAGGGCATGGTT	59.923	20	219	CCTTCAATTTTCTAACCCTTTTCA	59.888	24	GATAGATGCAGGGCATGGTT	59.923	20	226	TTTTCTAACCCTTTTCATGTGTCA	59.913	24	TAAAGCCAGGAGGGAGTTCA	59.807	20	139
F01.PB6992	p4	(ATTC)5	20	1	20	--
F01.PB6995	p1	(T)10	10	1012	1021	TGGACAAACAAGGCAACATC	59.547	20	AACTTTTAAACCACTATGAAACCAA	57.487	25	200	GATGGACAAACAAGGCAACA	59.547	20	AACTTTTAAACCACTATGAAACCAA	57.487	25	202	TGATGGACAAACAAGGCAAC	59.547	20	AACTTTTAAACCACTATGAAACCAA	57.487	25	203
F01.PB7036	p3	(GAA)5	15	90	104	GGACGATGGTTCCTTGGTAA	59.79	20	CCCGATTTGGAACCCTTATT	60.013	20	111	GGACGATGGTTCCTTGGTAA	59.79	20	TCAGGCTTTTCGTCAGTGTG	60.025	20	276	GGACGATGGTTCCTTGGTAA	59.79	20	CATCATCATCGACATCAGCC	60.039	20	197
F01.PB7036	p3	(GAT)5	15	220	234	AATAAGGGTTCCAAATCGGG	60.013	20	TCAGGCTTTTCGTCAGTGTG	60.025	20	185	AATAAGGGTTCCAAATCGGG	60.013	20	TTCGTCAGTGTGTTGTGGGT	60.047	20	177	AATAAGGGTTCCAAATCGGG	60.013	20	TGTGGGTCAGAAACAGACCA	60.129	20	164
F01.PB7037	p2	(AC)6	12	1	12	--
F01.PB7037	p1	(T)10	10	948	957	AGCCCTTTTCATGGGCTAAC	60.451	20	TGTCGGTGCTACTACTCCTTCA	59.936	22	159	GAGGCTTCATTGCTGTTGTG	59.445	20	TGTCGGTGCTACTACTCCTTCA	59.936	22	249	GTTTGGCTGCCATTGTTTTT	59.982	20	TCGGTGCTACTACTCCTTCAAA	59.041	22	280
F01.PB7042	p1	(T)10	10	492	501	TTGCTAAGCTTTGTTTGGATTC	58.567	22	GTGTCATCTGGCCCAAAGAT	59.934	20	256	TTGCTAAGCTTTGTTTGGATTC	58.567	22	ATCTGGCCCAAAGATCACAG	60.073	20	251	TGGATTCTTTGAATCTTTGGTG	59.064	22	CTTGAACGTACCTCCATCCC	59.405	20	266
F01.PB7060	c	(TTA)7tg(T)15	38	890	927	TGATGGAGAAGCTGACATGG	59.787	20	AGGCCCTAGCTAAATCCCAA	60.055	20	221	TGATGGAGAAGCTGACATGG	59.787	20	GGCCCTAGCTAAATCCCAAC	59.93	20	220	AAGGTGATGGAGAAGCTGACA	59.859	21	AGGCCCTAGCTAAATCCCAA	60.055	20	225
F01.PB7060	p3	(TTA)8	24	1068	1091	--
F01.PB7069	p3	(ATA)8	24	917	940	AGGCCCATTTGTTACACAGC	60	20	TTGGTGACTTTAATGGATGCC	59.815	21	268	ACACAGCTCCTCCGAGTGAT	59.866	20	TTGGTGACTTTAATGGATGCC	59.815	21	255	AGGCCCATTTGTTACACAGC	60	20	TGGTGACTTTAATGGATGCCT	59.443	21	267
F01.PB7070	p1	(A)11	11	52	62	CACCAAACATCATTGCTTGC	60.119	20	GGTGAGCAGCAACTTTGGAT	60.263	20	262	CACCAAACATCATTGCTTGC	60.119	20	GATCGGTGAGCAGCAACTTT	60.406	20	266	CACCAAACATCATTGCTTGC	60.119	20	GCTCCTGGTCATGTTTCTGG	60.656	20	180
F01.PB7079	p2	(AG)6	12	27	38	--
F01.PB7087	p3	(GCT)5	15	235	249	TTCGATTCAACAAACCGATG	59.518	20	TCCCACCAATGTTGAAGACA	59.935	20	163	TTCGATTCAACAAACCGATG	59.518	20	ACGCAATGAGGGTGAGAATC	60.081	20	181	TTCGATTCAACAAACCGATG	59.518	20	AGAGGCACCCTGAAACATTG	60.111	20	279
F01.PB7092	p1	(T)11	11	14	24	--
F01.PB7094	p3	(CCA)5	15	815	829	ATGTTCCTCTTCCTCCGGTT	59.935	20	TTAGCACTTCCACCGATTCC	60.074	20	255	ATGTTCCTCTTCCTCCGGTT	59.935	20	GTGCTGGTGGTGGATAAGGT	59.851	20	164	GTTTTCCCACCACATGTTCC	60.073	20	GTGCTGGTGGTGGATAAGGT	59.851	20	216
F01.PB7096	p2	(TC)6	12	45	56	TTTGTGTTAGTGAGAGAAACCTTCA	59.394	25	GGTTGCTGTTGGCCATTACT	60	20	108	TTTGTGTTAGTGAGAGAAACCTTCA	59.394	25	AGGTTGCTGTTGGCCATTAC	60	20	109	TTTGTGTTAGTGAGAGAAACCTTCA	59.394	25	TTCCTTGATGATTCTTCGGG	60.006	20	131
F01.PB7107	p1	(A)14	14	1306	1319	--
F01.PB7116	p1	(T)18	18	1	18	--
F01.PB7133	p1	(T)12	12	28	39	AGCAGTTTCAACCTCCAATAAC	57.433	22	CCGGACTCTGTAAACCCTCA	60.103	20	191	AGCAGTTTCAACCTCCAATAAC	57.433	22	TCCGGACTCTGTAAACCCTC	59.137	20	192	TAGCAGTTTCAACCTCCAATAAC	57.532	23	CCGGACTCTGTAAACCCTCA	60.103	20	192
F01.PB7135	p3	(CCG)6	18	51	68	GCAGACGTGCTTACACGAAG	59.664	20	TGATAGGAGCGCTGGTTCTT	59.978	20	123	GCAGACGTGCTTACACGAAG	59.664	20	TTGATAGGAGCGCTGGTTCT	59.978	20	124	GCAGACGTGCTTACACGAAG	59.664	20	GTCTTTGATAGGAGCGCTGG	59.978	20	128
F01.PB7145	p1	(A)10	10	70	79	TTCTCTCTTTCTCCTCCGAAAA	59.588	22	AGAAGCGAAAGCCATTGTGT	59.882	20	112	TTTCTCTCTTTCTCCTCCGAAA	59.588	22	AGAAGCGAAAGCCATTGTGT	59.882	20	113	TTCTCTCTTTCTCCTCCGAAAA	59.588	22	GATGTGCAAACGCATCAAAC	60.127	20	239
F01.PB7148	p3	(CAA)7	21	80	100	TTTCTTCTCCGACACAACAAC	57.841	21	GTGGTTGGAGAAAGGTGCAT	59.973	20	200	TTTCTTCTCCGACACAACAAC	57.841	21	GGGAGAAAGAGGAGGGTTTG	60.045	20	166	TTTCTTCTCCGACACAACAAC	57.841	21	GATAAAGCCGCCAACAAAAA	60.075	20	279
F01.PB7148	p1	(A)29	29	974	1002	--
F01.PB7151	p3	(ATC)5	15	344	358	GAACCCCAAACGGATTAGGT	60.053	20	AATGACCCGGGTTAACAACA	60.088	20	270	GAACCCCAAACGGATTAGGT	60.053	20	CAATGACCCGGGTTAACAAC	60.088	20	271	CCCAAACGGATTAGGTTTCA	59.795	20	AATGACCCGGGTTAACAACA	60.088	20	266
F01.PB7162	p3	(TGC)5	15	554	568	ATATCCTCAGCGTCGCACTC	60.393	20	TCATACCGATTCCTTAGCCG	60.053	20	239	GATATCCTCAGCGTCGCACT	60.393	20	TCATACCGATTCCTTAGCCG	60.053	20	240	GCCGTTTACGGTGATTTCTC	59.574	20	TCATACCGATTCCTTAGCCG	60.053	20	126
F01.PB7179	p1	(T)13	13	6	18	--
F01.PB7187	p1	(T)18	18	874	891	CCTGTTGCTCCTTCTTGATTG	59.861	21	GGTGACAAATTGAAATGTGGG	60.081	21	149	GAAAGGATTCCTGTTGCTCC	58.717	20	GGTGACAAATTGAAATGTGGG	60.081	21	158	GGATTCCTGTTGCTCCTTCTT	59.705	21	GGTGACAAATTGAAATGTGGG	60.081	21	154
F01.PB7189	p1	(A)28	28	939	966	GCTCTGCTGAAACTAGTGCG	58.978	20	TGACCACGACACAAAAATGC	60.562	20	154	GCTCTGCTGAAACTAGTGCGT	59.84	21	TGACCACGACACAAAAATGC	60.562	20	154	GCTCTGCTGAAACTAGTGCG	58.978	20	CCACGACACAAAAATGCTCTT	60.161	21	151
F01.PB7203	p4	(TTGA)5	20	834	853	GGTCTTGTCTGCATTGGGTT	59.973	20	TGATGTAGCCACTGAAGGAATG	60.132	22	203	GGTCTTGTCTGCATTGGGTT	59.973	20	CATTGATGTAGCCACTGAAGGA	60.132	22	206	TTGTCTGCATTGGGTTTCAA	60.088	20	TGATGTAGCCACTGAAGGAATG	60.132	22	199
F01.PB7204	p3	(CAA)7	21	22	42	--
F01.PB7215	p1	(A)21	21	1203	1223	TGAGCCAGTTGTTGCTATGC	60.019	20	AACCAATAGGGCAAGTGCTG	60.132	20	268	TGAGCCAGTTGTTGCTATGC	60.019	20	CAACCAATAGGGCAAGTGCT	60.132	20	269	TGAGCCAGTTGTTGCTATGC	60.019	20	TAGGGCAAGTGCTGCTATGA	59.59	20	262
F01.PB7219	p2	(AT)7	14	1288	1301	TCTTGGTCCAAAGGCAACTT	59.711	20	TGCTTTACTCAAACATCATAACTCG	59.747	25	147	TTGGAGTCGGCATAATGGTT	60.331	20	TGCTTTACTCAAACATCATAACTCG	59.747	25	275	GCCAATTCAGAAGACGGCTA	60.352	20	TGCTTTACTCAAACATCATAACTCG	59.747	25	233
F01.PB7227	p3	(GAT)8	24	335	358	ATGCAAACCGTTTCAGGTTC	59.978	20	GAACCGTTAGGATCTGCGAA	60.214	20	179	TTCGAAAACGATTTCTTGGC	60.188	20	GGCGAACTGTTTCCAGACTC	59.851	20	251	ATGCAAACCGTTTCAGGTTC	59.978	20	ACGAAGATCCTGACCGAAAA	59.67	20	255
F01.PB7235	p1	(T)12	12	965	976	TCCTTGTTTGACCGGTAATTG	59.847	21	TCACAACCTATTAAACTCAGCTAACAA	59.708	27	255	TCCTTGTTTGACCGGTAATTG	59.847	21	TCACAACCTATTAAACTCAGCTAACA	58.58	26	255	TCCTTGTTTGACCGGTAATTG	59.847	21	GCATTATCACAACCTATTAAACTCAGC	60.605	27	261
F01.PB7236	p3	(CGA)6	18	452	469	CACTGCGGGTAACCAATCTT	59.993	20	CTCAATCTTTCTTCGCTCGC	60.235	20	205	AACACTGCGGGTAACCAATC	59.859	20	CTCAATCTTTCTTCGCTCGC	60.235	20	207	AATCTTTGTCGCGACTCACC	60.263	20	CTCAATCTTTCTTCGCTCGC	60.235	20	191
F01.PB7239	p1	(T)21	21	740	760	CAACATCATCGTGTTCCTCG	60.112	20	TTGCCAGAATTAAAAACCAGA	57.446	21	277	TCATCGTGTTCCTCGTCTTG	59.831	20	TTGCCAGAATTAAAAACCAGA	57.446	21	272	CTTGGGGTCCAATACCACAG	60.224	20	TTGCCAGAATTAAAAACCAGA	57.446	21	256
F01.PB7242	p3	(TGA)5	15	1063	1077	GGCTATGGGAAGTGTGGAAA	59.933	20	TCAAAGAAGGAGGAGTGAGAAAA	59.508	23	262	GGCTATGGGAAGTGTGGAAA	59.933	20	TTCAAAGAAGGAGGAGTGAGAAA	59.508	23	263	GGCTATGGGAAGTGTGGAAA	59.933	20	TTCATTGATTGAAATGGATCAGA	59.402	23	231
F01.PB7244	p2	(AT)6	12	987	998	GTTGGCTTTAACTCCTGCCA	60.249	20	gGGTTAAATTCTCCATTCAATCT	57.621	23	181	TGGCTTTAACTCCTGCCAAG	60.378	20	gGGTTAAATTCTCCATTCAATCT	57.621	23	179	CCAAGTGGCATTAAGGGTCT	59.052	20	gGGTTAAATTCTCCATTCAATCT	57.621	23	228
F01.PB7253	p3	(CAA)5	15	644	658	GCTTCCAGGAGGACACAAGA	60.386	20	ACCCCCAATACCACAAAACA	59.948	20	280	GCTTCCAGGAGGACACAAGA	60.386	20	TGTCTTCACCATCGGTAGCA	60.263	20	191	GCTTCCAGGAGGACACAAGA	60.386	20	CCCCCAATACCACAAAACAA	60.452	20	279
F01.PB7255	p3	(GAT)5	15	966	980	TTATGAGCGTCCTGAAAGGC	60.352	20	CACCCAACAACTTCGGTCTT	60.005	20	191	TTATGAGCGTCCTGAAAGGC	60.352	20	TCTTGCGATGGTGACTCTTG	59.984	20	146	TTATGAGCGTCCTGAAAGGC	60.352	20	CGTAGTTCTTGCGATGGTGA	59.864	20	152
F01.PB7262	p3	(CAA)6	18	177	194	ATCAATGGCTCCCATCTCAA	60.426	20	GACCAGATTCATGGCCGTAT	59.78	20	221	ATCAATGGCTCCCATCTCAA	60.426	20	AGAATCCATCTGGTTGGTGG	59.779	20	270	GCTCCCATCTCAAAACTGCT	59.434	20	GACCAGATTCATGGCCGTAT	59.78	20	214
F01.PB7263	p1	(A)15	15	1126	1140	--
F01.PB7282	p3	(TTA)5	15	178	192	CATTTCCTTACACGCTGGGT	59.993	20	CCAGATGTCAAAGCACTCCA	59.831	20	231	ACGCTGGGTCTCCTACCTTT	60.132	20	CCAGATGTCAAAGCACTCCA	59.831	20	220	TACACGCTGGGTCTCCTACC	60.134	20	CCAGATGTCAAAGCACTCCA	59.831	20	223
F01.PB7287	p1	(T)10	10	971	980	ACCGCCTCTTCTCAATCAAA	59.813	20	CAATGGAGAGCTTGAATTGC	58.45	20	226	CCGCCTCTTCTCAATCAAAA	60.323	20	CAATGGAGAGCTTGAATTGC	58.45	20	225	CGGGAATAGAGAACCGAGAA	59.264	20	CAATGGAGAGCTTGAATTGC	58.45	20	274
F01.PB7288	p3	(GAA)5	15	53	67	CCGAGAAAACCAAAAGTAGCA	59.388	21	TTGCAGCATACTCGATCTGG	59.972	20	163	CCGAGAAAACCAAAAGTAGCA	59.388	21	AACACCCAACACAATCCCAT	59.95	20	228	CCGAGAAAACCAAAAGTAGCA	59.388	21	CGGGAGAGAAGGTAGTGACG	59.861	20	130
F01.PB7291	p1	(T)10	10	324	333	GACGCACTTATCGCTGGAAT	60.243	20	GTGGAAGAAACAGGAGCAGC	59.997	20	280	ACGCACTTATCGCTGGAATC	60.243	20	GTGGAAGAAACAGGAGCAGC	59.997	20	279	GACGCACTTATCGCTGGAAT	60.243	20	CAGGAGCAGCTTTAGGCTTG	60.284	20	270
F01.PB7293	p3	(AGA)7	21	348	368	CGAAGCAGCGAGATTAAACC	59.982	20	GCCAGCTCATGAACTCCTTC	59.957	20	134	GCGAGATTAAACCAACGGAA	60.074	20	GCCAGCTCATGAACTCCTTC	59.957	20	127	CGAAGCAGCGAGATTAAACC	59.982	20	ATGCCAGCTCATGAACTCCT	59.834	20	136
F01.PB7298	c	(CT)6c(CT)26	65	42	106	CCCAACTCAAATAAAATAAAACGC	60.124	24	AGGGCCCAATAGCAGTTCTT	60.096	20	236	CCCAACTCAAATAAAATAAAACGC	60.124	24	AAGGGCCCAATAGCAGTTCT	60.096	20	237	CCCAACTCAAATAAAATAAAACGC	60.124	24	TCTCAGGCTGATTCTGGGTT	59.803	20	173
F01.PB7299	p1	(T)11	11	1115	1125	GAATGTTGCAAGGAGAAGGG	59.67	20	CATCTAAGTGCACCGTGGTTT	60.045	21	181	GAATGTTGCAAGGAGAAGGG	59.67	20	CATCTAAGTGCACCGTGGTT	58.65	20	181	GGTCCAAAGCTTCCACAGTT	59.187	20	CATCTAAGTGCACCGTGGTTT	60.045	21	274
F01.PB7302	p2	(TA)10	20	1024	1043	TGACTTGCAGAGCTTTGTGC	60.333	20	CCAAAAATGAAGACACAAAATGA	59.02	23	225	TGACTTGCAGAGCTTTGTGC	60.333	20	CCAAAAATGAAGACACAAAATGAG	59.913	24	225	TGACTTGCAGAGCTTTGTGC	60.333	20	ACCAAAAATGAAGACACAAAATGA	59.793	24	226
F01.PB7305	c	(TGA)13ttatgatgatgatgatag(TGA)5	72	305	376	GGTTCTTCTTCTGCTGCTGG	60.134	20	GCCATCTCCCTCAAACACAT	59.934	20	255	GGTGGTGGTGGTGCTAGATT	59.851	20	GCCATCTCCCTCAAACACAT	59.934	20	237	GGTTCTTCTTCTGCTGCTGG	60.134	20	GACAAGCCATCTCCCTCAAA	60.195	20	260
F01.PB7309	p2	(AT)7	14	1121	1134	ATCATGGGATGGTGAATGCT	60.166	20	TGGAAGAAATCTTATTCAGCCA	58.831	22	213	GGAAGCAATGTCCCATGATT	59.756	20	TGGAAGAAATCTTATTCAGCCA	58.831	22	234	CGAAGTTCATTTGGCAGCTT	60.386	20	TGGAAGAAATCTTATTCAGCCA	58.831	22	192
F01.PB7310	c	(A)10tacatgat(A)17	35	1179	1213	--
F01.PB7330	p1	(T)11	11	739	749	GGGAAACAGATCAATGCTGG	60.461	20	TCGATTCGTAAGGTGCTTCA	59.42	20	268	GGGAAACAGATCAATGCTGG	60.461	20	ATCGATTCGTAAGGTGCTTCA	59.722	21	269	GGGAAACAGATCAATGCTGG	60.461	20	TCGATTCGTAAGGTGCTTCAT	59.722	21	268
F01.PB7333	c	(AGA)5tggtgaaaaatttgagtttatatcctgaagatggaatgagcaatgatgaatttcgtcgcactgtggaagcattcattgcacgacaacagaagctacg(ATGA)5	132	907	1038	TGTTGCAAAGGTGTGAGAGTG	59.93	21	CCAATCCAATTTTTGATCCC	59.067	20	243	GGTGAGGGGTGTGGATAGTG	60.238	20	CCAATTTTTGATCCCAATCAC	59.125	21	279	TGGTGAGGGGTGTGGATAGT	60.238	20	CCAATTTTTGATCCCAATCAC	59.125	21	280
F01.PB7335	c	(T)11atag(A)31	46	1178	1223	--
F01.PB7352	p3	(CAT)5	15	274	288	ACTGGCCGGGTTAAAGAGAT	59.962	20	AGAGACGCTTGACAGGGAAA	59.989	20	161	ACTGGCCGGGTTAAAGAGAT	59.962	20	TGTTTGATGCGAGTGGAGAG	59.984	20	189	ACTGGCCGGGTTAAAGAGAT	59.962	20	CGCTTGACAGGGAAAATCAT	60.074	20	156
F01.PB7358	p1	(T)10	10	170	179	TAACCAGCAATGCACGATCT	59.301	20	CCACAGCTTTGCAAATGAGA	59.988	20	121	TACGTAACCAGCAATGCACG	60.719	20	CCACAGCTTTGCAAATGAGA	59.988	20	125	TAACCAGCAATGCACGATCT	59.301	20	GAAGACCAACAAGCACCGAT	60.119	20	219
F01.PB7389	p1	(T)36	36	1	36	--
F01.PB7396	p1	(A)10	10	16	25	--
F01.PB7398	p1	(T)12	12	1060	1071	TGTCCAAAAGACGATTGCAG	59.84	20	TCAAACCCACCATTTTATCCA	60.038	21	240	TGTCCAAAAGACGATTGCAG	59.84	20	TTTCAAATTCAAACCCACCA	58.841	20	248	TGTCCAAAAGACGATTGCAG	59.84	20	ACATCATTTGCGACGGCTA	60.235	19	169
F01.PB7408	p1	(T)14	14	737	750	TCTCAACCGTGGTAGTGCAA	60.301	20	CCCACCCAACATGTGAAAAT	60.474	20	270	TCTCAACCGTGGTAGTGCAA	60.301	20	AACACACAGACCCACCCAAC	60.735	20	280	AGCTTCGATCGAGCCTGATA	60.081	20	TGCTTAAGGCCATACACTCG	58.942	20	248
F01.PB7419	p1	(A)14	14	1057	1070	--
F01.PB7421	p1	(T)10	10	850	859	TTTCAATCATGGAAGGGAGG	59.864	20	CAAATTGCCCTTTTTGGGTA	59.805	20	229	GGTTTCAATCATGGAAGGGA	59.727	20	CAAATTGCCCTTTTTGGGTA	59.805	20	231	AACCTGGGTTTCAATCATGG	59.647	20	CAAATTGCCCTTTTTGGGTA	59.805	20	237
F01.PB7453	p1	(A)13	13	946	958	TCGGACGATGAGGATGTGTA	60.072	20	TTCCAAGGTTTTCACACTTAATTT	58.245	24	222	GCACGACGTAGTAGTCCCGT	60.201	20	TTCCAAGGTTTTCACACTTAATTT	58.245	24	258	TCGGACGATGAGGATGTGTA	60.072	20	CTTCCAAGGTTTTCACACTTAATTT	59.098	25	223
F01.PB7454	p1	(A)14	14	899	912	TCGCAAAGACAAGAATGTGAG	59.061	21	CCAACCAATGAAAAGCAGTG	59.17	20	257	TCGCAAAGACAAGAATGTGA	57.968	20	CCAACCAATGAAAAGCAGTG	59.17	20	257	TCGCAAAGACAAGAATGTGAGT	59.92	22	CCAACCAATGAAAAGCAGTG	59.17	20	257
F01.PB7457	p1	(A)10	10	80	89	TCAAACCACCTTCTCCATCC	59.903	20	TGAATGAAAGGAAACGAGGG	60.044	20	191	TCAAACCACCTTCTCCATCC	59.903	20	GAGTTTTCAACGCAAGGGAA	60.227	20	143	TCAAACCACCTTCTCCATCC	59.903	20	GAGGTTTGGGTTCAGCTACG	59.734	20	265
F01.PB7457	p3	(TCA)5	15	372	386	CCCTCGTTTCCTTTCATTCA	60.044	20	TTGTGCGCGTTACTGTTAGG	59.934	20	248	CCATTCCAGCACCACTTCTT	60.111	20	CGGAGGAAACAGAATTGGAA	60.044	20	164	CCATTCCAGCACCACTTCTT	60.111	20	TTGTGCGCGTTACTGTTAGG	59.934	20	111
F01.PB7464	p3	(CGA)6	18	378	395	CACTGCGGGTAACCAATCTT	59.993	20	CTCAATCTTTCTTCGCTCGC	60.235	20	205	AACACTGCGGGTAACCAATC	59.859	20	CTCAATCTTTCTTCGCTCGC	60.235	20	207	AATCTTTGTCGCGACTCACC	60.263	20	CTCAATCTTTCTTCGCTCGC	60.235	20	191
F01.PB7465	p1	(T)10	10	41	50	CGCAGCAAGAACTCTCCAG	59.864	19	GGATCGAGCTTTCTGCAACT	59.579	20	265	CGCAGCAAGAACTCTCCAG	59.864	19	TCGAGCTTTCTGCAACTCTTC	59.89	21	262	CGCAGCAAGAACTCTCCAG	59.864	19	TGGGATTTTACTTGCATGCTT	59.6	21	127
F01.PB7470	p2	(AT)6	12	999	1010	ATCCTGCCTGTGAATATGGC	59.923	20	TTTGTCACAATAGAACCAAACACA	59.464	24	187	ATCCTGCCTGTGAATATGGC	59.923	20	TTGTCACAATAGAACCAAACACA	58.121	23	186	ATCCTGCCTGTGAATATGGC	59.923	20	TTGTCACAATAGAACCAAACACAC	58.975	24	186
F01.PB7479	p1	(T)11	11	1053	1063	--
F01.PB7480	p6	(CTTCAC)5	30	126	155	TGACGCCATTGACAAGAGTC	59.837	20	GTTGATTGAGAAGAAGCGGC	59.962	20	181	TGTAACGTTCCGCAAGATGA	60.257	20	GTTGATTGAGAAGAAGCGGC	59.962	20	210	ACGTTCCGCAAGATGAAGAC	60.263	20	GTTGATTGAGAAGAAGCGGC	59.962	20	206
F01.PB7488	p1	(T)10	10	1159	1168	TGATTTGGCAATGGAATGAA	59.867	20	tTCGTCATCATATGAATTGGATAAA	59.615	25	252	TGATTTGGCAATGGAATGAA	59.867	20	TCGTCATCATATGAATTGGATAAA	58.393	24	251	TGATTTGGCAATGGAATGAA	59.867	20	AAATTTAAGATGAGAAAATTGGCA	58.334	24	230
F01.PB7501	p1	(A)29	29	1035	1063	CCAGCCTTAGATGCAGGAAG	59.971	20	TGCCGAATAATATCAACGCA	60.059	20	227	ACCAGCCTTAGATGCAGGAA	59.836	20	TGCCGAATAATATCAACGCA	60.059	20	228	TGGTCTGTTTGTCTGCGGTA	60.301	20	TGCCGAATAATATCAACGCA	60.059	20	162
F01.PB7503	p1	(A)28	28	1058	1085	TCTCTTCTGGTCTCGCAGGT	60.135	20	tgTCATAGTGGTATCAACGCAG	58.727	22	176	TCTGGTCTCGCAGGTTCTCT	60.135	20	tgTCATAGTGGTATCAACGCAG	58.727	22	171	TCTCTTCTGGTCTCGCAGGT	60.135	20	tgTCATAGTGGTATCAACGCA	57.648	21	176
F01.PB7510	p1	(A)29	29	1170	1198	--
F01.PB7514	p3	(GAA)5	15	556	570	GCCGAGTTCGATGAACAAAT	60.081	20	TTGGGATAAAGGGTCTGTCG	59.926	20	169	GCCGAGTTCGATGAACAAAT	60.081	20	CATAGGTTGGGCTTTGGGTA	59.817	20	141	TCGATGAACAAATGGCAGAA	60.197	20	TTGGGATAAAGGGTCTGTCG	59.926	20	162
F01.PB7514	p3	(CAT)5	15	710	724	CGACAGACCCTTTATCCCAA	59.926	20	AAGCTTAATTGAGGCCGGAT	60.061	20	140	GCAGCGAAAGTTGGAAGAAG	60.132	20	AAGCTTAATTGAGGCCGGAT	60.061	20	221	TCGGCCAAGTGTCCTACTCT	59.867	20	AAGCTTAATTGAGGCCGGAT	60.061	20	115
F01.PB7515	p3	(AAC)5	15	291	305	ATCAAATCCACCCAACCAAA	60.029	20	CTGATTTCGTCCAGACCGAT	60.073	20	261	AATCAAATCCACCCAACCAA	60.029	20	CTGATTTCGTCCAGACCGAT	60.073	20	262	AAATCAAATCCACCCAACCA	60.029	20	CTGATTTCGTCCAGACCGAT	60.073	20	263
F01.PB7515	p3	(CAA)5	15	567	581	TCCATTTCTTCTTGTCCTTGC	59.302	21	TTCTGTTGTTGTTGTTCGGG	59.585	20	209	TCCATTTCTTCTTGTCCTTGC	59.302	21	TGTTGTTGTTCGGGTTTGTG	60.44	20	203	TCCATTTCTTCTTGTCCTTGC	59.302	21	TGTTGTTCGGGTTTGTGTTC	59.44	20	200
F01.PB7524	p3	(TCT)5	15	73	87	TCGTATTTCACAACATCGCC	59.548	20	CGGTGCAACGGATAAAGAAT	59.96	20	141	TCGTATTTCACAACATCGCC	59.548	20	GCCTTAGGGTCCTTGTCTCC	60.074	20	213	CGTATTTCACAACATCGCCA	60.523	20	CGGTGCAACGGATAAAGAAT	59.96	20	140
F01.PB7526	p2	(TC)6	12	34	45	CCAACTCACTCAAATATTTCTCTTTC	58.854	26	CCCTTGATTTGTGTGGCTTT	59.971	20	182	TCCAACTCACTCAAATATTTCTCTTT	58.854	26	CCCTTGATTTGTGTGGCTTT	59.971	20	183	CCAACTCACTCAAATATTTCTCTTTC	58.854	26	CTGTGCCCTTGATTTGTGTG	60.152	20	187
F01.PB7529	p1	(T)16	16	1075	1090	GTGATTGTTCTGCGACGAAA	59.847	20	AACATCCTGTTGACGTTCTGAG	59.257	22	149	TTTCCAGTGATTGTTCTGCG	59.84	20	AACATCCTGTTGACGTTCTGAG	59.257	22	155	TCCAGTGATTGTTCTGCGAC	59.837	20	AACATCCTGTTGACGTTCTGAG	59.257	22	153
F01.PB7533	p1	(A)24	24	1193	1216	--
F01.PB7534	c	(GA)6c(A)16	29	42	70	TGGAATTTTGGGTTTTTGCT	59.429	20	TTCGTTCGCTGCTACTTGTG	60.195	20	123	TGGAATTTTGGGTTTTTGCT	59.429	20	TCAGCTGCGGAAATCTTGTA	59.566	20	148	TGGAATTTTGGGTTTTTGCT	59.429	20	CAAAAGGTGTGGAGGGAAAG	59.563	20	191
F01.PB7536	p3	(CCA)5	15	255	269	CACTTTGCCATCTCAAGCAA	59.988	20	TTGTAAACTGGTGGGGAAGG	59.824	20	234	ACCACCGCCTAAGCCTTACT	60.151	20	ATACCGGTGGTGGTGATGAT	59.934	20	249	ACCGCCTCCTCCTTATCATT	59.925	20	TTGTAAACTGGTGGGGAAGG	59.824	20	138
F01.PB7538	p3	(AAC)5	15	238	252	AAACCCATTTGCATCACCAT	60.059	20	TCGAACATGTGGAGGATTGA	60.048	20	246	AAACCCATTTGCATCACCAT	60.059	20	AGGAATCGAACATGTGGAGG	59.927	20	251	GAAAACCCATTTGCATCACC	60.177	20	TCGAACATGTGGAGGATTGA	60.048	20	248
F01.PB7539	p1	(A)17	17	1325	1341	--
F01.PB7540	p3	(CAA)6	18	177	194	ATCAATGGCTCCCATCTCAA	60.426	20	GACCAGATTCATGGCCGTAT	59.78	20	221	ATCAATGGCTCCCATCTCAA	60.426	20	GGTTGTTGTTGTTGGAGGGT	59.721	20	244	GCTCCCATCTCAAAACTGCT	59.434	20	AGGTTGTTGTTGTTGGAGGG	59.861	20	238
F01.PB7543	p1	(A)10	10	19	28	--
F01.PB7543	p3	(ATG)5	15	881	895	TTCTAGGTGGAGTTGCGCTT	60.015	20	CATGGAATTTTCTCACGCAA	59.664	20	256	TGGGGTTCTAGGTGGAGTTG	59.959	20	CATGGAATTTTCTCACGCAA	59.664	20	261	CGTCGTATGGACAAGGGAGT	59.989	20	CGCTAGAAATCATCCCCATC	59.486	20	244
F01.PB7544	p1	(A)27	27	1072	1098	ACTTGTCTTTGTCCCCATCG	59.966	20	TCAACACCAATTATCCCACG	59.247	20	236	ACTTGTCTTTGTCCCCATCG	59.966	20	AACACCAATTATCCCACGTCA	60.103	21	234	ACTTGTCTTTGTCCCCATCG	59.966	20	CAACACCAATTATCCCACGTC	60.103	21	235
F01.PB7545	p2	(CT)6	12	44	55	TCCAATCTTTCCACAATCACA	58.961	21	GATCAGCCATCAACCCTTGT	59.934	20	241	TCCAATCTTTCCACAATCACA	58.961	21	CTTGATCAGCCATCAACCCT	60.073	20	244	TCCAATCTTTCCACAATCACA	58.961	21	AAAGAGAAATTGAGCGCGAA	60.096	20	191
F01.PB7545	p1	(A)12	12	1043	1054	AGAAGAAGCGGTGTTCTTGC	59.621	20	TGTTATTCCATCTAGCTCCTCTCA	59.415	24	226	AAGAAGCGGTGTTCTTGCAG	60.571	20	TGTTATTCCATCTAGCTCCTCTCA	59.415	24	224	TGTCAAAAGAAGAAGCGGTG	59.047	20	TGTTATTCCATCTAGCTCCTCTCA	59.415	24	233
F01.PB7558	p1	(A)10	10	290	299	GCCCCTAAAGTATTGCCACA	59.96	20	TGAGGTTTCTGGACCACCAC	60.966	20	248	ACCAAAGGAAAGCCCCTAAA	59.939	20	TGAGGTTTCTGGACCACCAC	60.966	20	259	AACCAAAGGAAAGCCCCTAA	59.939	20	TGAGGTTTCTGGACCACCAC	60.966	20	260
F01.PB7558	p1	(A)10	10	1183	1192	--
F01.PB7562	p3	(GCT)5	15	167	181	AACCCTAGAAAGAATGGCGG	60.443	20	TGGTGACCCAAAGAAACTCC	59.943	20	184	AACCCTAGAAAGAATGGCGG	60.443	20	TGACCCAAAGAAACTCCTGG	60.081	20	181	AACCCTAGAAAGAATGGCGG	60.443	20	GGTTCCTGCAGCAAGAGAAG	60.134	20	151
F01.PB7563	p3	(CTC)5	15	77	91	GTTAACGGGGAGGATGAGGT	60.19	20	TTTTGAACTTGACGACGCAG	60.027	20	187	GTTAACGGGGAGGATGAGGT	60.19	20	TGTTTTGAACTTGACGACGC	59.888	20	189	GTTAACGGGGAGGATGAGGT	60.19	20	GTTTTGAACTTGACGACGCA	59.888	20	188
F01.PB7566	p1	(A)10	10	1111	1120	AAAAGAGGAACCAAGGTGGC	60.476	20	CAAACTCTTTTGCACCCACA	59.734	20	200	AGCAGTTGGAAGACCTCCTG	59.45	20	CAAACTCTTTTGCACCCACA	59.734	20	150	CAGCAGAGGCAAAAAGAGGA	60.647	20	CAAACTCTTTTGCACCCACA	59.734	20	211
F01.PB7569	p1	(T)10	10	955	964	CATTTCCATGTGTCTGGTGC	59.967	20	TTACCTCCCATGACTTTCGC	60.074	20	191	CTGCGTTTCGTGACCAGTAA	59.904	20	TTACCTCCCATGACTTTCGC	60.074	20	164	CATTTCCATGTGTCTGGTGC	59.967	20	CAATGTTCCCCTTTCCAAAA	59.772	20	273
F01.PB7571	p3	(ACT)5	15	183	197	CCCTAAACCCTCTTCTTCCG	60.061	20	GCCAAATGCTCATCCAAACT	60.081	20	231	CCCTAAACCCTCTTCTTCCG	60.061	20	AGCCAAATGCTCATCCAAAC	60.081	20	232	TCCTAATCCGTCATTCTCCG	60.029	20	TGAATCTGAGGTGGAGGAGG	60.191	20	223
F01.PB7577	p3	(ACC)5	15	13	27	--
F01.PB7587	p2	(CT)14	28	71	98	ATTCTTTGCCCAATCCCTTC	60.265	20	GTGGTTGTGGAGAACCTCGT	60.009	20	234	ATTCTTTGCCCAATCCCTTC	60.265	20	AAAATACCCATGGGGAGACC	59.881	20	254	TTTGCCCAATCCCTTCTGTA	60.439	20	GTGGTTGTGGAGAACCTCGT	60.009	20	230
F01.PB7589	p1	(A)27	27	1054	1080	--
F01.PB7616	p3	(AGG)5	15	157	171	CGGCTTTCTTCTTCCTCCTT	59.955	20	CGGTTGGAGTGTTGAATGAA	59.541	20	201	CGGCTTTCTTCTTCCTCCTT	59.955	20	GAGCAAATTGCGCTTCACTT	60.531	20	180	CGGCTTTCTTCTTCCTCCTT	59.955	20	AGACTTGGCTGGTACCTTCG	59.353	20	225
F01.PB7616	p1	(T)10	10	1162	1171	CGGTCCTTTAAGTTGGGAAA	59.061	20	TTTCATATTGAGTGTGGCATCA	59.041	22	274	TCCGGTCCTTTAAGTTGGG	59.911	19	TTTCATATTGAGTGTGGCATCA	59.041	22	276	CCGGTCCTTTAAGTTGGGA	59.911	19	TTTCATATTGAGTGTGGCATCA	59.041	22	275
F01.PB7618	p3	(CAT)5	15	72	86	CCTCAATTTTCCCCCAATTT	59.992	20	AAATGTTGCGAGAAACCACC	59.978	20	201	CCTCAATTTTCCCCCAATTT	59.992	20	GCATTTTTCTGAAACGGGAA	60.053	20	155	CCTCAATTTTCCCCCAATTT	59.992	20	CCATTGCTTCCAGCATTTTT	60.074	20	167
F01.PB7622	p3	(ATC)5	15	1066	1080	TAAGTCCGGTAGGTTGGTGC	59.993	20	ACATGCCTAAACTCTGGCCC	61.401	20	234	TTCGAATTCGCATAGGAAGG	60.167	20	ACATGCCTAAACTCTGGCCC	61.401	20	168	TTCGCATAGGAAGGTTCTGG	60.206	20	ACATGCCTAAACTCTGGCCC	61.401	20	162
F01.PB7626	p1	(A)10	10	31	40	AAACCAAAAGGTTGCAGTTGA	59.64	21	AGACGAAGGAGAGAGGGAGG	59.945	20	177	AACCAAAAGGTTGCAGTTGAA	59.64	21	AGACGAAGGAGAGAGGGAGG	59.945	20	176	AAACCAAAAGGTTGCAGTTGA	59.64	21	GGAAGACGAAGGAGAGAGGG	60.328	20	180
F01.PB7639	p3	(CAA)5	15	153	167	TCAGTGAACAAGAAGAAGATGGA	58.969	23	CTCCCATTTTTGGAAGACGA	60.044	20	161	TCAGTGAACAAGAAGAAGATGGA	58.969	23	TCCCATTTTTGGAAGACGAG	60.044	20	160	CAGTGAACAAGAAGAAGATGGAGA	59.922	24	CTCCCATTTTTGGAAGACGA	60.044	20	160
F01.PB7639	c	(CAA)5taacaacaacagtgatggttggaaacagatg(AAC)5	61	318	378	CTCGTCTTCCAAAAATGGGA	60.044	20	CACCAAACTTCCCCTTGAAA	59.942	20	242	CTCGTCTTCCAAAAATGGGA	60.044	20	CACCCTTACCACCACCAAAC	60.126	20	254	GATTCAATTTGGGGAAGCAA	59.878	20	CACCAAACTTCCCCTTGAAA	59.942	20	265
F01.PB7643	p3	(TAT)6	18	1197	1214	TAGCAACCCAGAGAGGCACT	60.012	20	ACGCAACAAAAAGCCTCG	59.988	18	134	CTAAACAAGCCCAAAGACGC	59.883	20	ACGCAACAAAAAGCCTCG	59.988	18	179	CCAAAGACGCACTCTTTTCC	59.853	20	ACGCAACAAAAAGCCTCG	59.988	18	169
F01.PB7662	p1	(A)10	10	87	96	GCTTTTGAACTCGCTTCACC	60	20	ATGGCAGTACCAGCATTTCC	59.962	20	189	GCTTTTGAACTCGCTTCACC	60	20	TTTCCAATAGCCTCCATTGC	60.038	20	174	GCTTTTGAACTCGCTTCACC	60	20	TAAAGACGCCCTTCAGGAGA	59.948	20	141
F01.PB7665	p3	(TCT)5	15	136	150	TCGTATTTCACAACATCGCC	59.548	20	CGGTGCAACGGATAAAGAAT	59.96	20	141	TCGTATTTCACAACATCGCC	59.548	20	GCCTTAGGGTCCTTGTCTCC	60.074	20	213	CGTATTTCACAACATCGCCA	60.523	20	CGGTGCAACGGATAAAGAAT	59.96	20	140
F01.PB7683	p1	(T)21	21	1024	1044	GATGAAGGAAGTGGCGGTAA	60.074	20	CCCAAAAAGGTTAGTTTAAGGGA	59.778	23	192	GATGAAGGAAGTGGCGGTAA	60.074	20	TCCCAAAAAGGTTAGTTTAAGGG	59.778	23	193	CTTGAGCTGCAGAAGTGACG	59.922	20	CCCAAAAAGGTTAGTTTAAGGGA	59.778	23	274
F01.PB7687	p1	(A)10	10	127	136	GGTAGGGTGCTGCATGAGTT	60.142	20	AGACCCTGAAGCAAGAACGA	59.989	20	178	TGATCCTGAGCTTGGTAGGG	60.21	20	AGACCCTGAAGCAAGAACGA	59.989	20	191	GGTAGGGTGCTGCATGAGTT	60.142	20	ATTCCAGACTTCACGGTTGC	60.119	20	255
F01.PB7694	p3	(TCT)7	21	86	106	CATCTCAAGTCATGGTTATGGC	59.457	22	ATGGTGGTAGCATCTTTCGG	59.955	20	208	CATCTCAAGTCATGGTTATGGC	59.457	22	GGGGAGGTGGATGAGAGATT	60.278	20	134	CATCTCAAGTCATGGTTATGGC	59.457	22	TTTGTGAGAGATGGGGAGGT	59.505	20	146
F01.PB7697	p2	(TC)10	20	18	37	--
F01.PB7709	p3	(TCA)5	15	74	88	ACAACAGCGCGTTAGTGATG	59.935	20	CGAGATTGGATTCCACGATT	59.894	20	198	CACAACAGCGCGTTAGTGAT	59.935	20	CGAGATTGGATTCCACGATT	59.894	20	199	ACAACAGCGCGTTAGTGATG	59.935	20	TAACGCCTTTGAGGATTTCG	60.202	20	216
F01.PB7712	p3	(GAA)5	15	123	137	TCCTCTCAACCAACCACCTC	60.088	20	GTCTTTGCAACCACCACCTT	60.012	20	115	TCCTCCTCTCAACCAACCAC	60.088	20	GTCTTTGCAACCACCACCTT	60.012	20	118	TCCTCTCAACCAACCACCTC	60.088	20	CTTTGCCGTTACCTCAGAGC	60.015	20	202
F01.PB7715	c	(A)28gtatcttg(A)59	95	928	1022	--
F01.PB7724	p2	(CT)8	16	55	70	CTCCTTTGGTCAACTTTCCA	57.77	20	GGGGTTTATTGGGCGATATT	59.88	20	131	ACTCCTTTGGTCAACTTTCCA	58.682	21	GGGGTTTATTGGGCGATATT	59.88	20	132	CTCCTTTGGTCAACTTTCCA	57.77	20	GAGAGAGGGGGTTTATTGGG	59.761	20	138
F01.PB7725	p3	(GAA)6	18	941	958	TGTTGCAATGTTTGGTGTTTC	59.478	21	AGCATTTGCATTGCACAAAA	60.259	20	255	TGTTGCAATGTTTGGTGTTTC	59.478	21	GCATTTGCATTGCACAAAAA	60.634	20	254	ATGTTGCAATGTTTGGTGTTTC	59.775	22	AGCATTTGCATTGCACAAAA	60.259	20	256
F01.PB7732	p1	(T)12	12	1206	1217	GGTTTGCAATTAATTCCCTGA	58.932	21	AGCAATAATGGTCCAACTGAGA	58.72	22	121	GGTTTGCAATTAATTCCCTGA	58.932	21	GCAATAATGGTCCAACTGAGA	57.683	21	120	AGGTTTGCAATTAATTCCCTGA	59.844	22	AGCAATAATGGTCCAACTGAGA	58.72	22	122
F01.PB7734	p3	(CAA)7	21	112	132	TTTCACATCAGCGAAGAACG	59.988	20	AAAATCCTTCAACCGTGCTG	60.11	20	278	TTTCACATCAGCGAAGAACG	59.988	20	CCCGACGAGTGTACCAAAAT	59.853	20	203	TTTCACATCAGCGAAGAACG	59.988	20	GGGTGAAGACCAGCTTTGAG	59.844	20	165
F01.PB7752	p3	(ACC)7	21	174	194	CTGACCCGAGTGAGTCACAA	59.864	20	GCAGTACGGGGTCAACAAGT	60.035	20	194	CTGACCCGAGTGAGTCACAA	59.864	20	AGTACGGGGTCAACAAGTGG	59.884	20	192	GACCCGAGTGAGTCACAACA	59.712	20	GCAGTACGGGGTCAACAAGT	60.035	20	192
F01.PB7755	p3	(ATC)5	15	41	55	CAGCGAAAATGAATTTAAGAGAAA	59.018	24	CAGTTTGGACGCAACGTAGA	59.904	20	270	CAGCGAAAATGAATTTAAGAGAAA	59.018	24	TTTGGAAAGCTAGAACCCGA	59.817	20	189	CGAAAATGAATTTAAGAGAAAACCA	59.905	25	CAGTTTGGACGCAACGTAGA	59.904	20	267
F01.PB7764	p3	(GAT)5	15	737	751	GAGAAAACAGCGGAGACGAC	59.997	20	TACAACACCACCGACACCAC	60.333	20	192	GCTGAGAAAACAGCGGAGAC	60.142	20	TACAACACCACCGACACCAC	60.333	20	195	GAGAAAACAGCGGAGACGAC	59.997	20	CTACAACACCACCGACACCA	60.477	20	193
F01.PB7769	p2	(CT)13	26	49	74	TTTTTCCAACGCAATTCTAAA	57.532	21	AAATCGATTATTTCCGCGTG	59.928	20	154	TTTTTCCAACGCAATTCTAAA	57.532	21	TCCGCCATTCAACTAATTCC	59.901	20	266	TTTTTCCAACGCAATTCTAAA	57.532	21	AATTTGCCCCTTTTGGAAAC	60.164	20	126
F01.PB7770	p1	(A)10	10	13	22	--
F01.PB7771	p3	(ATC)5	15	148	162	TCACATCACACCACTTCGGT	60.005	20	AGCATCTTCTGTTGATGCCA	59.399	20	224	TCACATCACACCACTTCGGT	60.005	20	CAGAAAAGTGAAACATGGCG	59.317	20	191	CTCACATCACACCACTTCGG	60.154	20	AGCATCTTCTGTTGATGCCA	59.399	20	225
F01.PB7772	p1	(T)30	30	1	30	--
F01.PB7773	p1	(T)12	12	850	861	CTGCTTCGAAAGTGTGGTGA	60.025	20	AAATGCCCTTACACATTGCC	59.829	20	248	TGCTTCGAAAGTGTGGTGAA	60.427	20	AAATGCCCTTACACATTGCC	59.829	20	247	CTGCTTCGAAAGTGTGGTGA	60.025	20	ATGCCCTTACACATTGCCA	59.94	19	246
F01.PB7775	p3	(CCA)5	15	294	308	TCCTCTTCCTTCTCCCCAAT	60.008	20	AACTCGGATTGAATTGCGAC	60.081	20	271	TCCACCAAGATGCAATTCAA	60.049	20	GGATCTGGAAGAGGAGGAGG	60.149	20	180	TCAAATCAACGCAATCCTCA	60.197	20	CCAATTTAGCGAGCTTGGAG	59.975	20	276
F01.PB7778	p3	(CCA)5	15	640	654	TCACTTCTTGTGTTGGCAGC	60.032	20	GGATCCCAGTGTTGCAAGTT	59.973	20	242	CTACTCGAACGATACCCGGA	60.088	20	GGATCCCAGTGTTGCAAGTT	59.973	20	208	TCACTTCTTGTGTTGGCAGC	60.032	20	GGGTAACACGCCGAAGACTA	60.132	20	279
F01.PB7797	p1	(T)11	11	750	760	CGACTACTGAGATTTGAGTTTTGA	57.768	24	GGGTTGCCATGTTCTTGACT	59.973	20	266	CGACTACTGAGATTTGAGTTTTGA	57.768	24	AGGGTTGCCATGTTCTTGAC	59.973	20	267	TCGACTACTGAGATTTGAGTTTTG	57.768	24	GGGTTGCCATGTTCTTGACT	59.973	20	267
F01.PB7798	p5	(CTTTT)5	25	63	87	TTTTCTTCCCCTCTCATCTCA	58.847	21	TGGATTGTTCCTTTGCTTTTG	60.096	21	252	CTTTTCTTCCCCTCTCATCTCA	59.821	22	TGGATTGTTCCTTTGCTTTTG	60.096	21	253	TTTTCTTCCCCTCTCATCTCA	58.847	21	TTCCTTTGCTTTTGGACTCAA	59.847	21	245
F01.PB7804	p3	(GAA)5	15	1060	1074	ATTGTGGGAGAAGCGAGAGA	59.95	20	GCATGAACCTCTTTGACCCT	59.141	20	155	AAATTGTGGGAGAAGCGAGA	59.813	20	GCATGAACCTCTTTGACCCT	59.141	20	157	GAAAATTGTGGGAGAAGCGA	60.192	20	GCATGAACCTCTTTGACCCT	59.141	20	159
F01.PB7806	p1	(A)15	15	1046	1060	--
F01.PB7817	p3	(CAT)6	18	755	772	AAACATGGCTTCTTTGCCAC	60.118	20	TGCTGATGATGATGTTGACC	57.956	20	148	ACAAACATGGCTTCTTTGCC	60.118	20	TGCTGATGATGATGTTGACC	57.956	20	150	TGGAATTCAAGCACACTCCA	60.24	20	TGCTGATGATGATGTTGACC	57.956	20	115
F01.PB7818	p1	(T)11	11	1057	1067	--
F01.PB7828	p2	(TC)8	16	51	66	AACGCAGAGTACATGGGGAC	59.997	20	CCTTGGGGTTGTCAAAGAAA	59.942	20	175	AACGCAGAGTACATGGGGAC	59.997	20	CAAAAGGAAAACGACCCAGA	60.081	20	240	AACGCAGAGTACATGGGGAC	59.997	20	AAAAGGGTACCTTGGGGTTG	60.082	20	184
F01.PB7830	p1	(T)11	11	760	770	CCTCTTCTGAAGGCATCTGG	59.943	20	ACACCATCTTTTGCCCATTC	59.797	20	273	GTGTGTCGACCAAGGAAACC	60.408	20	ACACCATCTTTTGCCCATTC	59.797	20	108	CCTCTTCTGAAGGCATCTGG	59.943	20	CCTTACACCATCTTTTGCCC	59.429	20	277
F01.PB7831	p1	(A)10	10	1135	1144	AACTTTGACATCCTTCCCCC	60.169	20	GTTGAACCATCCCAAGAGGG	61.652	20	249	AACTTTGACATCCTTCCCCC	60.169	20	TTGAACCATCCCAAGAGGG	60.844	19	248	GCAACTTTGACATCCTTCCC	59.532	20	GTTGAACCATCCCAAGAGGG	61.652	20	251
F01.PB7833	p1	(A)23	23	982	1004	TCTGCTGAGGAGATTGATAGTAAGA	58.75	25	ACGGGTAGAATTGCAAAACG	59.996	20	199	CAATGGATTATGTAGATATGTGTGGA	59.113	26	ACGGGTAGAATTGCAAAACG	59.996	20	251	TCAATGGATTATGTAGATATGTGTGG	59.113	26	ACGGGTAGAATTGCAAAACG	59.996	20	252
F01.PB7840	p1	(T)11	11	1121	1131	ATGCCATTAGCCGTTGATTC	59.929	20	CGTGACAAAAGCATCCAAGA	59.84	20	240	GAGAACATGCCATTAGCCGT	60.103	20	CGTGACAAAAGCATCCAAGA	59.84	20	246	AGCCGTTGATTCTCTGCAAT	59.843	20	CGTGACAAAAGCATCCAAGA	59.84	20	232
F01.PB7845	p4	(TTTA)7	28	1322	1349	--
F01.PB7855	p3	(AAG)16	48	636	683	GAGGAGGCTGCTATTGTTGC	59.985	20	TGTGGCATTATCGGTTACGA	59.953	20	228	AAGGATTGGTGTGCCTCAAC	59.973	20	TGTGGCATTATCGGTTACGA	59.953	20	187	TACGCTTTTGAGACGGTGTG	59.904	20	TGTGGCATTATCGGTTACGA	59.953	20	247
F01.PB7856	p1	(A)29	29	1152	1180	--
F01.PB7871	p3	(TGT)5	15	884	898	GAAAGACGTCGAGCAGAAGG	60.134	20	TGAAAGAACGAATGAATTGCTG	60.244	22	274	GAAAGACGTCGAGCAGAAGG	60.134	20	CATGAAAGAACGAATGAATTGC	59.592	22	276	GAAAGACGTCGAGCAGAAGG	60.134	20	GAAAGAACGAATGAATTGCTGA	59.343	22	273
F01.PB7877	p3	(CAA)6	18	115	132	CACACTTCCATCATCAACATCA	59.42	22	GAGTGAGGGGAGAACCCATT	60.314	20	217	CACACTTCCATCATCAACATCA	59.42	22	ACAGGAGTGGAGTGGAAGGA	59.682	20	188	CACACTTCCATCATCAACATCA	59.42	22	CGTGAGATGGACTTTGGACA	59.676	20	148
F01.PB7877	p1	(T)10	10	1154	1163	ATGTTTGGATTCGGTGGAAA	60.17	20	AAGGACGCCTTAACCTTATTATCA	59.482	24	101	ATGTTTGGATTCGGTGGAAA	60.17	20	AGGACGCCTTAACCTTATTATCA	58.314	23	100	ATGTTTGGATTCGGTGGAAA	60.17	20	TACATAAGGACGCCTTAACCTT	57.089	22	106
F01.PB7879	p1	(T)11	11	307	317	CTGTTCCCACTTCCATTGGT	59.82	20	AGCACTGCATGAAGTTGGTG	59.905	20	251	CTGTTCCCACTTCCATTGGT	59.82	20	CACTGCATGAAGTTGGTGGA	60.722	20	249	CTGTTCCCACTTCCATTGGT	59.82	20	TGCATGAAGTTGGTGGATCT	59.09	20	246
F01.PB7888	p4	(TAAT)6	24	875	898	GGGATTCAAGTAGCTGTGGC	59.7	20	TCATAATTGACCCTGGTGTCTC	58.912	22	181	GGGATTCAAGTAGCTGTGGC	59.7	20	GCTAGTCATAATTGACCCTGGTG	59.906	23	186	CAACGAAGGAGGGATTCAAG	59.665	20	TCATAATTGACCCTGGTGTCTC	58.912	22	191
F01.PB7894	p1	(T)13	13	1077	1089	TCCTTATTATGAAGCCGCGT	59.704	20	TTGTGAATTCGACGAGAGTCTAAC	59.825	24	119	TCCTTATTATGAAGCCGCGT	59.704	20	CTTGTGAATTCGACGAGAGTCTA	58.663	23	120	TCCTTATTATGAAGCCGCGT	59.704	20	TGAATTCGACGAGAGTCTAACA	57.635	22	116
F01.PB7895	p3	(CTT)5	15	189	203	TTCCTCCAACGTACGCTTCT	59.875	20	GGTGATGATGATGAGTTGGG	58.721	20	232	TTCCTCCAACGTACGCTTCT	59.875	20	GGTGATGATGATGAGTTGGGT	59.652	21	232	TCCTCCAACGTACGCTTCTC	60.397	20	GGTGATGATGATGAGTTGGG	58.721	20	231
F01.PB7898	p1	(A)10	10	43	52	TGGAAAATGAAGCAGCAAGA	59.542	20	GAGAGGTGAGGTTGGAGCAG	59.986	20	166	TGGAAAATGAAGCAGCAAGA	59.542	20	AGAGAGGTGAGGTTGGAGCA	59.986	20	167	TGGAAAATGAAGCAGCAAGA	59.542	20	CAGAGAGGTGAGGTTGGAGC	59.986	20	168
F01.PB7901	p1	(T)10	10	841	850	TGCCATTGGTGATGGTCTAA	59.924	20	GAGGTTCAAGCCGGTGATAA	60.074	20	271	TGCCATTGGTGATGGTCTAA	59.924	20	TGATAAACATGGCGGCTGTA	60.096	20	257	GGCTTTCGAGTGTCCCAATA	60.074	20	TATAACTGCCGCAGCACAAC	59.902	20	280
F01.PB7902	p3	(CAA)5	15	9	23	--
F01.PB7920	p1	(A)14	14	944	957	--
F01.PB7921	p1	(A)10	10	650	659	TGGTTTTAGGTCCTCATCATCA	59.429	22	CCAAACAAGTCCTAATCCATCC	59.704	22	262	TGGTTTTAGGTCCTCATCATCA	59.429	22	CCATCCTTCAATTCCTAGCAC	58.659	21	246	TGGTTTTAGGTCCTCATCATCA	59.429	22	TGACTCCCTACCAAACAAGTCC	60.395	22	272
F01.PB7922	p1	(A)34	34	1014	1047	--
F01.PB7923	c	(TTA)5atatta(TAT)7	42	912	953	TCTTGGCACAGAACACCAAC	59.726	20	GCTGTGAAACTTAATGCCGC	60.782	20	230	TTCTTGGCACAGAACACCAA	60.278	20	GCTGTGAAACTTAATGCCGC	60.782	20	231	TTTCTTGGCACAGAACACCA	60.278	20	GCTGTGAAACTTAATGCCGC	60.782	20	232
F01.PB7924	p3	(GAT)7	21	332	352	GCGGTAGAAGCTGATCGAGT	59.603	20	AAACCACATCCACTGAAGGC	59.973	20	259	ATCGAGTGACGCGGTAGAAG	60.419	20	AAACCACATCCACTGAAGGC	59.973	20	269	GTGACGCGGTAGAAGCTGAT	60.428	20	AAACCACATCCACTGAAGGC	59.973	20	264
F01.PB7946	p3	(GAA)9	27	918	944	GCGTCAAAGTCAAAGGCTTC	60	20	TTGGGTTTTTCTCTTCCTGG	59.143	20	279	GCAATTGCTCTGGTGTAGCA	60.019	20	TTGGGTTTTTCTCTTCCTGG	59.143	20	237	TGGCATCACCATATCAAACG	60.343	20	TTGGGTTTTTCTCTTCCTGG	59.143	20	178
F01.PB7950	p3	(TTC)6	18	58	75	GCAACCTTTCTCGTCACGTT	60.299	20	GCGGGTGAATATGAGCAGTT	60.103	20	154	GCAACCTTTCTCGTCACGTT	60.299	20	AAATCCAATGCGGGTGAATA	60.153	20	163	GCAACCTTTCTCGTCACGTT	60.299	20	GAACCGAGCAAGTGGCTAGT	59.501	20	218
F01.PB7955	p1	(T)10	10	954	963	CTCAGCACCTATGCCAGACA	60.008	20	CAGCTTGTTTTATTACGCTTGG	59.001	22	189	CTCAGCACCTATGCCAGACA	60.008	20	ACAGCTTGTTTTATTACGCTTGG	59.747	23	190	CTCAGCACCTATGCCAGACA	60.008	20	CGCTTGGATAATGTCCATAAA	57.676	21	174
F01.PB7958	p3	(GAT)5	15	825	839	TTATGAGCGTCCTGAAAGGC	60.352	20	CACCCAACAACTTCGGTCTT	60.005	20	191	TTATGAGCGTCCTGAAAGGC	60.352	20	TCTTGCGATGGTGACTCTTG	59.984	20	146	TTATGAGCGTCCTGAAAGGC	60.352	20	CGTAGTTCTTGCGATGGTGA	59.864	20	152
F01.PB7960	p3	(AAC)5	15	544	558	TCCAAATTCAATCTGCCAAA	59.087	20	TGGTTCCGGTTCAGATCTTC	60.05	20	257	CCAAATTCAATCTGCCAAAAA	59.929	21	TGGTTCCGGTTCAGATCTTC	60.05	20	256	AATCTGCCAAAAACCCCAAC	61.08	20	TGGTTCCGGTTCAGATCTTC	60.05	20	248
F01.PB7965	p1	(A)12	12	1181	1192	--
F01.PB7969	p3	(CAA)7	21	112	132	TTTCTTCTCCGACACAACAAC	57.841	21	GTGGTTGGAGAAAGGTGCAT	59.973	20	200	TTTCTTCTCCGACACAACAAC	57.841	21	GGGAGAAAGAGGAGGGTTTG	60.045	20	166	TTTCTTCTCCGACACAACAAC	57.841	21	GATAAAGCCGCCAACAAAAA	60.075	20	279
F01.PB7972	p3	(CAT)5	15	240	254	TCTATCCCTGATGCGATTCC	59.998	20	AATGCAGCTTCCTTCCTTGA	59.955	20	275	TCTATCCCTGATGCGATTCC	59.998	20	CTTCTGTCCATCCCAGCTTC	59.803	20	196	CGGCGTCCTCTTACATTGAT	60.096	20	CTTCTGTCCATCCCAGCTTC	59.803	20	268
F01.PB7975	p1	(A)12	12	1064	1075	--
F01.PB7980	p1	(A)16	16	64	79	CAAACCATCCCCAAGAGAGA	60.042	20	GAGTTCTCACGTGTCTGGCA	60.03	20	277	CAAACCATCCCCAAGAGAGA	60.042	20	GTGGATCTTGGAATCGCAGT	60.081	20	240	CAAACCATCCCCAAGAGAGA	60.042	20	ACTGTGGATCTTGGAATCGC	60.081	20	243
F01.PB7980	p3	(GGT)5	15	409	423	GAACTCTCCTCTGTCACCGC	59.993	20	CGACCAAGGAACAACCTGAT	59.966	20	263	GAACTCTCCTCTGTCACCGC	59.993	20	CGTCAAGCTCCTCTTCATCC	59.95	20	225	GAACTCTCCTCTGTCACCGC	59.993	20	CCGTCAAGCTCCTCTTCATC	59.95	20	226
F01.PB7987	p3	(AAG)17	51	575	625	GAGGAGGCTGCTATTGTTGC	59.985	20	TGTGGCATTATCGGTTACGA	59.953	20	231	TACGCTTTTGAGACGGTGTG	59.904	20	TGTGGCATTATCGGTTACGA	59.953	20	250	GAGGAGGCTGCTATTGTTGC	59.985	20	GGCTGAGGCAAGTGTCTCTC	60.143	20	209
F01.PB7989	p3	(CTT)5	15	102	116	CCCAGATAAACGCATTCTCC	59.528	20	CGATCACGCAGTACTCTCCA	60.008	20	259	CCCAGATAAACGCATTCTCC	59.528	20	AACCTCAGCTCCACATTGCT	59.874	20	101	CCCAGATAAACGCATTCTCC	59.528	20	GATCTGTAATGGCCCCACAC	60.203	20	204
F01.PB7990	p2	(CT)7	14	93	106	GCCTTTCTCTCTTCCGTTCC	60.328	20	CCGGGGAGAGGAATAAACTC	59.897	20	124	GCCTTTCTCTCTTCCGTTCC	60.328	20	TCCGGGGAGAGGAATAAACT	59.897	20	125	TGCCTTTCTCTCTTCCGTTC	59.55	20	CCGGGGAGAGGAATAAACTC	59.897	20	125
F01.PB8009	p1	(A)18	18	1139	1156	--
F01.PB8011	p3	(ATC)5	15	254	268	GAACCCCAAACGGATTAGGT	60.053	20	AATGACCCGGGTTAACAACA	60.088	20	270	GAACCCCAAACGGATTAGGT	60.053	20	CAATGACCCGGGTTAACAAC	60.088	20	271	CCCAAACGGATTAGGTTTCA	59.795	20	AATGACCCGGGTTAACAACA	60.088	20	266
F01.PB8017	p3	(TAA)5	15	236	250	GATCCAAGAAGGCATGGAAA	60.014	20	CTTGAAGTGGGTTGTGCCAT	60.954	20	227	GATCCAAGAAGGCATGGAAA	60.014	20	TTGAAGTGGGTTGTGCCAT	59.951	19	226	GCCAACAACGTGAAGAGTGA	59.88	20	CTTGAAGTGGGTTGTGCCAT	60.954	20	271
F01.PB8021	p3	(TGA)5	15	400	414	TGCAAGGACAAGAGAGTTGG	59.007	20	GCTACTCGATGAGGGAGACG	59.973	20	238	TGCAAGGACAAGAGAGTTGG	59.007	20	GGGACCATCAGAGCTACTCG	59.827	20	250	TGCAAGGACAAGAGAGTTGG	59.007	20	ACTCGATGAGGGAGACGATG	60.223	20	235
F01.PB8023	p1	(T)11	11	1215	1225	--
F01.PB8028	p2	(TC)7	14	39	52	AAAAAGAAGAAACAACACTTTTCCA	59.639	25	TCAAGTGCAAGTGAAGGTGG	59.873	20	246	CAAAAAGAAGAAACAACACTTTTCC	59.639	25	TCAAGTGCAAGTGAAGGTGG	59.873	20	247	CAAAAAGAAGAAACAACACTTTTCC	59.639	25	TGGTTTGGATTTGTCATGGA	59.75	20	224
F01.PB8028	p3	(ATT)6	18	950	967	TTCAAGCTGCAATTGCTCAC	60.142	20	AAAACATAAATGTGAAAATGATGACAG	59.643	27	196	TTCAAGCTGCAATTGCTCAC	60.142	20	AAACATAAATGTGAAAATGATGACAG	58.495	26	195	ATTCAAGCTGCAATTGCTCA	59.572	20	AAAACATAAATGTGAAAATGATGACAG	59.643	27	197
F01.PB8030	p1	(A)10	10	1190	1199	TTTGCAAGCAAATAGGATGC	58.914	20	CAAACGTACACATGCAACCC	59.888	20	167	CTTTGCAAGCAAATAGGATGC	59.867	21	CAAACGTACACATGCAACCC	59.888	20	168	GGATGCTTTTCATGGATGATG	60.289	21	CAAACGTACACATGCAACCC	59.888	20	153
F01.PB8031	p2	(AG)9	18	69	86	CAGCAGAAGGGTAAGAGAGCA	59.766	21	GAACGAAGAGCAGAGATGCC	60.104	20	188	CAGCAGAAGGGTAAGAGAGCA	59.766	21	GGAACGAAGAGCAGAGATGC	60.104	20	189	CAGCAGAAGGGTAAGAGAGCA	59.766	21	GGAGGTTAGGGTCAACACCA	59.82	20	115
F01.PB8048	p1	(A)13	13	1178	1190	TACAGTGCTTGCCCTGTTTG	59.904	20	GAAGCCACTTTTTACTCATGTGG	60.048	23	241	ACGCTCAAGAATTCAACCGT	59.74	20	GAAGCCACTTTTTACTCATGTGG	60.048	23	217	TGTTTGCCTTACGCTCAAGA	59.609	20	GAAGCCACTTTTTACTCATGTGG	60.048	23	227
F01.PB8049	p3	(TAG)6	18	429	446	TAGCCCTATGGATGGCTTCA	60.564	20	CGTTCCAAATGCAATCACAG	60.111	20	268	TAGCCCTATGGATGGCTTCA	60.564	20	CGTAAGGTATCCCGTTCCAA	59.817	20	280	TAGCCCTATGGATGGCTTCA	60.564	20	TCTGCTAGGTTTTGCCCTTG	60.378	20	216
F01.PB8057	p1	(A)17	17	1250	1266	--
F01.PB8058	p1	(T)11	11	889	899	CATTCTGATCACGGCCTCTT	60.218	20	TCCATTGCTCACAACTGCTC	59.992	20	263	ATTCTGATCACGGCCTCTTG	60.218	20	TCCATTGCTCACAACTGCTC	59.992	20	262	ACGGCCTCTTGAACCTTCTC	60.766	20	TCCATTGCTCACAACTGCTC	59.992	20	253
F01.PB8059	p3	(GAT)5	15	134	148	CAAAGCTCATGGAGGAGGAC	59.803	20	CCTCGTTCCAACGGAGATAA	60.066	20	176	CAAAGCTCATGGAGGAGGAC	59.803	20	GCAAACTGAGTTCCCAGGAG	59.844	20	204	CAAAGCTCATGGAGGAGGAC	59.803	20	ACCTCGTTCCAACGGAGATA	59.55	20	177
F01.PB8061	p1	(T)15	15	3	17	--
F01.PB8065	p3	(ATT)6	18	1188	1205	--
F01.PB8070	p1	(T)10	10	1088	1097	--
F01.PB8072	p1	(T)10	10	1151	1160	GTTGGTGAGCATGCTTTCTG	59.445	20	TCTGGGCATAAATGAGAGCA	59.375	20	236	GTTGGTGAGCATGCTTTCTG	59.445	20	GGCATTTACATTTCTGGGCA	60.837	20	248	TGCTGTAAGAGTGGACAGGC	59.037	20	TCTGGGCATAAATGAGAGCA	59.375	20	275
F01.PB8089	p1	(T)18	18	911	928	AAATCGGTGGAGACTCATGG	59.927	20	AGCCCGAGTACAGTCCACAC	60.182	20	138	AAATCGGTGGAGACTCATGG	59.927	20	ACAGCCCGAGTACAGTCCAC	60.182	20	140	GTGGAGACTCATGGGTTGCT	60.12	20	AGCCCGAGTACAGTCCACAC	60.182	20	132
F01.PB8093	p3	(TGA)5	15	302	316	TTCTAAGGGACACCAAGGGA	59.521	20	TCAGCAGAAAAGCTGAAGCA	60.011	20	270	TTCTAAGGGACACCAAGGGA	59.521	20	TGAATTCAAACCAGCAGCAG	59.988	20	209	ACGCATTCTAAGGGACACCA	60.517	20	TCAGCAGAAAAGCTGAAGCA	60.011	20	275
F01.PB8101	p4	(TTAG)5	20	1026	1045	TGGATAGCAACTCCTCACCC	60.073	20	ATGAATTTGCTTGTCCACCA	58.976	20	194	CTCCTCACCCGTCGACTTAG	59.861	20	ATGAATTTGCTTGTCCACCA	58.976	20	184	CCTCACCCGTCGACTTAGAA	60.246	20	ATGAATTTGCTTGTCCACCA	58.976	20	182
F01.PB8107	p2	(TC)8	16	25	40	--
F01.PB8121	p1	(T)10	10	808	817	AACATGGTGGTCGAGATCGT	60.395	20	TCTAGTGCATTGGCATCAGG	59.823	20	275	AACATGGTGGTCGAGATCGT	60.395	20	CTAGTGCATTGGCATCAGGA	59.823	20	274	AACATGGTGGTCGAGATCGT	60.395	20	ATTGCTGGTCTTCCAGAACG	60.255	20	242
F01.PB8127	p1	(A)10	10	5	14	--
F01.PB8133	p1	(T)10	10	1139	1148	GTTTGCAGGTTTGAGCTTCC	59.859	20	CTGTGATTGAGCAAGCTTTGA	59.209	21	214	GAGCTTCCGACGGATGATAA	60.177	20	CTGTGATTGAGCAAGCTTTGA	59.209	21	202	GTTTGCAGGTTTGAGCTTCC	59.859	20	TGTGATTGAGCAAGCTTTGA	58.129	20	213
F01.PB8136	p3	(GAT)5	15	324	338	CAAGCAAAATGGTGGTGATG	59.964	20	GACCACCCAAAGCTTGAAAA	60.088	20	182	CAAGCAAAATGGTGGTGATG	59.964	20	TTTACTGGTTGCGAATGCTG	59.872	20	279	CAAGCAAAATGGTGGTGATG	59.964	20	CCACCCAAAGCTTGAAAAGA	60.22	20	180
F01.PB8145	p3	(CAA)6	18	72	89	ACCTAGGTAGGAGGGAGGCA	60.088	20	CCAAGCTTCTGATACTCGGC	59.978	20	172	AGGGAGGCAGAGAGTCATCA	59.945	20	AGAGACGACTGGAGTTGGGA	59.835	20	199	CCTAGGTAGGAGGGAGGCAG	60.218	20	CCAAGCTTCTGATACTCGGC	59.978	20	171
F01.PB8156	p1	(A)15	15	1213	1227	TTTACTTTGGACAGCCCTGC	60.249	20	GAAGGAAGAAGTTATCAACATGC	57.085	23	255	TTTACTTTGGACAGCCCTGC	60.249	20	AGAAGGAAGAAGTTATCAACATGC	58.057	24	256	CAGCCCTGCCATTTACTTTT	59.225	20	GAAGGAAGAAGTTATCAACATGC	57.085	23	244
F01.PB8157	c	(A)10taaaaataaaaaagtattttattttcctttttcttcaattttctctccactttttcttc(TCT)6	87	68	154	TCCGAATCAAACCATAACCA	58.818	20	CGGTTCTTCGGTTGTTGAAT	59.971	20	235	CCGAATCAAACCATAACCAGA	59.809	21	CGGTTCTTCGGTTGTTGAAT	59.971	20	234	TCCGAATCAAACCATAACCAG	59.809	21	CGGTTCTTCGGTTGTTGAAT	59.971	20	235
F01.PB8159	p1	(T)20	20	1	20	--
F01.PB8162	p3	(TAT)5	15	1046	1060	TCATTTGGCTGATCCTGTCA	60.201	20	GACAAGAAAGTGAACTAAAACATGG	58.374	25	164	TTGGCTGATCCTGTCAACAA	60.24	20	GACAAGAAAGTGAACTAAAACATGG	58.374	25	160	TGGCTGATCCTGTCAACAAC	59.682	20	GACAAGAAAGTGAACTAAAACATGG	58.374	25	159
F01.PB8164	p4	(TTTG)6	24	1045	1068	ACGGGCCAGATTAGTGGATT	60.713	20	AGCAGACAAAGAACAAGGTCA	57.59	21	172	CGGGCCAGATTAGTGGATT	59.902	19	AGCAGACAAAGAACAAGGTCA	57.59	21	171	CAGCTCCCGGAGATATATGG	59.505	20	GAACACCAGAACTAGAGCAGTTGA	59.985	24	257
F01.PB8172	p3	(CAC)5	15	185	199	CCTTCCGATTACGCTCCATA	60.053	20	CCCATTTGCCAAGAACATCT	59.933	20	199	CCTTCCGATTACGCTCCATA	60.053	20	ACCTGTTTTCAAATGCTGCC	60.118	20	273	CCTCAAGTCCAACCTACCGA	60.103	20	CCCATTTGCCAAGAACATCT	59.933	20	262
F01.PB8175	p2	(TC)6	12	89	100	CTCGCCTCCTCAGTCATTCT	59.555	20	CAGGAACCATCTGCACCTTT	60.111	20	275	TGTCTGTGTCCATACGCCTC	59.707	20	TTGTGGTGCTCTCAAAACCA	60.278	20	249	TCCTGTCTGTGTCCATACGC	59.707	20	TTGTGGTGCTCTCAAAACCA	60.278	20	252
F01.PB8180	c	(GGA)5ggtggtggtgcttctacttcttcttctcctgcttctggttcacctgctcctacttcaatggagaataatcctcatcaccat(CAC)5	111	666	776	CCTTCAGTCCAATTCACCGT	59.966	20	CTGCAAGCTGCTACCATCAA	60.157	20	254	GGACCCTTCAGTCCAATTCA	59.903	20	CTGCAAGCTGCTACCATCAA	60.157	20	258	CAATAGGGGGACCCTTCAGT	60.183	20	CTGCAAGCTGCTACCATCAA	60.157	20	266
F01.PB8182	p1	(A)17	17	1114	1130	--
F01.PB8186	p1	(A)10	10	60	69	CGCTTAGTGCTCCCACTTTT	59.517	20	AGACACGTGTTTTCTTGCCC	60.156	20	216	CGCTTAGTGCTCCCACTTTT	59.517	20	CTTCTTCTGCCGTGTCGAAT	60.397	20	246	ACGCTTAGTGCTCCCACTTT	59.008	20	CGGTGGGTCTGTTGTCTCTT	60.151	20	100
F01.PB8186	p1	(A)19	19	1027	1045	--
F01.PB8191	p3	(AGA)5	15	78	92	CCAGCTCCTCACATACAGCA	60.008	20	GCGCAAAATATTGGCAACTT	60.102	20	201	CCAGCTCCTCACATACAGCA	60.008	20	AAAGGAACCTGAAGATCGCA	59.813	20	232	CCAGCTCCTCACATACAGCA	60.008	20	TCATCACGTGGAGGATCAGA	60.205	20	176
F01.PB8205	c	(T)10gaattttcatactgagattcatttcactctttgaaaaattcaggttgagg(TA)6	72	75	146	TTTTCCCTTTTCAATCACGAA	59.551	21	CCAACTCCGAACTACCCAAA	59.964	20	234	TTTTTCCCTTTTCAATCACGA	59.551	21	CCAACTCCGAACTACCCAAA	59.964	20	235	TTTCCCTTTTCAATCACGAAA	59.551	21	CCAACTCCGAACTACCCAAA	59.964	20	233
F01.PB8206	p1	(A)17	17	1116	1132	--
F01.PB8210	p2	(CT)6	12	2	13	--
F01.PB8213	p3	(TCA)5	15	669	683	GGGATGGAATGCTACCAAGA	59.894	20	TTCCGAGTTACAGGGAGGAA	59.665	20	217	GGGATGGAATGCTACCAAGA	59.894	20	TCCGAGTTACAGGGAGGAAG	59.28	20	216	AAGGGATGGAATGCTACCAA	59.387	20	TTCCGAGTTACAGGGAGGAA	59.665	20	219
F01.PB8215	p1	(T)10	10	881	890	TAGGTGCTGCGTTTTCCTTT	59.883	20	CGGCATCATCCATTTCTCTT	60.036	20	239	TAGGTGCTGCGTTTTCCTTT	59.883	20	GTTCGGCATCATCCATTTCT	59.9	20	242	TAGGTGCTGCGTTTTCCTTT	59.883	20	AGTTCGGCATCATCCATTTC	59.9	20	243
F01.PB8231	p3	(CAA)5	15	110	124	TTGGTTACCATTCCCACCAT	59.91	20	GATGCCACGTGTAAGGGAGT	59.997	20	257	CCATGTTGGTTACCATTCCC	59.91	20	CGGTGTTGATTTTGTCGTTG	60.004	20	223	TTGGTTACCATTCCCACCAT	59.91	20	CGGTGTTGATTTTGTCGTTG	60.004	20	218
F01.PB8238	p1	(T)12	12	1044	1055	TTAACGGATGCTGCTGTCTG	60.011	20	CATAACAACACAAAACTTGATAGAACA	58.711	27	137	TGCAGTTGAACAACTCTGCC	60.032	20	CATAACAACACAAAACTTGATAGAACA	58.711	27	277	GCAGTTGAACAACTCTGCCA	60.032	20	CATAACAACACAAAACTTGATAGAACA	58.711	27	276
F01.PB8241	p1	(A)69	69	997	1065	--
F01.PB8246	p4	(TCAC)5	20	28	47	--
F01.PB8259	p1	(A)12	12	984	995	--
F01.PB8264	p3	(TCT)5	15	97	111	CAAGGAAAAAGCACTTTCGG	59.855	20	TCCTGGTTTTTGCTTCCTTG	60.22	20	220	CAAGGAAAAAGCACTTTCGG	59.855	20	CCTGGTTTTTGCTTCCTTGT	59.215	20	219	AAGGAAAAAGCACTTTCGGC	60.721	20	TCCTGGTTTTTGCTTCCTTG	60.22	20	219
F01.PB8266	p1	(A)14	14	8	21	--
F01.PB8269	p3	(ACC)5	15	52	66	AGCGTTTCGAAGTGAGTTGC	60.581	20	GCCTAACGTTCCCATTTCAA	59.938	20	100	AGCGTTTCGAAGTGAGTTGC	60.581	20	ATTCATCAAAGGTCGATGCC	59.9	20	226	AGCGTTTCGAAGTGAGTTGC	60.581	20	TGCCTGGACAGTTGTTCTTG	59.873	20	210
F01.PB8270	p1	(T)10	10	490	499	TGGATTCTTTGAATCTTTGGTG	59.064	22	CGTCAACTTGAACGTACCCA	59.609	20	246	TGGATTCTTTGAATCTTTGGTG	59.064	22	GCGTCAACTTGAACGTACCC	60.559	20	247	TGGATTCTTTGAATCTTTGGTG	59.064	22	CCACTGATACCAGCAGGAGG	60.668	20	181
F01.PB8272	p3	(TGT)5	15	1233	1247	TGGGCCATATTGGGACTTAG	59.778	20	TTGATTCTGCTACTTGTTTGGAA	58.932	23	256	TGGGCCATATTGGGACTTAG	59.778	20	TGATTCTGCTACTTGTTTGGAAAA	60.16	24	255	TGGGCCATATTGGGACTTAG	59.778	20	CATTGATTCTGCTACTTGTTTGG	58.821	23	258
F01.PB8288	p3	(CTC)5	15	121	135	ACCCAACTTCGACCTCCTCT	60.111	20	TACCCTTTGCTTCAACCACC	59.971	20	154	ACCCAACTTCGACCTCCTCT	60.111	20	TTGCTTCAACCACCAAGACA	60.278	20	148	ACCCAACTTCGACCTCCTCT	60.111	20	ATGGTGGCGGTTGTAGTGTT	60.299	20	129
F01.PB8291	p1	(A)20	20	1096	1115	--
F01.PB8313	p1	(T)11	11	256	266	TCCTCAAAGGCCTCATCATC	60.158	20	CCTCCACCAAAGCATCACTT	60.111	20	224	TCCTCAAAGGCCTCATCATC	60.158	20	CTGCACTCACTCGTTTCAGC	59.776	20	245	TCCTCAAAGGCCTCATCATC	60.158	20	GTTTCAGCTCCTCCACCAAA	60.232	20	233
F01.PB8318	p1	(A)10	10	1012	1021	--
F01.PB8323	c	(ATT)7actcttttaatattgtttatttaaaaatttaaaattatatcacaagaaaaatgaag(A)11	88	1098	1185	AGCTGTGCCTGAATTATGGG	60.096	20	TGAACTTGTTGAATCCTCATGC	60.118	22	214	TAGGGAAGCTGTGCCTGAAT	59.836	20	TGAACTTGTTGAATCCTCATGC	60.118	22	220	GGGAAGCTGTGCCTGAATTA	60.214	20	TGAACTTGTTGAATCCTCATGC	60.118	22	218
F01.PB8324	p1	(T)10	10	111	120	AAGCAGAAAGCCTGGAAACA	59.993	20	TCGAAAAGAACCGACATTCC	60.051	20	259	AAGCAGAAAGCCTGGAAACA	59.993	20	AGAACCGACATTCCCTCCTT	59.935	20	253	AAGCAGAAAGCCTGGAAACA	59.993	20	AAGAACCGACATTCCCTCCT	59.935	20	254
F01.PB8326	p1	(A)26	26	906	931	CATGGGTGCTTCTAGTTTGTTG	59.671	22	AACCATTTCTTTCTTTCGGG	58.162	20	213	CATGGGTGCTTCTAGTTTGTTG	59.671	22	AACCATTTCTTTCTTTCGGGT	58.991	21	213	CATGGGTGCTTCTAGTTTGTTG	59.671	22	ACCATTTCTTTCTTTCGGGT	57.641	20	212
F01.PB8328	p3	(CAC)5	15	34	48	ACAGCAACCAAACATGGAAG	58.623	20	GGTTGGAGGTGGGGATATTT	59.881	20	175	ACAGCAACCAAACATGGAAG	58.623	20	TGGAGGTGGGGATATTTCTG	59.744	20	172	ACAGCAACCAAACATGGAAG	58.623	20	GACCGGAGAGAGGATGATTG	59.612	20	247
F01.PB8329	p3	(ACA)5	15	492	506	TGATTCCTCCGATCACCTTC	60.011	20	TGTGTCACTCATCCCTTGTTTC	60.012	22	280	TGATTCCTCCGATCACCTTC	60.011	20	TCACTCATCCCTTGTTTCTCAA	59.711	22	276	CATGATTCCTCCGATCACCT	59.886	20	TCACTCATCCCTTGTTTCTCAA	59.711	22	278
F01.PB8334	p2	(AT)6	12	1253	1264	CCATAGAATGCCGATGTCCT	59.917	20	CAACACAACCATCAGCAACA	59.137	20	226	CCATAGAATGCCGATGTCCT	59.917	20	CACAACACAACCATCAGCAA	59.137	20	228	ACCATAGAATGCCGATGTCC	59.78	20	CAACACAACCATCAGCAACA	59.137	20	227
F01.PB8349	p2	(TC)9	18	13	30	--
F01.PB8349	p1	(T)10	10	1070	1079	--
F01.PB8353	p1	(T)11	11	798	808	CAGTTTGTTGGTTGTGGCTG	60.19	20	TTTTATATGAAACTACAAAGTTTGGCA	59.482	27	242	CAGTTTGTTGGTTGTGGCTG	60.19	20	TTTATATGAAACTACAAAGTTTGGCA	58.392	26	241	TGGTTGTGGCTGTATGATGG	60.39	20	TTTTATATGAAACTACAAAGTTTGGCA	59.482	27	234
F01.PB8357	p1	(A)10	10	746	755	TTAATCGAGAGAGAGCGGGA	60.051	20	TGGTACAAAATGAGCGCAAA	60.251	20	245	AGCACACTCTTGCTCCCTGT	60.057	20	TGGTACAAAATGAGCGCAAA	60.251	20	128	TTAATCGAGAGAGAGCGGGA	60.051	20	GTGGTACAAAATGAGCGCAA	59.735	20	246
F01.PB8357	p1	(A)20	20	973	992	--
F01.PB8359	p1	(A)25	25	968	992	GTCAACAACAACGCATGGTC	60.016	20	TTAAGTCGGGTCGGTTGAAA	60.472	20	203	GTCAACAACAACGCATGGTC	60.016	20	TTTAAGTCGGGTCGGTTGAA	60.472	20	204	ATCATCTTGCCGATCCAGTC	60.042	20	TTAAGTCGGGTCGGTTGAAA	60.472	20	220
F01.PB8360	p1	(T)37	37	345	381	GCCGTTATGCGGTTTATGAT	59.822	20	TTTGAACACATCGAGACCCA	60.088	20	265	GAATGTCCCCAAGAGCAGAA	60.195	20	TTTGAACACATCGAGACCCA	60.088	20	225	GCCGTTATGCGGTTTATGAT	59.822	20	AATTTGCACGGCTTTTGAAC	60.117	20	278
F01.PB8367	p3	(AGC)6	18	968	985	GCTTGACACCATGCAGAGAA	59.992	20	TACACACTGCTGATGGTCGG	60.745	20	248	AGCTTGACACCATGCAGAGA	59.577	20	TACACACTGCTGATGGTCGG	60.745	20	249	ACAGCTTGACACCATGCAGA	60.473	20	TACACACTGCTGATGGTCGG	60.745	20	251
F01.PB8369	p1	(T)10	10	928	937	CTGACTCCTGCTGTGATGGA	59.98	20	TCCTAAAACCCATTGGGAAA	59.246	20	253	TGACTCCTGCTGTGATGGAG	59.98	20	TCCTAAAACCCATTGGGAAA	59.246	20	252	CTGACTCCTGCTGTGATGGA	59.98	20	ACCCATTGGGAAAATTCAAA	59.111	20	246
F01.PB8369	p1	(T)10	10	1046	1055	CCAATGGGTTTTAGGAGCAA	59.931	20	GGATCGAGAGAAACAATTGGA	59.115	21	142	CCAATGGGTTTTAGGAGCAA	59.931	20	AGGATCGAGAGAAACAATTGGA	60.074	22	143	TTTCCCAATGGGTTTTAGGA	59.246	20	GGATCGAGAGAAACAATTGGA	59.115	21	146
F01.PB8373	p1	(A)27	27	1088	1114	AGCTGTAGATCCCAGAGCCA	59.973	20	TGAAAATGGAAGATGAGGGG	59.864	20	255	AGCTGTAGATCCCAGAGCCA	59.973	20	GGAAGATGAGGGGGAGGATA	60.228	20	248	AGCTGTAGATCCCAGAGCCA	59.973	20	AAATGGAAGATGAGGGGGAG	60.264	20	252
F01.PB8377	p2	(TC)7	14	10	23	--
F01.PB8394	p3	(GAT)5	15	1014	1028	TTTGCATGAAGGTGAAAAGG	58.745	20	ACCTCTCAATCCCAATTACTGA	57.668	22	268	TTTGCATGAAGGTGAAAAGGT	59.601	21	ACCTCTCAATCCCAATTACTGA	57.668	22	268	GCATGAAGGTGAAAAGGTTTG	59.601	21	ACCTCTCAATCCCAATTACTGA	57.668	22	265
F01.PB8401	p1	(T)10	10	1155	1164	AAATGGCGACAAGAGACACC	60.119	20	AGATGGTTCGGGAGGAAAAT	59.766	20	272	CAAAGGAATGGGAACCAAAA	59.772	20	AGATGGTTCGGGAGGAAAAT	59.766	20	188	AAATGGCGACAAGAGACACC	60.119	20	AAGATGGTTCGGGAGGAAAA	60.797	20	273
F01.PB8406	p2	(AG)8	16	40	55	CCAACCACATACACTCTCTCTCA	59.267	23	GACGCATTCCCAAGATTGTT	59.939	20	212	CCAACCACATACACTCTCTCTCA	59.267	23	TACTGATGACGCATTCCCAA	60.073	20	219	CCAACCACATACACTCTCTCTCA	59.267	23	GATGACGCATTCCCAAGATT	59.9	20	215
F01.PB8408	p1	(T)29	29	1	29	--
F01.PB8411	p1	(A)10	10	957	966	GAGATTTTGGGGTGGGAAAT	59.996	20	TCCAGAAAAGAACATGAAAACAAA	60.017	24	207	TTTTGGGGTGGGAAATGTAA	60.024	20	TCCAGAAAAGAACATGAAAACAAA	60.017	24	203	TTTGGGGTGGGAAATGTAAA	60.024	20	TCCAGAAAAGAACATGAAAACAAA	60.017	24	202
F01.PB8412	p1	(A)11	11	912	922	TGGAAAATTGGAGGGATGAG	59.864	20	CGACTCGCTTCTAGCCATCT	59.74	20	158	TTGGAAAATTGGAGGGATGA	60.244	20	TCCTTCACTCGGATCTCCAC	60.199	20	185	TTGGAAAATTGGAGGGATGA	60.244	20	CGACTCGCTTCTAGCCATCT	59.74	20	159
F01.PB8417	p3	(GAC)6	18	373	390	AATGGGGTGCTGTCATTCTC	59.934	20	ACAGATGGGTCGTCGTCTTC	60.12	20	208	TCCTTCAACGGTTTCCAATC	59.91	20	ACAGATGGGTCGTCGTCTTC	60.12	20	254	CCCATCTCTCCCATCTCAAA	60.003	20	CGTCGTCTTCAAAGTCCGAT	60.255	20	275
F01.PB8426	p3	(TCC)5	15	212	226	ATGCCAAGTTATGGCGTACC	59.851	20	ACCGGCATAGACCAGTTGAC	59.997	20	109	ATGCCAAGTTATGGCGTACC	59.851	20	GACACCGGCATAGACCAGTT	59.997	20	112	ATGCCAAGTTATGGCGTACC	59.851	20	ATGCAAGTCCTGTCAAACCC	59.973	20	259
F01.PB8427	p1	(A)45	45	941	985	TTGTACCTTGGCACTTGCAC	59.764	20	tggtacaatcctaaaattaacttgttt	57.883	27	265	TGGCTGGAGAGTTTGTCTCA	59.545	20	tggtacaatcctaaaattaacttgttt	57.883	27	164	GGCAAGTTTGTACCTTGGCA	61.06	20	tggtacaatcctaaaattaacttgttt	57.883	27	272
F01.PB8435	p1	(T)10	10	1036	1045	--
F01.PB8436	p1	(T)11	11	747	757	TTCTGGTTAGCATTCTGGTGG	60.118	21	GGCCTAAAACTTCACCATCG	59.569	20	273	TTCTGGTTAGCATTCTGGTGG	60.118	21	TCACCATCGTCATCATCACA	59.442	20	262	TCTGGTTAGCATTCTGGTGG	58.722	20	GGCCTAAAACTTCACCATCG	59.569	20	272
F01.PB8443	p1	(T)13	13	1219	1231	TTGGAGATTGAGGTTACGGC	60.074	20	TTCAACTTAAAATCCATTCACATCA	59.775	25	202	TTGGAGATTGAGGTTACGGC	60.074	20	TCAACTTAAAATCCATTCACATCAA	59.775	25	201	TTGGAGATTGAGGTTACGGC	60.074	20	TCAACTTAAAATCCATTCACATCA	58.543	24	201
F01.PB8448	p2	(AG)8	16	55	70	CATTGCTTGGTTAGATTATTGCT	57.585	23	CGGATCTTCGCAAGAAACAT	60.214	20	273	AACATTGCTTGGTTAGATTATTGCT	59.532	25	CGGATCTTCGCAAGAAACAT	60.214	20	275	ACATTGCTTGGTTAGATTATTGCT	58.371	24	CGGATCTTCGCAAGAAACAT	60.214	20	274
F01.PB8451	p3	(GGC)5	15	1118	1132	AATTACTGCTCCCGTGGTTG	59.993	20	ACGTCATTCCCATGGTTCTC	59.786	20	161	GATGTGGTCGTGTGGAGATG	59.962	20	ACGTCATTCCCATGGTTCTC	59.786	20	223	TGTGTTCGCATATGGGATGT	59.805	20	ACGTCATTCCCATGGTTCTC	59.786	20	238
F01.PB8461	p3	(TCC)5	15	256	270	AACGGCACTCCTCTCAAAGA	59.989	20	AGTTGTTGATGGATCGGGAG	59.927	20	280	AATCGAAGACCTCGGAACCT	60.074	20	AGTTGTTGATGGATCGGGAG	59.927	20	224	AACGGCACTCCTCTCAAAGA	59.989	20	GTTGTTGATGGATCGGGAGT	59.786	20	279
F01.PB8468	p3	(CTG)6	18	77	94	GGAATTGGATGGGAACTCCT	60.133	20	ATACCGGCGAAAACAGACAC	60	20	109	GGAATTGGATGGGAACTCCT	60.133	20	GAAGATGATACCGGCGAAAA	60.038	20	116	GGAATTGGATGGGAACTCCT	60.133	20	TCCCACGAATAACCGAGAAC	59.933	20	170
F01.PB8481	p2	(TA)6	12	530	541	TTGCAAGGGCTTTTCTTTTG	60.348	20	TCTGGTCGTACTCCTTCGCT	60.012	20	232	TTGCAAGGGCTTTTCTTTTG	60.348	20	GCTCTGGTCGTACTCCTTCG	60.012	20	234	TTGCAAGGGCTTTTCTTTTG	60.348	20	CTCTGGTCGTACTCCTTCGC	60.012	20	233
F01.PB8481	p1	(T)11	11	812	822	GCGAAGGAGTACGACCAGAG	60.012	20	TGTGCAAAAGCCACAACATT	60.157	20	256	AGCGAAGGAGTACGACCAGA	60.012	20	TGTGCAAAAGCCACAACATT	60.157	20	257	GCGAAGGAGTACGACCAGAG	60.012	20	TTGTGCAAAAGCCACAACAT	60.157	20	257
F01.PB8485	p2	(AT)6	12	816	827	ACTTCAGCGGTGTCCTAAAA	57.483	20	AGGAGGTGGAAGAGCAGACA	59.986	20	135	ACTTCAGCGGTGTCCTAAAA	57.483	20	ATTTGTGGATGGAGGCAAAG	59.933	20	156	ACTTCAGCGGTGTCCTAAAA	57.483	20	ATGGAGGCAAAGAAGGAGGT	60.074	20	148
F01.PB8486	p1	(A)53	53	1360	1412	--
F01.PB8492	p3	(CTT)6	18	63	80	CGAAAGTAATTTTGGTTCGCA	60.116	21	GACGTGGGTGTGTGAGATTG	60.005	20	198	CGAAAGTAATTTTGGTTCGCA	60.116	21	GGTGAGAAAGACGTGGGTGT	60.009	20	207	CGAAAGTAATTTTGGTTCGCA	60.116	21	GTGGTGAGAAAGACGTGGGT	60.009	20	209
F01.PB8496	c	(CAA)6tttctc(CAA)5	39	300	338	ACCAAATCGAAGCGAAGCTA	59.982	20	TGAGATTGGGGAGTTTGAGG	60.042	20	231	ACCAAATCGAAGCGAAGCTA	59.982	20	GGGGAGTTTGAGGTTGTTGA	59.943	20	224	ACCAAATCGAAGCGAAGCTA	59.982	20	TTGGAATTGAGATTGGGGAG	59.864	20	238
F01.PB8501	p1	(T)10	10	917	926	TGCGGAAGGTAATCCTTTTG	60.067	20	TCCAAAATATAGACAACCAACAACA	59.707	25	250	CCTTTTGGGAGACTTGGTGA	60.081	20	TCCAAAATATAGACAACCAACAACA	59.707	25	237	TCCTTTTGGGAGACTTGGTG	60.081	20	TCCAAAATATAGACAACCAACAACA	59.707	25	238
F01.PB8514	c	(A)10ttcataatcatcaatttttattagaaaaaatatc(ATT)9	71	81	151	CACCATCTCAACACAAACAGAA	58.675	22	ACAGTTGTTGATGCAAAGCG	59.911	20	231	ACACCATCTCAACACAAACAGAA	59.553	23	ACAGTTGTTGATGCAAAGCG	59.911	20	232	CACCATCTCAACACAAACAGAA	58.675	22	TTCGTTGACGGATTACCGAT	60.331	20	257
F01.PB8525	p1	(T)11	11	19	29	--
F01.PB8529	p1	(A)11	11	977	987	AGTTGGGACCTGAGGGTCTT	59.968	20	TTTGTTTTTCACAAAAAGTACGTG	58.387	24	132	CACTCCCTTTGGAGGATTCA	60.042	20	TTTGTTTTTCACAAAAAGTACGTG	58.387	24	173	TCAAGAGCTCTGGTTTGGGT	59.844	20	TTTGTTTTTCACAAAAAGTACGTG	58.387	24	156
F01.PB8530	p6	(ACAAGC)5	30	1	30	--
F01.PB8543	c*	(T)13(TG)6*	24	1134	1157	CTTCAGCCTTGGTGGGAATA	60.066	20	TGCAAAAGGCCATCATACAA	60.073	20	153	TCCATCACCTGTATGCCAAA	59.924	20	TGCAAAAGGCCATCATACAA	60.073	20	253	TTCCATCACCTGTATGCCAA	59.924	20	TGCAAAAGGCCATCATACAA	60.073	20	254
F01.PB8555	p1	(A)12	12	522	533	CAATGGCTCAGTTGCTTTCA	59.988	20	CACCCTCTCGTAGGAACCAA	60.103	20	177	CAATGGCTCAGTTGCTTTCA	59.988	20	CCCTCTCGTAGGAACCAACA	60.103	20	175	CAATGGCTCAGTTGCTTTCA	59.988	20	CGTAGGAACCAACAGCATCA	59.716	20	169
F01.PB8561	p1	(T)10	10	1133	1142	GGCACATGGCAACTTCAAT	59.517	19	TTTTCCATTAAAGCTTAGGGCA	60.089	22	279	GGCACATGGCAACTTCAAT	59.517	19	TTTCCATTAAAGCTTAGGGCA	58.881	21	278	AATGGCACATGGCAACTTC	59.517	19	TTCCATTAAAGCTTAGGGCA	57.548	20	280
F01.PB8562	p1	(T)11	11	1149	1159	GGGATGATGCATTCTTTGCT	60.043	20	CCACACCTCATGTCATTCCA	60.378	20	271	CATTCTTTGCTTTTTGGGGA	60.046	20	CCACACCTCATGTCATTCCA	60.378	20	262	TTTGCTTTTTGGGGAAACTG	60.081	20	CCACACCTCATGTCATTCCA	60.378	20	257
F01.PB8583	p1	(A)10	10	12	21	--
F01.PB8589	c	(TAC)5tgcta(CTG)5	35	151	185	GCAACCATGGATCAGTAGCA	59.679	20	TCCGCCTTTGATAAACCAAC	59.938	20	189	GCAACCATGGATCAGTAGCA	59.679	20	TCCCATTTAGACGGAGTTGG	59.926	20	150	GCAACCATGGATCAGTAGCA	59.679	20	GATGATTCGAAACACGAGCA	59.805	20	110
F01.PB8591	c	(T)13g(T)10	24	971	994	TGGAGGCCATTCTCTTCATC	60.158	20	GAATGGGACGTATATTTTACACAA	57.152	24	230	CCCCCTACTAAGCCAAAACC	59.829	20	GAATGGGACGTATATTTTACACAA	57.152	24	156	AGTTAGGGTTTGGAGGCCAT	59.827	20	GAATGGGACGTATATTTTACACAA	57.152	24	240
F01.PB8592	p3	(CGG)6	18	211	228	GACGACGCGCAGTAAGAAG	59.755	19	CATGAGGTTGCTGTCGTTGT	59.751	20	166	GACGACGCGCAGTAAGAAG	59.755	19	AGGTTGCTGTCGTTGTCCTC	60.307	20	162	GACGACGCGCAGTAAGAAG	59.755	19	GAGGTTGCTGTCGTTGTCCT	60.307	20	163
F01.PB8592	p1	(C)10	10	735	744	CTGGTGGGAGAACCTTTGAG	59.691	20	TATCCTCCTCGTCCATCGTC	60.034	20	157	CTGGTGGGAGAACCTTTGAG	59.691	20	GGTCCTCTTCCTCCTCCTTG	60.186	20	238	TGGTGGGAGAACCTTTGAGA	60.624	20	TATCCTCCTCGTCCATCGTC	60.034	20	156
F01.PB8593	p3	(CAC)7	21	250	270	CTGGAAGAAACAATCCCGAA	60.044	20	AATCCGAAGAAACCAAGCTG	59.312	20	182	CGGAAAGAGTTCAAAACCCA	60.081	20	AATCCGAAGAAACCAAGCTG	59.312	20	203	GAAACAATCCCGAATGGAGA	59.871	20	AATCCGAAGAAACCAAGCTG	59.312	20	176
F01.PB8601	p1	(T)10	10	918	927	AGGCCAGAGCAGAGTCTGAA	60.284	20	TTGACAAAATACACGTCTGGAA	58.201	22	277	AGGCCAGAGCAGAGTCTGAA	60.284	20	CTTGACAAAATACACGTCTGGAA	59.187	23	278	GGCCAGAGCAGAGTCTGAAT	59.56	20	TTGACAAAATACACGTCTGGAA	58.201	22	276
F01.PB8602	p1	(T)17	17	840	856	ACAGAAGGCTGCAAAGCAAT	60.022	20	GTGCATGAAAAGGACATCCA	59.502	20	207	ACAGAAGGCTGCAAAGCAAT	60.022	20	TCTGCAGTGCATGAAAAGGA	60.539	20	213	ACAGAAGGCTGCAAAGCAAT	60.022	20	CTGCAGTGCATGAAAAGGAC	59.445	20	212
F01.PB8603	p1	(T)11	11	1167	1177	CGTGAAGAAGCATGAGACCA	59.984	20	AGTGCCAAAGTGTTCCTCCT	58.794	20	229	CAATCCCATGTGACGTGAAG	59.96	20	AGTGCCAAAGTGTTCCTCCT	58.794	20	242	ACAATCCCATGTGACGTGAA	59.812	20	AGTGCCAAAGTGTTCCTCCT	58.794	20	243
F01.PB8616	p1	(A)10	10	43	52	--
F01.PB8616	p3	(GAT)7	21	521	541	GCGGTAGAAGCTGATCGAGT	59.603	20	AAACCACATCCACTGAAGGC	59.973	20	259	ATCGAGTGACGCGGTAGAAG	60.419	20	AAACCACATCCACTGAAGGC	59.973	20	269	GTGACGCGGTAGAAGCTGAT	60.428	20	AAACCACATCCACTGAAGGC	59.973	20	264
F01.PB8621	p3	(TTC)5	15	48	62	CCTCTTCAAAACTCAAACATTTTTAC	58.811	26	GGTTCCTTAGCCACCACAGA	60.111	20	216	CCTCTTCAAAACTCAAACATTTTTAC	58.811	26	GAGGTTCCTTAGCCACCACA	60.111	20	218	TCCTCTTCAAAACTCAAACATTTTTAC	60.284	27	GGTTCCTTAGCCACCACAGA	60.111	20	217
F01.PB8628	p1	(T)13	13	39	51	AAATCTCTCTCTGTCTCTCTCTTGTC	58.092	26	ACTCATGAATTCCAGCACCC	59.934	20	247	AAATCTCTCTCTGTCTCTCTCTTGTC	58.092	26	CTCATGAATTCCAGCACCCT	60.073	20	246	AAATCTCTCTCTGTCTCTCTCTTGTC	58.092	26	ATTCCAGCACCCTGATCTTG	60.073	20	239
F01.PB8628	p1	(T)11	11	1144	1154	TCCTTGAAGAAGGTGCATGG	61.176	20	AGGCATCAAGCCTTTGGATA	59.668	20	265	TTCATTCCTTGAAGAAGGTGC	59.302	21	AGGCATCAAGCCTTTGGATA	59.668	20	270	CCTTGAAGAAGGTGCATGG	59.226	19	AGGCATCAAGCCTTTGGATA	59.668	20	264
F01.PB8631	p2	(GT)6	12	1152	1163	--
F01.PB8633	p3	(CAT)6	18	49	66	TCCATAGCAATGACTTCCCC	59.894	20	GGTATGGAGAGCGTTGAGGA	60.218	20	194	TCCATAGCAATGACTTCCCC	59.894	20	TTTCTTGGGATTCGTATGGG	59.756	20	129	TCCATAGCAATGACTTCCCC	59.894	20	GCGAGAGTGAGGTGGTTGAT	60.269	20	148
F01.PB8637	p1	(T)13	13	1	13	--
F01.PB8637	p3	(AAC)5	15	489	503	AAACCGGATCTGGGTTTTTC	60.166	20	GCCACTTCCATAACATGGCT	59.962	20	248	AAACCGGATCTGGGTTTTTC	60.166	20	GTTCCTGATGCCACTTCCAT	59.934	20	257	TTCCATGAACGAAAGTGCAG	59.84	20	TTTGGCTTGTTTTTCGAACC	60.089	20	168
F01.PB8638	p1	(A)18	18	946	963	TTTGTTTGAGCCTGAACGTG	59.881	20	GGACAACAATCCCCACAGAC	60.223	20	235	GATGGCTTCTTGCATGACCT	60.226	20	GGACAACAATCCCCACAGAC	60.223	20	255	TGAGCCTGAACGTGAAGAGA	59.701	20	GGACAACAATCCCCACAGAC	60.223	20	229
F01.PB8644	p2	(TA)9	18	1052	1069	AGATGGGCCTTTTGGCTATT	59.93	20	TGATTCTCTTTCCATCTCTCAATG	59.725	24	101	ATTTAGATGGGCCTTTTGGC	60.28	20	TGATTCTCTTTCCATCTCTCAATG	59.725	24	105	TTAGATGGGCCTTTTGGCTA	59.677	20	TGATTCTCTTTCCATCTCTCAATG	59.725	24	103
F01.PB8646	p1	(T)11	11	981	991	CCACAGGGGATTCTTTCTCA	60.042	20	AGCATGGAGTGGCCAAATAG	60.096	20	216	ACTGTTGTTGCTGTTGCTGC	60.104	20	AGCATGGAGTGGCCAAATAG	60.096	20	192	TTGTTGCTGTTGCTGCTTCT	59.788	20	AGCATGGAGTGGCCAAATAG	60.096	20	188
F01.PB8647	p1	(T)24	24	1	24	--
F01.PB8652	p1	(A)10	10	692	701	TGAGGCCAATAACCTTTTGC	60.074	20	GATGGCAATACCATTGACCC	60.021	20	252	TGAGGCCAATAACCTTTTGC	60.074	20	TTTCTTGCCAAAATGCCTTC	60.188	20	124	TGAGGCCAATAACCTTTTGC	60.074	20	ATGCCTTCTCAATGCTCACC	60.226	20	112
F01.PB8672	p3	(CAA)5	15	71	85	CCTCTTCATCTTCTTCAAATCTCA	59.024	24	TTTGTTGATGGAACATCGGA	59.9	20	228	TTTCTTCCTCTTCATCTTCTTCAAA	59.894	25	TTTGTTGATGGAACATCGGA	59.9	20	234	TTTTCTTCCTCTTCATCTTCTTCA	58.692	24	TTTGTTGATGGAACATCGGA	59.9	20	235
F01.PB8673	p1	(T)10	10	12	21	--
F01.PB8675	p2	(CA)8	16	75	90	GACTGCAATTGCTGCCTGTA	60.019	20	TGGAGTATCTGCTTTCGGCT	59.978	20	168	GACTGCAATTGCTGCCTGTA	60.019	20	TTCCTTGGGTAGTAATGCGG	59.953	20	205	GACTGCAATTGCTGCCTGTA	60.019	20	TGTGTTGTGCGTGAGTGAGA	60.07	20	119
F01.PB8679	p2	(CT)8	16	48	63	ACAAAGCTTGTACAATAACATTCATAC	57.165	27	TCGAGGTTAAACCGGCTATG	60.089	20	231	ACAAAGCTTGTACAATAACATTCATAC	57.165	27	CATCGAGGTTAAACCGGCTA	60.089	20	233	GCTTGTACAATAACATTCATACAATCT	57.115	27	TCGAGGTTAAACCGGCTATG	60.089	20	226
F01.PB8687	p3	(TAA)5	15	544	558	ATGTTTCTGCTTGGCCTTTG	60.249	20	TCCCTTGTTGTGAAGGTTCC	59.943	20	171	ACAAAGTCCCCGAAAACACA	60.388	20	TCCCTTGTTGTGAAGGTTCC	59.943	20	256	CAGATGTTTCTGCTTGGCCT	60.397	20	TCCCTTGTTGTGAAGGTTCC	59.943	20	174
F01.PB8697	p2	(CT)9	18	14	31	--
F01.PB8699	p1	(T)10	10	528	537	AGAAAGAGGGCATGCTGAAA	59.955	20	TGATCAAACTCAGACAGCGG	59.984	20	192	AAGAAAGAGGGCATGCTGAA	59.955	20	TGATCAAACTCAGACAGCGG	59.984	20	193	GGGCATGCTGAAAAATTGAT	59.907	20	TGATCAAACTCAGACAGCGG	59.984	20	185
F01.PB8707	p1	(A)22	22	1076	1097	--
F01.PB8708	p1	(A)21	21	1114	1134	--
F01.PB8709	p3	(ATA)5	15	476	490	TTGTACATCACCCATCCCAA	59.623	20	AGACGGTTCAGCTTCAAGGA	59.989	20	271	TTTGTACATCACCCATCCCA	59.623	20	AGACGGTTCAGCTTCAAGGA	59.989	20	272	TTGTACATCACCCATCCCAA	59.623	20	CGGTTCAGCTTCAAGGAAAG	59.986	20	268
F01.PB8714	p3	(TGA)5	15	703	717	AGGCTGCTAATCAACCCCTT	60.096	20	TCAAAACGGTTCAACCACAA	59.981	20	138	TTGAGGCTGCTAATCAACCC	60.214	20	TCAAAACGGTTCAACCACAA	59.981	20	141	TTGAGGCTGCTAATCAACCC	60.214	20	TATCGGGCACAAACAAAACA	59.969	20	101
F01.PB8718	p2	(TC)8	16	76	91	GCCGTGAACAAATCCTCATC	60.47	20	AGCGAGGGTAGGAACTTGGT	60.132	20	203	CCGTGAACAAATCCTCATCC	60.317	20	GAACTTGGTTTTGGCTGGAG	59.711	20	191	GCCGTGAACAAATCCTCATC	60.47	20	GAACTTGGTTTTGGCTGGAG	59.711	20	192
F01.PB8718	p1	(A)19	19	1075	1093	--
F01.PB8720	p1	(T)11	11	969	979	CTTGCCAACCCAAATACACC	60.227	20	TGTTGGGTGGGAAGTAGTCC	59.82	20	276	GCTTGCCAACCCAAATACAC	60.374	20	TGTTGGGTGGGAAGTAGTCC	59.82	20	277	GCCAACCCAAATACACCATT	59.551	20	CCTACTTTGTTGGGTGGGAA	59.824	20	280
F01.PB8728	p2	(TC)25	50	59	108	GAAAGAAAGCAACGCTACCC	58.976	20	AGGTGTCAAAGAGCTTCCGA	59.989	20	120	GAAAGAAAGCAACGCTACCC	58.976	20	AAGACCAAGCATCACAACCC	59.973	20	161	AGAAAGAAAGCAACGCTACCC	59.906	21	AGGTGTCAAAGAGCTTCCGA	59.989	20	121
F01.PB8729	p3	(TTA)5	15	721	735	GCTGCAACCAGTCATCAAAA	59.847	20	GCAGATGAAAATCCAACCGT	59.939	20	275	GCTGCAACCAGTCATCAAAA	59.847	20	AGCAGATGAAAATCCAACCG	60.074	20	276	GCTGCAACCAGTCATCAAAA	59.847	20	GTTCGCCGCAAAATCACTAT	60.103	20	222
F01.PB8732	p1	(T)18	18	1248	1265	CCATTCCTTCAAGCTCCATT	59.126	20	TCTTCCGCAAAGCTACTCAAA	60.138	21	191	CCATTCCTTCAAGCTCCATT	59.126	20	TCTTCCGCAAAGCTACTCAA	58.796	20	191	ACCATTCCTTCAAGCTCCATT	59.954	21	TCTTCCGCAAAGCTACTCAAA	60.138	21	192
F01.PB8734	p3	(CAA)5	15	635	649	GCTTCCAGGAGGACACAAGA	60.386	20	TGTCTTCACCATCGGTAGCA	60.263	20	191	GGAACAACCGGTACTGAGGA	59.966	20	ACCAGGAAGCTTCTCCTTGA	59.014	20	210	AGGAACAACCGGTACTGAGG	59.062	20	TGTCTTCACCATCGGTAGCA	60.263	20	245
F01.PB8734	c	(A)12cttgtatcaaaaaagtatggaatgtatttggtttgtcaaggagaagcatatcttttatttt(A)32	105	989	1093	TTTCATCAAGCCTTGTGTGG	59.691	20	TCACAGCTGCTATTAAATAACCAA	58.119	24	280	TCATCAAGCCTTGTGTGGTC	59.682	20	TCACAGCTGCTATTAAATAACCAA	58.119	24	278	TCATCAAGCCTTGTGTGGTC	59.682	20	CTCACAGCTGCTATTAAATAACCAA	58.99	25	279
F01.PB8735	p1	(A)10	10	33	42	--
F01.PB8736	p1	(T)10	10	808	817	TACAAGTGGCGTGCTGAAAG	60.05	20	CAGCCCCAAGATGGAAGTAA	60.066	20	118	GTTTACAAGTGGCGTGCTGA	59.911	20	CAGCCCCAAGATGGAAGTAA	60.066	20	121	CGCAAACTACGTCCAGATGA	59.864	20	CAGCCCCAAGATGGAAGTAA	60.066	20	166
F01.PB8739	p1	(T)28	28	1	28	--
F01.PB8743	p1	(A)23	23	957	979	--
F01.PB8747	p1	(T)11	11	891	901	TCCAAAGGAGGAGGAGGAAT	60.008	20	TGCTTAAACACTTGTAACCGAG	57.228	22	225	CCGATATTGAGGTGCCAGTT	59.955	20	TGCTTAAACACTTGTAACCGAG	57.228	22	172	TCCAAAGGAGGAGGAGGAAT	60.008	20	TGCTTAAACACTTGTAACCGAGT	58.078	23	225
F01.PB8748	p1	(A)11	11	12	22	--
F01.PB8767	p1	(A)35	35	1039	1073	ACAAGCATGTTGCATGGAGA	60.272	20	aaggctggtTCAATCCTCTG	59.284	20	280	CAAGCATGTTGCATGGAGAG	60.413	20	aaggctggtTCAATCCTCTG	59.284	20	279	GAGCTGATTCATTGCTGGTG	59.399	20	aaggctggtTCAATCCTCTG	59.284	20	222
F01.PB8768	p1	(A)22	22	973	994	GGCTAGGTCTGCTTATTTGCC	60.238	21	tgaaagccattggaaacttg	58.745	20	199	GGCTAGGTCTGCTTATTTGCC	60.238	21	tgaaagccattggaaacttga	60.602	21	199	GGCTAGGTCTGCTTATTTGCC	60.238	21	TGAGTGGTATCAAACGCAAGA	59.332	21	170
F01.PB8772	p2	(CT)21	42	57	98	CTATTTGCCAGTTGCCATCC	60.469	20	GACCCCATACTCAGCATCGT	59.957	20	192	TATTTGCCAGTTGCCATCCT	60.469	20	GACCCCATACTCAGCATCGT	59.957	20	191	TATTTGCCAGTTGCCATCCT	60.469	20	TGTGATGAGATGACCACGCT	60.279	20	132
F01.PB8785	p3	(TAA)5	15	1057	1071	--
F01.PB8786	p6	(CTTCAC)5	30	115	144	TGACGCCATTGACAAGAGTC	59.837	20	GTTGATTGAGAAGAAGCGGC	59.962	20	180	CCATAATGCCCTTCCCTTCT	60.278	20	AAAGTCAACCATCGACCCTG	59.966	20	249	CCATAATGCCCTTCCCTTCT	60.278	20	CAAAGTCAACCATCGACCCT	59.966	20	250
F01.PB8790	p3	(TTA)6	18	977	994	TGGATCAATTGAGCTTTGCT	58.45	20	TCATAAACATGACAACATAATTGAATG	59.171	27	232	TGGATCAATTGAGCTTTGCT	58.45	20	CATAAACATGACAACATAATTGAATG	57.57	26	231	ATGGATCAATTGAGCTTTGCT	58.803	21	TCATAAACATGACAACATAATTGAATG	59.171	27	233
F01.PB8797	p1	(A)10	10	6	15	--
F01.PB8816	p3	(GAA)5	15	191	205	TGGAACTGAAACTGTGGTGG	59.565	20	CCCTTCTCGATGAAGTGAGC	59.95	20	170	TGGAACTGAAACTGTGGTGG	59.565	20	CTGACGACGGACTTTGGTTT	60.149	20	207	TGGAACTGAAACTGTGGTGG	59.565	20	GGGGATTATAGCAGCAGCAC	59.696	20	248
F01.PB8819	p3	(CTC)7	21	220	240	AGCAGCACTCTGTCCCATTT	59.874	20	GGTGAAGGATGGGGAAGTTT	60.169	20	180	CAGCACTCTGTCCCATTTCA	59.831	20	GGTGAAGGATGGGGAAGTTT	60.169	20	178	AACCACACTCCCCAGAAATG	59.82	20	GGTGAAGGATGGGGAAGTTT	60.169	20	137
F01.PB8823	p1	(T)11	11	942	952	ATTCGAGTGCACTTGCTGTG	60.056	20	GCCTCATCTAAAGGGGAACA	59.126	20	280	TCGCTAGACGTGGAAAAAGG	60.378	20	GCCTCATCTAAAGGGGAACA	59.126	20	157	CGCTAGGGGTGTGAGAGAGA	60.545	20	GCCTCATCTAAAGGGGAACA	59.126	20	252
F01.PB8824	p3	(TAC)5	15	196	210	CCAACTCCACTTCTCTTCCG	59.837	20	TTGTTGAGGACACTCCAACG	59.72	20	245	CGCAGTCTCCTTGCCATACT	60.419	20	TTGTTGAGGACACTCCAACG	59.72	20	265	CCTTGCCATACTCCAACTCC	59.55	20	TTGTTGAGGACACTCCAACG	59.72	20	257
F01.PB8825	p1	(A)11	11	1207	1217	GGGGTGAAGGACCTGAAAAT	60.169	20	caaAAACACTATTTCATCCACTCAA	59.482	25	217	TACTTTTCCCACTCATGGGG	59.784	20	caaAAACACTATTTCATCCACTCAA	59.482	25	233	GGGGTGAAGGACCTGAAAAT	60.169	20	caaAAACACTATTTCATCCACTCA	58.237	24	217
F01.PB8831	p1	(T)10	10	248	257	CGTCCTGTTGTCCCTGGTAT	59.844	20	GATCAGCAACGCGTTTCACT	61.388	20	275	CGTCCTGTTGTCCCTGGTAT	59.844	20	CGCGCTTTGGACAGATAAG	59.576	19	254	CGTCCTGTTGTCCCTGGTAT	59.844	20	TCGCGCTTTGGACAGATAAG	61.426	20	255
F01.PB8846	p1	(A)12	12	40	51	TCACGCAGAGTACATGGGAA	60.263	20	GCAGCACCAATGAGAACAGA	59.992	20	251	TCACGCAGAGTACATGGGAA	60.263	20	TGTTTCTGTGCCTTGCAAAC	59.888	20	188	TCACGCAGAGTACATGGGAA	60.263	20	GGTGCTAACAACTTGGCGTT	60.176	20	153
F01.PB8849	p1	(T)12	12	805	816	TGCCTTGCAAGCAACTAATG	60.014	20	ATTGAACCGCGAAATATGCT	59.574	20	246	TCAGGGAAATGGGAACTCTG	60.042	20	ATTGAACCGCGAAATATGCT	59.574	20	150	TGCCTTGCAAGCAACTAATG	60.014	20	ATAGGAACATTGAACCGCGA	60.469	20	254
F01.PB8852	p1	(T)10	10	839	848	TATTGGAACTGGTATGGGGC	59.645	20	TAACCGGCAGAATTAGGTGG	59.953	20	245	GATGATAGCCATGGTGGGAT	59.592	20	TAACCGGCAGAATTAGGTGG	59.953	20	202	CGGATCTGGAGGAATGAATG	60.417	20	TAACCGGCAGAATTAGGTGG	59.953	20	221
F01.PB8855	p1	(A)10	10	981	990	--
F01.PB8857	p1	(T)11	11	1165	1175	GGTCTGGAAATCGTGCGTAT	59.962	20	AATTCAGATGTTCAGCCTGC	57.892	20	170	GAGCGCGATTCAGTGTAGTG	59.621	20	AATTCAGATGTTCAGCCTGC	57.892	20	278	GGTCTGGAAATCGTGCGTAT	59.962	20	TTCAGATGTTCAGCCTGCTA	57.15	20	168
F01.PB8877	p6	(TAAGAT)5	30	665	694	TCGCGACAGAATGTAAACCA	60.257	20	GTGCAAGCAAGGATCACAAA	59.847	20	242	TCGCGACAGAATGTAAACCA	60.257	20	TGCAAGCAAGGATCACAAAC	59.847	20	241	CGCCACGGTAGTTAGCAGAT	60.292	20	GTGCAAGCAAGGATCACAAA	59.847	20	276
F01.PB8878	p1	(A)33	33	1295	1327	--
F01.PB8880	p1	(T)12	12	1	12	--
F01.PB8887	c	(TCT)14gtttcatcctctccagctccagcaccagcac(CTT)6cc(TCT)5	108	975	1082	TACCCCATTGTTACCCCAAA	59.91	20	GCCATAAGAGAAGCAAGAGCA	59.744	21	258	TACCCCATTGTTACCCCAAA	59.91	20	TCACTGTCATCGTCATAGCCA	60.279	21	275	ACCTACCCCATTGTTACCCC	59.805	20	GCCATAAGAGAAGCAAGAGCA	59.744	21	261
F01.PB8897	p3	(AAG)5	15	213	227	ATTCCGATGGAGAACGACAC	59.934	20	GGTTGTTGTTGTTCCGCTTT	60.015	20	212	ATTCCGATGGAGAACGACAC	59.934	20	TGTTGTTGTTCCGCTTTGTC	59.74	20	209	ATTCCGATGGAGAACGACAC	59.934	20	GTCCTGGAAGGTTGTTGAGC	59.703	20	251
F01.PB8899	p1	(T)14	14	1357	1370	--
F01.PB8903	p2	(AG)6	12	47	58	GTCTTTGGTTGCGGCTAAAC	59.752	20	CGTTGCGTTTTCTCCTTCTC	59.993	20	246	GTCTTTGGTTGCGGCTAAAC	59.752	20	TCGTTGCGTTTTCTCCTTCT	59.993	20	247	GTCTTTGGTTGCGGCTAAAC	59.752	20	CTCGTTGCGTTTTCTCCTTC	59.993	20	248
F01.PB8905	p1	(A)11	11	1055	1065	TACAGTGCTTGCCCTGTTTG	59.904	20	AAGCACTTTTACTCATGTGGTCA	58.827	23	232	TACAGTGCTTGCCCTGTTTG	59.904	20	GCACTTTTACTCATGTGGTCATGT	60.343	24	230	TGTTTGCCTTACGCTCAAGA	59.609	20	AAGCACTTTTACTCATGTGGTCA	58.827	23	218
F01.PB8906	p1	(T)13	13	616	628	GCTTGATCGGAACAGGGATA	60.036	20	CATAATCGGGTGCGAGAAAT	59.923	20	225	TGGTGTTTCCTCGATTGTGA	60.088	20	CATAATCGGGTGCGAGAAAT	59.923	20	177	TGGTGTTTCCTCGATTGTGA	60.088	20	CCGGCAACCCTAATCTATCA	59.916	20	195
F01.PB8911	p1	(A)10	10	10	19	--
F01.PB8917	p1	(T)11	11	866	876	AGCATTGTCAAAACCCCTTG	59.971	20	GAACCAAGTGTGCAATCCCT	59.973	20	243	AGCATTGTCAAAACCCCTTG	59.971	20	AGAACCAAGTGTGCAATCCC	59.973	20	244	AACCCCTTGCATCAACAAAC	59.836	20	GAACCAAGTGTGCAATCCCT	59.973	20	232
F01.PB8918	p3	(CTT)5	15	23	37	--
F01.PB8919	p1	(A)10	10	1252	1261	TACCTGCAGCTGGGAGCTAT	60	20	AACTTCGCGCATCATCAAGT	60.807	20	249	GCTGGGAGCTATTTTGACCA	60.214	20	AACTTCGCGCATCATCAAGT	60.807	20	241	TACCTGCAGCTGGGAGCTAT	60	20	AACTTCGCGCATCATCAAG	59.964	19	249
F01.PB8924	p1	(A)18	18	1099	1116	ACGAGAGTGGATCCAAACCA	60.51	20	CAATCGCAGGTTTCAATAAGC	59.734	21	259	TGGATCCAAACCAGAGAAGAA	59.656	21	CAATCGCAGGTTTCAATAAGC	59.734	21	252	CGAGAGTGGATCCAAACCA	59.615	19	CAATCGCAGGTTTCAATAAGC	59.734	21	258
F01.PB8928	p1	(A)10	10	1259	1268	--
F01.PB8934	p1	(A)10	10	1136	1145	GGTAAAGAACTGCGAGACGC	60.022	20	TCTTCCAAAACACACGTTGAA	59.205	21	180	GCTTCGGATATCCACTTCCA	60.036	20	TCTTCCAAAACACACGTTGAA	59.205	21	201	TGCTTCGGATATCCACTTCC	60.036	20	TCTTCCAAAACACACGTTGAA	59.205	21	202
F01.PB8953	p1	(A)10	10	903	912	GCAGCTGTAGCAGCACTTTG	59.958	20	TGCAGAAGATGCAGAAACCA	60.539	20	173	TGCAGCTGTAGCAGCACTTT	59.958	20	TGCAGAAGATGCAGAAACCA	60.539	20	174	TTGCAGCTGTAGCAGCACTT	59.958	20	TGCAGAAGATGCAGAAACCA	60.539	20	175
F01.PB8955	p3	(TCA)9	27	58	84	AAACTAAACCGAACGAACCA	57.278	20	CTGCTTTTACCTTTGCCTGC	60.018	20	236	AAACTAAACCGAACGAACCA	57.278	20	ATATTTGACCGGCGACTGAC	59.962	20	255	AAACTAAACCGAACGAACCA	57.278	20	GGCGACTGACTGCTTTTACC	59.882	20	245
F01.PB8957	p3	(GGA)5	15	511	525	GGAAAGGAATGATGGGGAAT	59.959	20	ATCTTCAAACCCACCAGTGC	59.973	20	224	TTGACAATGGTGGAAGTGGA	59.935	20	ACCATGATCCTCTGGAGTCG	60.072	20	256	ATAATGATGAGGATTCGCCG	59.885	20	ATCTTCAAACCCACCAGTGC	59.973	20	206
F01.PB8960	p3	(TGA)12	36	302	337	GGTTCTTCTTCTGCTGCTGG	60.134	20	ACCCGGAAATAAGACAAGCC	60.32	20	263	TATAATGCTGAAGCTCGCCC	60.331	20	ACGCTTCCAGCCTACAACAT	59.763	20	234	TATAATGCTGAAGCTCGCCC	60.331	20	CGCTTCCAGCCTACAACATT	60.27	20	233
F01.PB8962	p3	(ATA)5	15	317	331	CTGCTTAACACCGTTCGTGA	59.904	20	TCCTGGTTTGCCTCAATTTC	60.051	20	221	TAACACCGTTCGTGAACTCG	59.758	20	TCCTGGTTTGCCTCAATTTC	60.051	20	216	CTGCTTAACACCGTTCGTGA	59.904	20	ATAGAAGCATCATCGTCGCC	60.207	20	185
F01.PB8965	p2	(AT)10	20	963	982	--
F01.PB8968	p1	(T)10	10	1037	1046	AGTTGGAAAGGGTCATGGTG	59.82	20	TCCAACTTCCAAGTAAACACACA	59.566	23	213	AGTTGGAAAGGGTCATGGTG	59.82	20	CCAACTTCCAAGTAAACACACAA	59.094	23	212	AGTTGGAAAGGGTCATGGTG	59.82	20	CCAACTTCCAAGTAAACACACA	57.723	22	212
F01.PB8972	p3	(CCT)5	15	236	250	CGTAGATGCGGGATCTTCAT	60.059	20	GCAGTCGAACAACAGGGAAT	60.119	20	122	CGTAGATGCGGGATCTTCAT	60.059	20	TACCCCAAAACACAAAAGCC	59.839	20	248	CACATCGTCTTGTTGGCATC	60.12	20	GCAGTCGAACAACAGGGAAT	60.119	20	263
F01.PB8974	p2	(AG)8	16	40	55	CCAACCACATACACTCTCTCTCA	59.267	23	ATCTTCTGACGCTCTCCCAA	59.95	20	220	CCAACCACATACACTCTCTCTCA	59.267	23	AATCTTCTGACGCTCTCCCA	59.95	20	221	CCAACCACATACACTCTCTCTCA	59.267	23	GATGAAGCAGGAGAACGGAG	59.95	20	163
F01.PB8978	p1	(A)27	27	1023	1049	GAGGGAACCCCAGAAATTGT	60.169	20	TTTTCGCTCAAGAGAATCAGC	59.722	21	264	GTTGAGGGAACCCCAGAAAT	60.169	20	TTTTCGCTCAAGAGAATCAGC	59.722	21	267	AGGGAACCCCAGAAATTGTT	59.668	20	TTTTCGCTCAAGAGAATCAGC	59.722	21	263
F01.PB8982	p1	(T)10	10	1181	1190	TGTCGATGATCAAGTTGGGA	60.048	20	TGCAACACAATTCAAACTCTCA	59.366	22	267	AAGTTGGGAAATCTCCGTCC	60.306	20	TGCAACACAATTCAAACTCTCA	59.366	22	256	CAAGTTGGGAAATCTCCGTC	59.526	20	TGCAACACAATTCAAACTCTCA	59.366	22	257
F01.PB8985	p1	(A)17	17	1106	1122	--
F01.PB8987	p3	(TTC)5	15	115	129	TCAAACACCGTTCTACGCAA	60.293	20	AAACGACCAAGAACACCAGG	60.005	20	181	TTCAAACACCGTTCTACGCA	60.293	20	AAACGACCAAGAACACCAGG	60.005	20	182	TCAAACACCGTTCTACGCAA	60.293	20	ACGACCAAGAACACCAGGAC	60.009	20	179
F01.PB8993	p1	(T)20	20	756	775	ACAGCCTAACTGGGCTTTGA	59.875	20	TAAGTTCCTTGGTTGGCACC	59.971	20	230	GGCTTTGAAGCAACTTGTCC	59.859	20	TAAGTTCCTTGGTTGGCACC	59.971	20	218	GGGCTTTGAAGCAACTTGTC	59.859	20	TAAGTTCCTTGGTTGGCACC	59.971	20	219
F01.PB9002	p1	(A)86	86	1136	1221	--
F01.PB9007	p3	(ATG)5	15	674	688	TACCAAGCACAACCAAAACG	59.627	20	TCATCACAGCAAAGTGAGGC	59.992	20	217	TGTCAAGTTCCAACGGAATG	59.541	20	TCATCACAGCAAAGTGAGGC	59.992	20	119	CAAGTTCCAACGGAATGTGA	59.541	20	TCATCACAGCAAAGTGAGGC	59.992	20	116
F01.PB9007	p1	(T)14	14	1126	1139	GCACTTAAGGCTGTGATGGAG	59.89	21	AAACACCATGTTACAACACACCA	60.103	23	274	AGGCTGTGATGGAGAAGAGTG	59.465	21	CCATGTTACAACACACCATGAA	59.22	22	262	GCACTTAAGGCTGTGATGGAG	59.89	21	AACACCATGTTACAACACACCA	58.728	22	273
F01.PB9013	p1	(A)10	10	1124	1133	TTGCATTTCTGTGAGCAAGG	59.988	20	AGGTTCTCCCTCTTGTGCCT	60.252	20	194	TTGCATTTCTGTGAGCAAGG	59.988	20	GGGATGAAGGTTCTCCCTCT	59.492	20	201	ATTTCTGTGAGCAAGGGCAT	59.7	20	AGGTTCTCCCTCTTGTGCCT	60.252	20	190
F01.PB9023	p3	(ATG)6	18	1058	1075	--
F01.PB9026	p3	(TCA)5	15	97	111	TCCGTTTCGCCTCTGATTAC	60.214	20	GGTGGAAACGAATCTGGAAA	59.91	20	104	TCCGTTTCGCCTCTGATTAC	60.214	20	TGTGTTTAGCCATCCGCATA	60.096	20	222	TCCGTTTCGCCTCTGATTAC	60.214	20	CTGCTAACAGGAAGAACGGG	59.869	20	171
F01.PB9032	p1	(T)12	12	1126	1137	CGGAAAAGTGGGAGTGAAGA	60.224	20	CAGGACATCTCAATCTGGCA	59.787	20	247	AAGGAGTGAAGAGGGAACGC	60.766	20	CAGGACATCTCAATCTGGCA	59.787	20	279	GAGAAGCCAAGCGGAAAAGT	60.875	20	CAGGACATCTCAATCTGGCA	59.787	20	258
F01.PB9033	p1	(T)10	10	124	133	AAATGGCATCTCCACTTTGG	59.933	20	TTCAAGGTTCCTTTCCAAGC	59.288	20	203	AAATGGCATCTCCACTTTGG	59.933	20	AAATGCTCCCATTTTCTTGC	59.162	20	149	AAATGGCATCTCCACTTTGG	59.933	20	CAAGGTTCCTTTCCAAGCTC	58.909	20	201
F01.PB9034	p3	(CTG)5	15	164	178	TGAATGGAAGGAACTGGAGG	60.042	20	TTTCAGGATCAACCAAAGGC	60.051	20	274	TGAATGGAAGGAACTGGAGG	60.042	20	GCGGCGTAGATTTATCCAAA	60.061	20	118	TGAATGGAAGGAACTGGAGG	60.042	20	AAAGGCGAGAGAAACCCAAT	60.074	20	260
F01.PB9037	p2	(CT)6	12	35	46	GTTCCCTCTCTCTCGCTCAC	59.131	20	AATCAGAGATTTGCCTTCGC	59.415	20	137	AATGTTCCCTCTCTCTCGCTC	59.972	21	AATCAGAGATTTGCCTTCGC	59.415	20	140	CCCAAATGTTCCCTCTCTCTC	60.059	21	AATCAGAGATTTGCCTTCGC	59.415	20	144
F01.PB9037	p3	(GAT)9	27	281	307	TCATCGGAAACGATGAAGG	59.589	19	ATCCTCATTTCCTTTTCGCC	60.399	20	274	AGTCGCGAAGGCAAATCTCT	61.42	20	ATCCTCATTTCCTTTTCGCC	60.399	20	224	AGTCGCGAAGGCAAATCTCT	61.42	20	TCGCGCCTCTCATTCTTATC	60.457	20	241
F01.PB9037	p1	(T)20	20	450	469	CCGACACTCGTCGGTTTATT	59.993	20	GAAACAAAAACGGTCAACCC	59.312	20	191	TCTCTGGCTTGCGATTTCTT	60.096	20	TTCGTAAGGCCTATTCCAGG	59.178	20	247	TTCTCTGGCTTGCGATTTCT	60.096	20	TTCGTAAGGCCTATTCCAGG	59.178	20	248
F01.PB9039	p1	(C)15	15	86	100	CCTCCAACACCGGTTACAAG	60.401	20	GTAGGTGATGGTGGAGGTGG	60.238	20	242	CCTCCAACACCGGTTACAAG	60.401	20	TGGAGGTGGGGATTTGTACT	59.259	20	231	TACAACTCCCCTCCTCCTCC	60.447	20	CTCGTAAGTTGGTGACGGTG	59.209	20	121
F01.PB9042	p2	(AG)6	12	105	116	TCCACCACCCAACTTTGTCT	60.399	20	CACACAATCACCTTCAACCG	60.001	20	274	CTCCACCACCCAACTTTGTC	60.399	20	CACACAATCACCTTCAACCG	60.001	20	275	TCTCCACCACCCAACTTTGT	60.399	20	CACACAATCACCTTCAACCG	60.001	20	276
F01.PB9042	p1	(T)13	13	1132	1144	GATTTCCGGGTTATGCATTG	60.153	20	TGCCCACATAAATCCAAACA	59.786	20	234	ATGCTGTTACGAGGCGAAAA	60.772	20	TGCCCACATAAATCCAAACA	59.786	20	206	GCTGCCATTGGTGTCACTAC	59.169	20	TGCCCACATAAATCCAAACA	59.786	20	175
F01.PB9045	p3	(CAA)6	18	829	846	GATCTGGGTTCCTCAAGCAC	59.661	20	TCTTTTGGATGCAGAGGCTT	59.955	20	256	GATCTGGGTTCCTCAAGCAC	59.661	20	CTTGGAATTGGAAGCAGGAC	59.67	20	187	GATCTGGGTTCCTCAAGCAC	59.661	20	TTGGAATTGGAAGCAGGACT	59.67	20	186
F01.PB9052	p1	(A)13	13	29	41	CAAAACCAAAACCTCACTTCC	58.589	21	CCATTGTGTGCAAGGTAACG	60.027	20	280	CAAAACCAAAACCTCACTTCC	58.589	21	TGCAAGGTAACGCATGAGAC	59.871	20	272	CAAAACCAAAACCTCACTTCC	58.589	21	GTGCAAGGTAACGCATGAGA	59.871	20	273
F01.PB9054	p1	(T)11	11	1069	1079	TTGTGGTTGGAGGTTTGTTG	59.435	20	CCAACAAACATATTTTCGAATTACA	59.266	25	255	ATGTGCTGCCATAAGCCTGT	60.688	20	CCAACAAACATATTTTCGAATTACA	59.266	25	116	TCTCTTGTGGTTGGAGGTTTG	60.133	21	CCAACAAACATATTTTCGAATTACA	59.266	25	259
F01.PB9062	p3	(TTC)5	15	20	34	--
F01.PB9067	p3	(TAT)5	15	1029	1043	TCATTTGGCTGATCCTGTCA	60.201	20	CAAGGCTTCATCATGAGACAA	58.862	21	179	TTGGCTGATCCTGTCAACAA	60.24	20	CAAGGCTTCATCATGAGACAA	58.862	21	175	TGGCTGATCCTGTCAACAAC	59.682	20	CAAGGCTTCATCATGAGACAA	58.862	21	174
F01.PB9077	p2	(TC)7	14	132	145	AATTGCGAACTCGTGCTTCT	60.022	20	TCCACCATCTCTCTGTGTCG	59.82	20	172	GCTTTGAGAGATTTGACCCG	59.813	20	GACCGACAAGCATGACAGAA	59.837	20	257	GCTTTGAGAGATTTGACCCG	59.813	20	TCCACCATCTCTCTGTGTCG	59.82	20	143
F01.PB9083	p3	(TCT)7	21	185	205	CACTCTCCCGTTTGCTCTCT	59.598	20	TCAGCAACCTGAGCAATCAC	59.992	20	277	CTCACTCTCCCGTTTGCTCT	59.598	20	TCAGCAACCTGAGCAATCAC	59.992	20	279	TCACTCTCCCGTTTGCTCTC	60.533	20	TCAGCAACCTGAGCAATCAC	59.992	20	278
F01.PB9083	p1	(T)10	10	1786	1795	CTGCAATTCCTTTTGGTGGT	59.971	20	TGTGCATTCAATCTCAAGATCA	59.276	22	242	TGAGTGGGAATGGTAGGGAG	59.92	20	TGTGCATTCAATCTCAAGATCA	59.276	22	215	TGCAGGTAAAAGCTGTGGTG	59.904	20	TGTGCATTCAATCTCAAGATCA	59.276	22	167
F01.PB9085	p1	(T)11	11	1781	1791	TGGCGGCGATAAGTAGATTC	60.196	20	CACCACAAATGTTTTCACTGC	59.087	21	276	TGGCGGCGATAAGTAGATTC	60.196	20	CACCACAAATGTTTTCACTGCT	60.074	22	276	GAGTCAGATTCGACATTGCG	59.399	20	CACCACAAATGTTTTCACTGC	59.087	21	201
F01.PB9087	p1	(A)11	11	1465	1475	CTGGGAGAGATGGAAATGGA	60.003	20	TAGTGTCAACCAACCACCCA	59.848	20	251	TCCTGGGAGAGATGGAAATG	60.003	20	TAGTGTCAACCAACCACCCA	59.848	20	253	CTGGGAGAGATGGAAATGGA	60.003	20	CCACCCAAACACTCCCTAAA	59.824	20	238
F01.PB9087	p1	(T)12	12	1765	1776	TGGGTGGTTGGTTGACACTA	59.848	20	TTTCTTCTCTAGCATCCCCA	57.488	20	255	TTTAGGGAGTGTTTGGGTGG	59.824	20	TTTCTTCTCTAGCATCCCCA	57.488	20	268	GAGTGTTTGGGTGGTTGGTT	59.721	20	TTTCTTCTCTAGCATCCCCA	57.488	20	262
F01.PB9097	p1	(T)10	10	1971	1980	--
F01.PB9101	p1	(T)10	10	1869	1878	GAAAAGCATTTGGTGGAGGA	60.051	20	AAAACATTGCTCTATCTGAACAAGA	58.584	25	138	AGCATTTGGTGGAGGAGATG	60.073	20	AAAACATTGCTCTATCTGAACAAGA	58.584	25	134	TGAGCTCAGCAAAAACAGGA	59.716	20	AAAACATTGCTCTATCTGAACAAGA	58.584	25	156
F01.PB9107	p1	(A)10	10	1774	1783	TTAATCGAGAGAGAGCGGGA	60.051	20	TGGTACAAAATGAGCGCAAA	60.251	20	245	AGCACACTCTTGCTCCCTGT	60.057	20	TGGTACAAAATGAGCGCAAA	60.251	20	128	TTAATCGAGAGAGAGCGGGA	60.051	20	GTGGTACAAAATGAGCGCAA	59.735	20	246
F01.PB9109	p1	(T)10	10	821	830	GGGCTTGTCTATGGCAATGT	59.962	20	GCGACCAACATAAAGTGCCT	60.14	20	249	GGGCTTGTCTATGGCAATGT	59.962	20	TTGCGACCAACATAAAGTGC	59.735	20	251	GCAATGTGTTCATGCGTTCT	59.728	20	GCGACCAACATAAAGTGCCT	60.14	20	236
F01.PB9122	p2	(TG)6	12	314	325	TGGGGTTTGGTTAATTCTGC	59.801	20	TAGCTATTGCAGCAGGGTCC	60.374	20	257	TCTTCATGTGGGGTTTGGTT	60.21	20	TAGCTATTGCAGCAGGGTCC	60.374	20	265	TTCTTCATGTGGGGTTTGGT	60.21	20	TAGCTATTGCAGCAGGGTCC	60.374	20	266
F01.PB9124	p1	(A)10	10	1747	1756	TAGCATCTGCATCCTTGTGC	59.979	20	ATGGTGTGGCGGTACATACA	59.722	20	261	TAGCATCTGCATCCTTGTGC	59.979	20	TGGTGTGGCGGTACATACAT	59.722	20	260	CATCCTTGTGCTCTGTTGGA	59.831	20	TGGTGTGGCGGTACATACAT	59.722	20	251
F01.PB9132	p2	(TC)6	12	58	69	CGTCATAGTCCACCTTTGCAT	60.008	21	CCAAATTAGGAAACCATGAATTG	59.611	23	226	CGTCATAGTCCACCTTTGCAT	60.008	21	ACCAAATTAGGAAACCATGAATTG	60.326	24	227	CCACCTTTGCATTTCTTCTTC	58.823	21	CCAAATTAGGAAACCATGAATTG	59.611	23	217
F01.PB9133	p1	(A)17	17	1866	1882	--
F01.PB9136	p1	(T)10	10	1041	1050	GCTAAAATCCGTGCCATCAT	59.929	20	TGGCATGCTATTAAATTGAAAATA	57.898	24	209	GCTAAAATCCGTGCCATCAT	59.929	20	TGGCATGCTATTAAATTGAAAATAAC	59.72	26	209	CCGTACTTATGGGTGTTGGC	60.249	20	TGGCATGCTATTAAATTGAAAATA	57.898	24	243
F01.PB9147	p1	(T)11	11	82	92	TATTCGCACTGCATTTCCCT	60.606	20	GGTGCTTGATCAGTTTCTGGA	60.248	21	274	CTATTCGCACTGCATTTCCC	60.606	20	GGTGCTTGATCAGTTTCTGGA	60.248	21	275	GCACTGCATTTCCCTCTTTT	59.316	20	GGTGCTTGATCAGTTTCTGGA	60.248	21	269
F01.PB9147	p4	(TTAT)5	20	1622	1641	GGTGTGGCGGGTTGATAATA	60.585	20	AGCTCCCAAGGGAATTAGGA	60.032	20	275	GGTGTGGCGGGTTGATAATA	60.585	20	GCTCCCAAGGGAATTAGGAA	60.391	20	274	GGTGTGGCGGGTTGATAATA	60.585	20	GACAGCTCACTTGCCCTTCT	59.604	20	250
F01.PB9153	p3	(TAT)5	15	1234	1248	--
F01.PB9154	p3	(CTT)5	15	166	180	CTTTTCACCGGAGCTTTCAC	59.853	20	AAATGGAAGAAACACGTGCC	59.978	20	119	CTTTTCACCGGAGCTTTCAC	59.853	20	CACCGGAAGTAGAACCGTGT	60.028	20	204	CTTTTCACCGGAGCTTTCAC	59.853	20	AGAAACACGTGCCGAAAAAC	60.154	20	112
F01.PB9165	p1	(T)11	11	954	964	TGGAAAAACTGGGGTTGAAG	59.942	20	CAATCAATTTTGAATGGAGGG	59.26	21	267	CTGGAAAAACTGGGGTTGAA	59.942	20	CAATCAATTTTGAATGGAGGG	59.26	21	268	ATTGCTGGAAAAACTGGGGT	60.723	20	CAATCAATTTTGAATGGAGGG	59.26	21	272
F01.PB9177	p2	(TC)6	12	84	95	caACACGTTCGCCATACTCA	60.72	20	TTTGCATTGTTGGTTTTGTTG	59.495	21	188	caACACGTTCGCCATACTCA	60.72	20	TTGTTTGCATTGTTGGTTTTG	59.495	21	191	caACACGTTCGCCATACTCA	60.72	20	TGAAAAATGGGTTTTGGAAGA	59.415	21	251
F01.PB9179	p1	(A)12	12	1043	1054	--
F01.PB9185	p3	(TTC)8	24	144	167	CCTTCTTGGGTTTCTCCTCC	60.045	20	TTGAGCAAAAAGCAAGGGTT	59.861	20	225	CCTTCTTGGGTTTCTCCTCC	60.045	20	TTTGAGCAAAAAGCAAGGGT	59.861	20	226	CCCTTCTTGGGTTTCTCCTC	60.045	20	TTGAGCAAAAAGCAAGGGTT	59.861	20	226
F01.PB9196	p2	(TC)8	16	122	137	TTCTTTCATCACCACCTCCC	59.903	20	CCTCCAACAACCTTCACCAT	59.82	20	204	TTCATCACCACCTCCCATTT	60.173	20	CCTCCAACAACCTTCACCAT	59.82	20	200	TTTCATCACCACCTCCCATT	60.173	20	CCTCCAACAACCTTCACCAT	59.82	20	201
F01.PB9196	p1	(T)10	10	1045	1054	TCCTAGTCATGGTGTGTGCC	59.551	20	AGTCGCATGGCAACATTACA	60.142	20	249	GTCATGGTGTGTGCCTGTGT	60.513	20	AGTCGCATGGCAACATTACA	60.142	20	244	AGTCATGGTGTGTGCCTGTG	60.661	20	AGTCGCATGGCAACATTACA	60.142	20	245
F01.PB9200	p2	(TC)10	20	74	93	TGTCACACACTCTCACACCAGA	60.407	22	TCGTCGTTGTTGACCATCAT	59.967	20	102	TCTGTCACACACTCTCACACCA	60.407	22	TCGTCGTTGTTGACCATCAT	59.967	20	104	CTGTCACACACTCTCACACCAG	59.404	22	TCGTCGTTGTTGACCATCAT	59.967	20	103
F01.PB9201	p1	(T)11	11	40	50	TTTTCCCAAAATTCAACGCT	59.564	20	GGTCTCCTTCTCATTTTGCG	59.813	20	178	TTTTCCCAAAATTCAACGCT	59.564	20	CGCTACATTCTCACCCAACA	59.716	20	248	TTTTCCCAAAATTCAACGCT	59.564	20	ACCCTCCAATTCCAGGTCTC	60.314	20	192
F01.PB9204	p1	(T)12	12	1236	1247	--
F01.PB9213	p3	(GCC)5	15	81	95	TTGCAAAGTTGGGGTTCTTC	60.088	20	CTGTCCCTGATTACCAACGG	60.366	20	100	TTGCAAAGTTGGGGTTCTTC	60.088	20	GGTCGAGAAATCAGAATGGG	59.483	20	129	TGGGGTTCTTCCATTCTGTT	59.381	20	TCGTCATCCTCCCAAGAATC	60.011	20	265
F01.PB9221	c	(GAT)5cgtttataggattagaggcaa(T)12	48	1598	1645	AGTGACATAAATGGGAGGCG	59.955	20	CAGTTACAAACAACACCAACACAA	59.902	24	230	TGGCAGTGACATAAATGGGA	59.924	20	CAGTTACAAACAACACCAACACAA	59.902	24	234	AGTGACATAAATGGGAGGCG	59.955	20	CAAACAACACCAACACAAATTACA	59.743	24	224
F01.PB9222	p1	(A)10	10	8	17	--
F01.PB9234	p1	(A)22	22	1909	1930	TCCGATATCAAGTGTGGTGG	59.369	20	gaaccgaGGTATCAACGCAG	60.657	20	180	TCCGATATCAAGTGTGGTGG	59.369	20	agaaccgaGGTATCAACGCA	60.657	20	181	CCGATATCAAGTGTGGTGGA	59.369	20	gaaccgaGGTATCAACGCAG	60.657	20	179
F01.PB9237	p3	(AGC)5	15	835	849	CACCCGTTTCTGAGGTTGTT	60.005	20	ATCACGGATGAAAGCTGAGG	60.218	20	263	CACCCGTTTCTGAGGTTGTT	60.005	20	GGTGTTCCGGTTTACATTCG	60.227	20	245	CACCCGTTTCTGAGGTTGTT	60.005	20	ATGAAAGCTGAGGTGTTCCG	60.255	20	256
F01.PB9239	p3	(AGA)7	21	21	41	--
F01.PB9244	p3	(TAT)5	15	1422	1436	TGGAGTTGCTGCTGCTAGTG	60.347	20	TCCATCTTCAAAAGAGTACAAAAGG	60.045	25	184	TGGAGTTGCTGCTGCTAGTG	60.347	20	AGCAAATATGTCCATCTTCAAAA	57.835	23	194	TGGAGTTGCTGCTGCTAGTG	60.347	20	GCAAATATGTCCATCTTCAAAAG	57.835	23	193
F01.PB9246	p1	(T)13	13	1160	1172	TTGTGGAGTCGAATGGAACA	60.088	20	GGAAAAATCAGCCACCAATG	60.309	20	249	CAAATTGGAAGGAAGTGGGA	59.903	20	GGAAAAATCAGCCACCAATG	60.309	20	219	TTGTGGAGTCGAATGGAACA	60.088	20	CAGAGGGAAAAATCAGCCAC	59.67	20	254
F01.PB9253	p3	(GAT)5	15	488	502	CTTGGGGTCTAAGGATGCTG	59.688	20	TGGTTGCATTTTCTTGATGG	59.518	20	200	TTGGGGTCTAAGGATGCTGT	59.55	20	TGGTTGCATTTTCTTGATGG	59.518	20	199	CTTGGGGTCTAAGGATGCTG	59.688	20	GGTTGCATTTTCTTGATGGAA	59.93	21	199
F01.PB9258	p3	(CCA)7	21	85	105	GGTTTAGAACCGTTGCTGGA	60.11	20	ATTTCGGTTTCGGAAGAGGT	59.94	20	240	GGTTTAGAACCGTTGCTGGA	60.11	20	CTTCATCCATTTCGGTTTCG	60.439	20	248	AACCGTTGCTGGAAATCTCA	60.636	20	ATTTCGGTTTCGGAAGAGGT	59.94	20	233
F01.PB9260	p1	(T)11	11	1057	1067	TGTGCTGCCATAAGCCTGTA	60.423	20	CATGGACCTTCAGACAAACCA	60.938	21	182	TGTGCTGCCATAAGCCTGTA	60.423	20	CATGGACCTTCAGACAAACC	57.971	20	182	TGTGCTGCCATAAGCCTGTA	60.423	20	ATGGACCTTCAGACAAACCA	57.971	20	181
F01.PB9270	p2	(AG)9	18	68	85	CAGCAGAAGGGTAAGAGAGCA	59.766	21	GAACGAAGAGCAGAGATGCC	60.104	20	186	CAGCAGAAGGGTAAGAGAGCA	59.766	21	GGAACGAAGAGCAGAGATGC	60.104	20	187	CAGCAGAAGGGTAAGAGAGCA	59.766	21	GGAGGTTAGGGTCAACACCA	59.82	20	113
F01.PB9274	c	(GA)7ggagagaga(AG)6	35	293	327	TCCTTTTCCTGGGCTCTTTT	60.18	20	TCCCTAATCGCATTCCTTTG	60.031	20	217	CCTTTTCCTGGGCTCTTTTC	60.18	20	TCCCTAATCGCATTCCTTTG	60.031	20	216	CCTTTTCCTGGGCTCTTTTC	60.18	20	CACCATTCCCAAACACAACA	60.255	20	167
F01.PB9275	p3	(CCA)5	15	810	824	ATGTTCCTCTTCCTCCGGTT	59.935	20	TTAGCACTTCCACCGATTCC	60.074	20	253	ATGTTCCTCTTCCTCCGGTT	59.935	20	GTGCTGGTGGTGGATAAGGT	59.851	20	162	GTTTTCCCACCACATGTTCC	60.073	20	GTGCTGGTGGTGGATAAGGT	59.851	20	214
F01.PB9278	p1	(A)13	13	62	74	TTCCAAAACTCTCAATTCTCAGC	59.885	23	CAGCTCGGTCTCTTCGAAAT	59.574	20	156	TCCAAAACTCTCAATTCTCAGC	58.579	22	CAGCTCGGTCTCTTCGAAAT	59.574	20	155	TTCCAAAACTCTCAATTCTCAGC	59.885	23	CAGCGTCTGCTACGCTAGTC	59.003	20	112
F01.PB9278	p3	(AAT)5	15	1197	1211	--
F01.PB9279	p1	(T)14	14	1117	1130	ATGGGACGGTACAAATGGAA	60.051	20	CCATCAAGGAAATACATTTTCATACC	60.949	26	273	ATGGGACGGTACAAATGGAA	60.051	20	CATCAAGGAAATACATTTTCATACC	57.996	25	272	ATGGGACGGTACAAATGGAA	60.051	20	CCATCAAGGAAATACATTTTCATAC	57.996	25	273
F01.PB9289	p1	(T)15	15	1	15	--
F01.PB9292	p1	(A)12	12	45	56	TGTGTCTGTAAATCCAAATTGC	57.69	22	GAGGACGTCGTTGATTCGTT	60.119	20	242	TGTGTCTGTAAATCCAAATTGC	57.69	22	CGAGGATCGTTCGAGTTGTT	60.255	20	266	GTGTGTCTGTAAATCCAAATTGC	58.553	23	GAGGACGTCGTTGATTCGTT	60.119	20	243
F01.PB9299	p3	(GAT)5	15	400	414	GGTTGAGGATTGCGAGGTTA	60.074	20	TCACCAGCACCAGTAGCATC	59.862	20	189	AGTGAGGGAGATGATGACGG	60.072	20	ACGTACACCCTGACCTGCTC	60.182	20	150	GGTTGAGGATTGCGAGGTTA	60.074	20	ACGTACACCCTGACCTGCTC	60.182	20	235
F01.PB9299	p3	(GAT)6	18	583	600	CGGTGGAGATGATGATGATG	59.875	20	GCACCTAGAGGACGGACAAG	59.867	20	267	CGGTGGAGATGATGATGATG	59.875	20	AGCACCTAGAGGACGGACAA	59.867	20	268	GATGCTACTGGTGCTGGTGA	59.862	20	AGCACCTAGAGGACGGACAA	59.867	20	201
F01.PB9306	p3	(AGT)5	15	939	953	TCTGTGCTTGAGAGTGCCAT	59.577	20	CAAATTTGTCTGACGAAAAACG	59.663	22	189	CTGTGCTTGAGAGTGCCATC	59.577	20	CAAATTTGTCTGACGAAAAACG	59.663	22	188	TGCTTGAGAGTGCCATCAAA	60.539	20	CAAATTTGTCTGACGAAAAACG	59.663	22	185
F01.PB9317	p2	(TC)9	18	78	95	CGTCACAAGTTCTAATAGCCACA	59.344	23	CCTTGTTGTTCCGTTTCGTT	60.008	20	141	CACGTCACAAGTTCTAATAGCCA	59.344	23	CCTTGTTGTTCCGTTTCGTT	60.008	20	143	CGTCACAAGTTCTAATAGCCACAC	60.115	24	CCTTGTTGTTCCGTTTCGTT	60.008	20	141
F01.PB9331	p1	(A)30	30	1103	1132	TGAGGGTGTTGTTCGATTCA	60.088	20	GCACAGTGGTATCAACGCAG	60.333	20	212	TGAGGGTGTTGTTCGATTCA	60.088	20	AGCACAGTGGTATCAACGCA	60.333	20	213	TGAGGGTGTTGTTCGATTCA	60.088	20	CAGCACAGTGGTATCAACGC	60.333	20	214
F01.PB9341	p1	(A)28	28	1270	1297	AAGGGACCTTCCATTTTGCT	59.94	20	AGCAGTGGTATCAACGCAGA	59.47	20	215	AAGGGACCTTCCATTTTGCT	59.94	20	AAAGCAGTGGTATCAACGCA	59.347	20	217	CGGTCCAAATTTTCAGCATT	59.938	20	AAAGCAGTGGTATCAACGCA	59.347	20	193
F01.PB9343	p1	(A)16	16	1869	1884	--
F01.PB9348	p1	(T)10	10	1144	1153	--
F01.PB9350	p1	(T)10	10	1042	1051	--
F01.PB9352	p3	(GCT)5	15	160	174	TTCGATTCAACAAACCGATG	59.518	20	TCCCACCAATGTTGAAGACA	59.935	20	163	TTCGATTCAACAAACCGATG	59.518	20	ACGCAATGAGGGTGAGAATC	60.081	20	181	TTCGATTCAACAAACCGATG	59.518	20	AGAGGCACCCTGAAACATTG	60.111	20	279
F01.PB9362	p3	(TGA)5	15	837	851	GAAAAGGAAAGCAATGCAGG	59.823	20	TCTTCATCGTAGGCAGGCTT	59.978	20	158	GAAAAGGAAAGCAATGCAGG	59.823	20	TTCATCATCGTCCGTGAAAA	60.049	20	261	AAAGGAAAGCAATGCAGGTG	60.249	20	TCTTCATCGTAGGCAGGCTT	59.978	20	156
F01.PB9367	p1	(T)13	13	1192	1204	GTGGGCAAAAAGCAAAGAAG	59.861	20	GTTTCCGATTCTAGGAAATAAAAA	57.183	24	264	CCACCCCAATGAGCATAGTT	59.813	20	GTTTCCGATTCTAGGAAATAAAAA	57.183	24	161	AAACCACCCCAATGAGCATA	60.192	20	GTTTCCGATTCTAGGAAATAAAAA	57.183	24	164
F01.PB9370	p1	(A)10	10	992	1001	AAAAGAGGAACCAAGGTGGC	60.476	20	CAAACTCTTTTGCACCCACA	59.734	20	200	AGCAGTTGGAAGACCTCCTG	59.45	20	CAAACTCTTTTGCACCCACA	59.734	20	150	CAGCAGAGGCAAAAAGAGGA	60.647	20	CAAACTCTTTTGCACCCACA	59.734	20	211
F01.PB9373	p4	(TATT)5	20	1136	1155	TTCAAAGGGATTTGCAGGAC	60.051	20	CGTCGCAAAAGCAATTTGT	59.864	19	258	TTCAAAGGGATTTGCAGGAC	60.051	20	GTCGCAAAAGCAATTTGTGT	58.824	20	257	TCAAAGGGATTTGCAGGACT	59.67	20	CGTCGCAAAAGCAATTTGT	59.864	19	257
F01.PB9385	p3	(CAT)5	15	65	79	GGCCGTCCAAAGAATCATAA	59.901	20	GGTGAAGTTGTGAGCCCATT	59.973	20	253	GGCCGTCCAAAGAATCATAA	59.901	20	AGTTGTGAGCCCATTTTTGG	59.971	20	248	GGCCGTCCAAAGAATCATAA	59.901	20	TCGTTGGTGAAGTTGTGAGC	59.88	20	258
F01.PB9393	p1	(T)10	10	1104	1113	GCTGTTGCTGTGGCTTACAA	60.058	20	TGAATTCAAAAAGAACAATGAAGC	59.665	24	235	CTCACAGCTGTTGGTGTGCT	60.096	20	TGAATTCAAAAAGAACAATGAAGC	59.665	24	268	TCACAGCTGTTGGTGTGCTC	61.105	20	TGAATTCAAAAAGAACAATGAAGC	59.665	24	267
F01.PB9398	p3	(AAT)5	15	1181	1195	--
F01.PB9404	p3	(CAA)5	15	106	120	TCTTCTGTGCCTAATTTCCCA	59.693	21	GGTTTGATGGTTCGGAATTG	60.17	20	156	TCTTCTGTGCCTAATTTCCCA	59.693	21	TTGCGTGAAAATCGATTCAA	60.193	20	182	TCTTCTGTGCCTAATTTCCCA	59.693	21	TATTGGGTTTGATGGTTCGG	60.555	20	161
F01.PB9405	c	(CAA)6tttctc(CAA)5	39	233	271	ACCAAATCGAAGCGAAGCTA	59.982	20	TGAGATTGGGGAGTTTGAGG	60.042	20	235	ACCAAATCGAAGCGAAGCTA	59.982	20	GGGGAGTTTGAGGTTGTTGA	59.943	20	228	ACCAAATCGAAGCGAAGCTA	59.982	20	TTGGAATTGAGATTGGGGAG	59.864	20	242
F01.PB9408	p2	(CT)6	12	97	108	CTCCACCTTTTTCCTCCACA	60.081	20	CGACGTATTGGGGTTGTTTT	59.724	20	246	CTCCACCTTTTTCCTCCACA	60.081	20	GACGACGTATTGGGGTTGTT	59.717	20	248	CTCCACCTTTTTCCTCCACA	60.081	20	TTTTGTTTGTGCGGTTTTTG	59.62	20	106
F01.PB9418	p3	(ATG)7	21	58	78	TGCTTTGGCTGCAGTTTATG	60.014	20	TGGAAGATGATGGGATTGAAG	59.879	21	206	TGCTTTGGCTGCAGTTTATG	60.014	20	TTGGAAGATGATGGGATTGA	58.846	20	207	TGCTTTGGCTGCAGTTTATG	60.014	20	TGGAAGATGATGGGATTGAA	58.846	20	206
F01.PB9421	p1	(T)10	10	1721	1730	TTTGGCCTTTTGTCCTCATC	60.051	20	GGTGCTTTACAAGGCACACA	59.764	20	112	TTTGGCCTTTTGTCCTCATC	60.051	20	CCACAGCAACTCACACAAGG	60.348	20	242	TTTGGCCTTTTGTCCTCATC	60.051	20	AAGCAGACGCATTTTCCTTG	60.386	20	263
F01.PB9427	p1	(T)10	10	898	907	CAGGGTGAAGTGTGCAAAGA	59.873	20	CCAGATCCATTGCATCAAAA	59.474	20	204	GGGTGAAGTGTGCAAAGACA	59.726	20	CCAGATCCATTGCATCAAAA	59.474	20	202	GCAAAGACAACAATGCTTGC	59.474	20	CCAGATCCATTGCATCAAAA	59.474	20	191
F01.PB9448	p1	(A)10	10	343	352	CCCCAAAACCATTCATTCAC	60.029	20	TGGGTGTTGGGTTTGGTAAC	60.508	20	123	ACCCCAAAACCATTCATTCA	60.029	20	GTGGGTGTTGGGTTTGGTAA	60.508	20	125	ACCCCAAAACCATTCATTCA	60.029	20	TGGGTGTTGGGTTTGGTAAC	60.508	20	124
F01.PB9450	p1	(T)10	10	1099	1108	--
F01.PB9453	p2	(CA)6	12	11	22	--
F01.PB9457	p3	(CCT)7	21	111	131	ACCACGCTTCCACACTCTCT	59.907	20	CTTTTCTCTTTGGCGGTGAG	59.986	20	109	ACCACGCTTCCACACTCTCT	59.907	20	CTTGCTCTCTCTTCGCTCGT	60.035	20	140	AAAGCGGTTCTTATGCTCCA	59.845	20	CTTTTCTCTTTGGCGGTGAG	59.986	20	144
F01.PB9462	p1	(A)12	12	1437	1448	TCAGCACCAACTGGTTCATC	59.682	20	CATGCAATTCAAACATTGTGC	59.991	21	264	TCAGCACCAACTGGTTCATC	59.682	20	CACCATGCAATTCAAACATTG	59.841	21	267	TCAGCACCAACTGGTTCATC	59.682	20	CCATGCAATTCAAACATTGTG	59.841	21	265
F01.PB9464	p1	(A)27	27	1157	1183	GCGATAAATGTTGTCTGCCA	59.694	20	TGGTCTCCACTCCTCATTCA	59.18	20	266	GCGATAAATGTTGTCTGCCA	59.694	20	GTGGTCTCCACTCCTCATTCA	60.104	21	267	GCGATAAATGTTGTCTGCCA	59.694	20	TGGTCTCCACTCCTCATTCAA	60.64	21	266
F01.PB9468	p1	(A)31	31	1989	2019	CGCTTTGGTATGGAAGTTTTG	59.634	21	CTGCAGTGGTATAACGCAGA	57.536	20	173	TTCCCTATCAGAAATCCCACA	59.373	21	CTGCAGTGGTATAACGCAGA	57.536	20	234	CCCTATCAGAAATCCCACAGA	58.992	21	CTGCAGTGGTATAACGCAGA	57.536	20	232
F01.PB9470	p3	(ATT)5	15	1230	1244	GAAGCTGATGTTGACGGTGA	59.837	20	AAGCAAACAAACCACCCAAC	59.875	20	228	TGATGAAGAGGTCGACGAGA	59.499	20	AAGCAAACAAACCACCCAAC	59.875	20	256	TGAAGAGGTCGACGAGATGA	59.499	20	AAGCAAACAAACCACCCAAC	59.875	20	253
F01.PB9471	p1	(A)13	13	1250	1262	--
F01.PB9472	c	(T)27atgatatgtataataataaagtttgatatatatattttcaaagaattatataaacaatgaatatggta(T)18	113	440	552	TTCCTGTTGACCAAGTCCAA	59.109	20	CGCGAATCTTGGTTCTCTCT	59.574	20	257	TTCCTGTTGACCAAGTCCAA	59.109	20	ACGCGAATCTTGGTTCTCTC	59.434	20	258	GATTCCTGTTGACCAAGTCCA	59.958	21	CGCGAATCTTGGTTCTCTCT	59.574	20	259
F01.PB9472	p1	(T)41	41	733	773	TGTCAAAAACAGCCCCTTTC	60.088	20	GGGACATAGCTGGACTTGGA	60.073	20	202	GAACCAAGATTCGCGTTCAT	60.081	20	GAAACAGTGGTGCAGCGATA	59.871	20	184	TGTCAAAAACAGCCCCTTTC	60.088	20	GAAACAGTGGTGCAGCGATA	59.871	20	101
F01.PB9474	p1	(T)10	10	817	826	AATGTCCTTACCCTCTCCGC	60.464	20	ATACACATCACAGGCCAGCA	60.144	20	241	AATGTCCTTACCCTCTCCGC	60.464	20	GGGTCACCAAAGCAGAGAAC	59.703	20	211	GCGTCCTGTTGCCTTTTATT	59.229	20	AGGGTCACCAAAGCAGAGAA	59.844	20	194
F01.PB9477	p3	(TCT)6	18	110	127	TCCCATCACCCATCTCTCTC	60.008	20	CGGTAGTAACCGTGGGAGAA	59.986	20	265	TTTAACGTCCCATCACCCAT	60.051	20	AACCGTGGGAGAAGTTGTTG	60.005	20	265	TTTAACGTCCCATCACCCAT	60.051	20	CGGTAGTAACCGTGGGAGAA	59.986	20	272
F01.PB9485	p3	(AAC)5	15	514	528	TTCCTAACGGGTCTCAGTGG	60.103	20	ACTCCTGCACTGTCATTCCC	60.12	20	127	CCTAACGGGTCTCAGTGGAA	60.103	20	ACTCCTGCACTGTCATTCCC	60.12	20	125	TTCCTAACGGGTCTCAGTGG	60.103	20	GATCCCAACTCTTCCCCTTC	59.874	20	188
F01.PB9497	p3	(AAG)5	15	299	313	CCACGTTCTTCCAAAACCAT	59.83	20	CCTCAAAGTCTCTTCCACCG	59.837	20	279	TTTTCGTCAACTGTGAACGG	59.734	20	CATCAAGCACAGCATCCCTA	59.823	20	196	TTTTCGTCAACTGTGAACGG	59.734	20	CCCTAGCTACAAACTGCCCA	60.262	20	181
F01.PB9511	p2	(AT)6	12	1278	1289	--
F01.PB9516	p1	(T)10	10	950	959	GGGTTCTTCCACCATTTTGA	59.767	20	TTCTCTCCCCACATTTACGC	60.074	20	208	GGGTTCTTCCACCATTTTGA	59.767	20	TCTCTCCCCACATTTACGCT	59.694	20	207	AGGGTTCTTCCACCATTTTG	58.884	20	TTCTCTCCCCACATTTACGC	60.074	20	209
F01.PB9528	p1	(T)10	10	1631	1640	TAGTGACACCGTCGACCAAA	60.152	20	AAACATAACCAAATTATCACTCGGA	60.022	25	118	TAGTGACACCGTCGACCAAA	60.152	20	AACATAACCAAATTATCACTCGGA	58.863	24	117	CCGCTTAGTCAGATTGGTCC	59.694	20	AAACATAACCAAATTATCACTCGGA	60.022	25	200
F01.PB9534	p2	(GA)6	12	43	54	TCGTTGGCAAAACAAAGAGA	59.439	20	CAATCGAAAACGGAACCCTA	59.931	20	189	TCGTTGGCAAAACAAAGAGA	59.439	20	TTGGGATCGAAGAGGAGAGA	59.879	20	158	TCGTTGGCAAAACAAAGAGA	59.439	20	GAGAGAAAGCGAAACGGAGA	59.694	20	142
F01.PB9534	c	(T)10caatttcgtgaatacatgattattatttgagatatacgtttctgatcctgtagatcggcttgaagcttttgtttcctgaaattttca(T)10	107	273	379	TAGGGTTCCGTTTTCGATTG	59.931	20	CCAAAAATCCCCAATTTTCA	59.611	20	279	CCGTTTTCGATTGTTCTTCC	59.546	20	CCAAAAATCCCCAATTTTCA	59.611	20	272	TAGGGTTCCGTTTTCGATTG	59.931	20	AATCCCCAATTTTCACCTCA	59.22	20	274
F01.PB9534	c	(T)12gaattttcggtgctgggactttttttcatgttattcatctggtaaatggcatgtttttgtaatgttttctgtttttttttgatgaaatta(T)15	117	507	623	ATTGAGGTGAAAATTGGGGA	59.22	20	TTCTTCCAACAGTCACAACCTT	58.744	22	255	GATTGAGGTGAAAATTGGGG	59.22	20	TTCTTCCAACAGTCACAACCTT	58.744	22	256	TGAGGTGAAAATTGGGGATT	59.22	20	TTCTTCCAACAGTCACAACCTT	58.744	22	253
F01.PB9542	c	(A)15tatactg(A)11	33	707	739	CCTATCAGGGCGTTCCAGTA	60.088	20	CCCAAAAATCCAAAAGGGTT	60.027	20	257	TGCCCTTTTGTTCTGAAACC	60.088	20	AAAATGGGACCCAAAAATCC	59.867	20	189	CCTATCAGGGCGTTCCAGTA	60.088	20	AAAATGGGACCCAAAAATCC	59.867	20	266
F01.PB9542	p1	(A)14	14	1438	1451	GGTATGGACCTCGTGTTCTGA	59.981	21	CATAGGCTTGTGACAAAGAAGA	57.187	22	199	GGTATGGACCTCGTGTTCTGA	59.981	21	AGGCTTGTGACAAAGAAGATACA	58.074	23	196	GGTATGGACCTCGTGTTCTGA	59.981	21	ACATAGGCTTGTGACAAAGAAGA	58.074	23	200
F01.PB9543	p1	(A)24	24	1190	1213	CCGTCGCTTCATTTACTGAG	58.528	20	cacacaaaCAACGAACATGG	58.437	20	278	CCGTCGCTTCATTTACTGAG	58.528	20	acacacaaaCAACGAACATGG	59.375	21	279	GCCGTCGCTTCATTTACTG	59.435	19	cacacaaaCAACGAACATGG	58.437	20	279
F01.PB9546	p1	(T)10	10	988	997	ATGCCATTAGCCGTTGATTC	59.929	20	CGTGACAAAAGCATCCAAGA	59.84	20	239	GAGAACATGCCATTAGCCGT	60.103	20	CGTGACAAAAGCATCCAAGA	59.84	20	245	AGCCGTTGATTCTCTGCAAT	59.843	20	CGTGACAAAAGCATCCAAGA	59.84	20	231
F01.PB9554	p1	(A)10	10	936	945	--
F01.PB9555	p1	(A)11	11	24	34	--
F01.PB9584	p3	(GAA)5	15	94	108	TGGGAAGGGAAGACAAGAGA	59.773	20	CCTTAAGGGACATGGTTGGA	59.784	20	248	TGGGAAGGGAAGACAAGAGA	59.773	20	GGTGGGGAGAAGGAGGAGTA	60.447	20	197	AGAAGGTGGGAAGGGAAGAC	59.534	20	CCTTAAGGGACATGGTTGGA	59.784	20	254
F01.PB9592	p1	(T)21	21	321	341	CCTTCTAAGGAAGGGATGGG	59.89	20	TGTCGAAACCGATGATACGA	60.073	20	244	GAAGGGATGGGTTCCTTGTT	60.169	20	TGTCGAAACCGATGATACGA	60.073	20	235	AAGGGATGGGTTCCTTGTTT	59.668	20	TGTCGAAACCGATGATACGA	60.073	20	234
F01.PB9602	p2	(CT)7	14	20	33	--
F01.PB9602	p3	(CAC)5	15	375	389	TACCCTCCTCACTCACCACC	59.962	20	AGTGAGCAGGAACAGGAGGA	59.986	20	241	TACCCTCCTCACTCACCACC	59.962	20	GAGCATAAGCAGGAGGATGC	59.946	20	205	TACCCTCCTCACTCACCACC	59.962	20	GAGCATAAGCAGGAGGATGC	59.946	20	271
F01.PB9624	p1	(T)11	11	14	24	--
F01.PB9632	p1	(A)26	26	1257	1282	--
F01.PB9643	p2	(TC)7	14	243	256	TCCCCCTTTCCCTTTCTCTA	60.004	20	CAACGGTGGTTGTGAGTTTG	60.041	20	254	TCCCCCTTTCCCTTTCTCTA	60.004	20	GTTGTCAGCATCATCAACGG	60.12	20	268	TCCCCCTTTCCCTTTCTCTA	60.004	20	TTGTCAGCATCATCAACGGT	60.12	20	267
F01.PB9646	p3	(TGG)5	15	189	203	GAATCGCGTTTGAAAGAAGC	59.967	20	TGGTCATCATCAGGGTGAAA	59.893	20	259	GAATCGCGTTTGAAAGAAGC	59.967	20	CTGGTCATCATCAGGGTGAA	59.473	20	260	ATCGCGTTTGAAAGAAGCTG	60.523	20	TGGTCATCATCAGGGTGAAA	59.893	20	257
F01.PB9650	p1	(A)27	27	961	987	GCTTCTGCCAAGTCGAAAAC	60	20	TCACACAAAATATCAACGCAGA	59.23	22	262	GCTTCTGCCAAGTCGAAAAC	60	20	ttTCACACAAAATATCAACGCA	59.121	22	264	CGAAAACATTGTGAGCATGG	60.111	20	TCACACAAAATATCAACGCAGA	59.23	22	249
F01.PB9653	p3	(CAG)5	15	150	164	TGTTCCAGCAGCAGTAGTGG	60.049	20	TTTCTTCAACCCTGAATCGG	60.044	20	252	TCAGGTTGTTGTTCCAGCAG	59.873	20	TTTCTTCAACCCTGAATCGG	60.044	20	261	TGTTCCAGCAGCAGTAGTGG	60.049	20	GGAATTGGAGATGCCATTGT	59.756	20	234
F01.PB9659	p3	(ATG)8	24	369	392	TACCTCCGGAGTTTGGTGTT	59.449	20	GAAGAGGTCTTTCCCGATCC	60.015	20	237	ACCTCCGGAGTTTGGTGTTA	59.449	20	GAAGAGGTCTTTCCCGATCC	60.015	20	236	TACCTCCGGAGTTTGGTGTT	59.449	20	TTTTGCGGGATTCTACCTTG	60.067	20	205
F01.PB9664	p2	(AT)6	12	796	807	TGCACCTCTCTCAGATTTGG	58.957	20	TCCAAGAACTTTCCTGTGTAATAA	57.119	24	261	CCTTCATCAGTTGCACCTCTC	59.859	21	TCCAAGAACTTTCCTGTGTAATAA	57.119	24	272	TCCTTCATCAGTTGCACCTCT	59.859	21	TCCAAGAACTTTCCTGTGTAATAA	57.119	24	273
F01.PB9664	p3	(ATT)5	15	986	1000	TCTTGGGATCATAAGCATCATAGA	59.956	24	TTTCAAGTCATGATCTCGATAAAA	57.958	24	258	TCTTGGGATCATAAGCATCATAGA	59.956	24	TTTCAAGTCATGATCTCGATAAAATC	59.886	26	258	TCTTGGGATCATAAGCATCATAGA	59.956	24	TTCAAGTCATGATCTCGATAAAATC	58.706	25	257
F01.PB9671	p1	(A)11	11	1047	1057	TTTGGAGAGATATGCAGGGG	60.029	20	CAGCGGCTCAAATACACAGA	60.011	20	156	TCCGACAGTTTGCTCACATC	59.837	20	CAGCGGCTCAAATACACAGA	60.011	20	218	GCGGAGTTGTTGGAGGTAGA	60.255	20	CAGCGGCTCAAATACACAGA	60.011	20	266
F01.PB9675	p2	(TC)10	20	873	892	CAACTACGCCTCACGTTTCA	59.904	20	TTCCCACAAATTGCATTTCA	59.907	20	208	TTCACATGCAACTACGCCTC	59.871	20	TTCCCACAAATTGCATTTCA	59.907	20	216	ACGCCTCACGTTTCACCTAC	60.179	20	TTCCCACAAATTGCATTTCA	59.907	20	203
F01.PB9678	p3	(TAC)5	15	212	226	CCAACTCCACTTCTCTTCCG	59.837	20	CGTATGGTTCCTTGGGTTTG	60.22	20	231	CCAACTCCACTTCTCTTCCG	59.837	20	CACCTCCCAACGTATGGTTC	60.232	20	241	CCAACTCCACTTCTCTTCCG	59.837	20	CAACGTATGGTTCCTTGGGT	59.711	20	234
F01.PB9682	p2	(TC)6	12	163	174	ACGATCGTCTCACCAAATCC	59.934	20	GGAGTCGGAATCAAATCGAA	60.014	20	172	AATCGGAGAAGAAACCCGAT	59.903	20	GGAGTCGGAATCAAATCGAA	60.014	20	204	ATCGGAGAAGAAACCCGATT	59.903	20	GGAGTCGGAATCAAATCGAA	60.014	20	203
F01.PB9687	p3	(CAA)8	24	930	953	CAAACTCCTTATCCCCGACA	59.926	20	ACTCTTCCTCCACTTGGGGT	59.968	20	225	CGTCATTGCTCAAATCGAGA	59.948	20	GGTGGATGGTGCTGATCTCT	60.08	20	277	TCCCCGACAAGACTAACGAC	60.111	20	ACTCTTCCTCCACTTGGGGT	59.968	20	214
F01.PB9691	p2	(GA)7	14	25	38	--
F01.PB9695	p3	(GAT)5	15	1233	1247	GAAGTGCCGCAAATAATGGT	59.967	20	TCCTCAAATGGAAGGAATGC	60.014	20	268	AAGTGCCGCAAATAATGGTC	59.967	20	TCCTCAAATGGAAGGAATGC	60.014	20	267	GAAGTGCCGCAAATAATGGT	59.967	20	AAATGGAAGGAATGCCTGTG	59.933	20	263
F01.PB9701	p2	(TG)7	14	1777	1790	AGCAATGAGATGAGTCGTTTTG	59.383	22	CAACATAAAACACATTGGTCCC	59.111	22	119	GCAATGAGATGAGTCGTTTTG	58.366	21	CAACATAAAACACATTGGTCCC	59.111	22	118	CAATGAGATGAGTCGTTTTGG	58.215	21	CAACATAAAACACATTGGTCCC	59.111	22	117
F01.PB9702	p2	(CT)8	16	40	55	GCGTAACATTGCTGAACACG	60.324	20	ATGATGATGGAGGTGGGAAA	60.135	20	147	GCGTAACATTGCTGAACACG	60.324	20	ATGATGGAGGTGGGAAATGA	60.135	20	144	GCGTAACATTGCTGAACACG	60.324	20	GATGATGGAGGTGGGAAATG	60.135	20	145
F01.PB9703	p3	(TAT)5	15	1279	1293	TTGGGAAGCAATCTGCTTAAA	59.84	21	GCAAATTGTTAAAGAAAGGGAAAA	59.899	24	217	TTGGGAAGCAATCTGCTTAAA	59.84	21	GCAAATTGTTAAAGAAAGGGAAA	58.766	23	217	TTGGGAAGCAATCTGCTTAAA	59.84	21	AGCAAATTGTTAAAGAAAGGGAAA	59.593	24	218
F01.PB9704	p3	(GAT)6	18	1002	1019	TAGACCCACCATTCGAGGAC	59.927	20	TCTAACGGATCCAATCCTGC	60.036	20	169	TTTAGACCCACCATTCGAGG	59.926	20	TCTAACGGATCCAATCCTGC	60.036	20	171	TAGACCCACCATTCGAGGAC	59.927	20	ATCCTCTTCGTCTTCCAGCA	59.95	20	203
F01.PB9706	p2	(CT)10	20	32	51	--
F01.PB9709	p1	(A)10	10	234	243	AAATTAGGCAAAACCAAAAGTCA	59.119	23	CGTCTCCGCTCTTTGATCTC	60.096	20	223	AAATTAGGCAAAACCAAAAGTCA	59.119	23	TCGTCTCCGCTCTTTGATCT	60.096	20	224	GCAAAACCAAAAGTCATATAGGG	58.976	23	CGTCTCCGCTCTTTGATCTC	60.096	20	216
F01.PB9715	p3	(CTG)5	15	280	294	TGAATGGAAGGAACTGGAGG	60.042	20	TTTCAGGATCAACCAAAGGC	60.051	20	274	TGAATGGAAGGAACTGGAGG	60.042	20	GCGGCGTAGATTTATCCAAA	60.061	20	118	TGAATGGAAGGAACTGGAGG	60.042	20	AAAGGCGAGAGAAACCCAAT	60.074	20	260
F01.PB9716	p1	(T)11	11	1179	1189	CTGACTCCTGCTGTGATGGA	59.98	20	TCCTAAAACCCATTGGGAAA	59.246	20	254	TGACTCCTGCTGTGATGGAG	59.98	20	TCCTAAAACCCATTGGGAAA	59.246	20	253	CTGACTCCTGCTGTGATGGA	59.98	20	ACCCATTGGGAAAATTCAAA	59.111	20	247
F01.PB9717	p3	(CAC)6	18	205	222	CACTTTGCCATCTCAAGCAA	59.988	20	TTGGTGGTGGTGGTGACTTA	59.848	20	257	CACTTTGCCATCTCAAGCAA	59.988	20	TATAAACGGGTGGTGGAGGA	60.184	20	233	TGCCATCTCAAGCAAACAAC	59.847	20	TTGGTGGTGGTGGTGACTTA	59.848	20	252
F01.PB9717	p3	(CAC)5	15	520	534	TCCACCACCCGTTTACAAAT	60.088	20	CTTTCCAGGTGTTGGAGGAG	59.691	20	169	TCCACCACCCGTTTACAAAT	60.088	20	CTTTCCAGGTGTTGGAGGAG	59.691	20	238	TCCACCACCCGTTTACAAAT	60.088	20	TTCCAGGTGTTGGAGGAGAT	59.505	20	167
F01.PB9717	p2	(AT)7	14	993	1006	TACTCACCACCTCCACCACA	59.997	20	CGTGGAATCTTTCCTTCCAA	60.044	20	244	TCACCACCTCCACCACACTA	59.997	20	CGTGGAATCTTTCCTTCCAA	60.044	20	241	TCCTCCACCCGTTTACTCAC	59.966	20	CGTGGAATCTTTCCTTCCAA	60.044	20	257
F01.PB9723	p1	(T)26	26	666	691	AATCACCCGAAACAACCAAC	59.694	20	CTGATTCGACGTGACCCTTT	60.111	20	178	ATGGTCTTCAATCACCCGAA	60.317	20	CTGATTCGACGTGACCCTTT	60.111	20	187	AGAGAAGCACAGTGGGCAAC	60.453	20	CTGATTCGACGTGACCCTTT	60.111	20	224
F01.PB9725	p2	(TA)7	14	219	232	CCAAATCCGATCCCTTTTCT	60.258	20	CTACTGCTGCCACTGCCATA	60.035	20	150	CCAAATCCGATCCCTTTTCT	60.258	20	CTGTCACTATGTGCGCCACT	59.929	20	236	CCAAATCCGATCCCTTTTCT	60.258	20	TACTCCATGCCAACGACAAA	60.111	20	275
F01.PB9727	p3	(TTC)5	15	254	268	TTTCCCTATATTCTCCTCATCTTGA	59.516	25	TCACTCCAAGTCCTTCCACA	59.23	20	280	TTCCCTATATTCTCCTCATCTTGA	58.307	24	TCACTCCAAGTCCTTCCACA	59.23	20	279	TTTCCCTATATTCTCCTCATCTTG	57.897	24	TCACTCCAAGTCCTTCCACA	59.23	20	280
F01.PB9729	p1	(T)12	12	993	1004	TGGAAAAAGAAGGGACCAAA	59.518	20	TACCCCACCACACAACACAC	60.178	20	248	TTGGAAAAAGAAGGGACCAA	59.518	20	TACCCCACCACACAACACAC	60.178	20	249	AAAAAGAAGGGACCAAAGGG	59.433	20	TACCCCACCACACAACACAC	60.178	20	245
F01.PB9730	p2	(AG)7	14	29	42	CCCAGATGACAAAGATTAGTGC	58.72	22	GGTTGTTGTTCCCATGGTTT	59.55	20	231	CCCAGATGACAAAGATTAGTGC	58.72	22	TCTCTCACCTTCCACAACGA	59.388	20	273	ACCCAGATGACAAAGATTAGTGC	59.539	23	GGTTGTTGTTCCCATGGTTT	59.55	20	232
F01.PB9730	p1	(T)11	11	785	795	CGGATTGTGAGTGGGAAGTT	59.966	20	GAACTTTTGCTTCAGCCGTC	60	20	154	CGGATTGTGAGTGGGAAGTT	59.966	20	CAACCAACCAAAGGCTTCAT	59.971	20	186	GATTTAGTGGAGCGGGTTGA	60.074	20	GAACTTTTGCTTCAGCCGTC	60	20	203
F01.PB9730	p1	(T)19	19	921	939	TTGGTTGGTGGTGTGGATTA	59.667	20	AGCCCAACAAAAGATGAAGC	59.316	20	279	GTTGGTTGGTGGTGTGGATT	60.533	20	AGCCCAACAAAAGATGAAGC	59.316	20	280	TGGTTGGTGGTGTGGATTAG	59.262	20	AGCCCAACAAAAGATGAAGC	59.316	20	278
F01.PB9730	p3	(ATT)5	15	1041	1055	TTGGTTGGTGGTGTGGATTA	59.667	20	AGCCCAACAAAAGATGAAGC	59.316	20	279	GTTGGTTGGTGGTGTGGATT	60.533	20	AGCCCAACAAAAGATGAAGC	59.316	20	280	TGGTTGGTGGTGTGGATTAG	59.262	20	AGCCCAACAAAAGATGAAGC	59.316	20	278
F01.PB9731	p2	(AT)6	12	1066	1077	TTGGCTTCATCGTTTTCTGA	59.395	20	TTCAAAAATTGGTTGCCGAT	60.302	20	229	AAGTCACCCAACTACACCGC	60.035	20	CAAAAGGGTGTCTGGAAAACA	59.994	21	280	AAGTCACCCAACTACACCGC	60.035	20	TGGTAACCAATGTTAGGCCA	58.892	20	220
F01.PB9735	p1	(T)12	12	1742	1753	AAGTCAGATTCGACATTGCG	58.877	20	TGCTCAAGCAGAAAGGTTCA	59.716	20	268	AAGTCAGATTCGACATTGCGT	59.755	21	TGCTCAAGCAGAAAGGTTCA	59.716	20	268	AGTCAGATTCGACATTGCGT	58.316	20	TGCTCAAGCAGAAAGGTTCA	59.716	20	267
F01.PB9736	p2	(TA)6	12	1795	1806	CTAAATTCCCTTCAAGCCCC	59.903	20	TGGCTCCTTTTTCCTCAACT	58.909	20	241	CTAAATTCCCTTCAAGCCCC	59.903	20	GGCTCCTTTTTCCTCAACTG	58.909	20	240	GATGGATTGGACAAGGAGGA	59.862	20	TGGCTCCTTTTTCCTCAACT	58.909	20	271
F01.PB9746	p2	(CT)6	12	41	52	TGGAGTTTGGAGTGTGCATT	59.139	20	TCCAGCCTTAACCATTCCAG	60.066	20	192	TTGGAGTTTGGAGTGTGCAT	59.139	20	TCCAGCCTTAACCATTCCAG	60.066	20	193	TTGGAGTTTGGAGTGTGCAT	59.139	20	AGGACGACCTACAATGCTGG	60.134	20	248
F01.PB9748	p2	(AT)10	20	1067	1086	--
F01.PB9749	p2	(AG)7	14	169	182	CCACCTTTCCACTCATGCTT	60.111	20	TCGTGTCTCAGTTGCTGCAT	60.627	20	250	TGCACCAACAGCACTCTCTC	60.187	20	TCGTGTCTCAGTTGCTGCAT	60.627	20	272	TGCACCAACAGCACTCTCTC	60.187	20	TGCATCATGGACAAGACTGG	60.688	20	257
F01.PB9749	p2	(TG)8	16	1744	1759	CTAAGAGCATGAGGGCTTCG	60.11	20	GCCCAAAGAAATAATGGTCAA	58.932	21	206	CTAAGAGCATGAGGGCTTCG	60.11	20	AGCCCAAAGAAATAATGGTCAA	59.844	22	207	CTAAGAGCATGAGGGCTTCG	60.11	20	AAGCCCAAAGAAATAATGGTCA	59.844	22	208
F01.PB9751	p1	(T)10	10	791	800	GATGGGAATCGCATATCTGG	60.26	20	CTTGCTTCCCACAATCCCTA	60.066	20	224	GATGGGAATCGCATATCTGG	60.26	20	TTGCTTCCCACAATCCCTAC	59.933	20	223	ATCTGGTTCGTGCACTTCCT	59.727	20	CTTGCTTCCCACAATCCCTA	60.066	20	210
F01.PB9753	p3	(GAT)5	15	319	333	GAATCATCGGGTAGTGGTGG	60.195	20	CAGGAGGCAAATTGTCGAAT	60.074	20	241	GAATCATCGGGTAGTGGTGG	60.195	20	ATCCTTCAACCAAGGCACTG	60.111	20	273	GACCCCTGCAAGAGTTTGAC	59.703	20	CAGGAGGCAAATTGTCGAAT	60.074	20	220
F01.PB9757	p2	(TC)9	18	451	468	GGTACCCCTCTCTCCACTCC	59.929	20	ATCATAGTAGTCGTGCCGCC	60.125	20	100	GGTACCCCTCTCTCCACTCC	59.929	20	GAGGAGGGCACGAGATCATA	60.181	20	114	CCCCTCTCTCCACTCCTTTC	60.186	20	GAGGAGGGCACGAGATCATA	60.181	20	110
F01.PB9757	c	(CTT)5c(GTT)5	31	808	838	CATCCTCAAGAGCAACGACA	59.984	20	ACAAGTATTCCCAACGACGG	59.853	20	131	CATCCTCAAGAGCAACGACA	59.984	20	CCACGTCGAACAGGTACAGA	59.745	20	238	GTTCGCCAAGGTGTGCTACT	60.321	20	ACAAGTATTCCCAACGACGG	59.853	20	224
F01.PB9759	p2	(TC)7	14	4	17	--
F01.PB9773	p4	(TATG)5	20	1722	1741	TCTTTAAGGACGGCAAGCAT	59.845	20	ACATTTTCCGGTTTGAACGA	60.344	20	252	CCTTGTCTTTAAGGACGGCA	60.241	20	ACATTTTCCGGTTTGAACGA	60.344	20	257	TCTTTAAGGACGGCAAGCAT	59.845	20	CATTTTCCGGTTTGAACGAG	60.472	20	251
F01.PB9777	p1	(T)10	10	5	14	--
F01.PB9779	p3	(CCA)5	15	107	121	CTTCCTCCCTCCCGTTACTC	60.067	20	GCTCTTTTGCTTGAACCGTC	60	20	229	TCTTCCTCCCTCCCGTTACT	60.067	20	GCTCTTTTGCTTGAACCGTC	60	20	230	CTTCCTCCCTCCCGTTACTC	60.067	20	CGTTGGCGTAGTTTTGTTCA	59.769	20	264
F01.PB9787	p1	(T)10	10	1004	1013	AAAGGGAATTTGGGTCTGAAA	59.801	21	TCGAGAAATTCGAGGACGAT	59.773	20	176	AAAGGGAATTTGGGTCTGAAA	59.801	21	CGCACTTACGAGGACCTACC	59.757	20	273	AAAGGGAATTTGGGTCTGAAA	59.801	21	CCGCACTTACGAGGACCTAC	59.757	20	274
F01.PB9788	c	(A)34g(A)43	78	1130	1207	--
F01.PB9792	p3	(GAT)5	15	270	284	ATATGATCGGTACACCCGGA	60.036	20	TATGAATGATGGGTGAGGCA	59.883	20	210	TAGACAGACCCATTTTGGGC	59.933	20	TATGAATGATGGGTGAGGCA	59.883	20	232	TTTGGGCGTATATGATCGGT	60.175	20	TATGAATGATGGGTGAGGCA	59.883	20	219
F01.PB9792	p1	(T)19	19	1160	1178	CTCTTGGTAGCAGGGGTACG	59.751	20	CTGGATCCAAATCACAAGCA	59.648	20	209	CTTGGTAGCAGGGGTACGAC	59.615	20	CTGGATCCAAATCACAAGCA	59.648	20	207	AGCTGAAGGGGTTCTGAGTG	59.45	20	CTGGATCCAAATCACAAGCA	59.648	20	276
F01.PB9794	p1	(A)12	12	17	28	--
F01.PB9798	p1	(A)17	17	1040	1056	--
F01.PB9806	p2	(CT)24	48	121	168	GCCAGCCGTCACTTCTACTC	60.02	20	TGAGAATCCTTGGAAGCCAT	59.629	20	249	GCCAGCCGTCACTTCTACTC	60.02	20	TACTGGAAGTTGCGGAGAGG	60.388	20	229	ACCACACTCCCTACCATTCG	59.844	20	AGCCATTACTGGAAGTTGCG	60.27	20	194
F01.PB9807	p1	(T)11	11	802	812	ACTGTCTGGGCCTTTTGATG	60.111	20	CACTCGCCATAGAATCACACA	59.731	21	249	AGACTGTCTGGGCCTTTTGA	59.844	20	CACTCGCCATAGAATCACACA	59.731	21	251	CTGAAACGGATAGCCCAATG	60.46	20	CACTCGCCATAGAATCACACA	59.731	21	178
F01.PB9808	p3	(TAA)5	15	610	624	GGCAACAATGGTGAAGAAGC	60.646	20	CCCCACAATAAGCCCAACTA	59.817	20	271	GGCAACAATGGTGAAGAAGC	60.646	20	GTAAACGCCCCACAATAAGC	59.479	20	278	GGTTTAAGGCAACAATGGTGA	59.853	21	CCCCACAATAAGCCCAACTA	59.817	20	278
F01.PB9808	p3	(AAT)8	24	1065	1088	--
F01.PB9809	p3	(ACA)6	18	87	104	CTCGTGTTTTCACCTTCACG	59.335	20	TGGGGGATTTGAGTGAGAAG	60.042	20	114	CTCGTGTTTTCACCTTCACG	59.335	20	AAGTTCAGTGGTGTTTGGGG	59.861	20	129	CGTGTTTTCACCTTCACGTC	59.187	20	TGGGGGATTTGAGTGAGAAG	60.042	20	112
F01.PB9819	p1	(T)26	26	1	26	--
F01.PB9825	p1	(A)25	25	933	957	TGGTGTTGGAGTTTTCTTGG	58.594	20	CATGGACTACAGCAGATGGC	59.271	20	253	TGGTGTTGGAGTTTTCTTGGA	60.514	21	CATGGACTACAGCAGATGGC	59.271	20	253	TGGTGTTGGAGTTTTCTTGG	58.594	20	TGGACTACAGCAGATGGCTC	58.987	20	251
F01.PB9832	p2	(CT)6	12	84	95	AGAGTTGGAAACGCTGTCGT	59.914	20	AAGTTGAGGATTGGGAGCCT	60.074	20	145	AGAGTTGGAAACGCTGTCGT	59.914	20	AATGGCTTGCATCTTAGCGT	59.873	20	114	AGAGTTGGAAACGCTGTCGT	59.914	20	ATGGCTTGCATCTTAGCGTT	59.873	20	113
F01.PB9833	p1	(T)27	27	1	27	--
F01.PB9835	p2	(TC)7	14	72	85	TGTCATTCTTACCTTACCATTTCA	57.765	24	GAGGTTGTCGTGGTTGGAGT	60.009	20	123	TGTCATTCTTACCTTACCATTTCA	57.765	24	GGTTGTCGTGGTTGGAGTTT	59.867	20	121	CCATTTCATTCTTACATAAACCAAA	58.487	25	GAGGTTGTCGTGGTTGGAGT	60.009	20	107
F01.PB9836	p3	(TCT)6	18	92	109	GGAAACAACGCGTAAGGAAA	60.11	20	TCAATCCTCCAAGATTTGCC	60.014	20	243	AGTGGAAACAACGCGTAAGG	60.168	20	TCAATCCTCCAAGATTTGCC	60.014	20	246	TACAAAACCATCCCTTTCCG	59.795	20	TCAATCCTCCAAGATTTGCC	60.014	20	222
F01.PB9837	p1	(A)11	11	1215	1225	TACCTGCAGCTGGGAGCTAT	60	20	AACTTCGCGCATCATCAAGT	60.807	20	250	TTTATGGCCTTCTCAGCCTC	59.41	20	TGGTGTGGACATTGGATGTT	59.656	20	132	GCTGGGAGCTATTTTGACCA	60.214	20	AACTTCGCGCATCATCAAGT	60.807	20	242
F01.PB9839	p1	(T)14	14	1242	1255	--
F01.PB9848	p1	(A)27	27	787	813	AGGATTGGAAGATTCGGAGG	60.401	20	GCATGAGACAGTTTCCAGCA	59.992	20	275	AGGATTGGAAGATTCGGAGG	60.401	20	TTCCAGCAGTGGTATCAACG	59.716	20	263	ATTGGAAGATTCGGAGGGAA	60.767	20	GCATGAGACAGTTTCCAGCA	59.992	20	272
F01.PB9855	p1	(A)14	14	52	65	--
F01.PB9857	p3	(GAA)6	18	889	906	CGAGCTTCTTGGGATGGTTA	60.206	20	CCAATCACCATCGATTTCCT	59.75	20	258	GAGGTTTTCGCCTATGGTTG	59.569	20	CCAATCACCATCGATTTCCT	59.75	20	217	CGAGCTTCTTGGGATGGTTA	60.206	20	TCCAATCACCATCGATTTCC	60.67	20	259
F01.PB9858	p3	(CAT)5	15	724	738	TTCGGAAAAAGATGGTTTGG	59.91	20	TAGTTTGGTCGTGGTTTCCC	59.83	20	245	TTGATTCTCAACTCCCTGCC	60.195	20	TAGTTTGGTCGTGGTTTCCC	59.83	20	280	TCTGCCTAAATGCAACCACA	60.257	20	ATGTTCCATCCTCATCCTCG	59.886	20	236
F01.PB9861	p2	(TC)8	16	24	39	--
F01.PB9869	p3	(GGT)8	24	300	323	GGCTGTGTCATTGAACCCTT	59.973	20	GATGCCACAAACACACCATC	59.819	20	264	CATGGCTGTGTCATTGAACC	59.967	20	GATGCCACAAACACACCATC	59.819	20	267	GGCTGTGTCATTGAACCCTT	59.973	20	CAAACCAAGATTCCATTCCG	60.301	20	145
F01.PB9869	p3	(TGA)5	15	626	640	CCTCTTGGTTCGGATTTTGA	60.044	20	GAAGCCAACCATTGTTCCAT	59.797	20	203	CCTCTTGGTTCGGATTTTGA	60.044	20	TGTTCCTTCAACCTCTTGGC	60.232	20	117	CCTCTTGGTTCGGATTTTGA	60.044	20	GTTCCTTCAACCTCTTGGCA	60.232	20	116
F01.PB9870	p3	(ATA)5	15	413	427	TTCGTGTGGGTTTGTTGTGT	59.897	20	TCCTGGTTTGCCTCAATTTC	60.051	20	209	TGTTCGTGTGGGTTTGTTGT	59.897	20	TCCTGGTTTGCCTCAATTTC	60.051	20	211	TGTTGTTCGTGTGGGTTTGT	59.897	20	TCCTGGTTTGCCTCAATTTC	60.051	20	214
F01.PB9870	p1	(T)11	11	583	593	GAAATTGAGGCAAACCAGGA	60.051	20	TCCCAACTATCTTCAGTCCCA	59.536	21	193	ACTGAGAAGGTTTTGCTGGC	59.478	20	CAGACGCAAAATGCAAAAAT	58.819	20	260	GAGGCAAACCAGGATAGTGC	59.7	20	TCCCAACTATCTTCAGTCCCA	59.536	21	187
F01.PB9872	c	(A)20t(A)14	35	1170	1204	--
F01.PB9882	p1	(T)11	11	781	791	TTCAATCAGATCCACCACCA	59.893	20	GATCAGCACCAGATAAAGGCA	60.228	21	194	TTCAATCAGATCCACCACCA	59.893	20	TGATCAGCACCAGATAAAGGC	60.228	21	195	TTCAATCAGATCCACCACCA	59.893	20	ATCAGCACCAGATAAAGGCA	58.326	20	193
F01.PB9883	p1	(T)10	10	86	95	CGCAGCAAGAACTCTCCAG	59.864	19	GGATCGAGCTTTCTGCAACT	59.579	20	265	ATCCCAACCCATTACCCAAC	60.673	20	AATAGAGTCGAAGGAGGCGA	59.031	20	108	ATCCCAACCCATTACCCAAC	60.673	20	GAATAGAGTCGAAGGAGGCG	59.031	20	109
F01.PB9883	p1	(A)21	21	1140	1160	TGATGATGATCCCTTGTGGA	59.85	20	CCATCATCAAAGAATTACAAAAACA	59.343	25	194	ATGATCCCTTGTGGAACACC	59.636	20	CCATCATCAAAGAATTACAAAAACA	59.343	25	189	AACACCCCCAAATTCTGGTT	60.455	20	CCATCATCAAAGAATTACAAAAACA	59.343	25	175
F01.PB9896	p2	(TC)7	14	35	48	tcttccattattgtgtgaccct	58.436	22	CCAGTTTCCACCAGTTCCAT	59.82	20	190	tcttccattattgtgtgaccc	57.377	21	CCAGTTTCCACCAGTTCCAT	59.82	20	190	tcttccattattgtgtgaccct	58.436	22	AGCTTTTGCCACACCTTGTC	60.299	20	236
F01.PB9896	p3	(ATG)5	15	688	702	TCCCTCTCAGAGCAATAGCAA	60.103	21	CAAGCACCATCCATCACAAC	59.967	20	268	TCCCTCTCAGAGCAATAGCA	58.697	20	CAAGCACCATCCATCACAAC	59.967	20	268	TCCCTCTCAGAGCAATAGCAA	60.103	21	TCAAATGGATTTTCTCCCCA	60.244	20	159
F01.PB9899	p2	(AG)7	14	54	67	TCTAGAGAGAGAGAAACAAACACAAAA	59.246	27	TTTAACTGCTGGCATCAACG	59.872	20	208	TTCTAGAGAGAGAGAAACAAACACAAA	59.246	27	TTTAACTGCTGGCATCAACG	59.872	20	209	TCTAGAGAGAGAGAAACAAACACAAAA	59.246	27	TGGGTGATTTAGCCACCATT	60.192	20	227
F01.PB9901	p3	(AAC)5	15	138	152	TTGATTGGAACCAAACCTTG	58.448	20	CAAGCTCTGCAGAAATGACG	59.74	20	193	TTGATTGGAACCAAACCTTGT	59.322	21	CAAGCTCTGCAGAAATGACG	59.74	20	193	TGTTGATTGGAACCAAACCTT	59.322	21	CAAGCTCTGCAGAAATGACG	59.74	20	195
F01.PB9903	p1	(A)10	10	1466	1475	TATCGTTTTGGGGAGCTGAC	60.074	20	ATTTCCCGCAAAAGAACAAA	59.564	20	237	TATCGTTTTGGGGAGCTGAC	60.074	20	TTTCCCGCAAAAGAACAAAA	60.571	20	236	GCAAACCACCTGGGTATGAT	59.676	20	ATTTCCCGCAAAAGAACAAA	59.564	20	206
F01.PB9928	p3	(TCT)6	18	534	551	GATCGGAGGCTTCAACAGAG	59.95	20	GAAGAAGATCATCGCAAGGC	59.923	20	124	AGATCGGAGGCTTCAACAGA	59.95	20	GAAGAAGATCATCGCAAGGC	59.923	20	125	GAGATCGGAGGCTTCAACAG	59.95	20	GAAGAAGATCATCGCAAGGC	59.923	20	126
F01.PB9931	p3	(GAT)8	24	705	728	AGGTTTTCAACAATCCGCAC	59.978	20	TGAGGTGGCAGCCTAGTACC	60.277	20	264	ACAATCCGCACCGGTTAATA	60.209	20	TGAGGTGGCAGCCTAGTACC	60.277	20	255	AAGGTTTTCAACAATCCGCA	60.481	20	TGAGGTGGCAGCCTAGTACC	60.277	20	265
F01.PB9935	p1	(A)29	29	1201	1229	CATTAAGCACCGCAAAGTCA	59.872	20	caatgacatttctattcaTATCAAGCA	60.575	27	108	CATTAAGCACCGCAAAGTCA	59.872	20	aatgacatttctattcaTATCAAGCA	58.256	26	107	CATTAAGCACCGCAAAGTCA	59.872	20	caatgacatttctattcaTATCAAGC	58.256	26	108
F01.PB9937	p1	(A)19	19	984	1002	AGGCTCCACCTTACAGGTTCT	59.264	21	aaagGAACTTTCATTCACTGCT	57.176	22	187	GGCTCCACCTTACAGGTTCT	58.255	20	aaagGAACTTTCATTCACTGCT	57.176	22	186	AGGCTCCACCTTACAGGTTC	58.255	20	aaagGAACTTTCATTCACTGCT	57.176	22	187
F01.PB9946	c	(A)10ttttaagagcagaag(A)12	37	932	968	AGAAGAAGCGGTGTTCTTGC	59.621	20	TGTTATTCCATCTAGCTCCTCTCA	59.415	24	224	AAGAAGCGGTGTTCTTGCAG	60.571	20	TGTTATTCCATCTAGCTCCTCTCA	59.415	24	222	AGAAGAAGCGGTGTTCTTGC	59.621	20	AAATCAAGCAACCATAATTCAAAA	59	24	275
F01.PB9952	p1	(T)11	11	1794	1804	GGTTCACGTGTGGCTTTTCT	60.156	20	GGAATCAAAGGGTACACCACA	59.703	21	166	TTTGCTCTGTCGTTTCATGC	59.995	20	GCTTTTCTTGATTTCCCACAA	59.192	21	238	GCTGTACAGGACTGGGGTGT	60.033	20	GCTTTTCTTGATTTCCCACAA	59.192	21	116
F01.PB9955	p1	(A)10	10	1085	1094	ATTGGGTCAACCATTCAAGG	59.647	20	TATTGCCTCATGGTTTGCAG	59.688	20	192	ATTGGGTCAACCATTCAAGG	59.647	20	CTCATGGTTTGCAGAGACCC	60.656	20	186	ATTGGGTCAACCATTCAAGG	59.647	20	AGAAGCCCCTTGCAAATCTC	60.713	20	229
F01.PB9960	p3	(ATG)7	21	129	149	TGCTTTGGCTGCAGTTTATG	60.014	20	TGGAAGATGATGGGATTGAAG	59.879	21	206	TGCTTTGGCTGCAGTTTATG	60.014	20	TTGGAAGATGATGGGATTGA	58.846	20	207	TGCTTTGGCTGCAGTTTATG	60.014	20	TGGAAGATGATGGGATTGAA	58.846	20	206
F01.PB9973	p3	(GAA)7	21	1659	1679	AGGGATCATGTGCGGTTACT	59.434	20	ACGAAACACGAACACCCTTC	60.012	20	241	TTTGAAGGTCTTTGGCTTGG	60.22	20	ACACGAACACCCTTCATCGT	60.431	20	270	GTCTTTGGCTTGGTTTGCTT	59.359	20	ACGAAACACGAACACCCTTC	60.012	20	268
F01.PB9975	p1	(T)10	10	998	1007	AAAAGGATTGAGCCGAATACAA	59.97	22	AATCCATCCATTGATTCACGA	60.148	21	277	AAAAGGATTGAGCCGAATACAA	59.97	22	ATCCATCCATTGATTCACGA	58.72	20	276	AAAAGGATTGAGCCGAATACAA	59.97	22	TCCATCCATTGATTCACGAT	58.72	20	275
F01.PB9978	p5	(TTGAA)5	25	33	57	tgcgttgAATCATAAGCAATTC	60.102	22	GATTCCCATGGTGGATTTTG	59.991	20	131	tgcgttgAATCATAAGCAATTC	60.102	22	ATTCCCATGGTGGATTTTGA	59.991	20	130	tgcgttgAATCATAAGCAATTC	60.102	22	ACGTGAGTATCGTTAGCGCC	60.3	20	252
F01.PB9979	p3	(TAA)5	15	795	809	AGGATCAAATGCAACCGAAG	60.074	20	GGAGCCGCTGAATACCTCAT	61.509	20	240	AGAAGGATCAAATGCAACCG	60.074	20	GGAGCCGCTGAATACCTCAT	61.509	20	243	CAAGGATGGACCCAGAAAAA	59.903	20	GGAGCCGCTGAATACCTCAT	61.509	20	187
F01.PB9990	p1	(A)10	10	53	62	AAGAAAGAAAAAGAGAATTCAAAGAGA	58.832	27	CGGTTGGGTAAAATCGAAAA	59.805	20	198	AAAAGAAAGAAAAAGAGAATTCAAAGA	58.756	27	CGGTTGGGTAAAATCGAAAA	59.805	20	200	AAGAAAGAAAAAGAGAATTCAAAGAGA	58.832	27	TCGGTTGGGTAAAATCGAAA	60.294	20	199
F01.PB9992	p1	(T)10	10	1354	1363	GAGGGTGAGGACAGATTCCA	60.048	20	CACAAATCTCGGACGATGAC	59.09	20	271	GAGGGTGAGGACAGATTCCA	60.048	20	ACAAATCTCGGACGATGACA	59.09	20	270	GCCCCTTTCACGATGAGTAA	60.074	20	ACAAATCTCGGACGATGACA	59.09	20	168
F01.PB9994	p2	(TC)8	16	156	171	TTTTTCTCACTAAGCAACAAGCC	59.946	23	GAACGATTGGTCGTCTGGAT	59.934	20	225	TTTTTCTCACTAAGCAACAAGCC	59.946	23	AAGAACGATTGGTCGTCTGG	60.111	20	227	TTTTTCTCACTAAGCAACAAGCC	59.946	23	CGTCGCCTTCTGGAAGTTAC	59.875	20	127
F01.PB9994	p3	(GAC)5	15	298	312	TTTTTCTCACTAAGCAACAAGCC	59.946	23	GAACGATTGGTCGTCTGGAT	59.934	20	225	TTTTTCTCACTAAGCAACAAGCC	59.946	23	AAGAACGATTGGTCGTCTGG	60.111	20	227	TTTTTCTCACTAAGCAACAAGCC	59.946	23	CGTCGCCTTCTGGAAGTTAC	59.875	20	127
F01.PB9996	p3	(ACT)5	15	44	58	AGTTCATGATCTGCACCCAC	58.512	20	GGGAGGAATGATCGATGTGT	59.744	20	280	AGTTCATGATCTGCACCCAC	58.512	20	TAGAGCGACACACGAAACCA	60.449	20	116	AGTTCATGATCTGCACCCAC	58.512	20	TACAACAAATGCTGCCATCC	59.548	20	216
F01.PB10000	p1	(A)10	10	785	794	CACTCGTCAATGGCTGAGAA	59.984	20	TTTCTTCCACCGTTCACCTT	59.569	20	222	CACTCGTCAATGGCTGAGAA	59.984	20	TTTTCTTCCACCGTTCACCT	59.569	20	223	GCCATATTTTTGCTTTTGGC	59.57	20	CGTTCACCTTAACGCAGTGA	59.904	20	276
F01.PB10016	p1	(T)10	10	1815	1824	GAAAAGCATTTGGTGGAGGA	60.051	20	AAAACATTGCTCTATCTGAACAAGA	58.584	25	138	AGCATTTGGTGGAGGAGATG	60.073	20	AAAACATTGCTCTATCTGAACAAGA	58.584	25	134	TGAGCTCAGCAAAAACAGGA	59.716	20	AAAACATTGCTCTATCTGAACAAGA	58.584	25	156
F01.PB10019	p3	(CTT)5	15	35	49	AGCAATTCATTATGGCCCC	59.737	19	GAGAGTTGGTCGGTCATGGT	59.969	20	140	AGCAATTCATTATGGCCCC	59.737	19	GTTGTTGTTGTTGCGTTTGG	60.05	20	264	AGCAATTCATTATGGCCCC	59.737	19	GATGGAGGTTTGGTTGGAGA	59.903	20	156
F01.PB10019	p3	(CAA)5	15	253	267	ACCATGACCGACCAACTCTC	59.969	20	TTGGGATGGAAGTTTTGGAG	59.903	20	178	TTCTTCTCTTCTGCCCCTCA	60.065	20	TTGGGATGGAAGTTTTGGAG	59.903	20	255	ACCATGACCGACCAACTCTC	59.969	20	GGGTGGAGGGATATCGAGTT	60.154	20	225
F01.PB10019	p3	(TAA)6	18	502	519	ATCTTACCCCGAACAACGTG	59.853	20	GTGTACCAATGACCCCAACC	59.95	20	147	ATCTTACCCCGAACAACGTG	59.853	20	GACCCCAACCAAGATGAGAA	59.903	20	137	AACTCGATATCCCTCCACCC	60.154	20	GACCCCAACCAAGATGAGAA	59.903	20	276
F01.PB10027	p2	(AG)6	12	70	81	GTCTTTGGTTGCGGCTAAAC	59.752	20	CGTTGCGTTTTCTCCTTCTC	59.993	20	247	GTCTTTGGTTGCGGCTAAAC	59.752	20	TCGTTGCGTTTTCTCCTTCT	59.993	20	248	GTCTTTGGTTGCGGCTAAAC	59.752	20	CTCGTTGCGTTTTCTCCTTC	59.993	20	249
F01.PB10033	p1	(T)29	29	238	266	CCCGATTCTTCTGGCAAATA	60.031	20	GTAGCATTGGGAGGCTTTCA	60.214	20	263	CTTACCCGATTCTTCTGGCA	60.206	20	GTAGCATTGGGAGGCTTTCA	60.214	20	267	TACCCGATTCTTCTGGCAAA	60.576	20	GTAGCATTGGGAGGCTTTCA	60.214	20	265
F01.PB10035	p2	(GA)9	18	927	944	AAACGCATTAATGGTGGAGG	59.823	20	AAACAAACCAAACCAGCCAG	60.008	20	174	TGTTGTTGTTTTTCTTGCGG	59.746	20	AAACAAACCAAACCAGCCAG	60.008	20	254	AGGGAATTTGTCTGTGCGAG	60.255	20	AAACAAACCAAACCAGCCAG	60.008	20	157
F01.PB10036	p1	(A)10	10	1325	1334	AGCATCAAGGGTTGGAGATG	60.073	20	TGGGACTTTCCAAGAAATGTG	59.956	21	238	CAACAATGCAAAGATGGGTG	59.964	20	TGAAGCTACATGGGAAGATGC	60.228	21	230	AGCATCAAGGGTTGGAGATG	60.073	20	TGAAGCTACATGGGAAGATGC	60.228	21	115
F01.PB10056	p1	(A)41	41	980	1020	--
F01.PB10057	p1	(A)25	25	887	911	TGGAATAGAAGTGGGTGTGG	58.414	20	CGAATCCCTTTCAATGTTCC	59.363	20	254	TGGAATAGAAGTGGGTGTGGT	59.318	21	CGAATCCCTTTCAATGTTCC	59.363	20	254	TGGAATAGAAGTGGGTGTGG	58.414	20	TCACTCGAATCCCTTTCAATG	60.059	21	259
F01.PB10063	p3	(ATC)6	18	79	96	ATGGTTCAATTCCATGCTCC	59.756	20	GGTGGGGTTAATGATGTTTGA	59.537	21	205	AATTCCATGCTCCACCATTC	59.756	20	GGTGGGGTTAATGATGTTTGA	59.537	21	198	ATGGTTCAATTCCATGCTCC	59.756	20	TGGTGGGGTTAATGATGTTTG	60.466	21	206
F01.PB10063	p3	(CAT)5	15	276	290	ATCAACCCTCATCCTCCTCC	60.278	20	CCCTATTTGAAGGGCAAACA	59.931	20	225	TCATCCTCCTCCACCACAAT	60.326	20	CCCTATTTGAAGGGCAAACA	59.931	20	217	CATCAACCCTCATCCTCCTC	59.46	20	CCCTATTTGAAGGGCAAACA	59.931	20	226
F01.PB10068	p2	(CA)6	12	169	180	CCCAATCCTTGTTGCAATCT	59.933	20	TTTCCCTTTCTCCGACTCTG	59.401	20	217	CCCAATCCTTGTTGCAATCT	59.933	20	TGTTTCCCTTTCTCCGACTC	59.259	20	219	CCTCTCATTCCCAATCCTTG	59.478	20	TTTCCCTTTCTCCGACTCTG	59.401	20	226
F01.PB10077	p1	(T)13	13	499	511	TGATTTCATAGGGCTTTGCC	60.038	20	GAACAAATCGAACCAATGGC	60.318	20	194	TTCGGTTCATTTCGATCACA	60.049	20	GAACAAATCGAACCAATGGC	60.318	20	256	TGATTTCATAGGGCTTTGCC	60.038	20	ATGGCCACAACGATGAGATT	60.348	20	179
F01.PB10084	p3	(GTT)5	15	570	584	TTCTGTTGTTGTTGTTCGGG	59.585	20	TCCATTTCTTCTTGTCCTTGC	59.302	21	208	TGTTGTTGTTCGGGTTTGTG	60.44	20	TCCATTTCTTCTTGTCCTTGC	59.302	21	202	TGTTGTTCGGGTTTGTGTTC	59.44	20	TCCATTTCTTCTTGTCCTTGC	59.302	21	199
F01.PB10084	p3	(TGT)5	15	844	858	CTGATTTCGTCCAGACCGAT	60.073	20	ATCAAATCCACCCAACCAAA	60.029	20	257	CTGATTTCGTCCAGACCGAT	60.073	20	AATCAAATCCACCCAACCAA	60.029	20	258	CTGATTTCGTCCAGACCGAT	60.073	20	AAATCAAATCCACCCAACCA	60.029	20	259
F01.PB10093	p1	(T)11	11	1430	1440	GCCACAGTTACCTGGATTGG	60.375	20	TGAATGTCGAAAGAAAGAGCG	60.508	21	180	TAAAACAAAGCGCGATCACA	60.39	20	TGAATGTCGAAAGAAAGAGCG	60.508	21	256	TGAAGCCACAGTTACCTGGA	59.288	20	TGAATGTCGAAAGAAAGAGCG	60.508	21	184
F01.PB10096	p3	(TGA)7	21	273	293	ATGCCTGGTTTAATTGCTGG	59.96	20	GGCACGAGTGCAAGACAATA	59.871	20	221	GGTGTGAGGCTCTGGATGAT	60.08	20	GGCACGAGTGCAAGACAATA	59.871	20	112	TGAGGCTCTGGATGATGTTG	59.787	20	GGCACGAGTGCAAGACAATA	59.871	20	108
F01.PB10105	p2	(AT)6	12	1134	1145	CCATAGAATGCCGATGTCCT	59.917	20	CAACACAACCATCAGCAACA	59.137	20	226	CCATAGAATGCCGATGTCCT	59.917	20	CACAACACAACCATCAGCAA	59.137	20	228	ACCATAGAATGCCGATGTCC	59.78	20	CAACACAACCATCAGCAACA	59.137	20	227
F01.PB10127	p2	(TC)8	16	25	40	--
F01.PB10127	p1	(T)11	11	930	940	CGTCTGCATATCTTTTTCCTCC	60.095	22	TCCACCCACAGCTAACAACA	60.152	20	250	GCTCCTGCAGTCAAAAGACC	59.997	20	TCATATGTTTGAGAGCTGCCAT	59.736	22	271	GGCTCCTGCAGTCAAAAGAC	59.997	20	TCATATGTTTGAGAGCTGCCAT	59.736	22	272
F01.PB10134	p3	(TCT)6	18	27	44	--
F01.PB10135	p1	(T)13	13	1381	1393	GCCGAGGAGTGATGATGAAT	60.042	20	AAAATCCACACCTGCGCTAC	60.14	20	242	GCCGAGGAGTGATGATGAAT	60.042	20	AAATCCACACCTGCGCTACT	59.763	20	241	AAAAAGAAGGCTGCTGATGC	59.597	20	AAAATCCACACCTGCGCTAC	60.14	20	262
F01.PB10138	p1	(T)25	25	1	25	--
F01.PB10149	p1	(A)10	10	22	31	GGAACAAGTGAGGAGGAGG	57.169	19	GAGCGAGGAACAGATGGAAG	59.95	20	183	GGAACAAGTGAGGAGGAGG	57.169	19	ACGAGAGAGAGGAGGGAAGG	59.945	20	221	GGAACAAGTGAGGAGGAGG	57.169	19	GGGAAGGAGTGTGTAGCAGC	59.874	20	208
F01.PB10154	p2	(TC)6	12	95	106	TCCTCGGGATCTGATATCTCTC	59.634	22	CCTCGGGAATTGAACTGAAA	60.044	20	108	TCCTCGGGATCTGATATCTCTC	59.634	22	GTTGGAAGGAAGCTTGGTCA	60.232	20	226	TCCTCGGGATCTGATATCTCTC	59.634	22	CCTTTGTTTGCAGCACTTTG	59.507	20	269
F01.PB10154	p3	(ATA)6	18	1285	1302	GCGCTGGGAATGTTAATGAT	59.929	20	CTTCCAGAGTTCCATGTGGC	60.656	20	272	GCGCTGGGAATGTTAATGAT	59.929	20	TGTGGCAACTGGAGGTAGAA	59.288	20	258	GCGCTGGGAATGTTAATGAT	59.929	20	CATGTGGCAACTGGAGGTAG	59.161	20	260
F01.PB10154	c	(TA)7gttttacttgatgatgatgcataataatatatagtattt(GAA)6	71	1509	1579	TTCTACCTCCAGTTGCCACA	59.288	20	CCAGACTCCACTCCAGAGGT	59.27	20	228	CTTCTACCTCCAGTTGCCACA	60.297	21	CCAGACTCCACTCCAGAGGT	59.27	20	229	TTCTACCTCCAGTTGCCACAT	59.607	21	CCAGACTCCACTCCAGAGGT	59.27	20	228
F01.PB10161	p2	(AG)6	12	93	104	ATCAATGCCGCTCTTTCCTA	59.807	20	GAATGTAAACGGCGAAAGGA	60.074	20	174	CAATGCCGCTCTTTCCTATC	59.807	20	ACGGCGAAAGGAGTACAGAA	59.875	20	164	CAATGCCGCTCTTTCCTATC	59.807	20	AACGGCGAAAGGAGTACAGA	59.875	20	165
F01.PB10164	p1	(A)26	26	1149	1174	ACATTGTCGGAAGGAATGCT	59.556	20	TTGAGATTGCCTGTGTTAGGTG	60.168	22	194	GACATTGTCGGAAGGAATGC	60.47	20	TTGAGATTGCCTGTGTTAGGTG	60.168	22	195	ACATTGTCGGAAGGAATGCT	59.556	20	TGAGATTGCCTGTGTTAGGTG	58.787	21	193
F01.PB10166	p2	(AG)14	28	50	77	TGAGAGAGGCATAGCAACCA	59.547	20	CCAGAAGATTCCCGAAACAA	60.044	20	252	TGAGAGAGGCATAGCAACCA	59.547	20	TTGATTTCCAATTTTCCCCA	60.103	20	111	TGAGAGAGGCATAGCAACCA	59.547	20	AAAGCCGCAAAACTGAAAAA	59.868	20	233
F01.PB10168	p2	(AG)6	12	844	855	AGCCCAAAAGGAGAGAGAGG	59.95	20	GCTCACGCTCTTGAGCTTCT	60.043	20	179	AGCCCAAAAGGAGAGAGAGG	59.95	20	GTTCTAAGCGCTCACGCTCT	59.927	20	188	AGCCCAAAAGGAGAGAGAGG	59.95	20	TGATCTTGCTCCAATTCACG	59.799	20	207
F01.PB10178	p2	(CT)11	22	45	66	CAGTAACATACAAACGCACGC	59.312	21	GAGCCTGATTTTTAGCACGC	59.988	20	195	CAGTAACATACAAACGCACGC	59.312	21	TTTTTAGCACGCAGCATCAC	60.021	20	187	CAGTAACATACAAACGCACGC	59.312	21	CTTGCATTTGGAGAAGAGCC	59.955	20	210
F01.PB10184	p1	(T)11	11	1740	1750	GCATGGCATTGGAGAAAGAT	60.043	20	TGCCATTCCATTTGCTTACA	60.073	20	262	GCATGGCATTGGAGAAAGAT	60.043	20	ATGCTGCGGACTGAAATAGG	60.235	20	160	GCATGGCATTGGAGAAAGAT	60.043	20	AAAATTTCATGCTGCGGACT	59.713	20	168
F01.PB10188	p3	(TTC)6	18	41	58	TTTTTGTGAGGTCATTTGTTTTC	58.2	23	GGGATTTGAGAGGTCGATGA	60.011	20	144	TTTTTGTGAGGTCATTTGTTTTCT	59.119	24	GGGATTTGAGAGGTCGATGA	60.011	20	144	TTTTTGTGAGGTCATTTGTTTTC	58.2	23	AACCAGAATCCAAACATGCC	59.797	20	196
F01.PB10192	p3	(CCT)6	18	97	114	CCTCATGGACCACTTCCAGT	59.962	20	TGTCGGTAGTTCCCATAGCC	59.955	20	198	CCTCATGGACCACTTCCAGT	59.962	20	GTCGGTAGTTCCCATAGCCA	59.955	20	197	CCCATTCAAACCGACCATAC	60.051	20	TGTCGGTAGTTCCCATAGCC	59.955	20	237
F01.PB10192	p1	(A)10	10	1816	1825	--
F01.PB10193	p3	(ACC)6	18	174	191	CCCCAACAACCACCATATTC	59.91	20	TGTTCTGGTACGTGCTGCAT	60.333	20	160	TCCCCAACAACCACCATATT	59.91	20	TGTTCTGGTACGTGCTGCAT	60.333	20	161	ACACTTCCATTCCTTTCCCC	60.169	20	TGTTCTGGTACGTGCTGCAT	60.333	20	176
F01.PB10197	p2	(TG)8	16	907	922	CTAAGAGCATGAGGGCTTCG	60.11	20	GCCCAAAGAAATAATGGTCAA	58.932	21	206	CTAAGAGCATGAGGGCTTCG	60.11	20	AGCCCAAAGAAATAATGGTCAA	59.844	22	207	CTAAGAGCATGAGGGCTTCG	60.11	20	AAGCCCAAAGAAATAATGGTCA	59.844	22	208
F01.PB10198	p3	(AAC)5	15	46	60	GCTCTCAATTCAACAACCATGA	60.118	22	GATCCCTCGGGCTCAATAAT	60.252	20	163	GCTCTCAATTCAACAACCATGA	60.118	22	TGCTTCCACTTCGAACTTCC	60.375	20	274	GCTCTCAATTCAACAACCATGA	60.118	22	CTTTGGAAAGTCGGCGAGTA	60.378	20	203
F01.PB10204	p2	(GA)8	16	16	31	--
F01.PB10208	c*	(TCC)5(CT)17*	48	44	91	CACACATTAACTCCCTCCTCA	57.657	21	TGGAGATGAAAAGGGTCAAGA	59.656	21	149	CACACATTAACTCCCTCCTCAC	58.576	22	TGGAGATGAAAAGGGTCAAGA	59.656	21	149	ACACACATTAACTCCCTCCTCA	58.576	22	TGGAGATGAAAAGGGTCAAGA	59.656	21	150
F01.PB10210	p2	(TC)7	14	79	92	TATCCCTCTCTCGCGTTGTT	59.836	20	GAGCTGAGAACGGTGAGGTC	59.993	20	111	TATCCCTCTCTCGCGTTGTT	59.836	20	AATCGGCGAAGAGAAACAGA	59.955	20	198	TATCCCTCTCTCGCGTTGTT	59.836	20	GAATCGGCGAAGAGAAACAG	59.955	20	199
F01.PB10211	p1	(T)11	11	1	11	--
F01.PB10216	p3	(TTC)5	15	48	62	CCTCTTCAAAACTCAAACATTTTTAC	58.811	26	TTGAGCCGAAGAATTCCCTA	59.778	20	130	TCCTCTTCAAAACTCAAACATTTTTAC	60.284	27	TTGAGCCGAAGAATTCCCTA	59.778	20	131	CCTCTTCAAAACTCAAACATTTTTAC	58.811	26	GCATCCTTGAAGCTTGCTGT	60.547	20	273
F01.PB10217	p1	(T)10	10	406	415	TCGGTGACCTTAAACCTTGG	59.964	20	TCCAATGCCCTGACATAAAA	58.965	20	245	TCGGTGACCTTAAACCTTGG	59.964	20	TTCCAATGCCCTGACATAAA	58.965	20	246	TCGGTGACCTTAAACCTTGG	59.964	20	TTTCCAATGCCCTGACATAA	58.965	20	247
F01.PB10219	p1	(T)11	11	1286	1296	--
F01.PB10224	p3	(CCT)5	15	268	282	CGTAGATGCGGGATCTTCAT	60.059	20	GCAGTCGAACAACAGGGAAT	60.119	20	122	CGTAGATGCGGGATCTTCAT	60.059	20	TACCCCAAAACACAAAAGCC	59.839	20	249	CACATCGTCTTGTTGGCATC	60.12	20	GCAGTCGAACAACAGGGAAT	60.119	20	263
F01.PB10225	p1	(A)13	13	9	21	--
F01.PB10235	p1	(T)18	18	6	23	--
F01.PB10236	p3	(AAC)7	21	1049	1069	--
F01.PB10245	p1	(A)23	23	1140	1162	AGCTTCCTGGTACTGGAGCA	60.012	20	GAAGTTTGTATAGTAAATATCAACGCA	57.319	27	279	AGCTTCCTGGTACTGGAGCA	60.012	20	TGAAGTTTGTATAGTAAATATCAACGC	57.319	27	280	AGCTTCCTGGTACTGGAGCA	60.012	20	AGTTTGTATAGTAAATATCAACGCAGA	57.008	27	277
F01.PB10247	p3	(TGA)5	15	263	277	TCAAACTTCATGGCTTTCCC	60.051	20	AGGATTTTTCATGCCTGTGG	59.933	20	247	TCAAACTTCATGGCTTTCCC	60.051	20	TCTGTTGGAGGCATAGGAGG	60.21	20	159	ATGGCTTTCCCTTCCAATTT	59.777	20	AGGATTTTTCATGCCTGTGG	59.933	20	238
F01.PB10252	p1	(T)34	34	1	34	--
F01.PB10252	c	(A)17g(A)11	29	1940	1968	--
F01.PB10253	p2	(AG)6	12	4	15	--
F01.PB10253	c	(ATT)5atgggattctgtgttatttttcatgaaattattagtattagacatttcttg(T)11	77	1039	1115	TGTTGCAGAGTCTGTGAGAGG	59.19	21	ACAAAACAAGGTTAAAGCATAACA	57.155	24	171	TGTTGCAGAGTCTGTGAGAGGT	60.096	22	ACAAAACAAGGTTAAAGCATAACA	57.155	24	171	TGAGAGGTATGGTTGTTGTGGA	60.41	22	ACAAAACAAGGTTAAAGCATAACA	57.155	24	157
F01.PB10261	p3	(GAA)5	15	99	113	CGCATTTCACTTCCCCTAAA	60.067	20	AATCCCAACGTAGCCCTTCT	59.962	20	233	CGCATTTCACTTCCCCTAAA	60.067	20	ATCCCAACGTAGCCCTTCTT	59.962	20	232	ATTTCTCTTGTGCTCCGCAT	59.843	20	AATCCCAACGTAGCCCTTCT	59.962	20	248
F01.PB10266	p1	(T)11	11	1340	1350	GGACGCCAATCCTTTCATAA	59.901	20	TCGTTTCCAGTGTTCACGAG	59.873	20	194	GGACGCCAATCCTTTCATAA	59.901	20	GAAGCCACGAGAGGTACCAG	59.867	20	241	GTTAGTTAGGACGGACGCCA	60.132	20	TCGTTTCCAGTGTTCACGAG	59.873	20	206
F01.PB10269	p3	(ACA)5	15	567	581	GAGACATGCCAAAACGGATT	59.939	20	TTTGCCATCAAGAGCTTCCT	59.955	20	202	GAGACATGCCAAAACGGATT	59.939	20	CCATCCTTAGCCACGACAAT	59.955	20	238	ATGCCAAAACGGATTTGAAG	59.938	20	CCATCCTTAGCCACGACAAT	59.955	20	233
F01.PB10271	p2	(TA)9	18	1334	1351	AAAGAAAAGATCCCGGTCGT	59.94	20	TGTACACGGTTGGGAAACAA	59.857	20	167	CAATGTGAAGTTGGCGAGAA	59.84	20	TGTACACGGTTGGGAAACAA	59.857	20	218	ATGTGAAGTTGGCGAGAAGG	60.255	20	TGTACACGGTTGGGAAACAA	59.857	20	216
F01.PB10290	p2	(AG)6	12	651	662	TCCTCCTTGATTTCTTGGTGA	59.656	21	CCGCCAGTATAGCCTCGTAT	59.229	20	137	TCCTCCTTGATTTCTTGGTGA	59.656	21	GTTTGCAAAAGGTATCGCCT	59.229	20	176	TCCTCCTTGATTTCTTGGTGA	59.656	21	AGTTTGCAAAAGGTATCGCC	59.229	20	177
F01.PB10291	p1	(T)11	11	1787	1797	TAACCGACTCTGTCCCCTGT	59.574	20	TCTGAACATTCATTTCGACCC	59.925	21	100	ATAACCGACTCTGTCCCCTG	59.014	20	TCTGAACATTCATTTCGACCC	59.925	21	101	ATAACCGACTCTGTCCCCTGT	59.87	21	TCTGAACATTCATTTCGACCC	59.925	21	101
F01.PB10292	p3	(ATT)7	21	131	151	CCATAACCACCCTCCATCTG	60.187	20	ACTTGATGGCGAGGAATGTC	60.081	20	258	CCATAACCACCCTCCATCTG	60.187	20	GCAATGTCTGCAATCGAAAA	59.816	20	190	CCATAACCACCCTCCATCTG	60.187	20	AATTTCATTGCAACAAGGGG	59.801	20	172
F01.PB10324	c	(TTC)5tgcttgctcgtgctcgtgtttctccgattcagtttg(T)13	64	75	138	ACTCGCTCTTCCAATTTTCG	59.452	20	CTATGCCAATCCAACCACAA	59.395	20	210	ACTCGCTCTTCCAATTTTCG	59.452	20	TATGCCAATCCAACCACAAC	59.251	20	209	CGCCACAAATTCAAATAACG	59.074	20	ATCCCATTTTTCATCCCCTT	59.47	20	266
F01.PB10329	p3	(CTT)5	15	169	183	TGAATCATCGTCGAACCAAA	60.049	20	GAGGGTGCACCAAGAACAAT	59.973	20	201	GTCAACTCATCCGCCATTTT	59.939	20	GAGGGTGCACCAAGAACAAT	59.973	20	134	GTCAACTCATCCGCCATTTT	59.939	20	TTCTATTTTGATGGGCTGGC	60.038	20	249
F01.PB10336	p3	(ATG)5	15	1041	1055	CTTCTGAACCGAGCACACAA	60.025	20	GCTATGTCACTTGTCTCAAACAAAA	59.756	25	197	TTCTGAACCGAGCACACAAC	59.88	20	GCTATGTCACTTGTCTCAAACAAAA	59.756	25	196	GCGCACATTACTTCGTTGAA	59.879	20	GCTATGTCACTTGTCTCAAACAAAA	59.756	25	244
F01.PB10340	p1	(T)11	11	1415	1425	--
F01.PB10341	p1	(A)33	33	1279	1311	--
F01.PB10347	p1	(A)13	13	1239	1251	ATGGAACAATCCCTTGCATC	59.756	20	CCGCGGCTTTAACAATAAAC	59.624	20	255	GGAACAATCCCTTGCATCAC	60.326	20	CCGCGGCTTTAACAATAAAC	59.624	20	253	TGGTGGTAACCTCACTCAAGG	60.013	21	CAAAGGATCCACTGGGAGAA	60.042	20	256
F01.PB10348	p3	(CAG)5	15	389	403	GCATCATCATCAGCAGCATC	60.357	20	TTAAGAGTTGGTGGTGGCCT	59.592	20	279	AGCATCATCATCAGCAGCAT	59.384	20	TTAAGAGTTGGTGGTGGCCT	59.592	20	280	CATCATCAGCAGCATCAACA	59.36	20	TTAAGAGTTGGTGGTGGCCT	59.592	20	275
F01.PB10348	p3	(CAC)5	15	669	683	GAGGCCACCACCAACTCTTA	60.111	20	TGGAACCACTTGTTTGTGGA	59.976	20	119	GAGGCCACCACCAACTCTTA	60.111	20	GCAGAAAGGGTTTCATTTCG	59.685	20	177	GGCCACCACCAACTCTTAAC	59.454	20	TGGAACCACTTGTTTGTGGA	59.976	20	117
F01.PB10364	p1	(A)11	11	216	226	CCTCAACTGGGTTTGTCTTTG	59.619	21	CCTTTGACTTCTTCCCCACA	60.081	20	275	CCTCAACTGGGTTTGTCTTTG	59.619	21	TTGACTTCTTCCCCACATCC	59.903	20	272	CCTCAACTGGGTTTGTCTTTG	59.619	21	GACTTCTTCCCCACATCCAA	59.903	20	270
F01.PB10373	p3	(CAA)7	21	139	159	TCTCCTCTCCGGTCTGAAAA	59.92	20	GTCGCTCTTCGGTTTCTTTG	59.993	20	219	TCTCCTCTCCGGTCTGAAAA	59.92	20	TTGTCGCTCTTCGGTTTCTT	59.993	20	221	TCTCCTCTCCGGTCTGAAAA	59.92	20	TGTCGCTCTTCGGTTTCTTT	59.993	20	220
F01.PB10375	p3	(CTT)5	15	24	38	AAGCCAAATCAATACTCCCA	57.155	20	CGATCACGCAGTACTCTCCA	60.008	20	272	AAGCCAAATCAATACTCCCA	57.155	20	AACCTCAGCTCCACATTGCT	59.874	20	114	AAGCCAAATCAATACTCCCA	57.155	20	GATCTGTAATGGCCCCACAC	60.203	20	217
F01.PB10378	p1	(A)25	25	961	985	GTCAACAACAACGCATGGTC	60.016	20	GCATTAGGGTAATCAACGCA	58.653	20	196	GTCAACAACAACGCATGGTC	60.016	20	TGCATTAGGGTAATCAACGC	58.653	20	197	ATCATCTTGCCGATCCAGTC	60.042	20	GCATTAGGGTAATCAACGCA	58.653	20	213
F01.PB10383	p3	(GAA)6	18	408	425	TATTCCTTCAAGCACCCTGC	60.214	20	TCTTTGTCTCGGCTTCAGGT	59.989	20	260	TCTCACCCTCTGCTCAGACA	59.685	20	ACCTCAACGCCAACAATTTC	59.978	20	185	TATTCCTTCAAGCACCCTGC	60.214	20	CGAAAAATCTTTGTCTCGGC	59.823	20	267
F01.PB10390	p2	(TC)7	14	32	45	CCTTTTTCTTCACATTTCTCATTTC	59.571	25	TTGGAGAATTGATTGGGAGC	60.014	20	126	CCTTTTTCTTCACATTTCTCATTTC	59.571	25	GGACTGCCATACCTGATGCT	60.104	20	173	CCTTTTTCTTCACATTTCTCATTTC	59.571	25	GTGTCCTTTTTGCCTTCAGC	59.859	20	221
F01.PB10397	p1	(T)10	10	25	34	--
F01.PB10400	p1	(A)19	19	1711	1729	--
F01.PB10401	p1	(T)10	10	1899	1908	--
F01.PB10409	p1	(T)10	10	1018	1027	TTCCATAAGCTTTGCCATCA	59.257	20	GGCCAAAAATACACAACATTTGA	60.952	23	176	TTCCATAAGCTTTGCCATCA	59.257	20	CAATAGGCCAAAAATACACAACA	58.969	23	181	TTCCATAAGCTTTGCCATCA	59.257	20	GCCAAAAATACACAACATTTGAA	58.949	23	175
F01.PB10411	p1	(A)19	19	1187	1205	--
F01.PB10414	p3	(TGT)6	18	963	980	TATGTGCATCAATTGTGGGG	60.197	20	CCCAACCACATAGCACTCAG	59.161	20	231	GCATCAATTGTGGGGAGATT	59.756	20	CCCAACCACATAGCACTCAG	59.161	20	226	AGCCTCAGAAGCAATGGTGT	59.874	20	AGCACCCAACCACATAGCAC	60.986	20	256
F01.PB10418	p1	(T)13	13	736	748	ACCAAGGCTTCTTCTGGCTT	60.382	20	ATCAAAAATCGCTGGACGAC	60.081	20	279	AAGGCTTCTTCTGGCTTGTG	59.615	20	ATCAAAAATCGCTGGACGAC	60.081	20	276	CAAGGCTTCTTCTGGCTTGT	59.615	20	ATCAAAAATCGCTGGACGAC	60.081	20	277
F01.PB10422	p1	(A)12	12	22	33	--
F01.PB10426	p1	(A)14	14	162	175	TATGGGCATTCACACCAGAA	59.924	20	CAGATCCAGGCAACAGTCCT	60.261	20	224	GCATTCACACCAGAACGATG	60.12	20	CAGATCCAGGCAACAGTCCT	60.261	20	219	GTTTCACACCAGACCAACCC	60.261	20	CAGATCCAGGCAACAGTCCT	60.261	20	104
F01.PB10427	p1	(T)10	10	799	808	TTTCTTGTGGTTGATGCAAAA	59.192	21	CATCCAAGAGATGATTGTCTGC	59.7	22	173	TTTTCTTGTGGTTGATGCAAA	59.192	21	CATCCAAGAGATGATTGTCTGC	59.7	22	174	TTTTCTTGTGGTTGATGCAAA	59.192	21	GAAAGAAAACAAGCTTTAGCCG	59.577	22	140
F01.PB10438	p3	(GAT)8	24	981	1004	TCCTATTGCTCATGCACCAC	59.679	20	TCAACAAGCAACAACACTAGCA	59.578	22	278	TGTTGGGGACCTATAATGCC	59.645	20	TCAACAAGCAACAACACTAGCA	59.578	22	200	TCATGCACCACCACCTTATG	60.39	20	TCAACAAGCAACAACACTAGCA	59.578	22	269
F01.PB10443	p3	(ATC)5	15	210	224	CCATGGAACTTGACATTGGA	59.343	20	GTCCCCTTGAAATTGAAGCA	60.051	20	279	TCCATGGAACTTGACATTGG	59.343	20	GTCCCCTTGAAATTGAAGCA	60.051	20	280	CCATGGAACTTGACATTGGA	59.343	20	TCCCCTTGAAATTGAAGCAT	59.505	20	278
F01.PB10446	p1	(T)13	13	51	63	TGCTTCTTCTCCCTCCTTCA	60.065	20	GGGACCGAAGATGAGATTGA	60.011	20	101	TGCTTCTTCTCCCTCCTTCA	60.065	20	TTGGGTAGGAAGGTCTGGTG	59.959	20	123	TCTCCCTCCTTCATCACCAC	60.048	20	GGTGTAGGGACCGAAGATGA	59.927	20	100
F01.PB10449	p1	(T)33	33	1	33	--
F01.PB10452	p1	(T)10	10	1914	1923	--
F01.PB10453	p1	(T)10	10	750	759	GTGGGGCTTAAAATTTGGGT	60.055	20	GGCCTGTCTTTGATGCCTAA	60.214	20	201	TACTCGGTGCAGCATCAAAG	60.011	20	CCCTCAAAATAGCATCCAGC	59.668	20	196	GTGGGGCTTAAAATTTGGGT	60.055	20	CCCTCAAAATAGCATCCAGC	59.668	20	231
F01.PB10467	p3	(GAT)5	15	94	108	AAAAGAAGATGAGCGGAGGG	60.703	20	GACCCATTCCATATTGTGCC	60.021	20	180	AAAAGAAGATGAGCGGAGGG	60.703	20	ATCACCACCTGAGGATCAGC	60.08	20	202	AAAAGAAGATGAGCGGAGGG	60.703	20	TCAGCTTGGGGTTGGTTTAG	60.103	20	157
F01.PB10467	p1	(A)27	27	899	925	GCTTGAAAGCATGCAAGAAT	58.12	20	AAAACTTATTTTGAAAAGGAGGAAC	57.638	25	166	GCTTGAAAGCATGCAAGAAT	58.12	20	AAAACTTATTTTGAAAAGGAGGAACT	58.454	26	166	GCTTGAAAGCATGCAAGAAT	58.12	20	AAACTTATTTTGAAAAGGAGGAACT	57.326	25	165
F01.PB10469	p2	(CT)6	12	1687	1698	CTGATCAACGCAACAGAGGA	59.984	20	TATAACGTGCGGTTGGGAAG	60.876	20	177	CTGATCAACGCAACAGAGGA	59.984	20	CTATAACGTGCGGTTGGGAA	60.876	20	178	GAGCTGATCAACGCAACAGA	60.144	20	TATAACGTGCGGTTGGGAAG	60.876	20	180
F01.PB10469	c	(CGCA)5gtttgccttcgacagcacacgcgaacgaccagcagcaagcccccaataatttta(C)10	84	1849	1932	TTCCCAACCGCACGTTATAG	60.876	20	ATTTGGAGGATCAAAAGGGG	60.124	20	225	TTCCCAACCGCACGTTATAG	60.876	20	TTTGGAGGATCAAAAGGGGT	60.663	20	224	TCCCAACCGCACGTTATAG	59.552	19	ATTTGGAGGATCAAAAGGGG	60.124	20	224
F01.PB10470	p1	(A)14	14	1139	1152	--
F01.PB10472	p1	(T)10	10	1028	1037	CTGATGTCAATTGCACCCAA	60.517	20	TTGGATGGGAGAATCTCGTG	61.004	20	277	CTGATGTCAATTGCACCCAA	60.517	20	GGGAGAATCTCGTGGTTTGT	58.992	20	271	CTGATGTCAATTGCACCCAA	60.517	20	TGGGAGAATCTCGTGGTTTG	61.034	20	272
F01.PB10482	p3	(CCT)6	18	559	576	TGTCCCTGTTCCTGTTCCTC	60.088	20	CATTCGTCGTAGAATGCGAA	59.833	20	220	TCCTGTCCCTGTTCCTGTTC	60.088	20	CATTCGTCGTAGAATGCGAA	59.833	20	223	TCCTGTTCCTGTCCCTGTTC	60.088	20	CATTCGTCGTAGAATGCGAA	59.833	20	229
F01.PB10485	p1	(T)11	11	1661	1671	TTAGTAGCAACTGCCGGGTC	60.27	20	AGGAACTTTGCTTGCTTGGA	59.993	20	124	TTAGTAGCAACTGCCGGGTC	60.27	20	GGAACTTTGCTTGCTTGGAC	59.859	20	123	TTAGTAGCAACTGCCGGGTC	60.27	20	GCACTTTCGAACTTCCTTGG	59.853	20	248
F01.PB10494	p3	(TGC)7	21	896	916	AATGAGCCAAGGAGCTTTCA	59.955	20	CATGGATGACCATGACCAGA	60.339	20	237	ATGAGCCAAGGAGCTTTCAA	59.955	20	CATGGATGACCATGACCAGA	60.339	20	236	AGTGTTAAAAGGCGTGGTGC	60.176	20	CATGGATGACCATGACCAGA	60.339	20	275
F01.PB10495	p1	(T)16	16	149	164	TGGCCTTGAACTATGAATGG	58.572	20	AGCAATAACATGGTTTCCCG	59.823	20	101	TGGCCTTGAACTATGAATGG	58.572	20	CTGCAGGAAAGGTTGTCGAT	60.255	20	245	TGGCCTTGAACTATGAATGG	58.572	20	TCAAGCTGGCTAATGGTCAA	59.42	20	219
F01.PB10507	p1	(T)61	61	367	427	CCGAAGAGAAACCGTGAAGA	60.366	20	AAAACGATTTCGATTTTCCAA	58.595	21	244	TCCGAAGAGAAACCGTGAAG	60.366	20	AAAACGATTTCGATTTTCCAA	58.595	21	245	CTCCGAAGAGAAACCGTGAA	60.366	20	AAAACGATTTCGATTTTCCAA	58.595	21	246
F01.PB10518	p1	(A)38	38	1199	1236	--
F01.PB10529	p3	(ATC)5	15	41	55	CAGCGAAAATGAATTTAAGAGAAA	59.018	24	CAGTTTGGACGCAACGTAGA	59.904	20	269	CAGCGAAAATGAATTTAAGAGAAA	59.018	24	TTTGGAAAGCTAGAACCCGA	59.817	20	189	CGAAAATGAATTTAAGAGAAAACCA	59.905	25	CAGTTTGGACGCAACGTAGA	59.904	20	266
F01.PB10546	p1	(A)10	10	69	78	--
F01.PB10547	p3	(TGA)7	21	194	214	ACCATGAAGAGGACATTGCC	59.934	20	TTTTCCACTGGACCAAGACC	59.943	20	237	ACCATGAAGAGGACATTGCC	59.934	20	CATCTTCTTTGGGTGCAGGT	60.111	20	202	GCCGCTTTATCGGGTTTTAT	60.293	20	TTTTCCACTGGACCAAGACC	59.943	20	276
F01.PB10550	p1	(T)10	10	73	82	CACCCATCTGTTTCTCACACA	59.581	21	AGTTGGGAAATGGGAAGAGG	60.298	20	100	CACCCATCTGTTTCTCACACA	59.581	21	GAGGAGTTAAAGGGGAGCAGA	59.835	21	156	CACCCATCTGTTTCTCACACA	59.581	21	GAGAGGAGTTAAAGGGGAGCA	59.835	21	158
F01.PB10552	p1	(A)12	12	6	17	--
F01.PB10554	c	(CT)8tat(TC)8	35	12	46	--
F01.PB10559	p2	(CT)6	12	108	119	CGCCACCGAATTAAACAAAC	60.356	20	GATCTTCTCGCAGGCATTTC	59.923	20	246	TTTTATTTACGATTGCGCCAC	59.982	21	GATCTTCTCGCAGGCATTTC	59.923	20	261	GCCACCGAATTAAACAAACAA	59.861	21	GATCTTCTCGCAGGCATTTC	59.923	20	245
F01.PB10566	p2	(CT)7	14	67	80	AATCTGTGGCATCTTCCTCG	60.218	20	AAGATTGCGGAAGCAAAGAA	59.96	20	152	AATCTGTGGCATCTTCCTCG	60.218	20	GGTGGAAGAGTTTAGCGACG	59.875	20	227	AATCTGTGGCATCTTCCTCG	60.218	20	CGTAGTTGCGGTGAATCAGA	59.864	20	204
F01.PB10567	p1	(T)10	10	1043	1052	--
F01.PB10568	p1	(T)10	10	249	258	ATTGCGATCTGGGTTTTGTT	59.434	20	AAGGAATGCTGGTGCTTCAC	60.263	20	280	CGATCTGGGTTTTGTTCCTT	59.028	20	AACAAGGAATGCTGGTGCTT	59.74	20	279	CGATCTGGGTTTTGTTCCTT	59.028	20	AAGGAATGCTGGTGCTTCAC	60.263	20	276
F01.PB10568	p3	(TTA)5	15	1906	1920	TTGTTACTGGCGATAAGGCA	59.325	20	AAATCATTTCATTGCCCATGT	59.152	21	158	CTGGAAGGACAAGAGGGCTT	60.756	20	AAATCATTTCATTGCCCATGT	59.152	21	265	GGACAAGAGGGCTTGATTTTC	60.067	21	AAATCATTTCATTGCCCATGT	59.152	21	259
F01.PB10570	p3	(ATC)7	21	46	66	TCCCTCAAGGTTCTAATTCTCA	57.93	22	CCTCATTTTTCGCATGTTCA	59.664	20	271	TCTCATTCTTCCTCAGTTTCATCA	60.242	24	CCTCATTTTTCGCATGTTCA	59.664	20	254	TCCCTCAAGGTTCTAATTCTCA	57.93	22	GAAAGCAGTGTGACTGACGG	59.467	20	203
F01.PB10571	p3	(GCC)5	15	287	301	CCGCTAACAAACTCACGGTT	60.168	20	CGACTGTTTGAGCGGTTTTT	60.284	20	230	CACGGTTATCGGAAAAGTGG	60.357	20	TCGTCGTGATTGTTCTTTGC	59.847	20	153	GGTGTGGAAGACGTTAAGCC	59.598	20	TCGTCGTGATTGTTCTTTGC	59.847	20	194
F01.PB10575	p3	(ACA)6	18	391	408	GGTCTCAACCAACTCACTCCA	60.143	21	TGACGCTGTCTAACTCCACG	60.049	20	170	TGGTCTCAACCAACTCACTCC	60.143	21	TGACGCTGTCTAACTCCACG	60.049	20	171	GGTCTCAACCAACTCACTCCA	60.143	21	AGCAAAAGCTGCTTCCTCTG	59.898	20	264
F01.PB10578	p1	(T)13	13	1839	1851	TCCCTAATTGCTTGCAAGTGT	59.761	21	AAAACTGTTGCTTATCAAATATCGT	57.583	25	202	TCCCTAATTGCTTGCAAGTGT	59.761	21	AAACTGTTGCTTATCAAATATCGTACA	59.487	27	201	TCCCTAATTGCTTGCAAGTGT	59.761	21	AACTGTTGCTTATCAAATATCGTACA	58.365	26	200
F01.PB10585	p1	(T)34	34	1392	1425	GCACGGATCATAAGAAGGGA	60.036	20	TCCTGCTTCGTTTCCATTTC	60.192	20	239	GCACGGATCATAAGAAGGGA	60.036	20	TTCCTGCTTCGTTTCCATTT	59.685	20	240	GCATTCAGGTGGAATTGGAT	59.756	20	TCATTTCCTGCTTCGTTTCC	60.192	20	147
F01.PB10586	p1	(A)10	10	1840	1849	ATCTGGCCACATGAGAGGTC	60.08	20	GCACCTGAAACTTTGGTGTTG	60.577	21	251	GTAATGGAAGCAGCTCTCGC	60.125	20	GCACCTGAAACTTTGGTGTTG	60.577	21	216	TGTTGCCTCTTTGTTTTGGA	59.293	20	GCACCTGAAACTTTGGTGTTG	60.577	21	108
F01.PB10590	p2	(GA)8	16	108	123	TCACTTTTCCCTTACCATACCAA	59.76	23	TCCGATACCGGCTACTGAAG	60.227	20	215	TCACTTTTCCCTTACCATACCAA	59.76	23	AAAAGCTTCACAGCTCTCCG	59.757	20	266	TCACTTTTCCCTTACCATACCAA	59.76	23	AAAGCTTCACAGCTCTCCGA	60.277	20	265
F01.PB10597	p3	(CAC)5	15	177	191	caccacctcctccagtgtct	60.153	20	GGTGCTAGTGGTGGTGAGGT	60.033	20	243	CCACCTCCTCCTTGTGAAGA	60.229	20	TGAGGCATAGACTGGTGCTG	60.008	20	179	CCACCTCCTCCTTGTGAAGA	60.229	20	GGTGCTAGTGGTGGTGAGGT	60.033	20	113
F01.PB10602	p2	(CT)6	12	9	20	--
F01.PB10607	p1	(A)24	24	1519	1542	--
F01.PB10611	p2	(TA)7	14	1823	1836	CTAAATTCCCTTCAAGCCCC	59.903	20	ATCATTCGAAAACGTTGCAC	58.627	20	191	CTAAATTCCCTTCAAGCCCC	59.903	20	ACATCATTCGAAAACGTTGC	58.627	20	193	GATGGATTGGACAAGGAGGA	59.862	20	ATCATTCGAAAACGTTGCAC	58.627	20	221
F01.PB10614	p1	(A)14	14	1212	1225	AAGAAGTCGAGTAGGCGGGT	60.268	20	GCGGTAAAAAGATGGCACTG	60.637	20	135	AGAAGTCGAGTAGGCGGGTT	60.268	20	GCGGTAAAAAGATGGCACTG	60.637	20	134	CGAATTCAAGCCAAAAGACC	59.685	20	GCGGTAAAAAGATGGCACTG	60.637	20	276
F01.PB10620	p2	(TC)9	18	85	102	CGTCACAAGTTCTAATAGCCACA	59.344	23	CCTTGTTGTTCCGTTTCGTT	60.008	20	141	CACGTCACAAGTTCTAATAGCCA	59.344	23	CCTTGTTGTTCCGTTTCGTT	60.008	20	143	CGTCACAAGTTCTAATAGCCACAC	60.115	24	CCTTGTTGTTCCGTTTCGTT	60.008	20	141
F01.PB10626	p1	(T)11	11	887	897	ATTCGAGTGCACTTGCTGTG	60.056	20	GCCTCATCTAAAGGGGAACA	59.126	20	280	TCGCTAGACGTGGAAAAAGG	60.378	20	GCCTCATCTAAAGGGGAACA	59.126	20	157	CGCTAGGGGTGTGAGAGAGA	60.545	20	GCCTCATCTAAAGGGGAACA	59.126	20	252
F01.PB10631	p2	(GA)7	14	34	47	AAATTTGGATTAAATTTTGAGGAGA	58.606	25	GAGCTTGTTTGAGAGGTGGC	59.997	20	265	AAATTTGGATTAAATTTTGAGGAGA	58.606	25	GGGCACAAAGGATCGTAGAA	60.074	20	227	AAATTTGGATTAAATTTTGAGGAGA	58.606	25	CGGAGAGCTTGTTTGAGAGG	60.126	20	269
F01.PB10633	p3	(TCG)5	15	740	754	TGGAACGTTTGAAACTGCTG	59.881	20	AACTGTGCCACTTGACCTCC	60.159	20	240	TGAAACTGCTGAGGATGCAG	60.136	20	AACTGTGCCACTTGACCTCC	60.159	20	231	CCGACCCGGTAAGGATTACT	60.2	20	AACTGTGCCACTTGACCTCC	60.159	20	127
F01.PB10647	p1	(T)13	13	2	14	--
F01.PB10648	p1	(T)10	10	79	88	TGGAAACTGCATAGGCTTTGT	59.761	21	TGGTTATCCTCAGCAGGCTC	60.362	20	198	TGGAAACTGCATAGGCTTTGT	59.761	21	TGAAACTCACATCAGCCGAA	60.39	20	125	TGGAAACTGCATAGGCTTTGT	59.761	21	CCATGGTTATCCTCAGCAGG	60.474	20	201
F01.PB10652	p2	(TC)6	12	150	161	CACCCCTAACAGACCCTCAA	59.959	20	TTCGATCTGTGCGTTTTCTG	59.988	20	221	CCCCTAACAGACCCTCAACA	59.959	20	TTCGATCTGTGCGTTTTCTG	59.988	20	219	CCCCTAACAGACCCTCAACA	59.959	20	AACCTCTTCGATCTGTGCGT	59.874	20	225
F01.PB10653	p1	(A)12	12	1183	1194	CGCTATGCGCAATACAAACA	60.802	20	CTCGCGTAACCAAACTGTCA	59.904	20	140	CGTACGCTATGCGCAATACA	60.822	20	CTCGCGTAACCAAACTGTCA	59.904	20	144	CGCTATGCGCAATACAAACA	60.802	20	TCGCGTAACCAAACTGTCAA	60.293	20	139
F01.PB10665	p1	(A)10	10	883	892	GCATGACACAGCTCCTTCAA	59.992	20	ATTAAACGGGTTCTGCGTCC	61.228	20	172	CACAGCTCCTTCAATGCTCA	60.136	20	ATTAAACGGGTTCTGCGTCC	61.228	20	166	TGACACAGCTCCTTCAATGC	59.992	20	GGATATTAAACGGGTTCTGCG	60.678	21	173
F01.PB10670	p1	(A)16	16	66	81	CATGAACCTCCTACGCCTGT	60.134	20	ATGCTCAACCTTTGGTGGAC	59.973	20	235	CATGAACCTCCTACGCCTGT	60.134	20	AGGGTTTCTTGACCGGAACT	59.972	20	215	CATGAACCTCCTACGCCTGT	60.134	20	CTTGACCGGAACTTGTGGAT	59.966	20	208
F01.PB10673	p1	(T)13	13	1724	1736	GCTTGAGGCAAGTTCTGACC	59.997	20	ATCCACAAGAAAAGGAGCCA	59.67	20	261	GCTTGAGGCAAGTTCTGACC	59.997	20	TCCACAAGAAAAGGAGCCAT	59.67	20	260	GCTTGAGGCAAGTTCTGACC	59.997	20	CATCCACAAGAAAAGGAGCC	59.67	20	262
F01.PB10676	p3	(GAT)6	18	597	614	CGGAACCCTCACAAGGATAA	59.926	20	CGTCCTCAGTGCGAAAAACT	60.431	20	265	CCTCACAAGGATAAGCCTGC	59.836	20	CGTCCTCAGTGCGAAAAACT	60.431	20	259	TCGGGTTATTCAAGAGACGG	60.066	20	ATCCTCCGATCGCTTAGGAC	60.567	20	197
F01.PB10677	p1	(A)11	11	23	33	--
F01.PB10677	p2	(CA)7	14	223	236	GCACAAGACGTGTTCTCCTTC	59.906	21	GGGAAACAACAAGCACCAGT	60.012	20	204	GCACAAGACGTGTTCTCCTTC	59.906	21	GATCGGGATCCTGAGATTGA	59.971	20	155	GCACAAGACGTGTTCTCCTTC	59.906	21	CAGCAATAACAGCAACGGAA	59.872	20	257
F01.PB10677	p1	(T)12	12	1136	1147	CCCTTGAATACCATCACCAAA	59.671	21	TCTGCATTACAGCACCACTG	58.438	20	260	TGACCCTTGAATACCATCACC	59.662	21	TCTGCATTACAGCACCACTG	58.438	20	263	GACCCTTGAATACCATCACCA	59.662	21	TCTGCATTACAGCACCACTG	58.438	20	262
F01.PB10680	p2	(CT)7	14	20	33	--
F01.PB10685	p1	(T)10	10	32	41	GCTATTGTTTATTACGTGTGATATTGA	57.891	27	TGCGATGTTATGTTCGAGGA	60.22	20	278	GCTATTGTTTATTACGTGTGATATTGA	57.891	27	GAATTGATCGGATGTCGGTT	59.756	20	103	GCTATTGTTTATTACGTGTGATATTGA	57.891	27	TTGCGATGTTATGTTCGAGG	59.688	20	279
F01.PB10689	p3	(ATC)5	15	1632	1646	TGATGATGGAAAAGGCAAAA	59.087	20	TTTTTCTCCGCCCTTAATTT	57.883	20	212	TGATGATGGAAAAGGCAAAAA	60.421	21	TTTTTCTCCGCCCTTAATTT	57.883	20	212	AAATGATGATGGAAAAGGCAA	59.402	21	TTTTTCTCCGCCCTTAATTT	57.883	20	215
F01.PB10694	c	(TTC)5tgcttgctcgtgctcgtgtttctccgattcagtttg(T)11	62	138	199	ACTCGCTCTTCCAATTTTCG	59.452	20	CTATGCCAATCCAACCACAA	59.395	20	208	ACTCGCTCTTCCAATTTTCG	59.452	20	CCATTTTTCATCCCCTTGAG	59.359	20	279	ACTCGCTCTTCCAATTTTCG	59.452	20	TATGCCAATCCAACCACAAC	59.251	20	207
F01.PB10695	p1	(T)10	10	1096	1105	--
F01.PB10699	p1	(A)10	10	1916	1925	--
F01.PB10701	p3	(ATC)5	15	336	350	GAACCCCAAACGGATTAGGT	60.053	20	AATGACCCGGGTTAACAACA	60.088	20	270	GAACCCCAAACGGATTAGGT	60.053	20	CAATGACCCGGGTTAACAAC	60.088	20	271	CCCAAACGGATTAGGTTTCA	59.795	20	AATGACCCGGGTTAACAACA	60.088	20	266
F01.PB10704	p1	(T)10	10	729	738	GTGGGCTGAGCTTGAGATTT	59.434	20	CGAACTCGGGCCTTTCTT	60.331	18	270	GTGGGCTGAGCTTGAGATTT	59.434	20	AGTCTCGAACTCGGGCCTTT	62.539	20	275	GTGGGCTGAGCTTGAGATTT	59.434	20	GTCTCGAACTCGGGCCTTT	61.686	19	274
F01.PB10711	p3	(TCC)5	15	204	218	TCTTTTTCCCTCAAACCCCT	59.912	20	CCTTTTCAAAAAGCTGACGG	59.855	20	125	CTCTTTTTCCCTCAAACCCC	59.912	20	CCTTTTCAAAAAGCTGACGG	59.855	20	126	CCTCTTTTTCCCTCAAACCC	59.912	20	CCTTTTCAAAAAGCTGACGG	59.855	20	127
F01.PB10712	p3	(GAT)5	15	266	280	ATATGATCGGTACACCCGGA	60.036	20	TATGAATGATGGGTGAGGCA	59.883	20	234	TAGACAGACCCATTTTGGGC	59.933	20	TATGAATGATGGGTGAGGCA	59.883	20	256	TTTGGGCGTATATGATCGGT	60.175	20	TATGAATGATGGGTGAGGCA	59.883	20	243
F01.PB10712	p1	(T)22	22	422	443	ATATGATCGGTACACCCGGA	60.036	20	TATGAATGATGGGTGAGGCA	59.883	20	234	TAGACAGACCCATTTTGGGC	59.933	20	TATGAATGATGGGTGAGGCA	59.883	20	256	TTTGGGCGTATATGATCGGT	60.175	20	TATGAATGATGGGTGAGGCA	59.883	20	243
F01.PB10718	p3	(GGT)5	15	678	692	TCGGATGAGGGAGGTGATAG	60.027	20	TTTAGCATTGGCCCAAACTC	60.074	20	215	GTCGGATGAGGGAGGTGATA	59.886	20	TTTAGCATTGGCCCAAACTC	60.074	20	216	TCGGATGAGGGAGGTGATAG	60.027	20	TCAAACGGAAGAGTAACGCC	60.249	20	269
F01.PB10723	p1	(A)57	57	1860	1916	--
F01.PB10728	p1	(A)10	10	52	61	CACACAAAGAGAAACCAAAACAG	58.846	23	AAGAAGCGTTGCGAGAAGAG	59.898	20	184	CACACAAAGAGAAACCAAAACA	57.843	22	AAGAAGCGTTGCGAGAAGAG	59.898	20	184	CACACAAAGAGAAACCAAAACAG	58.846	23	CCCAACCACACTTTCACCTT	59.861	20	221
F01.PB10730	p1	(A)14	14	472	485	TGGGGGATTTTAGCTTTCCT	59.903	20	GAGGATCCAACCCCGTCTAT	60.154	20	115	CTGGGGGATTTTAGCTTTCC	59.903	20	GAGGATCCAACCCCGTCTAT	60.154	20	116	CCTGGGGGATTTTAGCTTTC	59.903	20	GAGGATCCAACCCCGTCTAT	60.154	20	117
F01.PB10743	p1	(A)10	10	1219	1228	--
F01.PB10746	p1	(A)11	11	1976	1986	--
F01.PB10748	p1	(A)12	12	15	26	--
F01.PB10749	p1	(A)27	27	954	980	--
F01.PB10752	p1	(A)11	11	26	36	--
F01.PB10757	p3	(CAT)5	15	134	148	ATCATTCCCATCCTCTTCCA	59.291	20	CTTGACGGTCTTTGATGGGT	59.966	20	273	TCATTCCCATCCTCTTCCAT	59.291	20	CTTGACGGTCTTTGATGGGT	59.966	20	272	TCATTCCCATCCTCTTCCAT	59.291	20	GATTTGGAGATGGGGGATTT	59.959	20	126
F01.PB10761	c	(T)11g(T)16	28	933	960	TGGAGGCCATTCTCTTCATC	60.158	20	GAATGGGACGTATATTTTACACAA	57.152	24	234	CCCCCTACTAAGCCAAAACC	59.829	20	GAATGGGACGTATATTTTACACAA	57.152	24	160	AGTTAGGGTTTGGAGGCCAT	59.827	20	GAATGGGACGTATATTTTACACAA	57.152	24	244
F01.PB10765	p1	(T)19	19	1544	1562	CGCAGTTGGAGAACAGTGAA	60.025	20	AAACAGGTGCCCAAAAATAAAA	59.763	22	263	TTCGCAGTTGGAGAACAGTG	60.025	20	AAACAGGTGCCCAAAAATAAAA	59.763	22	265	CGAAAGAGAAGGTTTCGCAG	60.125	20	AAACAGGTGCCCAAAAATAAAA	59.763	22	278
F01.PB10775	p1	(A)12	12	222	233	CCTCTGGCATCAGCTGTTCT	60.555	20	TATCAGAGCCACCTTGCCTT	59.836	20	271	CCTCTGGCATCAGCTGTTCT	60.555	20	TTATCAGAGCCACCTTGCCT	59.836	20	272	CCTCTGGCATCAGCTGTTCT	60.555	20	GTTATCAGAGCCACCTTGCC	59.7	20	273
F01.PB10781	p1	(T)12	12	1676	1687	GCTGCAGACTCTTCCTGCTT	59.898	20	GAAACCAACAGAAATAGAGAGCAAT	59.275	25	171	GCTGCAGACTCTTCCTGCTT	59.898	20	AAACCAACAGAAATAGAGAGCAAT	57.653	24	170	TAGCTGCAGACTCTTCCTGC	58.498	20	GAAACCAACAGAAATAGAGAGCAA	58.995	24	173
F01.PB10782	p2	(TC)7	14	26	39	--
F01.PB10783	p3	(TGC)5	15	1765	1779	GTTTGCAAGAGAGGGAATCG	59.813	20	CGCCAGGCTGAAGAAAGATA	60.481	20	242	CGTTTGCAAGAGAGGGAATC	59.813	20	CGCCAGGCTGAAGAAAGATA	60.481	20	243	TTGCAAGAGAGGGAATCGAC	60.34	20	CGCCAGGCTGAAGAAAGATA	60.481	20	240
F01.PB10784	p1	(T)11	11	927	937	TCATGAGCTGGCACTGTTGT	60.473	20	TTGGCTCACGAAACTTAGGC	60.386	20	257	TCATGAGCTGGCACTGTTGT	60.473	20	GGCTCACGAAACTTAGGCAA	60.386	20	255	TGTCATGAGCTGGCACTGTT	60.473	20	GGCTCACGAAACTTAGGCAA	60.386	20	257
F01.PB10790	p1	(A)27	27	949	975	TTCTTCTTGAGCAATTCCTTCC	59.835	22	CTAAGGACAAGCCCAGCATC	59.836	20	131	TTCTTCTTGAGCAATTCCTTCC	59.835	22	TAAGGACAAGCCCAGCATCT	59.836	20	130	TTCTTCTTGAGCAATTCCTTCC	59.835	22	GACTGCTAAGGACAAGCCCA	60.397	20	136
F01.PB10791	p1	(A)11	11	501	511	GCGATTTACTAGGACATTATCCG	59.082	23	GGTATGCCCAATCATTGTAGG	59.172	21	280	GCGATTTACTAGGACATTATCCG	59.082	23	GGTATGCCCAATCATTGTAGGT	59.972	22	280	GGACATTATCCGATTTTCTTTTT	57.696	23	GGATAGCAATGGTATGCCCA	60.69	20	279
F01.PB10793	p1	(T)11	11	1672	1682	CCATTGGCTAAAATGATGGG	60.146	20	TGTTTGTAACAAGTTCAAGCCAA	59.714	23	183	TGATGGAAGCTTGTGAATGC	59.805	20	TGTTTGTAACAAGTTCAAGCCAA	59.714	23	138	CCATTGGCTAAAATGATGGG	60.146	20	TTGTAACAAGTTCAAGCCAACTG	59.362	23	180
F01.PB10800	p1	(T)10	10	1088	1097	TTGTGTGTCACTGCCACTTG	59.316	20	AATTCCCAACATACCAACTACCT	57.914	23	192	GGTTCCAGGTAGTGTGAACCA	59.876	21	AATTCCCAACATACCAACTACCT	57.914	23	135	TTCCAGGTAGTGTGAACCAGC	60.164	21	AATTCCCAACATACCAACTACCT	57.914	23	133
F01.PB10805	p1	(T)11	11	988	998	CAGAGAGGCATTTCCAGAGC	60.096	20	AAGGTGAATTTTGTATTTCAAGTGG	59.723	25	236	TATGGGAAGCCGATGAGAAG	60.17	20	AAGGTGAATTTTGTATTTCAAGTGG	59.723	25	216	CTATGGGAAGCCGATGAGAA	60.17	20	AAGGTGAATTTTGTATTTCAAGTGG	59.723	25	217
F01.PB10813	p1	(A)10	10	214	223	CCTCAACTGGGTTTGTCTTTG	59.619	21	CCTTTGACTTCTTCCCCACA	60.081	20	274	CCTCAACTGGGTTTGTCTTTG	59.619	21	TTGACTTCTTCCCCACATCC	59.903	20	271	CCTCAACTGGGTTTGTCTTTG	59.619	21	GACTTCTTCCCCACATCCAA	59.903	20	269
F01.PB10816	p1	(T)10	10	1517	1526	--
F01.PB10828	p3	(TTC)5	15	250	264	CCAACCCAAAGAAAAACCCT	60.193	20	GTTTTTGTTGCGGAAGAGGA	60.227	20	194	CCAATTTCCAACCCAAAGAA	59.772	20	GTTTTTGTTGCGGAAGAGGA	60.227	20	201	TTCGCATTCGAACCCTAAAT	59.547	20	ACGGTTTTCTGGAAGGAGGT	59.972	20	261
F01.PB10837	p1	(A)28	28	1293	1320	--
F01.PB10839	p1	(T)10	10	1280	1289	GACTGAAGTCCAAACCGCAT	60.119	20	GCAGCCACGATTCAATCAA	60.774	19	265	ACTGAAGTCCAAACCGCATT	59.598	20	GCAGCCACGATTCAATCAA	60.774	19	264	TCCAAACCGCATTAGTTGTG	59.585	20	GCAGCCACGATTCAATCAA	60.774	19	257
F01.PB10843	p1	(A)12	12	14	25	--
F01.PB10850	c	(A)69g(A)11	81	1011	1091	--
F01.PB10855	p2	(CT)7	14	157	170	TTGACACATCACGCAGCATA	59.859	20	TTGAAAAAGGTGAAAACGGC	60.089	20	190	TGACACATCACGCAGCATAA	59.859	20	TTGAAAAAGGTGAAAACGGC	60.089	20	189	ATTGACACATCACGCAGCAT	60.152	20	TTGAAAAAGGTGAAAACGGC	60.089	20	191
F01.PB10855	p3	(AAC)5	15	324	338	AATCTCCGGTTCAACCCTCT	59.935	20	GGTGGTCCTTCTGGAGATGA	60.048	20	252	GCCGTTTTCACCTTTTTCAA	60.089	20	GGTGGTCCTTCTGGAGATGA	60.048	20	213	TTTCAATTCTCACGTCACGC	59.847	20	GGTGGTCCTTCTGGAGATGA	60.048	20	199
F01.PB10859	p3	(GGT)6	18	63	80	ACCAGCTCGGTGAAGAGAGA	60.135	20	TCAAAGGGTCGTCAACACTG	59.72	20	214	CCAGCTCGGTGAAGAGAGAG	60.275	20	TCAAAGGGTCGTCAACACTG	59.72	20	213	ACCAGCTCGGTGAAGAGAGA	60.135	20	ATTTGTGCAACAGCACCATC	59.577	20	179
F01.PB10862	p2	(AT)11	22	1575	1596	TCGGATATTAACGACCAGGC	59.923	20	CACCAGTTTCATGCAGAACG	60.301	20	201	TTCTTCGCCAGGCTGATAAT	59.807	20	CACCAGTTTCATGCAGAACG	60.301	20	250	TGCAACAAATGCTTCGGATA	60.215	20	CACCAGTTTCATGCAGAACG	60.301	20	214
F01.PB10868	p1	(T)12	12	862	873	TGCCTTGCAAGCAACTAATG	60.014	20	ATTGAACCGCGAAATATGCT	59.574	20	246	TCAGGGAAATGGGAACTCTG	60.042	20	ATTGAACCGCGAAATATGCT	59.574	20	150	TGCCTTGCAAGCAACTAATG	60.014	20	ATAGGAACATTGAACCGCGA	60.469	20	254
F01.PB10874	p3	(CCA)5	15	63	77	TCTCTCCCTCTTCCTCCTCC	59.883	20	CTGATTCGGGTTCTGATGGT	59.927	20	273	CCTCTTCCTCCTCCATCTCC	60.149	20	CTGATTCGGGTTCTGATGGT	59.927	20	267	CCCTCTTCCTCCTCCATCTC	60.149	20	CTGATTCGGGTTCTGATGGT	59.927	20	268
F01.PB10874	p3	(TCT)5	15	1158	1172	--
F01.PB10881	p3	(AGA)6	18	721	738	AACCAGTTGGAAAGGACACG	60.005	20	CGGCTAACACTTCAATCCGT	60.132	20	231	TTACCTGCGTGGAGGAGAAC	60.255	20	CGGCTAACACTTCAATCCGT	60.132	20	278	AGTTGGAAAGGACACGAGGA	59.697	20	CGGCTAACACTTCAATCCGT	60.132	20	227
F01.PB10882	p1	(A)10	10	807	816	TGACCCAGAGGATGGAAAAG	60.042	20	CACAAAAAGCCCTTCCAAAA	60.081	20	252	TGACCCAGAGGATGGAAAAG	60.042	20	ATTTAAGCTGGCAAACACCG	60.131	20	226	TGACCCAGAGGATGGAAAAG	60.042	20	GCAAACACCGTCACAAACTG	60.199	20	216
F01.PB10883	p1	(A)23	23	1238	1260	AAGCATGGTTTGTCAAAGTCAA	59.654	22	AAAAGCGCAAGTAGCCCAC	60.401	19	267	AAGCATGGTTTGTCAAAGTCAA	59.654	22	AAAAAGCGCAAGTAGCCCAC	61.633	20	268	AGCATGGTTTGTCAAAGTCAA	58.269	21	AAAAGCGCAAGTAGCCCAC	60.401	19	266
F01.PB10894	p6	(TGGGAA)5	30	978	1007	TGCTAAATCTTGTGCGATGC	59.983	20	GAACCAAACGACGAACCACT	60.012	20	217	TGCTAAATCTTGTGCGATGC	59.983	20	AGAACCAAACGACGAACCAC	60.012	20	218	TATCGGCGCTGCTAAATCTT	59.971	20	AGAACCAAACGACGAACCAC	60.012	20	227
F01.PB10899	c	(CA)7(CT)6	26	211	236	TGCACTAAGGTTTTTGCAGATT	58.945	22	GCAAGGTCAGGTGAAAAAGG	59.711	20	226	TTGCACTAAGGTTTTTGCAGAT	58.945	22	GCAAGGTCAGGTGAAAAAGG	59.711	20	227	GGTTTTTGCAGATTCATCTCTG	58.836	22	GCAAGGTCAGGTGAAAAAGG	59.711	20	218
[truncated: 12,779 more rows]
