# Supplementary material for: Screening and identification of multiple abiotic stress responsive candidate genes based on hybrid-sequencing in Vicia sativa
Source: Heliyon. 2023 Feb 4;9(2):e13536. doi: 10.1016/j.heliyon.2023.e13536 (PMC9929474; doi:10.1016/j.heliyon.2023.e13536)
Supplement: Multimedia component 8 [file mmc8.xlsx]

## Sheet: Sheet1
Table S8 Summary of transcript annotation results in eight public databases.
Gene ID	COG class	COG class annotation	GO annotation	KEGG annotation	KEGG pathway	KOG class	KOG class annotation	Pfam annotation	Swiss-Prot annotation	eggNOG class	eggNOG class annotation	NR annotation
F01.PB29607	[EF]	--	Molecular Function: carbamoyl-phosphate synthase (glutamine-hydrolyzing) activity (GO:0004088);; Molecular Function: ATP binding (GO:0005524);; Cellular Component: carbamoyl-phosphate synthase complex (GO:0005951);; Biological Process: gluconeogenesis (GO:0006094);; Biological Process: chromatin silencing (GO:0006342);; Biological Process: arginine biosynthetic process (GO:0006526);; Biological P…	K01955|0|cam:101495698|carbamoyl-phosphate synthase large chain-like; K01955 carbamoyl-phosphate synthase large subunit [EC:6.3.5.5] (A)	ko00240:Pyrimidine metabolism;ko00250:Alanine, aspartate and glutamate metabolism	[R]	General function prediction only	Carbamoyl-phosphate synthase L chain, ATP binding domain;; Carbamoyl-phosphate synthase L chain, N-terminal domain;; ATP-grasp domain;; Carbamoyl-phosphate synthetase large chain, oligomerisation domain;; MGS-like domain;; D-ala D-ala ligase C-terminus;; ATP-grasp domain;; ATP-grasp domain	Carbamoyl-phosphate synthase large chain, chloroplastic OS=Arabidopsis thaliana GN=CARB PE=1 SV=1	F	Nucleotide transport and metabolism	hypothetical protein TSUD_108650 [Trifolium subterraneum]
F01.PB21069	--	--	Molecular Function: sequence-specific DNA binding transcription factor activity (GO:0003700);; Biological Process: regulation of transcription, DNA-templated (GO:0006355);; Molecular Function: sequence-specific DNA binding (GO:0043565);;	--	--	--	--	bZIP transcription factor;; Basic region leucine zipper	Transcription factor RF2a OS=Oryza sativa subsp. japonica GN=RF2a PE=1 SV=1	--	--	BZIP transcription factor [Medicago truncatula]
F01.PB26423	[R]	General function prediction only	Cellular Component: nucleus (GO:0005634);; Cellular Component: cytosol (GO:0005829);; Biological Process: mRNA processing (GO:0006397);; Biological Process: regulation of timing of transition from vegetative to reproductive phase (GO:0048510);;	K13217|0|mtr:MTR_7g098430|Pre-mRNA-processing factor; K13217 pre-mRNA-processing factor 39 (A)	--	[A]	RNA processing and modification	--	--	A	RNA processing and modification	Pre-mRNA-processing factor 39 [Medicago truncatula]
F01.PB6008	--	--	Cellular Component: cis-Golgi network (GO:0005801);; Cellular Component: cytosol (GO:0005829);; Biological Process: ER to Golgi vesicle-mediated transport (GO:0006888);; Biological Process: plant-type cell wall biogenesis (GO:0009832);; Biological Process: glucuronoxylan metabolic process (GO:0010413);; Biological Process: xylan biosynthetic process (GO:0045492);;	--	--	[U]	Intracellular trafficking, secretion, and vesicular transport	Sybindin-like family;; Sedlin, N-terminal conserved region	--	U	Intracellular trafficking, secretion, and vesicular transport	trafficking protein particle complex subunit-like protein [Medicago truncatula]
F01.PB26060	[G]	Carbohydrate transport and metabolism	Molecular Function: 1,4-alpha-glucan branching enzyme activity (GO:0003844);; Molecular Function: hydrolase activity, hydrolyzing O-glycosyl compounds (GO:0004553);; Biological Process: glycogen biosynthetic process (GO:0005978);; Molecular Function: cation binding (GO:0043169);;	K00700|0|cam:101501037|1,4-alpha-glucan-branching enzyme 2-1, chloroplastic/amyloplastic-like; K00700 1,4-alpha-glucan branching enzyme [EC:2.4.1.18] (A)	ko00500:Starch and sucrose metabolism	[G]	Carbohydrate transport and metabolism	Alpha amylase, catalytic domain;; Carbohydrate-binding module 48 (Isoamylase N-terminal domain);; Alpha amylase, C-terminal all-beta domain	1,4-alpha-glucan-branching enzyme 1, chloroplastic/amyloplastic OS=Pisum sativum GN=SBEI PE=1 SV=1	G	Carbohydrate transport and metabolism	RecName: Full=1,4-alpha-glucan-branching enzyme 1, chloroplastic/amyloplastic; AltName: Full=Starch branching enzyme I; Flags: Precursor
F01.PB32364	[RTKL]	--	Molecular Function: protein serine/threonine kinase activity (GO:0004674);; Molecular Function: ATP binding (GO:0005524);; Biological Process: protein phosphorylation (GO:0006468);; Cellular Component: integral component of membrane (GO:0016021);;	--	--	--	--	Protein kinase domain;; Protein tyrosine kinase;; Leucine Rich repeats (2 copies);; Leucine rich repeat;; Leucine Rich Repeat;; Leucine rich repeat N-terminal domain;; Leucine Rich repeat	Probable LRR receptor-like serine/threonine-protein kinase At5g10290 OS=Arabidopsis thaliana GN=At5g10290 PE=2 SV=1	T	Signal transduction mechanisms	LRR receptor-like kinase [Medicago truncatula]
F01.PB14249	--	--	Cellular Component: Golgi apparatus (GO:0005794);; Molecular Function: acetylglucosaminyltransferase activity (GO:0008375);; Cellular Component: membrane (GO:0016020);; Biological Process: carbohydrate biosynthetic process (GO:0016051);;	--	--	[G]	Carbohydrate transport and metabolism	Core-2/I-Branching enzyme	Beta-glucuronosyltransferase GlcAT14A OS=Arabidopsis thaliana GN=GLCAT14A PE=2 SV=1	S	Function unknown	core-2/I-branching enzyme [Medicago truncatula]
F01.PB21960	--	--	--	--	--	--	--	BURP domain	Polygalacturonase 1 beta-like protein 3 OS=Arabidopsis thaliana GN=PGL3 PE=2 SV=2	S	Function unknown	hypothetical protein TSUD_238900 [Trifolium subterraneum]
F01.PB1673	[R]	General function prediction only	Molecular Function: GTP binding (GO:0005525);; Cellular Component: vacuole (GO:0005773);; Cellular Component: Golgi-associated vesicle (GO:0005798);; Biological Process: small GTPase mediated signal transduction (GO:0007264);; Cellular Component: plastid (GO:0009536);;	K07937|1.1526e-134|mtr:MTR_5g034130|ADP-ribosylation factor; K07937 ADP-ribosylation factor 1 (A)	ko04144:Endocytosis	[U]	Intracellular trafficking, secretion, and vesicular transport	ADP-ribosylation factor family;; Signal recognition particle receptor beta subunit;; Ras family;; Gtr1/RagA G protein conserved region;; Miro-like protein;; 50S ribosome-binding GTPase	ADP-ribosylation factor 2 OS=Oryza sativa subsp. japonica GN=ARF PE=2 SV=2	S	Function unknown	PREDICTED: ADP-ribosylation factor 2 isoform X1 [Nicotiana tomentosiformis]
F01.PB1868	--	--	--	--	--	--	--	--	--	--	--	hypothetical protein MTR_6g488260 [Medicago truncatula]
F01.PB28028	--	--	--	K14300|7.70933e-09|cmo:103500520|uncharacterized LOC103500520; K14300 nuclear pore complex protein Nup133 (A)	ko03013:RNA transport	[YU]	--	Non-repetitive/WGA-negative nucleoporin C-terminal	--	U	Intracellular trafficking, secretion, and vesicular transport	PREDICTED: nuclear pore complex protein NUP133 isoform X2 [Tarenaya hassleriana]
F01.PB18137	[RTKL]	--	Molecular Function: protein serine/threonine kinase activity (GO:0004674);; Molecular Function: ATP binding (GO:0005524);; Biological Process: protein phosphorylation (GO:0006468);; Molecular Function: carbohydrate binding (GO:0030246);;	--	--	--	--	--	L-type lectin-domain containing receptor kinase IV.1 OS=Arabidopsis thaliana GN=LECRK41 PE=2 SV=1	T	Signal transduction mechanisms	L-type lectin-domain receptor kinase IV.2-like protein [Medicago truncatula]
F01.PB28539	[C]	Energy production and conversion	Cellular Component: vacuolar proton-transporting V-type ATPase, V0 domain (GO:0000220);; Molecular Function: hydrogen ion transmembrane transporter activity (GO:0015078);; Biological Process: ATP hydrolysis coupled proton transport (GO:0015991);;	K02154|0|cam:101490524|vacuolar proton ATPase a2-like; K02154 V-type H+-transporting ATPase subunit a (A)	ko00190:Oxidative phosphorylation;ko04145:Phagosome	[C]	Energy production and conversion	V-type ATPase 116kDa subunit family;; V-type ATPase 116kDa subunit family	V-type proton ATPase subunit a2 OS=Arabidopsis thaliana GN=VHA-a2 PE=1 SV=1	C	Energy production and conversion	PREDICTED: V-type proton ATPase subunit a2 [Cicer arietinum]
F01.PB7879	--	--	Molecular Function: ubiquitin-protein transferase activity (GO:0004842);; Biological Process: protein ubiquitination (GO:0016567);; Biological Process: DNA endoreduplication (GO:0042023);; Biological Process: proteasome-mediated ubiquitin-dependent protein catabolic process (GO:0043161);; Biological Process: proteasome assembly (GO:0043248);; Biological Process: regulation of unidimensional cell …	K06689|9.70147e-104|mtr:MTR_4g073240|Ubiquitin carrier protein; K06689 ubiquitin-conjugating enzyme E2 D/E [EC:6.3.2.19] (A)	ko04120:Ubiquitin mediated proteolysis;ko04141:Protein processing in endoplasmic reticulum	[O]	Posttranslational modification, protein turnover, chaperones	Ubiquitin-conjugating enzyme;; RWD domain	Ubiquitin-conjugating enzyme E2 28 OS=Arabidopsis thaliana GN=UBC28 PE=2 SV=1	O	Posttranslational modification, protein turnover, chaperones	ubiquitin-conjugating enzyme E2 [Medicago truncatula]
F01.PB15054	[RTKL]	--	Molecular Function: protein serine/threonine kinase activity (GO:0004674);; Molecular Function: ATP binding (GO:0005524);; Biological Process: protein phosphorylation (GO:0006468);;	--	--	[D]	Cell cycle control, cell division, chromosome partitioning	Protein kinase domain;; Protein tyrosine kinase	Probable serine/threonine-protein kinase At1g54610 OS=Arabidopsis thaliana GN=At1g54610 PE=1 SV=1	T	Signal transduction mechanisms	PREDICTED: probable serine/threonine-protein kinase At1g54610 [Cicer arietinum]
F01.PB7449	--	--	Biological Process: embryo development ending in seed dormancy (GO:0009793);;	--	--	--	--	--	F-box protein SKIP28 OS=Arabidopsis thaliana GN=SKIP28 PE=1 SV=1	S	Function unknown	F-box SKIP28-like protein [Medicago truncatula]
F01.PB38587	[R]	General function prediction only	Biological Process: cell redox homeostasis (GO:0045454);;	--	--	[R]	General function prediction only	TPR repeat;; Tetratricopeptide repeat;; Tetratricopeptide repeat;; Thioredoxin;; Tetratricopeptide repeat;; Anaphase-promoting complex, cyclosome, subunit 3;; Tetratricopeptide repeat;; Tetratricopeptide repeat;; Tetratricopeptide repeat;; Tetratricopeptide repeat;; Tetratricopeptide repeat;; TPR repeat;; Tetratricopeptide repeat;; Tetratricopeptide repeat;; Tetratricopeptide repeat;; Tetratricop…	TPR repeat-containing thioredoxin TTL1 OS=Arabidopsis thaliana GN=TTL1 PE=1 SV=1	O	Posttranslational modification, protein turnover, chaperones	TPR repeat thioredoxin TTL1-like protein [Medicago truncatula]
F01.PB37123	--	--	Molecular Function: calcium ion binding (GO:0005509);;	K11583|2.99686e-140|mtr:MTR_1g080030|Protein phosphatase 2A regulatory subunit B'-like protein; K11583 serine/threonine-protein phosphatase 2A regulatory subunit B'' (A)	ko03015:mRNA surveillance pathway	[A]	RNA processing and modification	EF-hand domain pair	Probable serine/threonine protein phosphatase 2A regulatory subunit B&apos;&apos;delta OS=Arabidopsis thaliana GN=B&apos;&apos;DELTA PE=3 SV=1	T	Signal transduction mechanisms	calcium-binding EF-hand protein [Medicago truncatula]
F01.PB31431	[OC]	--	Biological Process: glycerol ether metabolic process (GO:0006662);; Molecular Function: electron carrier activity (GO:0009055);; Cellular Component: chloroplast (GO:0009507);; Molecular Function: protein disulfide oxidoreductase activity (GO:0015035);; Biological Process: cell redox homeostasis (GO:0045454);;	K03671|5.1089e-82|cam:101512346|thioredoxin M4, chloroplastic-like; K03671 thioredoxin 1 (A)	--	[O]	Posttranslational modification, protein turnover, chaperones	Thioredoxin;; Thioredoxin-like domain;; Thioredoxin-like;; Thioredoxin;; Redoxin;; Hydrogenase-1 expression protein HyaE	Thioredoxin M4, chloroplastic OS=Arabidopsis thaliana GN=At3g15360 PE=2 SV=2	O	Posttranslational modification, protein turnover, chaperones	putative thioredoxin m2 (chloroplast) [Pisum sativum]
F01.PB26634	--	--	Cellular Component: plasma membrane (GO:0005886);; Biological Process: rRNA processing (GO:0006364);; Biological Process: chloroplast relocation (GO:0009902);; Biological Process: thylakoid membrane organization (GO:0010027);; Biological Process: photosystem II assembly (GO:0010207);; Biological Process: regulation of protein dephosphorylation (GO:0035304);; Biological Process: transcription from…	--	--	--	--	N-terminal C2 in EEIG1 and EHBP1 proteins	Protein PLASTID MOVEMENT IMPAIRED 1 OS=Arabidopsis thaliana GN=PMI1 PE=1 SV=1	S	Function unknown	plastid movement impaired protein [Medicago truncatula]
F01.PB5042	[K]	Transcription	--	K12623|4.63284e-59|pmum:103333918|probable U6 snRNA-associated Sm-like protein LSm4; K12623 U6 snRNA-associated Sm-like protein LSm4 (A)	ko03018:RNA degradation;ko03040:Spliceosome	[A]	RNA processing and modification	LSM domain	Probable U6 snRNA-associated Sm-like protein LSm4 OS=Nicotiana tabacum PE=2 SV=1	K	Transcription	PREDICTED: probable U6 snRNA-associated Sm-like protein LSm4 isoform X1 [Nelumbo nucifera]
F01.PB18515	--	--	--	K08272|1.28927e-117|mtr:MTR_4g133600|Mo25 family protein; K08272 calcium binding protein 39 (A)	--	[S]	Function unknown	Mo25-like;; Mo25-like;; Mo25-like	Putative MO25-like protein At5g47540 OS=Arabidopsis thaliana GN=At5g47540 PE=2 SV=1	S	Function unknown	calcium-binding protein [Medicago truncatula]
F01.PB38447	[L]	Replication, recombination and repair	Molecular Function: damaged DNA binding (GO:0003684);; Molecular Function: DNA-directed DNA polymerase activity (GO:0003887);; Biological Process: DNA-dependent DNA replication (GO:0006261);; Biological Process: response to UV-B (GO:0010224);; Biological Process: error-prone translesion synthesis (GO:0042276);; Biological Process: D-xylose metabolic process (GO:0042732);;	K03509|0|cam:101504390|DNA polymerase eta-like; K03509 DNA polymerase eta [EC:2.7.7.7] (A)	--	[L]	Replication, recombination and repair	impB/mucB/samB family;; impB/mucB/samB family C-terminal domain	DNA polymerase eta OS=Arabidopsis thaliana GN=POLH PE=1 SV=1	L	Replication, recombination and repair	PREDICTED: DNA polymerase eta isoform X2 [Cicer arietinum]
F01.PB37764	[M]	Cell wall/membrane/envelope biogenesis	Biological Process: carbohydrate biosynthetic process (GO:0016051);; Molecular Function: polygalacturonate 4-alpha-galacturonosyltransferase activity (GO:0047262);;	--	--	--	--	Glycosyl transferase family 8;; Glycosyl transferase family 8	Protein ABIL3 OS=Arabidopsis thaliana GN=ABIL3 PE=2 SV=1	S	Function unknown	ABIL1-like protein [Medicago truncatula]
F01.PB29247	[J]	Translation, ribosomal structure and biogenesis	Molecular Function: mRNA binding (GO:0003729);; Biological Process: nucleotide biosynthetic process (GO:0009165);;	K17943|0|mtr:MTR_2g036900|Pumilio-like protein; K17943 pumilio RNA-binding family (A)	--	[J]	Translation, ribosomal structure and biogenesis	Pumilio-family RNA binding repeat	Pumilio homolog 6, chloroplastic OS=Arabidopsis thaliana GN=APUM6 PE=1 SV=1	J	Translation, ribosomal structure and biogenesis	hypothetical protein TSUD_321630 [Trifolium subterraneum]
F01.PB10759	[C]	Energy production and conversion	Molecular Function: glycerol kinase activity (GO:0004370);; Cellular Component: cytosol (GO:0005829);; Biological Process: glycerol-3-phosphate metabolic process (GO:0006072);; Biological Process: fatty acid beta-oxidation (GO:0006635);; Molecular Function: carbohydrate kinase activity (GO:0019200);; Biological Process: glycerol catabolic process (GO:0019563);; Biological Process: carbohydrate ph…	K00864|0|mtr:MTR_4g009920|Glycerol kinase; K00864 glycerol kinase [EC:2.7.1.30] (A)	ko00561:Glycerolipid metabolism;ko04626:Plant-pathogen interaction	[G]	Carbohydrate transport and metabolism	FGGY family of carbohydrate kinases, N-terminal domain;; FGGY family of carbohydrate kinases, C-terminal domain	Glycerol kinase OS=Arabidopsis thaliana GN=GLPK PE=1 SV=1	C	Energy production and conversion	glycerol kinase-like protein [Medicago truncatula]
F01.PB18317	[V]	Defense mechanisms	--	--	--	[Q]	Secondary metabolites biosynthesis, transport and catabolism	ABC transporter;; ABC-2 type transporter	ABC transporter G family member 22 OS=Arabidopsis thaliana GN=ABCG22 PE=1 SV=1	V	Defense mechanisms	PREDICTED: ABC transporter G family member 22 [Cicer arietinum]
F01.PB1409	--	--	--	K14488|1.73326e-58|cam:101509355|auxin-induced protein 10A5-like; K14488 SAUR family protein (A)	ko04075:Plant hormone signal transduction	--	--	Auxin responsive protein	Auxin-responsive protein SAUR32 OS=Arabidopsis thaliana GN=SAUR32 PE=2 SV=1	S	Function unknown	PREDICTED: auxin-induced protein X15-like [Cicer arietinum]
F01.PB24045	[Z]	Cytoskeleton	Molecular Function: microtubule motor activity (GO:0003777);; Molecular Function: ATP binding (GO:0005524);; Cellular Component: kinesin complex (GO:0005871);; Cellular Component: microtubule (GO:0005874);; Biological Process: microtubule-based movement (GO:0007018);; Molecular Function: microtubule binding (GO:0008017);;	K10406|0|cam:101489525|kinesin-4-like; K10406 kinesin family member C2/C3 (A)	--	[Z]	Cytoskeleton	Kinesin motor domain	Kinesin-like protein KIN-14F OS=Arabidopsis thaliana GN=KIN14F PE=1 SV=2	Z	Cytoskeleton	PREDICTED: kinesin KP1 isoform X2 [Cicer arietinum]
F01.PB30445	[RTKL]	--	Molecular Function: protein serine/threonine kinase activity (GO:0004674);; Molecular Function: ATP binding (GO:0005524);; Biological Process: protein phosphorylation (GO:0006468);; Biological Process: recognition of pollen (GO:0048544);;	--	--	--	--	--	G-type lectin S-receptor-like serine/threonine-protein kinase RKS1 OS=Arabidopsis thaliana GN=RKS1 PE=3 SV=3	T	Signal transduction mechanisms	G-type lectin S-receptor-like Serine/Threonine-kinase [Medicago truncatula]
F01.PB23672	--	--	Molecular Function: alpha-mannosidase activity (GO:0004559);; Cellular Component: vacuolar membrane (GO:0005774);; Biological Process: mannose metabolic process (GO:0006013);; Biological Process: microtubule nucleation (GO:0007020);; Molecular Function: zinc ion binding (GO:0008270);; Cellular Component: plant-type cell wall (GO:0009505);; Biological Process: cysteine biosynthetic process (GO:001…	K01191|0|mtr:MTR_7g084030|Lysosomal alpha-mannosidase; K01191 alpha-mannosidase [EC:3.2.1.24] (A)	ko00511:Other glycan degradation	[G]	Carbohydrate transport and metabolism	Glycosyl hydrolases family 38 C-terminal domain;; Glycosyl hydrolases family 38 N-terminal domain;; Alpha mannosidase, middle domain;; Glycosyl hydrolases family 38 N-terminal domain	Probable alpha-mannosidase At5g13980 OS=Arabidopsis thaliana GN=At5g13980 PE=2 SV=1	G	Carbohydrate transport and metabolism	glycoside hydrolase family 38 amino-terminal domain protein [Medicago truncatula]
F01.PB26322	[R]	General function prediction only	Molecular Function: GTPase activity (GO:0003924);; Molecular Function: GTP binding (GO:0005525);; Molecular Function: phospholipid binding (GO:0005543);; Biological Process: GTP catabolic process (GO:0006184);;	K01528|0|cam:101498746|dynamin-2A-like; K01528 dynamin GTPase [EC:3.6.5.5] (A)	ko04144:Endocytosis	[UR]	--	Dynamin family;; Dynamin central region;; PH domain;; Dynamin GTPase effector domain;; 50S ribosome-binding GTPase;; Elongation factor Tu GTP binding domain	Dynamin-2B OS=Arabidopsis thaliana GN=DRP2B PE=1 SV=2	S	Function unknown	PREDICTED: dynamin-2A isoform X2 [Cicer arietinum]
F01.PB7957	[F]	Nucleotide transport and metabolism	Molecular Function: thymidine kinase activity (GO:0004797);; Molecular Function: ATP binding (GO:0005524);; Biological Process: DNA replication (GO:0006260);; Biological Process: phosphorylation (GO:0016310);;	K00857|5.59462e-136|gmx:100809756|thymidine kinase-like; K00857 thymidine kinase [EC:2.7.1.21] (A)	ko00240:Pyrimidine metabolism	[F]	Nucleotide transport and metabolism	Thymidine kinase	Thymidine kinase b OS=Arabidopsis thaliana GN=TK1B PE=1 SV=1	F	Nucleotide transport and metabolism	PREDICTED: thymidine kinase-like [Cicer arietinum]
F01.PB34094	[R]	General function prediction only	Molecular Function: zinc ion binding (GO:0008270);; Biological Process: lignin biosynthetic process (GO:0009809);; Molecular Function: cinnamyl-alcohol dehydrogenase activity (GO:0045551);; Molecular Function: mannitol dehydrogenase activity (GO:0046029);; Cellular Component: apoplast (GO:0048046);; Molecular Function: sinapyl alcohol dehydrogenase activity (GO:0052747);; Biological Process: oxid…	K00083|3.11894e-73|mtr:MTR_8g092630|Cinnamyl-alcohol dehydrogenase; K00083 cinnamyl-alcohol dehydrogenase [EC:1.1.1.195] (A)	ko00940:Phenylpropanoid biosynthesis	[Q]	Secondary metabolites biosynthesis, transport and catabolism	Zinc-binding dehydrogenase	Probable mannitol dehydrogenase OS=Medicago sativa GN=CAD1 PE=1 SV=1	C	Energy production and conversion	unknown [Medicago truncatula]
F01.PB29912	[LKJ]	--	Molecular Function: nucleic acid binding (GO:0003676);; Molecular Function: ATP binding (GO:0005524);; Molecular Function: ATP-dependent helicase activity (GO:0008026);;	K12811|0|cam:101515691|DEAD-box ATP-dependent RNA helicase 42-like; K12811 ATP-dependent RNA helicase DDX46/PRP5 [EC:3.6.4.13] (A)	ko03040:Spliceosome	[A]	RNA processing and modification	DEAD/DEAH box helicase;; Helicase conserved C-terminal domain;; Type III restriction enzyme, res subunit	DEAD-box ATP-dependent RNA helicase 42 OS=Arabidopsis thaliana GN=RH42 PE=1 SV=2	L	Replication, recombination and repair	hypothetical protein TSUD_390370 [Trifolium subterraneum]
F01.PB23094	[U]	Intracellular trafficking, secretion, and vesicular transport	Cellular Component: plasma membrane (GO:0005886);; Biological Process: intracellular protein transport (GO:0006886);; Molecular Function: protein transporter activity (GO:0008565);; Biological Process: vesicle-mediated transport (GO:0016192);; Cellular Component: clathrin adaptor complex (GO:0030131);;	K12392|0|mtr:MTR_4g076210|AP-2 complex subunit beta; K12392 AP-1 complex subunit beta-1 (A)	--	[U]	Intracellular trafficking, secretion, and vesicular transport	Adaptin N terminal region;; non-SMC mitotic condensation complex subunit 1;; HEAT repeats;; HEAT repeat;; HEAT-like repeat;; Beta2-adaptin appendage, C-terminal sub-domain;; Adaptin C-terminal domain	Beta-adaptin-like protein C OS=Arabidopsis thaliana GN=BETAC-AD PE=1 SV=2	U	Intracellular trafficking, secretion, and vesicular transport	beta-adaptin-like protein [Medicago truncatula]
F01.PB8362	--	--	Cellular Component: amyloplast (GO:0009501);; Cellular Component: chromoplast (GO:0009509);; Cellular Component: etioplast (GO:0009513);; Cellular Component: proplastid (GO:0009537);; Biological Process: chloroplast organization (GO:0009658);; Biological Process: leaf morphogenesis (GO:0009965);; Biological Process: chloroplast mRNA processing (GO:0010239);; Biological Process: carotenoid biosynt…	--	--	--	--	--	Protein PALE CRESS, chloroplastic OS=Arabidopsis thaliana GN=PAC PE=2 SV=1	S	Function unknown	PALE CRESS protein (PAC) [Medicago truncatula]
F01.PB37903	[O]	Posttranslational modification, protein turnover, chaperones	Molecular Function: ubiquitin thiolesterase activity (GO:0004221);; Biological Process: ubiquitin-dependent protein catabolic process (GO:0006511);; Molecular Function: cysteine-type peptidase activity (GO:0008234);;	K11838|0|mtr:MTR_5g086700|Ubiquitin carboxyl-terminal hydrolase; K11838 ubiquitin carboxyl-terminal hydrolase 7 [EC:3.4.19.12] (A)	--	[O]	Posttranslational modification, protein turnover, chaperones	ICP0-binding domain of Ubiquitin-specific protease 7;; Ubiquitin-specific protease C-terminal;; Ubiquitin carboxyl-terminal hydrolase;; Ubiquitin carboxyl-terminal hydrolase;; MATH domain	Ubiquitin carboxyl-terminal hydrolase 12 OS=Arabidopsis thaliana GN=UBP12 PE=2 SV=2	O	Posttranslational modification, protein turnover, chaperones	ubiquitin carboxyl-terminal hydrolase-like protein [Medicago truncatula]
F01.PB13152	--	--	--	--	--	--	--	--	IRK-interacting protein OS=Arabidopsis thaliana GN=IRKI PE=1 SV=1	S	Function unknown	hypothetical protein TSUD_73430 [Trifolium subterraneum]
F01.PB2383	--	--	Molecular Function: catalytic activity (GO:0003824);; Biological Process: biosynthetic process (GO:0009058);; Molecular Function: pyridoxal phosphate binding (GO:0030170);;	K01762|5.86828e-126|mtr:MTR_7g079080|1-aminocyclopropane-1-carboxylate synthase; K01762 1-aminocyclopropane-1-carboxylate synthase [EC:4.4.1.14] (A)	ko00270:Cysteine and methionine metabolism	[T]	Signal transduction mechanisms	Aminotransferase class I and II	1-aminocyclopropane-1-carboxylate synthase 2 OS=Solanum lycopersicum GN=ACS2 PE=1 SV=2	E	Amino acid transport and metabolism	1-aminocyclopropane-1-carboxylate synthase 4 [Pisum sativum]
F01.PB13942	[J]	Translation, ribosomal structure and biogenesis	Biological Process: ribosomal small subunit assembly (GO:0000028);; Molecular Function: structural constituent of ribosome (GO:0003735);; Biological Process: translation (GO:0006412);; Cellular Component: cytosolic small ribosomal subunit (GO:0022627);;	K02998|0|mtr:MTR_3g095810|40S ribosomal protein SA; K02998 small subunit ribosomal protein SAe (A)	ko03010:Ribosome	[J]	Translation, ribosomal structure and biogenesis	Ribosomal protein S2	40S ribosomal protein SA OS=Cicer arietinum GN=RAP40 PE=2 SV=1	J	Translation, ribosomal structure and biogenesis	40S ribosomal SA-like protein [Medicago truncatula]
F01.PB16969	--	--	--	--	--	--	--	Domain of unknown function (DUF588)	CASP-like protein ARALYDRAFT_485429 OS=Arabidopsis lyrata subsp. lyrata GN=ARALYDRAFT_485429 PE=3 SV=2	S	Function unknown	CASP-like protein [Medicago truncatula]
F01.PB32582	[R]	General function prediction only	--	--	--	[R]	General function prediction only	WD domain, G-beta repeat	Katanin p80 WD40 repeat-containing subunit B1 homolog OS=Arabidopsis thaliana GN=At5g23430 PE=2 SV=3	S	Function unknown	transducin/WD-like repeat-protein [Medicago truncatula]
F01.PB30237	[J]	Translation, ribosomal structure and biogenesis	Molecular Function: structural constituent of ribosome (GO:0003735);; Biological Process: DNA-templated transcription, elongation (GO:0006354);; Biological Process: translation (GO:0006412);; Biological Process: pyrimidine ribonucleotide biosynthetic process (GO:0009220);; Cellular Component: cytosolic small ribosomal subunit (GO:0022627);;	K02948|1.19493e-115|mtr:MTR_2g103160|30S ribosomal protein S11; K02948 small subunit ribosomal protein S11 (A)	ko03010:Ribosome	--	--	Ribosomal protein S11	Probable ribosomal protein S11, mitochondrial OS=Arabidopsis thaliana GN=NFD3 PE=2 SV=1	J	Translation, ribosomal structure and biogenesis	ribosomal protein S11 [Medicago truncatula]
F01.PB31426	--	--	--	--	--	--	--	Methyl-CpG binding domain	Methyl-CpG-binding domain-containing protein 10 OS=Arabidopsis thaliana GN=MBD10 PE=1 SV=1	S	Function unknown	methyl-CpG-binding domain protein [Medicago truncatula]
F01.PB28875	--	--	--	K11446|0|cam:101506792|probable lysine-specific demethylase JMJ14-like; K11446 histone demethylase JARID1 [EC:1.14.11.-] (A)	--	[R]	General function prediction only	JmjC domain, hydroxylase;; F/Y rich C-terminus;; C5HC2 zinc finger;; F/Y-rich N-terminus;; jmjN domain	Probable lysine-specific demethylase JMJ14 OS=Arabidopsis thaliana GN=JMJ14 PE=1 SV=1	S	Function unknown	hypothetical protein TSUD_406300 [Trifolium subterraneum]
F01.PB19504	--	--	--	--	--	--	--	NPH3 family	BTB/POZ domain-containing protein At5g47800 OS=Arabidopsis thaliana GN=At5g47800 PE=2 SV=1	S	Function unknown	hypothetical protein TSUD_203950 [Trifolium subterraneum]
F01.PB2696	--	--	Molecular Function: serine-type endopeptidase activity (GO:0004252);; Cellular Component: cytosol (GO:0005829);; Cellular Component: plasma membrane (GO:0005886);; Biological Process: phosphatidylinositol biosynthetic process (GO:0006661);; Molecular Function: identical protein binding (GO:0042802);; Biological Process: negative regulation of catalytic activity (GO:0043086);;	--	--	--	--	Peptidase inhibitor I9	Subtilisin-like protease SBT3.11 OS=Arabidopsis thaliana GN=SBT3.11 PE=2 SV=1	S	Function unknown	hypothetical protein TSUD_20360 [Trifolium subterraneum]
F01.PB24692	--	--	Molecular Function: actin binding (GO:0003779);; Biological Process: cytoskeleton organization (GO:0007010);;	--	--	[Z]	Cytoskeleton	Gelsolin repeat	Villin-2 OS=Arabidopsis thaliana GN=VLN2 PE=1 SV=2	S	Function unknown	PREDICTED: villin-3-like [Cicer arietinum]
F01.PB7448	--	--	Cellular Component: nucleosome (GO:0000786);; Molecular Function: DNA binding (GO:0003677);; Cellular Component: nucleus (GO:0005634);; Biological Process: nucleosome assembly (GO:0006334);; Biological Process: regulation of transcription, DNA-templated (GO:0006355);;	--	--	--	--	linker histone H1 and H5 family;; AT hook motif	HMG-Y-related protein A OS=Glycine max PE=2 SV=1	S	Function unknown	HMGI/Y [Pisum sativum]
F01.PB16161	--	--	Molecular Function: nucleotide binding (GO:0000166);; Molecular Function: nucleic acid binding (GO:0003676);;	--	--	[D]	Cell cycle control, cell division, chromosome partitioning	RNA recognition motif 2;; RNA recognition motif. (a.k.a. RRM, RBD, or RNP domain);; RNA recognition motif (a.k.a. RRM, RBD, or RNP domain);; RNA recognition motif. (a.k.a. RRM, RBD, or RNP domain)	Protein MEI2-like 2 OS=Oryza sativa subsp. japonica GN=ML2 PE=2 SV=1	S	Function unknown	RNA recognition motif 2 in plant MEI2-like protein [Medicago truncatula]
F01.PB15732	[RTKL]	--	Molecular Function: transferase activity, transferring phosphorus-containing groups (GO:0016772);;	K07198|2.13414e-85|aly:ARALYDRAFT_330549|hypothetical protein; K07198 5'-AMP-activated protein kinase, catalytic alpha subunit [EC:2.7.11.11] (A)	ko04140:Regulation of autophagy	[T]	Signal transduction mechanisms	Protein kinase domain;; Protein tyrosine kinase;; Kinase associated domain 1;; Kinase-like	SNF1-related protein kinase catalytic subunit alpha KIN10 OS=Arabidopsis thaliana GN=KIN10 PE=1 SV=2	T	Signal transduction mechanisms	Protein kinase, catalytic domain-containing protein [Rozella allomycis CSF55]
F01.PB26342	[M]	Cell wall/membrane/envelope biogenesis	Molecular Function: zinc ion binding (GO:0008270);; Cellular Component: integral component of membrane (GO:0016021);; Molecular Function: cellulose synthase (UDP-forming) activity (GO:0016760);; Biological Process: cellulose biosynthetic process (GO:0030244);;	K10999|0|cam:101491253|cellulose synthase A catalytic subunit 1 [UDP-forming]-like; K10999 cellulose synthase A [EC:2.4.1.12] (A)	--	--	--	Cellulose synthase;; Glycosyl transferase family group 2;; Cellulose synthase;; Zinc-binding RING-finger;; RING/Ubox like zinc-binding domain	Probable cellulose synthase A catalytic subunit 1 [UDP-forming] OS=Oryza sativa subsp. japonica GN=CESA1 PE=2 SV=1	M	Cell wall/membrane/envelope biogenesis	PREDICTED: cellulose synthase A catalytic subunit 1 [UDP-forming] [Cicer arietinum]
F01.PB29754	--	--	Cellular Component: 1,3-beta-D-glucan synthase complex (GO:0000148);; Molecular Function: 1,3-beta-D-glucan synthase activity (GO:0003843);; Cellular Component: prospore membrane (GO:0005628);; Cellular Component: mitochondrion (GO:0005739);; Biological Process: (1->3)-beta-D-glucan biosynthetic process (GO:0006075);; Biological Process: regulation of cell size (GO:0008361);; Biological Process: …	K00706|8.39403e-83|vcn:VOLCADRAFT_90838|hypothetical protein; K00706 1,3-beta-glucan synthase [EC:2.4.1.34] (A)	ko00500:Starch and sucrose metabolism	[M]	Cell wall/membrane/envelope biogenesis	1,3-beta-glucan synthase component	Callose synthase 3 OS=Arabidopsis thaliana GN=CALS3 PE=3 SV=3	S	Function unknown	hypothetical protein B5807_08527 [Epicoccum nigrum]
F01.PB7709	[O]	Posttranslational modification, protein turnover, chaperones	Molecular Function: ATP binding (GO:0005524);; Biological Process: ATP catabolic process (GO:0006200);; Biological Process: rRNA processing (GO:0006364);; Biological Process: tryptophan catabolic process (GO:0006569);; Biological Process: transport (GO:0006810);; Biological Process: aromatic amino acid family biosynthetic process (GO:0009073);; Cellular Component: chloroplast stroma (GO:0009570);…	K09013|0|mtr:MTR_8g101390|ABC transporter I family member; K09013 Fe-S cluster assembly ATP-binding protein (A)	--	--	--	ABC transporter;; AAA domain	ABC transporter I family member 6, chloroplastic OS=Arabidopsis thaliana GN=ABCI6 PE=1 SV=1	O	Posttranslational modification, protein turnover, chaperones	iron-regulated ABC transporter ATPase protein [Medicago truncatula]
F01.PB38174	[O]	Posttranslational modification, protein turnover, chaperones	Molecular Function: ubiquitin-protein transferase activity (GO:0004842);; Biological Process: response to auxin (GO:0009733);; Biological Process: embryo development (GO:0009790);; Biological Process: protein ubiquitination (GO:0016567);;	K10579|9.18279e-95|mtr:MTR_5g019480|Ubiquitin carrier protein; K10579 ubiquitin-conjugating enzyme E2 M [EC:6.3.2.19] (A)	ko04120:Ubiquitin mediated proteolysis	[O]	Posttranslational modification, protein turnover, chaperones	Ubiquitin-conjugating enzyme	NEDD8-conjugating enzyme Ubc12 OS=Arabidopsis thaliana GN=RCE1 PE=1 SV=1	O	Posttranslational modification, protein turnover, chaperones	ubiquitin-conjugating enzyme [Medicago truncatula]
F01.PB27916	[RTKL]	--	Molecular Function: protein kinase activity (GO:0004672);;	--	--	[T]	Signal transduction mechanisms	Protein tyrosine kinase;; Protein kinase domain;; PB1 domain	Serine/threonine-protein kinase EDR1 OS=Arabidopsis thaliana GN=EDR1 PE=1 SV=1	T	Signal transduction mechanisms	PREDICTED: uncharacterized protein LOC101510527 isoform X2 [Cicer arietinum]
F01.PB20810	[O]	Posttranslational modification, protein turnover, chaperones	Molecular Function: ATP binding (GO:0005524);;	K09490|0|cam:101512653|luminal-binding protein-like; K09490 heat shock 70kDa protein 5 (A)	ko03060:Protein export;ko04141:Protein processing in endoplasmic reticulum	[O]	Posttranslational modification, protein turnover, chaperones	Hsp70 protein;; MreB/Mbl protein;; Hydantoinase/oxoprolinase	Luminal-binding protein OS=Solanum lycopersicum PE=2 SV=1	O	Posttranslational modification, protein turnover, chaperones	heat shock cognate 70 kDa-like protein [Medicago truncatula]
F01.PB25813	--	--	Molecular Function: GTP binding (GO:0005525);; Molecular Function: hydrolase activity, acting on acid anhydrides (GO:0016817);;	--	--	--	--	AIG1 family;; 50S ribosome-binding GTPase;; Protein of unknown function, DUF258;; Septin;; Domain of unknown function (DUF3406)	Translocase of chloroplast 132, chloroplastic OS=Arabidopsis thaliana GN=TOC132 PE=1 SV=1	S	Function unknown	hypothetical protein TSUD_376770 [Trifolium subterraneum]
F01.PB37312	--	--	--	--	--	--	--	NPH3 family;; BTB/POZ domain	BTB/POZ domain-containing protein NPY2 OS=Arabidopsis thaliana GN=NPY2 PE=2 SV=1	S	Function unknown	phototropic-responsive NPH3 family protein [Medicago truncatula]
F01.PB18160	[O]	Posttranslational modification, protein turnover, chaperones	--	K10601|7.97626e-82|mis:MICPUN_68019|hypothetical protein; K10601 E3 ubiquitin-protein ligase synoviolin [EC:6.3.2.19] (A)	ko04120:Ubiquitin mediated proteolysis;ko04141:Protein processing in endoplasmic reticulum	[O]	Posttranslational modification, protein turnover, chaperones	RING-H2 zinc finger;; Ring finger domain;; Zinc finger, C3HC4 type (RING finger);; Anaphase-promoting complex subunit 11 RING-H2 finger	ERAD-associated E3 ubiquitin-protein ligase HRD1 OS=Oryza sativa subsp. japonica GN=HRD1 PE=2 SV=1	O	Posttranslational modification, protein turnover, chaperones	hypothetical protein TREMEDRAFT_39460 [Tremella mesenterica DSM 1558]
F01.PB13894	[F]	Nucleotide transport and metabolism	Molecular Function: ribonucleoside-diphosphate reductase activity, thioredoxin disulfide as acceptor (GO:0004748);; Biological Process: deoxyribonucleoside diphosphate metabolic process (GO:0009186);; Molecular Function: transition metal ion binding (GO:0046914);; Biological Process: oxidation-reduction process (GO:0055114);;	K10808|1.89238e-165|cam:101510341|ribonucleoside-diphosphate reductase small chain-like; K10808 ribonucleoside-diphosphate reductase subunit M2 [EC:1.17.4.1] (A)	ko00230:Purine metabolism;ko00240:Pyrimidine metabolism;ko00480:Glutathione metabolism	[F]	Nucleotide transport and metabolism	Ribonucleotide reductase, small chain	Ribonucleoside-diphosphate reductase small chain OS=Nicotiana tabacum PE=2 SV=1	F	Nucleotide transport and metabolism	PREDICTED: ribonucleoside-diphosphate reductase small chain [Cicer arietinum]
F01.PB36268	--	--	--	--	--	--	--	--	--	S	Function unknown	myosin heavy chain-like protein, putative [Medicago truncatula]
F01.PB38039	[K]	Transcription	Biological Process: RNA splicing, via endonucleolytic cleavage and ligation (GO:0000394);; Molecular Function: DNA binding (GO:0003677);; Molecular Function: translation initiation factor activity (GO:0003743);; Cellular Component: nucleus (GO:0005634);; Biological Process: DNA-templated transcription, initiation (GO:0006352);; Biological Process: transcription from RNA polymerase II promoter (GO…	K03131|5.6166e-162|mtr:MTR_7g024860|Transcription initiation factor TFIID subunit; K03131 transcription initiation factor TFIID subunit 6 (A)	ko03022:Basal transcription factors	[K]	Transcription	Protein of unknown function (DUF1546);; TATA box binding protein associated factor (TAF);; TATA box binding protein associated factor (TAF)	Transcription initiation factor TFIID subunit 6 OS=Arabidopsis thaliana GN=TAF6 PE=1 SV=1	K	Transcription	transcription initiation factor TFIID subunit-like protein [Medicago truncatula]
F01.PB14052	[R]	General function prediction only	--	K09553|0|mtr:MTR_5g012030|Stress-induced-phosphoprotein; K09553 stress-induced-phosphoprotein 1 (A)	--	[O]	Posttranslational modification, protein turnover, chaperones	TPR repeat;; Tetratricopeptide repeat;; Tetratricopeptide repeat;; Tetratricopeptide repeat;; Tetratricopeptide repeat;; Tetratricopeptide repeat;; Tetratricopeptide repeat;; Tetratricopeptide repeat;; Tetratricopeptide repeat;; Tetratricopeptide repeat;; Tetratricopeptide repeat;; Anaphase-promoting complex, cyclosome, subunit 3;; SHNi-TPR;; Coatomer epsilon subunit	Hsp70-Hsp90 organizing protein 3 OS=Arabidopsis thaliana GN=HOP3 PE=2 SV=1	S	Function unknown	stress-inducible protein, putative [Medicago truncatula]
F01.PB8546	[L]	Replication, recombination and repair	Biological Process: DNA catabolic process, exonucleolytic (GO:0000738);; Molecular Function: nucleic acid binding (GO:0003676);; Molecular Function: exonuclease activity (GO:0004527);; Cellular Component: mitochondrion (GO:0005739);; Cellular Component: plastid (GO:0009536);;	--	--	[L]	Replication, recombination and repair	--	Exonuclease DPD1, chloroplastic/mitochondrial OS=Arabidopsis thaliana GN=DPD1 PE=1 SV=1	L	Replication, recombination and repair	DNA polymerase III, epsilon subunit-like protein [Medicago truncatula]
F01.PB33128	[RTKL]	--	--	--	--	[D]	Cell cycle control, cell division, chromosome partitioning	Protein kinase domain;; Protein tyrosine kinase;; Kinase-like	Probable serine/threonine-protein kinase At1g09600 OS=Arabidopsis thaliana GN=At1g09600 PE=3 SV=1	T	Signal transduction mechanisms	PREDICTED: probable serine/threonine-protein kinase At1g54610 [Cicer arietinum]
F01.PB12675	[C]	Energy production and conversion	Molecular Function: dihydrolipoyllysine-residue (2-methylpropanoyl)transferase activity (GO:0043754);; Biological Process: fatty-acyl-CoA biosynthetic process (GO:0046949);; Molecular Function: cofactor binding (GO:0048037);;	K09699|0|cam:101490976|lipoamide acyltransferase component of branched-chain alpha-keto acid dehydrogenase complex, mitochondrial-like; K09699 2-oxoisovalerate dehydrogenase E2 component (dihydrolipoyl transacylase) [EC:2.3.1.168] (A)	ko00280:Valine, leucine and isoleucine degradation	[C]	Energy production and conversion	2-oxoacid dehydrogenases acyltransferase (catalytic domain);; Biotin-requiring enzyme;; e3 binding domain	Lipoamide acyltransferase component of branched-chain alpha-keto acid dehydrogenase complex, mitochondrial OS=Arabidopsis thaliana GN=BCE2 PE=1 SV=1	C	Energy production and conversion	2-oxoacid dehydrogenase acyltransferase family protein [Medicago truncatula]
F01.PB25477	--	--	--	--	--	[R]	General function prediction only	MORN repeat	Protein ACCUMULATION AND REPLICATION OF CHLOROPLASTS 3 OS=Arabidopsis thaliana GN=ARC3 PE=1 SV=2	S	Function unknown	hypothetical protein TSUD_51280 [Trifolium subterraneum]
F01.PB26678	--	--	Molecular Function: protein kinase activity (GO:0004672);; Molecular Function: structural molecule activity (GO:0005198);; Molecular Function: ATP binding (GO:0005524);; Biological Process: protein phosphorylation (GO:0006468);; Cellular Component: chloroplast (GO:0009507);;	--	--	[R]	General function prediction only	Protein kinase domain	Probable plastid-lipid-associated protein 14, chloroplastic OS=Arabidopsis thaliana GN=PAP14 PE=1 SV=1	T	Signal transduction mechanisms	OBP3-responsive protein [Medicago truncatula]
F01.PB816	[O]	Posttranslational modification, protein turnover, chaperones	Biological Process: protein folding (GO:0006457);; Cellular Component: prefoldin complex (GO:0016272);; Molecular Function: unfolded protein binding (GO:0051082);;	K09550|1.74037e-71|cam:101496747|probable prefoldin subunit 4-like; K09550 prefoldin subunit 4 (A)	--	[O]	Posttranslational modification, protein turnover, chaperones	Prefoldin subunit	Probable prefoldin subunit 4 OS=Avena fatua GN=VIP3 PE=2 SV=1	O	Posttranslational modification, protein turnover, chaperones	prefoldin [Medicago truncatula]
F01.PB21484	[HC]	--	Cellular Component: chloroplast (GO:0009507);; Molecular Function: zeaxanthin epoxidase [overall] activity (GO:0009540);; Biological Process: abscisic acid biosynthetic process (GO:0009688);; Cellular Component: membrane (GO:0016020);; Molecular Function: zeaxanthin epoxidase activity (GO:0052662);; Molecular Function: antheraxanthin epoxidase activity (GO:0052663);; Biological Process: oxidation…	K09838|0|mtr:MTR_142s1020|Zeaxanthin epoxidase; K09838 zeaxanthin epoxidase [EC:1.14.13.90] (A)	ko00906:Carotenoid biosynthesis	[CR]	--	FAD binding domain;; FHA domain;; FAD dependent oxidoreductase;; NAD(P)-binding Rossmann-like domain	Zeaxanthin epoxidase, chloroplastic OS=Prunus armeniaca PE=2 SV=1	CH	--	ZEP [Medicago sativa]
F01.PB3290	[F]	Nucleotide transport and metabolism	Cellular Component: cytoplasm (GO:0005737);;	K00943|2.76943e-67|gmx:100778161|thymidylate kinase-like; K00943 dTMP kinase [EC:2.7.4.9] (A)	ko00240:Pyrimidine metabolism	[F]	Nucleotide transport and metabolism	Thymidylate kinase	Thymidylate kinase OS=Arabidopsis thaliana GN=ZEU1 PE=2 SV=1	F	Nucleotide transport and metabolism	hypothetical protein TSUD_52550 [Trifolium subterraneum]
F01.PB20645	--	--	Molecular Function: ATP binding (GO:0005524);; Molecular Function: nucleoside-triphosphatase activity (GO:0017111);; Biological Process: cell division (GO:0051301);;	--	--	[O]	Posttranslational modification, protein turnover, chaperones	ATPase family associated with various cellular activities (AAA);; TIP49 C-terminus;; Holliday junction DNA helicase ruvB N-terminus	Cell division control protein 48 homolog B OS=Arabidopsis thaliana GN=CDC48B PE=2 SV=1	O	Posttranslational modification, protein turnover, chaperones	cell division cycle protein-like/CDC48 protein [Medicago truncatula]
F01.PB12107	[E]	Amino acid transport and metabolism	Molecular Function: asparagine synthase (glutamine-hydrolyzing) activity (GO:0004066);; Molecular Function: ATP binding (GO:0005524);; Cellular Component: cytoplasm (GO:0005737);; Biological Process: L-asparagine biosynthetic process (GO:0070981);;	K01953|0|obr:102714651|asparagine synthetase [glutamine-hydrolyzing] 2-like; K01953 asparagine synthase (glutamine-hydrolysing) [EC:6.3.5.4] (A)	ko00250:Alanine, aspartate and glutamate metabolism	[E]	Amino acid transport and metabolism	Asparagine synthase;; Glutamine amidotransferase domain;; Glutamine amidotransferase domain;; Aluminium induced protein	Asparagine synthetase [glutamine-hydrolyzing] 2 OS=Oryza sativa subsp. japonica GN=Os06g0265000 PE=2 SV=3	E	Amino acid transport and metabolism	glutamine-hydrolyzing asparagine synthase [Alternaria alternata]
F01.PB8367	--	--	--	--	--	--	--	Sec23/Sec24 beta-sandwich domain	--	S	Function unknown	conserved unknown protein [Ectocarpus siliculosus]
F01.PB12552	--	--	--	--	--	--	--	Protein of unknown function (DUF620)	--	S	Function unknown	PREDICTED: uncharacterized protein LOC101491039 [Cicer arietinum]
F01.PB23705	[RTKL]	--	Molecular Function: protein serine/threonine kinase activity (GO:0004674);; Molecular Function: ATP binding (GO:0005524);; Biological Process: protein phosphorylation (GO:0006468);; Cellular Component: integral component of membrane (GO:0016021);;	--	--	--	--	Protein kinase domain;; Protein tyrosine kinase;; Leucine rich repeat;; Leucine Rich repeats (2 copies);; Leucine Rich Repeat;; Leucine rich repeat N-terminal domain	Receptor-like kinase TMK4 OS=Arabidopsis thaliana GN=TMK4 PE=1 SV=1	T	Signal transduction mechanisms	LRR receptor-like kinase [Medicago truncatula]
F01.PB14129	[J]	Translation, ribosomal structure and biogenesis	Molecular Function: translation release factor activity (GO:0003747);; Molecular Function: GTPase activity (GO:0003924);; Molecular Function: GTP binding (GO:0005525);; Cellular Component: vacuole (GO:0005773);; Cellular Component: cytosol (GO:0005829);; Biological Process: GTP catabolic process (GO:0006184);; Biological Process: translational termination (GO:0006415);;	K03267|0|mtr:MTR_8g106700|Eukaryotic peptide chain release factor GTP-binding subunit; K03267 peptide chain release factor subunit 3 (A)	ko03015:mRNA surveillance pathway	[J]	Translation, ribosomal structure and biogenesis	Elongation factor Tu GTP binding domain;; Elongation factor Tu C-terminal domain;; Elongation factor Tu domain 2	Elongation factor 1-alpha C OS=Porphyra purpurea GN=TEF-C PE=2 SV=1	J	Translation, ribosomal structure and biogenesis	GTP-binding elongation factor Tu family protein [Medicago truncatula]
F01.PB10498	[G]	Carbohydrate transport and metabolism	Molecular Function: transporter activity (GO:0005215);; Biological Process: transport (GO:0006810);; Cellular Component: integral component of membrane (GO:0016021);;	K09874|6.17571e-132|mtr:MTR_3g008920|Aquaporin MIP family NIP subfamily; K09874 aquaporin NIP (A)	--	[G]	Carbohydrate transport and metabolism	Major intrinsic protein	Probable aquaporin NIP-type OS=Nicotiana alata PE=2 SV=1	G	Carbohydrate transport and metabolism	hypothetical protein TSUD_116910 [Trifolium subterraneum]
F01.PB29791	--	--	Cellular Component: core TFIIH complex (GO:0000439);; Biological Process: nucleotide-excision repair (GO:0006289);; Biological Process: transcription, DNA-templated (GO:0006351);;	K03141|1.16216e-171|cam:101509283|probable RNA polymerase II transcription factor B subunit 1-1-like; K03141 transcription initiation factor TFIIH subunit 1 (A)	ko03022:Basal transcription factors;ko03420:Nucleotide excision repair	[KL]	--	BSD domain	Probable RNA polymerase II transcription factor B subunit 1-1 OS=Arabidopsis thaliana GN=TFB1-1 PE=2 SV=1	K	Transcription	PREDICTED: probable RNA polymerase II transcription factor B subunit 1-1 [Cicer arietinum]
F01.PB4168	[S]	Function unknown	Molecular Function: pyridoxamine-phosphate oxidase activity (GO:0004733);; Biological Process: pyridoxine biosynthetic process (GO:0008615);; Molecular Function: FMN binding (GO:0010181);; Biological Process: pyridoxal phosphate biosynthetic process (GO:0042823);; Biological Process: oxidation-reduction process (GO:0055114);;	--	--	[S]	Function unknown	--	Pyridoxine/pyridoxamine 5&apos;-phosphate oxidase 2 OS=Arabidopsis thaliana GN=PPOX2 PE=1 SV=2	S	Function unknown	hypothetical protein GLYMA_16G023100 [Glycine max]
F01.PB18191	[LKJ]	--	Molecular Function: nucleic acid binding (GO:0003676);; Molecular Function: ATP-dependent RNA helicase activity (GO:0004004);; Molecular Function: ATP binding (GO:0005524);; Biological Process: pollen development (GO:0009555);; Biological Process: megagametogenesis (GO:0009561);; Biological Process: RNA metabolic process (GO:0016070);;	K17675|0|mtr:MTR_5g006660|ATP-dependent RNA helicase SUPV3L1; K17675 ATP-dependent RNA helicase SUPV3L1/SUV3 [EC:3.6.4.13] (A)	--	[A]	RNA processing and modification	Mitochondrial degradasome RNA helicase subunit C terminal;; Helicase conserved C-terminal domain	DExH-box ATP-dependent RNA helicase DExH16, mitochondrial OS=Arabidopsis thaliana GN=SUV3 PE=1 SV=1	L	Replication, recombination and repair	ATP-dependent RNA helicase SUPV3L1 [Medicago truncatula]
F01.PB18613	--	--	--	--	--	[L]	Replication, recombination and repair	Smr domain	Polyadenylate-binding protein-interacting protein 7 OS=Arabidopsis thaliana GN=CID7 PE=1 SV=1	S	Function unknown	hypothetical protein TSUD_07190 [Trifolium subterraneum]
F01.PB34053	--	--	Molecular Function: monooxygenase activity (GO:0004497);; Cellular Component: chloroplast (GO:0009507);; Biological Process: photorespiration (GO:0009853);; Molecular Function: ribulose-bisphosphate carboxylase activity (GO:0016984);; Biological Process: reductive pentose-phosphate cycle (GO:0019253);; Biological Process: oxidation-reduction process (GO:0055114);;	K01602|1.47359e-43|mtr:MTR_3g057130|Ribulose bisphosphate carboxylase small chain 3A; K01602 ribulose-bisphosphate carboxylase small chain [EC:4.1.1.39] (A)	ko00630:Glyoxylate and dicarboxylate metabolism;ko00710:Carbon fixation in photosynthetic organisms;ko01200:Carbon metabolism	--	--	Ribulose-1,5-bisphosphate carboxylase small subunit	Ribulose bisphosphate carboxylase small chain 3A, chloroplastic OS=Pisum sativum GN=RBCS-3A PE=1 SV=1	C	Energy production and conversion	RecName: Full=Ribulose bisphosphate carboxylase small chain 3A, chloroplastic; Short=RuBisCO small subunit 3A; Flags: Precursor
F01.PB36610	--	--	--	K18081|0|cam:101510463|myotubularin-related protein 2-like; K18081 myotubularin-related protein 1/2 [EC:3.1.3.-] (A)	--	[IU]	--	Myotubularin-like phosphatase domain	Phosphatidylinositol-3-phosphatase myotubularin-1 OS=Arabidopsis thaliana GN=MTM1 PE=1 SV=1	S	Function unknown	hypothetical protein TSUD_40530 [Trifolium subterraneum]
F01.PB4161	[J]	Translation, ribosomal structure and biogenesis	--	K02981|1.31093e-38|crb:CARUB_v10023800mg|hypothetical protein; K02981 small subunit ribosomal protein S2e (A)	ko03010:Ribosome	[J]	Translation, ribosomal structure and biogenesis	--	40S ribosomal protein S2-2 OS=Arabidopsis thaliana GN=RPS2B PE=2 SV=1	J	Translation, ribosomal structure and biogenesis	40S ribosomal protein S2 [Allomyces macrogynus ATCC 38327]
F01.PB18273	--	--	Cellular Component: endoplasmic reticulum (GO:0005783);; Cellular Component: Golgi apparatus (GO:0005794);; Biological Process: ER to Golgi vesicle-mediated transport (GO:0006888);; Cellular Component: ER to Golgi transport vesicle (GO:0030134);;	--	--	[U]	Intracellular trafficking, secretion, and vesicular transport	PRA1 family protein	PRA1 family protein F2 OS=Arabidopsis thaliana GN=PRA1F2 PE=1 SV=1	U	Intracellular trafficking, secretion, and vesicular transport	prenylated rab acceptor 1 [Stemphylium lycopersici]
F01.PB32477	--	--	Cellular Component: integral component of membrane (GO:0016021);; Biological Process: sterol biosynthetic process (GO:0016126);; Biological Process: sphingoid biosynthetic process (GO:0046520);;	--	--	--	--	EamA-like transporter family	--	EG	--	nodulin MtN21/EamA-like transporter family protein [Medicago truncatula]
F01.PB18870	[K]	Transcription	Molecular Function: sequence-specific DNA binding transcription factor activity (GO:0003700);; Cellular Component: nucleus (GO:0005634);; Biological Process: regulation of transcription, DNA-templated (GO:0006355);; Biological Process: response to heat (GO:0009408);; Molecular Function: sequence-specific DNA binding (GO:0043565);;	K09419|0|cam:101492154|heat shock factor protein HSF8-like; K09419 heat shock transcription factor, other eukaryote (A)	--	[K]	Transcription	HSF-type DNA-binding	Heat shock factor protein HSF8 OS=Solanum lycopersicum GN=HSF8 PE=3 SV=1	K	Transcription	hypothetical protein TSUD_237120 [Trifolium subterraneum]
F01.PB25079	[C]	Energy production and conversion	Biological Process: metabolic process (GO:0008152);; Molecular Function: 4 iron, 4 sulfur cluster binding (GO:0051539);;	K01681|0|mtr:MTR_2g088360|Aconitate hydratase; K01681 aconitate hydratase [EC:4.2.1.3] (A)	ko00020:Citrate cycle (TCA cycle);ko00630:Glyoxylate and dicarboxylate metabolism;ko01200:Carbon metabolism;ko01210:2-Oxocarboxylic acid metabolism;ko01230:Biosynthesis of amino acids	[AJ]	--	Aconitase family (aconitate hydratase);; Aconitase family (aconitate hydratase);; Aconitase C-terminal domain	Aconitate hydratase 3, mitochondrial OS=Arabidopsis thaliana GN=ACO3 PE=1 SV=2	C	Energy production and conversion	cytoplasmic-like aconitate hydratase [Medicago truncatula]
F01.PB29958	[P]	Inorganic ion transport and metabolism	Molecular Function: calcium-transporting ATPase activity (GO:0005388);; Molecular Function: calmodulin binding (GO:0005516);; Molecular Function: ATP binding (GO:0005524);; Cellular Component: integral component of membrane (GO:0016021);; Molecular Function: metal ion binding (GO:0046872);; Biological Process: calcium ion transmembrane transport (GO:0070588);;	K01537|0|cam:101494795|calcium-transporting ATPase 4, plasma membrane-type-like; K01537 Ca2+-transporting ATPase [EC:3.6.3.8] (A)	--	[P]	Inorganic ion transport and metabolism	E1-E2 ATPase;; Cation transporting ATPase, C-terminus;; haloacid dehalogenase-like hydrolase;; Putative hydrolase of sodium-potassium ATPase alpha subunit;; haloacid dehalogenase-like hydrolase;; Ca2+-ATPase N terminal autoinhibitory domain;; Cation transporter/ATPase, N-terminus;; haloacid dehalogenase-like hydrolase	Putative calcium-transporting ATPase 11, plasma membrane-type OS=Arabidopsis thaliana GN=ACA11 PE=1 SV=1	P	Inorganic ion transport and metabolism	type IIB calcium ATPase [Medicago truncatula]
F01.PB27849	--	--	--	--	--	[S]	Function unknown	Colon cancer-associated protein Mic1-like	--	S	Function unknown	colon cancer-associated Mic1-like protein [Medicago truncatula]
F01.PB15998	--	--	Molecular Function: protein serine/threonine kinase activity (GO:0004674);; Molecular Function: ATP binding (GO:0005524);; Biological Process: protein phosphorylation (GO:0006468);; Biological Process: transmembrane receptor protein tyrosine kinase signaling pathway (GO:0007169);; Biological Process: regulation of meristem growth (GO:0010075);; Cellular Component: integral component of membrane (…	--	--	--	--	--	Protein NSP-INTERACTING KINASE 2 OS=Arabidopsis thaliana GN=NIK2 PE=1 SV=1	S	Function unknown	hypothetical protein TSUD_294320 [Trifolium subterraneum]
F01.PB13829	[G]	Carbohydrate transport and metabolism	Molecular Function: magnesium ion binding (GO:0000287);; Molecular Function: pyruvate kinase activity (GO:0004743);; Molecular Function: ATP binding (GO:0005524);; Cellular Component: cytoplasm (GO:0005737);; Biological Process: glycolytic process (GO:0006096);; Biological Process: phosphorylation (GO:0016310);; Molecular Function: potassium ion binding (GO:0030955);;	K00873|0|cam:101498888|pyruvate kinase, cytosolic isozyme-like; K00873 pyruvate kinase [EC:2.7.1.40] (A)	ko00010:Glycolysis / Gluconeogenesis;ko00230:Purine metabolism;ko00620:Pyruvate metabolism;ko01200:Carbon metabolism;ko01230:Biosynthesis of amino acids	[G]	Carbohydrate transport and metabolism	Pyruvate kinase, barrel domain;; Pyruvate kinase, alpha/beta domain	Pyruvate kinase, cytosolic isozyme OS=Glycine max PE=2 SV=1	G	Carbohydrate transport and metabolism	pyruvate kinase family protein [Medicago truncatula]
F01.PB34729	[P]	Inorganic ion transport and metabolism	Molecular Function: transporter activity (GO:0005215);; Molecular Function: hydrolase activity, acting on acid anhydrides (GO:0016817);;	K01530|6.30493e-121|pper:PRUPE_ppa000418mg|hypothetical protein; K01530 phospholipid-translocating ATPase [EC:3.6.3.1] (A)	--	[R]	General function prediction only	Putative hydrolase of sodium-potassium ATPase alpha subunit;; haloacid dehalogenase-like hydrolase;; haloacid dehalogenase-like hydrolase;; E1-E2 ATPase	Putative phospholipid-transporting ATPase 9 OS=Arabidopsis thaliana GN=ALA9 PE=3 SV=1	P	Inorganic ion transport and metabolism	putative phospholipid-transporting ATPase 9 [Prunus persica]
F01.PB245	[O]	Posttranslational modification, protein turnover, chaperones	Molecular Function: peptide-methionine (R)-S-oxide reductase activity (GO:0033743);; Biological Process: oxidation-reduction process (GO:0055114);;	--	--	[O]	Posttranslational modification, protein turnover, chaperones	SelR domain	Peptide methionine sulfoxide reductase B5 OS=Oryza sativa subsp. japonica GN=MSRB5 PE=2 SV=1	O	Posttranslational modification, protein turnover, chaperones	methionine sulfoxide reductase B 2 [Medicago truncatula]
F01.PB1492	[E]	Amino acid transport and metabolism	Biological Process: cellular amino acid metabolic process (GO:0006520);; Molecular Function: oxidoreductase activity, acting on the CH-NH2 group of donors, NAD or NADP as acceptor (GO:0016639);; Biological Process: oxidation-reduction process (GO:0055114);;	K00261|6.30779e-152|mtr:MTR_6g029460|Glutamate dehydrogenase; K00261 glutamate dehydrogenase (NAD(P)+) [EC:1.4.1.3] (A)	ko00250:Alanine, aspartate and glutamate metabolism;ko00330:Arginine and proline metabolism;ko00910:Nitrogen metabolism	[E]	Amino acid transport and metabolism	Glutamate/Leucine/Phenylalanine/Valine dehydrogenase	Glutamate dehydrogenase B OS=Nicotiana plumbaginifolia GN=GDHB PE=2 SV=1	E	Amino acid transport and metabolism	NADP-specific glutamate dehydrogenase [Medicago truncatula]
F01.PB19831	--	--	Molecular Function: nucleotide binding (GO:0000166);; Molecular Function: nucleic acid binding (GO:0003676);;	K13161|3.05537e-157|cam:101492238|nucleolin-like; K13161 heterogeneous nuclear ribonucleoprotein R (A)	--	[A]	RNA processing and modification	RNA recognition motif. (a.k.a. RRM, RBD, or RNP domain);; RNA recognition motif (a.k.a. RRM, RBD, or RNP domain);; RNA recognition motif. (a.k.a. RRM, RBD, or RNP domain);; RNA recognition motif. (a.k.a. RRM, RBD, or RNP domain);; RNA recognition motif (a.k.a. RRM, RBD, or RNP domain);; RNA recognition motif. (a.k.a. RRM, RBD, or RNP domain)	RNA-binding protein CP31B, chloroplastic OS=Arabidopsis thaliana GN=CP31B PE=1 SV=1	S	Function unknown	RNA recognition motif [Medicago truncatula]
F01.PB29456	[S]	Function unknown	Molecular Function: protein serine/threonine kinase activity (GO:0004674);; Molecular Function: ATP binding (GO:0005524);; Biological Process: protein phosphorylation (GO:0006468);; Cellular Component: integral component of membrane (GO:0016021);;	--	--	--	--	Protein kinase domain;; Protein tyrosine kinase;; Leucine Rich repeats (2 copies);; Leucine rich repeat;; Leucine Rich Repeat;; Leucine Rich repeat;; Leucine rich repeat	Leucine-rich repeat receptor-like protein kinase TDR OS=Arabidopsis thaliana GN=TDR PE=1 SV=1	S	Function unknown	LRR receptor-like kinase family protein [Medicago truncatula]
F01.PB17396	--	--	Molecular Function: methyltransferase activity (GO:0008168);; Biological Process: methylation (GO:0032259);;	K08241|1.97919e-47|gmx:100814233|salicylate carboxymethyltransferase-like; K08241 jasmonate O-methyltransferase [EC:2.1.1.141] (A)	ko00592:alpha-Linolenic acid metabolism	--	--	SAM dependent carboxyl methyltransferase;; SAM dependent carboxyl methyltransferase	Salicylate/benzoate carboxyl methyltransferase OS=Arabidopsis thaliana GN=BSMT1 PE=1 SV=1	S	Function unknown	salicylic acid carboxyl methyltransferase [Medicago truncatula]
F01.PB10427	--	--	Biological Process: cellular metabolic process (GO:0044237);;	--	--	--	--	Tubby C 2	Protein LURP-one-related 3 OS=Arabidopsis thaliana GN=At1g53890 PE=2 SV=2	S	Function unknown	tubby C 2 protein [Medicago truncatula]
F01.PB23939	[R]	General function prediction only	Molecular Function: hydrolase activity (GO:0016787);;	--	--	--	--	Calcineurin-like phosphoesterase	--	S	Function unknown	hypothetical protein TSUD_296350 [Trifolium subterraneum]
F01.PB9136	[O]	Posttranslational modification, protein turnover, chaperones	Molecular Function: threonine-type endopeptidase activity (GO:0004298);; Cellular Component: nucleus (GO:0005634);; Cellular Component: cytoplasm (GO:0005737);; Biological Process: ubiquitin-dependent protein catabolic process (GO:0006511);; Cellular Component: proteasome core complex, alpha-subunit complex (GO:0019773);;	K02731|7.08582e-159|mtr:MTR_8g075320|Proteasome subunit alpha type; K02731 20S proteasome subunit alpha 4 [EC:3.4.25.1] (A)	ko03050:Proteasome	[O]	Posttranslational modification, protein turnover, chaperones	Proteasome subunit;; Proteasome subunit A N-terminal signature	Proteasome subunit alpha type-7 OS=Cicer arietinum GN=PAD1 PE=2 SV=1	O	Posttranslational modification, protein turnover, chaperones	proteasome subunit alpha type-7-A protein [Medicago truncatula]
F01.PB16030	[S]	Function unknown	Cellular Component: integral component of membrane (GO:0016021);; Biological Process: cellular response to water deprivation (GO:0042631);;	--	--	[S]	Function unknown	Uncharacterized protein family UPF0016	GDT1-like protein 1, chloroplastic OS=Oryza sativa subsp. indica GN=OsI_00941 PE=3 SV=2	S	Function unknown	PREDICTED: GDT1-like protein 1, chloroplastic [Cicer arietinum]
F01.PB35816	--	--	Molecular Function: 1-phosphatidylinositol binding (GO:0005545);; Cellular Component: clathrin coat (GO:0030118);; Molecular Function: clathrin binding (GO:0030276);; Molecular Function: 2-alkenal reductase [NAD(P)] activity (GO:0032440);; Biological Process: clathrin coat assembly (GO:0048268);; Biological Process: oxidation-reduction process (GO:0055114);;	--	--	[TU]	--	ANTH domain;; ANTH domain	Putative clathrin assembly protein At2g01600 OS=Arabidopsis thaliana GN=At2g01600 PE=2 SV=2	U	Intracellular trafficking, secretion, and vesicular transport	PREDICTED: putative clathrin assembly protein At2g01600 [Cicer arietinum]
F01.PB4780	[O]	Posttranslational modification, protein turnover, chaperones	Molecular Function: acid-amino acid ligase activity (GO:0016881);;	K06688|1.88831e-85|cam:101491856|ubiquitin-conjugating enzyme E2 20-like; K06688 ubiquitin-conjugating enzyme E2 C [EC:6.3.2.19] (A)	ko04120:Ubiquitin mediated proteolysis	[O]	Posttranslational modification, protein turnover, chaperones	Ubiquitin-conjugating enzyme;; RWD domain	Ubiquitin-conjugating enzyme E2 19 OS=Arabidopsis thaliana GN=UBC19 PE=1 SV=1	O	Posttranslational modification, protein turnover, chaperones	PREDICTED: probable ubiquitin-conjugating enzyme E2 C [Cicer arietinum]
F01.PB10866	[K]	Transcription	--	--	--	--	--	TENA/THI-4/PQQC family	--	S	Function unknown	heme oxygenase-like protein [Alternaria alternata]
F01.PB28765	--	--	Molecular Function: ubiquitin thiolesterase activity (GO:0004221);; Biological Process: ubiquitin-dependent protein catabolic process (GO:0006511);; Molecular Function: metal ion binding (GO:0046872);;	K11855|0|mtr:MTR_5g066000|Ubiquitin carboxyl-terminal hydrolase; K11855 ubiquitin carboxyl-terminal hydrolase 36/42 [EC:3.4.19.12] (A)	--	[O]	Posttranslational modification, protein turnover, chaperones	MYND finger;; Ubiquitin carboxyl-terminal hydrolase;; Ubiquitin carboxyl-terminal hydrolase;; Ubiquitin carboxyl-terminal hydrolase;; Ubiquitin carboxyl-terminal hydrolase	Ubiquitin carboxyl-terminal hydrolase 16 OS=Arabidopsis thaliana GN=UBP16 PE=1 SV=1	O	Posttranslational modification, protein turnover, chaperones	ubiquitin carboxy-terminal hydrolase [Medicago truncatula]
F01.PB16261	[I]	Lipid transport and metabolism	Biological Process: long-chain fatty acid metabolic process (GO:0001676);; Molecular Function: acyl-CoA dehydrogenase activity (GO:0003995);; Molecular Function: acyl-CoA oxidase activity (GO:0003997);; Cellular Component: nucleus (GO:0005634);; Cellular Component: peroxisome (GO:0005777);; Biological Process: fatty acid beta-oxidation (GO:0006635);; Biological Process: response to cytokinin (GO:…	K00232|0|cam:101501296|acyl-coenzyme A oxidase 2, peroxisomal-like; K00232 acyl-CoA oxidase [EC:1.3.3.6] (A)	ko00071:Fatty acid degradation;ko00592:alpha-Linolenic acid metabolism;ko01040:Biosynthesis of unsaturated fatty acids;ko01212:Fatty acid metabolism;ko04146:Peroxisome	[IQ]	--	Acyl-CoA oxidase;; Acyl-CoA dehydrogenase, middle domain;; Acyl-CoA dehydrogenase, C-terminal domain	Acyl-coenzyme A oxidase 2, peroxisomal OS=Arabidopsis thaliana GN=ACX2 PE=1 SV=2	I	Lipid transport and metabolism	peroxisomal acyl-CoA oxidase [Medicago truncatula]
F01.PB10024	[E]	Amino acid transport and metabolism	Molecular Function: cysteine synthase activity (GO:0004124);; Molecular Function: copper ion binding (GO:0005507);; Biological Process: glycolytic process (GO:0006096);; Biological Process: cysteine biosynthetic process from serine (GO:0006535);; Biological Process: water transport (GO:0006833);; Biological Process: hyperosmotic response (GO:0006972);; Biological Process: Golgi organization (GO:0…	K13034|0|mtr:MTR_7g078070|Cysteine synthase; K13034 L-3-cyanoalanine synthase/ cysteine synthase [EC:2.5.1.47 4.4.1.9] (A)	ko00270:Cysteine and methionine metabolism;ko00460:Cyanoamino acid metabolism;ko00920:Sulfur metabolism;ko01200:Carbon metabolism;ko01230:Biosynthesis of amino acids	[E]	Amino acid transport and metabolism	Pyridoxal-phosphate dependent enzyme	L-3-cyanoalanine synthase 2, mitochondrial OS=Malus domestica GN=CAS2 PE=1 SV=1	E	Amino acid transport and metabolism	beta-cyanoalanine synthase [Lathyrus sativus]
F01.PB27042	[P]	Inorganic ion transport and metabolism	Molecular Function: calcium-transporting ATPase activity (GO:0005388);; Molecular Function: calmodulin binding (GO:0005516);; Molecular Function: ATP binding (GO:0005524);; Cellular Component: integral component of membrane (GO:0016021);; Molecular Function: metal ion binding (GO:0046872);; Biological Process: calcium ion transmembrane transport (GO:0070588);;	K01537|0|cam:101501073|calcium-transporting ATPase 1, chloroplastic-like; K01537 Ca2+-transporting ATPase [EC:3.6.3.8] (A)	--	[P]	Inorganic ion transport and metabolism	E1-E2 ATPase;; Ca2+-ATPase N terminal autoinhibitory domain;; Cation transporter/ATPase, N-terminus;; haloacid dehalogenase-like hydrolase;; haloacid dehalogenase-like hydrolase;; haloacid dehalogenase-like hydrolase;; E1-E2 ATPase;; Cation transporting ATPase, C-terminus;; Cation transporting ATPase, C-terminus	Calcium-transporting ATPase 1, chloroplastic OS=Arabidopsis thaliana GN=ACA1 PE=1 SV=3	P	Inorganic ion transport and metabolism	calcium-transporting ATPase 2, plasma membrane-type protein [Medicago truncatula]
F01.PB11150	--	--	--	K11375|0|cam:101508335|elongator complex protein 4-like; K11375 elongator complex protein 4 (A)	--	[BK]	--	PAXNEB protein	Elongator complex protein 4 OS=Arabidopsis thaliana GN=ELP4 PE=1 SV=1	K	Transcription	hypothetical protein TSUD_201190 [Trifolium subterraneum]
F01.PB22454	--	--	Cellular Component: membrane (GO:0016020);;	--	--	[R]	General function prediction only	Domain of unknown function DUF221;; Late exocytosis, associated with Golgi transport;; Domain of unknown function (DUF4463)	Calcium permeable stress-gated cation channel 1 OS=Arabidopsis thaliana GN=CSC1 PE=2 SV=1	S	Function unknown	PREDICTED: calcium permeable stress-gated cation channel 1-like [Cicer arietinum]
F01.PB24143	[V]	Defense mechanisms	Molecular Function: ATP binding (GO:0005524);; Biological Process: ATP catabolic process (GO:0006200);; Cellular Component: integral component of membrane (GO:0016021);; Molecular Function: ATPase activity, coupled to transmembrane movement of substances (GO:0042626);; Biological Process: transmembrane transport (GO:0055085);;	K05658|0|mtr:MTR_1g086080|ABC transporter B family member; K05658 ATP-binding cassette, subfamily B (MDR/TAP), member 1 [EC:3.6.3.44] (A)	ko02010:ABC transporters	[Q]	Secondary metabolites biosynthesis, transport and catabolism	ABC transporter transmembrane region;; ABC transporter;; RecF/RecN/SMC N terminal domain;; AAA domain;; P-loop containing region of AAA domain;; AAA ATPase domain;; Protein of unknown function, DUF258;; AAA domain;; AAA domain;; Predicted ATPase of the ABC class;; Zeta toxin;; Adenylylsulphate kinase	ABC transporter B family member 21 OS=Arabidopsis thaliana GN=ABCB21 PE=1 SV=2	V	Defense mechanisms	ABC transporter B family protein [Medicago truncatula]
F01.PB36542	--	--	Biological Process: metabolic process (GO:0008152);; Molecular Function: intramolecular transferase activity (GO:0016866);;	K15813|2.72816e-62|mtr:MTR_4g005190|Beta-amyrin synthase; K15813 beta-amyrin synthase [EC:5.4.99.39] (A)	ko00909:Sesquiterpenoid and triterpenoid biosynthesis	[I]	Lipid transport and metabolism	--	Beta-amyrin synthase OS=Pisum sativum GN=OSCPSY PE=2 SV=1	I	Lipid transport and metabolism	beta-amyrin synthase [Medicago truncatula]
F01.PB21594	--	--	--	--	--	--	--	SnoaL-like domain	F-box protein SKIP8 OS=Arabidopsis thaliana GN=SKIP8 PE=1 SV=1	S	Function unknown	hypothetical protein TSUD_264470 [Trifolium subterraneum]
F01.PB26273	[R]	General function prediction only	Molecular Function: iron ion binding (GO:0005506);; Molecular Function: oxidoreductase activity, acting on single donors with incorporation of molecular oxygen, incorporation of two atoms of oxygen (GO:0016702);; Molecular Function: oxidoreductase activity, acting on paired donors, with incorporation or reduction of molecular oxygen, 2-oxoglutarate as one donor, and incorporation of one atom each…	--	--	[QR]	--	non-haem dioxygenase in morphine synthesis N-terminal;; 2OG-Fe(II) oxygenase superfamily	Probable 2-oxoglutarate-dependent dioxygenase At5g05600 OS=Arabidopsis thaliana GN=At5g05600 PE=2 SV=1	S	Function unknown	leucoanthocyanidin dioxygenase-like protein [Medicago truncatula]
F01.PB8475	[H]	Coenzyme transport and metabolism	Molecular Function: catalytic activity (GO:0003824);; Biological Process: pyridoxal phosphate biosynthetic process (GO:0042823);;	K06215|1.33822e-143|ppp:PHYPADRAFT_176118|hypothetical protein; K06215 pyridoxal 5'-phosphate synthase pdxS subunit [EC:4.3.3.6] (A)	ko00750:Vitamin B6 metabolism	[H]	Coenzyme transport and metabolism	SOR/SNZ family;; Thiazole biosynthesis protein ThiG	Probable pyridoxal 5&apos;-phosphate synthase subunit PDX1 OS=Ginkgo biloba GN=PDX1 PE=2 SV=1	H	Coenzyme transport and metabolism	vitamin B6 biosynthesis protein [Alternaria alternata]
F01.PB27423	[M]	Cell wall/membrane/envelope biogenesis	Molecular Function: ATP binding (GO:0005524);; Cellular Component: cell wall (GO:0005618);; Molecular Function: D-alanine-D-alanine ligase activity (GO:0008716);; Biological Process: peptidoglycan biosynthetic process (GO:0009252);; Cellular Component: chloroplast (GO:0009507);; Molecular Function: metal ion binding (GO:0046872);;	--	--	--	--	D-ala D-ala ligase N-terminus;; D-ala D-ala ligase N-terminus;; D-ala D-ala ligase C-terminus;; D-ala D-ala ligase N-terminus;; D-ala D-ala ligase C-terminus	--	M	Cell wall/membrane/envelope biogenesis	D-alanine-D-alanine ligase [Medicago truncatula]
F01.PB25640	--	--	Biological Process: defense response (GO:0006952);; Molecular Function: ADP binding (GO:0043531);;	--	--	[T]	Signal transduction mechanisms	NB-ARC domain;; Leucine Rich repeats (2 copies);; Leucine Rich Repeat;; NB-ARC domain	Putative disease resistance protein RGA4 OS=Solanum bulbocastanum GN=RGA4 PE=2 SV=1	S	Function unknown	PREDICTED: putative disease resistance protein RGA4 [Cicer arietinum]
F01.PB8061	--	--	Biological Process: metabolic process (GO:0008152);; Biological Process: cellular process (GO:0009987);; Cellular Component: membrane (GO:0016020);; Molecular Function: hydrolase activity (GO:0016787);;	--	--	[I]	Lipid transport and metabolism	Cytochrome b5-like Heme/Steroid binding domain	Dihydroceramide fatty acyl 2-hydroxylase FAH2 OS=Arabidopsis thaliana GN=FAH2 PE=1 SV=1	CI	--	ATP binding protein [Dorcoceras hygrometricum]
F01.PB32193	--	--	--	--	--	[K]	Transcription	--	--	S	Function unknown	hypothetical protein MTR_3g108910 [Medicago truncatula]
F01.PB37827	--	--	--	--	--	--	--	--	Protein WVD2-like 7 OS=Arabidopsis thaliana GN=WDL7 PE=2 SV=1	S	Function unknown	TPX2 (targeting protein for Xklp2) family protein, putative [Medicago truncatula]
F01.PB6200	[K]	Transcription	--	K15128|3.25867e-144|cam:101493904|mediator of RNA polymerase II transcription subunit 6-like; K15128 mediator of RNA polymerase II transcription subunit 6 (A)	--	[K]	Transcription	MED6 mediator sub complex component	Mediator of RNA polymerase II transcription subunit 6 OS=Arabidopsis thaliana GN=MED6 PE=1 SV=1	K	Transcription	mediator of RNA polymerase II transcription subunit 6 [Medicago truncatula]
F01.PB16886	[O]	Posttranslational modification, protein turnover, chaperones	Molecular Function: iron ion binding (GO:0005506);; Biological Process: carbohydrate metabolic process (GO:0005975);; Molecular Function: oxidoreductase activity, acting on paired donors, with incorporation or reduction of molecular oxygen, 2-oxoglutarate as one donor, and incorporation of one atom each of oxygen into both donors (GO:0016706);; Molecular Function: racemase and epimerase activity,…	--	--	[B]	Chromatin structure and dynamics	Oxoglutarate and iron-dependent oxygenase degradation C-term;; 2OG-Fe(II) oxygenase superfamily;; Oxoglutarate and iron-dependent oxygenase degradation C-term	Prolyl 3,4-dihydroxylase OGFOD1 OS=Ostreococcus tauri GN=Ogd PE=1 SV=1	O	Posttranslational modification, protein turnover, chaperones	hypothetical protein FOMG_01156 [Fusarium oxysporum f. sp. melonis 26406]
F01.PB28327	[R]	General function prediction only	Cellular Component: intracellular (GO:0005622);;	K13217|5.22876e-180|mtr:MTR_7g098430|Pre-mRNA-processing factor; K13217 pre-mRNA-processing factor 39 (A)	--	[A]	RNA processing and modification	--	--	A	RNA processing and modification	Pre-mRNA-processing factor 39 [Medicago truncatula]
F01.PB19026	--	--	Biological Process: cellulose microfibril organization (GO:0010215);; Biological Process: cell growth (GO:0016049);; Cellular Component: anchored component of membrane (GO:0031225);;	--	--	--	--	COBRA-like protein	COBRA-like protein 4 OS=Arabidopsis thaliana GN=COBL4 PE=2 SV=2	S	Function unknown	COBRA-like protein 2 precursor [Medicago truncatula]
F01.PB5162	--	--	Cellular Component: nucleosome (GO:0000786);; Molecular Function: DNA binding (GO:0003677);; Cellular Component: nucleolus (GO:0005730);; Biological Process: nucleosome assembly (GO:0006334);; Molecular Function: protein heterodimerization activity (GO:0046982);;	K11252|1.28361e-58|sly:101253792|probable histone H2B.1; K11252 histone H2B (A)	--	[B]	Chromatin structure and dynamics	Core histone H2A/H2B/H3/H4	Probable histone H2B.1 OS=Medicago truncatula PE=3 SV=3	B	Chromatin structure and dynamics	PREDICTED: probable histone H2B.1 [Solanum lycopersicum]
F01.PB24341	[G]	Carbohydrate transport and metabolism	--	--	--	[G]	Carbohydrate transport and metabolism	Alpha-amylase C-terminal beta-sheet domain	Alpha-amylase 3, chloroplastic OS=Arabidopsis thaliana GN=AMY3 PE=1 SV=1	G	Carbohydrate transport and metabolism	alpha amylase domain protein [Medicago truncatula]
F01.PB30791	--	--	--	--	--	--	--	Aluminium induced protein;; Glutamine amidotransferase domain;; Glutamine amidotransferase domain	Stem-specific protein TSJT1 OS=Nicotiana tabacum GN=TSJT1 PE=2 SV=1	S	Function unknown	PREDICTED: stem-specific protein TSJT1 [Cicer arietinum]
F01.PB22583	--	--	Molecular Function: peroxidase activity (GO:0004601);; Molecular Function: calcium ion binding (GO:0005509);; Cellular Component: integral component of membrane (GO:0016021);; Molecular Function: oxidoreductase activity, acting on NAD(P)H, oxygen as acceptor (GO:0050664);; Biological Process: oxidation-reduction process (GO:0055114);;	K13447|0|mtr:MTR_3g098380|Respiratory burst oxidase-like protein; K13447 respiratory burst oxidase [EC:1.6.3.- 1.11.1.-] (A)	ko04626:Plant-pathogen interaction	[PQ]	--	Ferric reductase NAD binding domain;; Respiratory burst NADPH oxidase;; FAD-binding domain;; Ferric reductase like transmembrane component;; EF-hand domain pair;; EF hand;; EF-hand domain	Respiratory burst oxidase homolog protein C OS=Solanum tuberosum GN=RBOHC PE=1 SV=2	U	Intracellular trafficking, secretion, and vesicular transport	respiratory burst oxidase-like protein D [Medicago truncatula]
F01.PB4408	--	--	Molecular Function: metal ion binding (GO:0046872);;	--	--	--	--	Metallothionein	Metallothionein-like protein type 2 OS=Vicia faba GN=MTI PE=2 SV=1	S	Function unknown	type 2 metallothionein [Pisum sativum]
F01.PB16763	[K]	Transcription	Cellular Component: nucleus (GO:0005634);; Biological Process: regulation of transcription, DNA-templated (GO:0006355);;	K12605|0|cam:101493019|probable NOT transcription complex subunit VIP2-like; K12605 CCR4-NOT transcription complex subunit 2 (A)	ko03018:RNA degradation	[KDR]	--	NOT2 / NOT3 / NOT5 family	Probable NOT transcription complex subunit VIP2 (Fragment) OS=Nicotiana benthamiana GN=VIP2 PE=1 SV=1	K	Transcription	CCR4-NOT transcription complex subunit 2 [Medicago truncatula]
F01.PB23497	[LKJ]	--	Molecular Function: nucleic acid binding (GO:0003676);; Molecular Function: ATP binding (GO:0005524);; Molecular Function: ATP-dependent helicase activity (GO:0008026);;	K12811|0|cam:101515691|DEAD-box ATP-dependent RNA helicase 42-like; K12811 ATP-dependent RNA helicase DDX46/PRP5 [EC:3.6.4.13] (A)	ko03040:Spliceosome	[A]	RNA processing and modification	DEAD/DEAH box helicase;; Helicase conserved C-terminal domain	DEAD-box ATP-dependent RNA helicase 42 OS=Arabidopsis thaliana GN=RH42 PE=1 SV=2	L	Replication, recombination and repair	hypothetical protein TSUD_390370 [Trifolium subterraneum]
F01.PB22143	[T]	Signal transduction mechanisms	Molecular Function: GTPase activity (GO:0003924);; Molecular Function: GTP binding (GO:0005525);; Biological Process: GTP catabolic process (GO:0006184);;	K06207|0|cam:101494033|GTP-binding protein TypA/BipA homolog; K06207 GTP-binding protein (A)	--	[J]	Translation, ribosomal structure and biogenesis	Elongation factor Tu GTP binding domain;; Elongation factor G C-terminus;; Elongation factor Tu domain 2;; 50S ribosome-binding GTPase;; Miro-like protein;; Ferrous iron transport protein B	Putative elongation factor TypA-like SVR3, chloroplastic OS=Arabidopsis thaliana GN=SVR3 PE=1 SV=1	T	Signal transduction mechanisms	GTP-binding protein TypA/BipA [Medicago truncatula]
F01.PB24509	--	--	--	K12837|0|cam:101493745|serine/arginine repetitive matrix protein 2-like; K12837 splicing factor U2AF 65 kDa subunit (A)	ko03040:Spliceosome	[A]	RNA processing and modification	RNA recognition motif. (a.k.a. RRM, RBD, or RNP domain);; RNA recognition motif (a.k.a. RRM, RBD, or RNP domain);; RNA recognition motif. (a.k.a. RRM, RBD, or RNP domain)	Splicing factor U2af large subunit B OS=Nicotiana plumbaginifolia GN=U2AF65B PE=2 SV=1	S	Function unknown	RNA recognition motif [Medicago truncatula]
F01.PB9842	--	--	Cellular Component: cytosol (GO:0005829);; Biological Process: protein targeting to vacuole (GO:0006623);; Biological Process: vesicle-mediated transport (GO:0016192);; Cellular Component: clathrin vesicle coat (GO:0030125);; Cellular Component: clathrin adaptor complex (GO:0030131);;	K12402|0|cam:101495014|AP-4 complex subunit mu-1-like; K12402 AP-4 complex subunit mu-1 (A)	--	[U]	Intracellular trafficking, secretion, and vesicular transport	Adaptor complexes medium subunit family;; Clathrin adaptor complex small chain	AP-4 complex subunit mu OS=Arabidopsis thaliana GN=AP4M PE=2 SV=1	U	Intracellular trafficking, secretion, and vesicular transport	AP-4 complex subunit mu-1 [Medicago truncatula]
F01.PB10100	--	--	Cellular Component: integral component of membrane (GO:0016021);; Biological Process: transmembrane transport (GO:0055085);;	K15102|6.32131e-92|mpp:MICPUCDRAFT_30402|mitochondrial carrier family; K15102 solute carrier family 25 (mitochondrial phosphate transporter), member 3 (A)	--	[C]	Energy production and conversion	Mitochondrial carrier protein	Mitochondrial phosphate carrier protein 2, mitochondrial OS=Arabidopsis thaliana GN=MPT2 PE=2 SV=1	S	Function unknown	transport [Ascochyta rabiei]
F01.PB27454	[T]	Signal transduction mechanisms	Molecular Function: microtubule binding (GO:0008017);; Cellular Component: katanin complex (GO:0008352);; Biological Process: microtubule severing (GO:0051013);;	K18643|0|mtr:MTR_2g012630|Katanin p80 WD40-containing subunit B1; K18643 katanin p80 WD40 repeat-containing subunit B1 (A)	--	[D]	Cell cycle control, cell division, chromosome partitioning	con80 domain of Katanin;; WD domain, G-beta repeat	Katanin p80 WD40 repeat-containing subunit B1 homolog OS=Arabidopsis thaliana GN=At5g23430 PE=2 SV=3	S	Function unknown	katanin p80 WD40 repeat subunit B1-like protein [Medicago truncatula]
F01.PB18955	--	--	--	--	--	--	--	--	--	S	Function unknown	RNA recognition motif (RRM) containing protein [Medicago truncatula]
F01.PB28308	--	--	Molecular Function: motor activity (GO:0003774);; Molecular Function: actin binding (GO:0003779);; Molecular Function: ATP binding (GO:0005524);; Cellular Component: myosin complex (GO:0016459);;	K10357|0|cam:101509706|myosin-H heavy chain-like; K10357 myosin V (A)	--	[Z]	Cytoskeleton	IQ calmodulin-binding motif;; DIL domain;; Myosin head (motor domain);; Myosin head (motor domain);; Myosin head (motor domain)	Myosin-8 OS=Arabidopsis thaliana GN=XI-B PE=3 SV=1	Z	Cytoskeleton	hypothetical protein TSUD_336000, partial [Trifolium subterraneum]
F01.PB5365	--	--	--	--	--	--	--	Protein of unknown function (DUF3007)	--	S	Function unknown	PREDICTED: uncharacterized protein LOC109349670 [Lupinus angustifolius]
F01.PB13761	--	--	Cellular Component: nucleus (GO:0005634);; Cellular Component: cytosol (GO:0005829);; Biological Process: DNA-dependent DNA replication (GO:0006261);; Biological Process: chromatin silencing at telomere (GO:0006348);; Biological Process: regulation of flower development (GO:0009909);; Molecular Function: H4 histone acetyltransferase activity (GO:0010485);; Biological Process: histone H4 acetylati…	K11303|0|mtr:MTR_5g080780|Histone acetyltransferase type B catalytic subunit; K11303 histone acetyltransferase 1 [EC:2.3.1.48] (A)	--	[B]	Chromatin structure and dynamics	MOZ/SAS family;; Histone acetyl transferase HAT1 N-terminus	Histone acetyltransferase type B catalytic subunit OS=Arabidopsis thaliana GN=HAG2 PE=2 SV=1	B	Chromatin structure and dynamics	hypothetical protein TSUD_247850, partial [Trifolium subterraneum]
F01.PB30136	[RTKL]	--	Molecular Function: protein serine/threonine kinase activity (GO:0004674);; Molecular Function: ATP binding (GO:0005524);; Biological Process: protein phosphorylation (GO:0006468);;	--	--	[T]	Signal transduction mechanisms	Protein tyrosine kinase;; Protein kinase domain;; PB1 domain	Serine/threonine-protein kinase EDR1 OS=Arabidopsis thaliana GN=EDR1 PE=1 SV=1	T	Signal transduction mechanisms	hypothetical protein TSUD_98970 [Trifolium subterraneum]
F01.PB30368	[DZ]	--	Molecular Function: GTP binding (GO:0005525);; Biological Process: cell cycle (GO:0007049);; Cellular Component: septin complex (GO:0031105);; Biological Process: cell division (GO:0051301);;	K16944|8.2727e-19|pxb:103942743|cell division control protein 3-like; K16944 septin 7 (A)	--	[DZU]	--	Septin	--	DZ	--	hypothetical protein PTT_09313 [Pyrenophora teres f. teres 0-1]
F01.PB30460	[J]	Translation, ribosomal structure and biogenesis	Molecular Function: RNA binding (GO:0003723);; Molecular Function: structural constituent of ribosome (GO:0003735);; Biological Process: DNA-templated transcription, elongation (GO:0006354);; Biological Process: translation (GO:0006412);; Biological Process: ubiquitin-dependent protein catabolic process (GO:0006511);; Biological Process: photorespiration (GO:0009853);; Cellular Component: large r…	--	--	[J]	Translation, ribosomal structure and biogenesis	Ribosomal Proteins L2, C-terminal domain	60S ribosomal protein L2, mitochondrial OS=Oryza sativa subsp. japonica GN=RPL2 PE=2 SV=2	J	Translation, ribosomal structure and biogenesis	ribosomal protein L2, carboxy-terminal domain protein [Medicago truncatula]
F01.PB23460	--	--	Molecular Function: zinc ion binding (GO:0008270);;	--	--	[O]	Posttranslational modification, protein turnover, chaperones	Ring finger domain;; RING-H2 zinc finger;; Zinc finger, C3HC4 type (RING finger);; Zinc finger, C3HC4 type (RING finger);; Zinc finger, C3HC4 type (RING finger)	E3 ubiquitin-protein ligase MBR2 OS=Arabidopsis thaliana GN=MBR2 PE=1 SV=1	O	Posttranslational modification, protein turnover, chaperones	DNA binding zinc finger protein (Pspzf), partial [Pisum sativum]
F01.PB16560	[R]	General function prediction only	--	K11790|2.84748e-138|cam:101515379|denticleless protein homolog; K11790 denticleless (A)	--	[S]	Function unknown	WD domain, G-beta repeat;; WD domain, G-beta repeat	Putative coatomer subunit beta&apos;-3 OS=Oryza sativa subsp. japonica GN=Os02g0209000 PE=3 SV=2	S	Function unknown	hypothetical protein TSUD_298410 [Trifolium subterraneum]
F01.PB35268	--	--	--	--	--	[G]	Carbohydrate transport and metabolism	Histidine phosphatase superfamily (branch 1);; Histidine phosphatase superfamily (branch 1)	Phosphoglycerate mutase-like protein 1 OS=Arabidopsis thaliana GN=At5g64460 PE=2 SV=1	S	Function unknown	PREDICTED: phosphoglycerate mutase-like protein 1 [Cicer arietinum]
F01.PB402	[O]	Posttranslational modification, protein turnover, chaperones	Cellular Component: peroxisome (GO:0005777);; Biological Process: response to heat (GO:0009408);; Biological Process: photorespiration (GO:0009853);; Biological Process: starch biosynthetic process (GO:0019252);;	K13993|6.5064e-129|cam:101488254|uncharacterized LOC101488254; K13993 HSP20 family protein (A)	ko04141:Protein processing in endoplasmic reticulum	[O]	Posttranslational modification, protein turnover, chaperones	Hsp20/alpha crystallin family	22.7 kDa class IV heat shock protein OS=Pisum sativum GN=HSP22.7 PE=2 SV=1	O	Posttranslational modification, protein turnover, chaperones	PREDICTED: uncharacterized protein LOC101488254 [Cicer arietinum]
F01.PB22520	--	--	--	--	--	--	--	--	--	S	Function unknown	PREDICTED: uncharacterized protein LOC101506771 isoform X1 [Cicer arietinum]
F01.PB6527	[R]	General function prediction only	Molecular Function: oxidoreductase activity, acting on paired donors, with incorporation or reduction of molecular oxygen, 2-oxoglutarate as one donor, and incorporation of one atom each of oxygen into both donors (GO:0016706);; Biological Process: oxidation-reduction process (GO:0055114);;	K05933|8.63998e-127|cam:101500864|aco; 1-aminocyclopropane-1-carboxylate oxidase 5-like; K05933 aminocyclopropanecarboxylate oxidase [EC:1.14.17.4] (A)	ko00270:Cysteine and methionine metabolism	[QR]	--	non-haem dioxygenase in morphine synthesis N-terminal;; 2OG-Fe(II) oxygenase superfamily	1-aminocyclopropane-1-carboxylate oxidase 5 OS=Arabidopsis thaliana GN=At1g77330 PE=2 SV=1	S	Function unknown	1-aminocyclopropane-1-carboxylate oxidase [Medicago truncatula]
F01.PB16561	[I]	Lipid transport and metabolism	Molecular Function: phosphatidylserine decarboxylase activity (GO:0004609);; Molecular Function: calcium ion binding (GO:0005509);; Biological Process: phospholipid biosynthetic process (GO:0008654);;	K01613|0|cam:101504195|phosphatidylserine decarboxylase proenzyme 3-like; K01613 phosphatidylserine decarboxylase [EC:4.1.1.65] (A)	ko00564:Glycerophospholipid metabolism	[I]	Lipid transport and metabolism	Phosphatidylserine decarboxylase;; EF-hand domain pair;; EF hand;; EF hand	Phosphatidylserine decarboxylase proenzyme 2 OS=Arabidopsis thaliana GN=PSD2 PE=2 SV=1	I	Lipid transport and metabolism	PREDICTED: phosphatidylserine decarboxylase proenzyme 2-like isoform X1 [Cicer arietinum]
F01.PB14814	[E]	Amino acid transport and metabolism	Molecular Function: transporter activity (GO:0005215);; Biological Process: oligopeptide transport (GO:0006857);; Cellular Component: membrane (GO:0016020);;	K14638|0|cam:101489095|probable peptide/nitrate transporter At2g40460-like; K14638 solute carrier family 15 (peptide/histidine transporter), member 3/4 (A)	--	[E]	Amino acid transport and metabolism	POT family	Protein NRT1/ PTR FAMILY 5.1 OS=Arabidopsis thaliana GN=NPF5.1 PE=2 SV=2	E	Amino acid transport and metabolism	PREDICTED: protein NRT1/ PTR FAMILY 5.1 [Cicer arietinum]
F01.PB36328	--	--	--	K03456|2.38315e-149|cam:101504990|serine/threonine-protein phosphatase 2A 65 kDa regulatory subunit A beta isoform-like; K03456 serine/threonine-protein phosphatase 2A regulatory subunit A (A)	ko03015:mRNA surveillance pathway	[T]	Signal transduction mechanisms	HEAT repeat;; HEAT repeats;; HEAT repeats;; HEAT repeat;; HEAT-like repeat	Protein phosphatase PP2A regulatory subunit A (Fragment) OS=Pisum sativum PE=2 SV=1	T	Signal transduction mechanisms	hypothetical protein DCAR_023674 [Daucus carota subsp. sativus]
F01.PB9787	--	--	--	--	--	--	--	--	--	S	Function unknown	PREDICTED: uncharacterized protein LOC109012865 [Juglans regia]
F01.PB30335	[J]	Translation, ribosomal structure and biogenesis	Molecular Function: structural constituent of ribosome (GO:0003735);; Cellular Component: ribosome (GO:0005840);; Biological Process: translation (GO:0006412);;	K02938|1.70903e-127|ppp:PHYPADRAFT_201226|hypothetical protein; K02938 large subunit ribosomal protein L8e (A)	ko03010:Ribosome	[J]	Translation, ribosomal structure and biogenesis	Ribosomal Proteins L2, C-terminal domain;; Ribosomal Proteins L2, RNA binding domain	60S ribosomal protein L8 OS=Solanum lycopersicum GN=RPL8 PE=2 SV=1	J	Translation, ribosomal structure and biogenesis	ribosomal protein L2 [Pyrenochaeta sp. DS3sAY3a]
F01.PB9556	[KR]	--	Biological Process: pentose-phosphate shunt (GO:0006098);; Molecular Function: N-acetyltransferase activity (GO:0008080);; Cellular Component: chloroplast (GO:0009507);;	--	--	--	--	--	Acetyltransferase NSI OS=Arabidopsis thaliana GN=NSI PE=1 SV=1	S	Function unknown	hypothetical protein TSUD_178680 [Trifolium subterraneum]
F01.PB1483	--	--	Molecular Function: electron carrier activity (GO:0009055);; Molecular Function: protein disulfide oxidoreductase activity (GO:0015035);; Molecular Function: transferase activity, transferring acyl groups other than amino-acyl groups (GO:0016747);; Biological Process: cell redox homeostasis (GO:0045454);;	--	--	[O]	Posttranslational modification, protein turnover, chaperones	Glutaredoxin	Glutaredoxin-C7 OS=Arabidopsis thaliana GN=GRXC7 PE=1 SV=2	O	Posttranslational modification, protein turnover, chaperones	unknown [Medicago truncatula]
F01.PB13557	[E]	Amino acid transport and metabolism	Biological Process: metabolic process (GO:0008152);; Molecular Function: transaminase activity (GO:0008483);; Molecular Function: pyridoxal phosphate binding (GO:0030170);;	K00827|0|mtr:MTR_7g072420|Alanine glyoxylate aminotransferase-like protein; K00827 alanine-glyoxylate transaminase / (R)-3-amino-2-methylpropionate-pyruvate transaminase [EC:2.6.1.44 2.6.1.40] (A)	ko00250:Alanine, aspartate and glutamate metabolism;ko00260:Glycine, serine and threonine metabolism	[E]	Amino acid transport and metabolism	Aminotransferase class-III	Alanine--glyoxylate aminotransferase 2 homolog 3, mitochondrial OS=Arabidopsis thaliana GN=At3g08860 PE=2 SV=1	E	Amino acid transport and metabolism	alanine-glyoxylate aminotransferase-like protein [Medicago truncatula]
F01.PB29567	[KL]	--	Biological Process: RNA splicing, via endonucleolytic cleavage and ligation (GO:0000394);; Cellular Component: core TFIIH complex (GO:0000439);; Cellular Component: holo TFIIH complex (GO:0005675);; Biological Process: nucleotide-excision repair (GO:0006289);; Biological Process: regulation of transcription from RNA polymerase II promoter (GO:0006357);; Molecular Function: zinc ion binding (GO:00…	K03142|4.54233e-68|mtr:MTR_7g089440|General transcription factor IIH subunit; K03142 transcription initiation factor TFIIH subunit 2 (A)	ko03022:Basal transcription factors;ko03420:Nucleotide excision repair	[KL]	--	Ssl1-like	General transcription factor IIH subunit 2 OS=Arabidopsis thaliana GN=GTF2H2 PE=1 SV=1	K	Transcription	hypothetical protein TSUD_329880 [Trifolium subterraneum]
F01.PB26864	[O]	Posttranslational modification, protein turnover, chaperones	--	K04523|0|mtr:MTR_8g073920|Ubiquilin-1; K04523 ubiquilin (A)	ko04141:Protein processing in endoplasmic reticulum	[OR]	--	Ubiquitin family;; Ubiquitin-2 like Rad60 SUMO-like;; UBA/TS-N domain	Ubiquitin domain-containing protein DSK2b OS=Arabidopsis thaliana GN=DSK2B PE=1 SV=1	O	Posttranslational modification, protein turnover, chaperones	ubiquitin 1, related protein [Medicago truncatula]
F01.PB16876	[RTKL]	--	Molecular Function: protein serine/threonine kinase activity (GO:0004674);; Molecular Function: protein serine/threonine/tyrosine kinase activity (GO:0004712);; Molecular Function: protein tyrosine kinase activity (GO:0004713);; Molecular Function: ATP binding (GO:0005524);; Biological Process: protein phosphorylation (GO:0006468);; Biological Process: response to oxidative stress (GO:0006979);;	K08832|0|mtr:MTR_1g061690|Serine/threonine protein kinase SRPK1; K08832 serine/threonine-protein kinase SRPK3 [EC:2.7.11.1] (A)	--	[T]	Signal transduction mechanisms	Protein kinase domain;; Protein tyrosine kinase	Serine/threonine-protein kinase AFC2 OS=Arabidopsis thaliana GN=AFC2 PE=1 SV=1	T	Signal transduction mechanisms	serine kinase-like protein [Medicago truncatula]
F01.PB13170	--	--	Biological Process: ceramide metabolic process (GO:0006672);; Cellular Component: integral component of membrane (GO:0016021);;	--	--	--	--	Protein of unknown function (DUF616);; Protein of unknown function (DUF616)	--	S	Function unknown	plant/MJB21-3 protein [Medicago truncatula]
F01.PB28526	--	--	Molecular Function: nucleic acid binding (GO:0003676);; Cellular Component: intracellular (GO:0005622);; Biological Process: gravitropism (GO:0009630);;	K17569|0|mtr:MTR_4g116570|Zinc finger CCCH-type with G patch domain-containing protein; K17569 G patch domain-containing protein 2 (A)	--	[A]	RNA processing and modification	G-patch domain;; DExH-box splicing factor binding site;; G-patch domain;; DExH-box splicing factor binding site	Septin and tuftelin-interacting protein 1 homolog 1 OS=Arabidopsis thaliana GN=STIPL1 PE=1 SV=1	S	Function unknown	D111/G-patch domain protein [Medicago truncatula]
F01.PB27780	--	--	--	--	--	--	--	--	Golgin candidate 3 OS=Arabidopsis thaliana GN=GC3 PE=1 SV=1	S	Function unknown	hypothetical protein TSUD_157940 [Trifolium subterraneum]
F01.PB2069	--	--	--	--	--	--	--	--	--	--	--	PREDICTED: RNA-binding protein 12-like [Cicer arietinum]
F01.PB3488	--	--	Biological Process: chromatin silencing (GO:0006342);; Biological Process: microtubule nucleation (GO:0007020);; Biological Process: pollen tube growth (GO:0009860);; Biological Process: leaf morphogenesis (GO:0009965);; Biological Process: trichome morphogenesis (GO:0010090);; Biological Process: histone phosphorylation (GO:0016572);; Cellular Component: SCAR complex (GO:0031209);; Biological Pr…	K05749|2.80853e-132|cam:101492849|protein PIR-like; K05749 cytoplasmic FMR1 interacting protein (A)	ko03013:RNA transport	[R]	General function prediction only	Cytoplasmic Fragile-X interacting family	Protein PIR OS=Arabidopsis thaliana GN=PIR PE=1 SV=2	S	Function unknown	PREDICTED: protein PIR [Cicer arietinum]
F01.PB1352	[R]	General function prediction only	Molecular Function: transporter activity (GO:0005215);; Molecular Function: copper ion binding (GO:0005507);; Molecular Function: GTP binding (GO:0005525);; Cellular Component: vacuole (GO:0005773);; Cellular Component: Golgi apparatus (GO:0005794);; Cellular Component: plasma membrane (GO:0005886);; Biological Process: intracellular protein transport (GO:0006886);; Biological Process: small GTPa…	K07937|2.00172e-133|mtr:MTR_6g005820|ADP-ribosylation factor; K07937 ADP-ribosylation factor 1 (A)	ko04144:Endocytosis	[U]	Intracellular trafficking, secretion, and vesicular transport	ADP-ribosylation factor family;; Signal recognition particle receptor beta subunit;; Ras family;; Gtr1/RagA G protein conserved region;; Miro-like protein;; 50S ribosome-binding GTPase	ADP-ribosylation factor 1 OS=Oryza sativa subsp. japonica GN=Os01g0813400 PE=2 SV=3	S	Function unknown	putative small GTPase superfamily, Rab type [Helianthus annuus]
F01.PB5311	--	--	Cellular Component: chloroplast thylakoid membrane (GO:0009535);; Cellular Component: chloroplast envelope (GO:0009941);; Cellular Component: plastoglobule (GO:0010287);;	--	--	--	--	CAAD domains of cyanobacterial aminoacyl-tRNA synthetase	Protein CURVATURE THYLAKOID 1A, chloroplastic OS=Arabidopsis thaliana GN=CURT1A PE=1 SV=1	S	Function unknown	PREDICTED: protein CURVATURE THYLAKOID 1A, chloroplastic [Cicer arietinum]
F01.PB23027	--	--	Molecular Function: damaged DNA binding (GO:0003684);; Molecular Function: DNA-directed DNA polymerase activity (GO:0003887);; Biological Process: DNA repair (GO:0006281);; Cellular Component: membrane (GO:0016020);;	K03511|2.16938e-121|cam:101496826|DNA polymerase kappa-like; K03511 DNA polymerase kappa [EC:2.7.7.7] (A)	--	[L]	Replication, recombination and repair	impB/mucB/samB family C-terminal domain;; Bacterial transferase hexapeptide (six repeats)	Protein SENSITIVE TO PROTON RHIZOTOXICITY 1 OS=Arabidopsis thaliana GN=STOP1 PE=2 SV=1	L	Replication, recombination and repair	PREDICTED: DNA polymerase kappa [Cicer arietinum]
F01.PB24779	--	--	Molecular Function: nucleotide binding (GO:0000166);; Molecular Function: RNA binding (GO:0003723);; Biological Process: RNA processing (GO:0006396);;	K12842|0|cam:101495277|U2 snRNP-associated SURP motif-containing protein-like; K12842 U2-associated protein SR140 (A)	ko03040:Spliceosome	[R]	General function prediction only	Surp module;; RNA recognition motif. (a.k.a. RRM, RBD, or RNP domain);; cwf21 domain;; RNA recognition motif (a.k.a. RRM, RBD, or RNP domain)	Protein RRC1 OS=Arabidopsis thaliana GN=RRC1 PE=1 SV=1	S	Function unknown	hypothetical protein TSUD_189950 [Trifolium subterraneum]
F01.PB32497	--	--	--	--	--	[R]	General function prediction only	Zinc finger, C2H2 type	Zinc finger protein JACKDAW OS=Arabidopsis thaliana GN=JKD PE=1 SV=1	S	Function unknown	PREDICTED: zinc finger protein JACKDAW-like isoform X1 [Lupinus angustifolius]
F01.PB3270	--	--	--	--	--	--	--	--	--	S	Function unknown	hypothetical protein KK1_002528 [Cajanus cajan]
F01.PB10777	[P]	Inorganic ion transport and metabolism	Cellular Component: membrane (GO:0016020);; Biological Process: metal ion transport (GO:0030001);; Molecular Function: metal ion transmembrane transporter activity (GO:0046873);; Biological Process: transmembrane transport (GO:0055085);;	K07238|4.93025e-99|cam:101492796|zinc transporter ZTP29-like; K07238 zinc transporter, ZIP family (A)	--	[P]	Inorganic ion transport and metabolism	ZIP Zinc transporter	Zinc transporter ZTP29 OS=Arabidopsis thaliana GN=ZTP29 PE=2 SV=1	P	Inorganic ion transport and metabolism	PREDICTED: zinc transporter ZTP29 [Cicer arietinum]
F01.PB13590	--	--	--	--	--	--	--	--	--	S	Function unknown	--
F01.PB34062	[J]	Translation, ribosomal structure and biogenesis	Molecular Function: nucleic acid binding (GO:0003676);; Molecular Function: alanine-tRNA ligase activity (GO:0004813);; Molecular Function: ATP binding (GO:0005524);; Cellular Component: cytoplasm (GO:0005737);; Biological Process: alanyl-tRNA aminoacylation (GO:0006419);;	--	--	--	--	Glycine rich protein family;; Threonyl and Alanyl tRNA synthetase second additional domain	--	S	Function unknown	PREDICTED: probable alanine--tRNA ligase, chloroplastic [Cicer arietinum]
F01.PB28858	[R]	General function prediction only	Molecular Function: nucleotide binding (GO:0000166);; Biological Process: mRNA splicing, via spliceosome (GO:0000398);; Molecular Function: RNA binding (GO:0003723);; Biological Process: production of siRNA involved in RNA interference (GO:0030422);; Cellular Component: ribonucleoprotein complex (GO:0030529);; Biological Process: production of miRNAs involved in gene silencing by miRNA (GO:003519…	K11093|7.76748e-59|cam:101512251|U1 small nuclear ribonucleoprotein 70 kDa-like; K11093 U1 small nuclear ribonucleoprotein 70kDa (A)	ko03040:Spliceosome	[A]	RNA processing and modification	U1 small nuclear ribonucleoprotein of 70kDa MW N terminal	U1 small nuclear ribonucleoprotein 70 kDa OS=Arabidopsis thaliana GN=RNU1 PE=1 SV=1	S	Function unknown	hypothetical protein TSUD_211190, partial [Trifolium subterraneum]
F01.PB37005	--	--	Molecular Function: zinc ion binding (GO:0008270);; Biological Process: regulation of flower development (GO:0009909);; Biological Process: histone modification (GO:0016570);; Molecular Function: transferase activity (GO:0016740);; Biological Process: floral organ formation (GO:0048449);;	--	--	[R]	General function prediction only	DHHC palmitoyltransferase;; DHHC palmitoyltransferase	Protein S-acyltransferase 21 OS=Arabidopsis thaliana GN=PAT21 PE=2 SV=1	S	Function unknown	DHHC-type zinc finger protein [Medicago truncatula]
F01.PB23154	--	--	--	--	--	--	--	--	SH3 domain-containing protein 1 OS=Arabidopsis thaliana GN=SH3P1 PE=1 SV=1	S	Function unknown	clathrin-binding protein [Medicago truncatula]
F01.PB15590	[C]	Energy production and conversion	Molecular Function: phosphoenolpyruvate carboxykinase (ATP) activity (GO:0004612);; Molecular Function: ATP binding (GO:0005524);; Biological Process: gluconeogenesis (GO:0006094);; Molecular Function: kinase activity (GO:0016301);; Biological Process: phosphorylation (GO:0016310);;	K01610|0|cvr:CHLNCDRAFT_56532|hypothetical protein; K01610 phosphoenolpyruvate carboxykinase (ATP) [EC:4.1.1.49] (A)	ko00010:Glycolysis / Gluconeogenesis;ko00020:Citrate cycle (TCA cycle);ko00620:Pyruvate metabolism;ko00710:Carbon fixation in photosynthetic organisms;ko01200:Carbon metabolism	--	--	Phosphoenolpyruvate carboxykinase	Phosphoenolpyruvate carboxykinase (ATP) OS=Arabidopsis thaliana GN=PCKA PE=1 SV=1	C	Energy production and conversion	hypothetical protein CC77DRAFT_1021809 [Alternaria alternata]
F01.PB32982	[R]	General function prediction only	Molecular Function: nucleotide binding (GO:0000166);; Molecular Function: nucleic acid binding (GO:0003676);;	K12897|5.69723e-20|gmx:100798472|uncharacterized LOC100798472; K12897 transformer-2 protein (A)	ko03040:Spliceosome	--	--	RNA recognition motif. (a.k.a. RRM, RBD, or RNP domain);; RNA recognition motif (a.k.a. RRM, RBD, or RNP domain);; RNA recognition motif. (a.k.a. RRM, RBD, or RNP domain)	Serine/arginine-rich splicing factor SR45a OS=Arabidopsis thaliana GN=SR45A PE=1 SV=1	S	Function unknown	TATA-binding protein associated factor 2N [Fusarium fujikuroi]
F01.PB36667	--	--	--	--	--	--	--	--	--	S	Function unknown	armadillo/beta-catenin-like repeat protein [Medicago truncatula]
F01.PB1207	[J]	Translation, ribosomal structure and biogenesis	Molecular Function: structural constituent of ribosome (GO:0003735);; Cellular Component: ribosome (GO:0005840);; Biological Process: translational elongation (GO:0006414);;	K02943|1.06396e-23|cam:101511804|60S acidic ribosomal protein P2B-like; K02943 large subunit ribosomal protein LP2 (A)	ko03010:Ribosome	[J]	Translation, ribosomal structure and biogenesis	60s Acidic ribosomal protein	60S acidic ribosomal protein P2-2 OS=Arabidopsis thaliana GN=RPP2B PE=1 SV=1	J	Translation, ribosomal structure and biogenesis	hypothetical protein TSUD_183100 [Trifolium subterraneum]
F01.PB20436	--	--	Molecular Function: nucleotidyltransferase activity (GO:0016779);;	K03514|0|cam:101507447|PAP-associated domain-containing protein 5-like; K03514 non-canonical poly(A) RNA polymerase PAPD5/7 [EC:2.7.7.19] (A)	ko03018:RNA degradation	[L]	Replication, recombination and repair	Cid1 family poly A polymerase;; Nucleotidyltransferase domain	UTP:RNA uridylyltransferase 1 OS=Arabidopsis thaliana GN=URT1 PE=1 SV=2	L	Replication, recombination and repair	hypothetical protein TSUD_100480 [Trifolium subterraneum]
F01.PB17662	--	--	--	--	--	--	--	Hypothetical protein (DUF2410)	--	S	Function unknown	hypothetical protein FVEG_05031 [Fusarium verticillioides 7600]
F01.PB17647	[V]	Defense mechanisms	Molecular Function: transmembrane transporter activity (GO:0022857);; Biological Process: transmembrane transport (GO:0055085);;	K03327|0|mtr:MTR_1g108840|Protein TRANSPARENT TESTA; K03327 multidrug resistance protein, MATE family (A)	--	[R]	General function prediction only	MatE;; MatE	Protein DETOXIFICATION 14 OS=Arabidopsis thaliana GN=DTX14 PE=3 SV=1	V	Defense mechanisms	MATE efflux family protein [Medicago truncatula]
F01.PB4761	--	--	Molecular Function: protein serine/threonine kinase activity (GO:0004674);; Molecular Function: ATP binding (GO:0005524);; Biological Process: protein phosphorylation (GO:0006468);; Cellular Component: integral component of membrane (GO:0016021);;	--	--	--	--	Leucine Rich repeats (2 copies);; Leucine Rich Repeat;; Leucine rich repeat;; Leucine Rich repeat	Probable LRR receptor-like serine/threonine-protein kinase At3g47570 OS=Arabidopsis thaliana GN=At3g47570 PE=2 SV=1	S	Function unknown	LRR receptor-like kinase family protein [Medicago truncatula]
F01.PB5777	--	--	--	--	--	--	--	Dormancy/auxin associated protein	Dormancy-associated protein homolog 3 OS=Arabidopsis thaliana GN=At1g56220 PE=1 SV=1	S	Function unknown	unknown [Medicago truncatula]
F01.PB4525	[H]	Coenzyme transport and metabolism	Molecular Function: ATP binding (GO:0005524);; Cellular Component: chloroplast (GO:0009507);; Biological Process: photosynthesis (GO:0015979);; Biological Process: chlorophyll biosynthetic process (GO:0015995);; Molecular Function: magnesium chelatase activity (GO:0016851);; Molecular Function: nucleoside-triphosphatase activity (GO:0017111);;	K03405|2.2271e-161|mtr:MTR_2g015390|Magnesium-chelatase subunit chlI; K03405 magnesium chelatase subunit I [EC:6.6.1.1] (A)	ko00860:Porphyrin and chlorophyll metabolism	--	--	Magnesium chelatase, subunit ChlI;; MCM2/3/5 family	Magnesium-chelatase subunit ChlI, chloroplastic OS=Glycine max GN=CHLI PE=2 SV=1	H	Coenzyme transport and metabolism	chloroplast magnesium chelatase I subunit [Pisum sativum]
F01.PB4754	[J]	Translation, ribosomal structure and biogenesis	--	K01869|3.17235e-55|cam:101506554|LARS; leucyl-tRNA synthetase; K01869 leucyl-tRNA synthetase [EC:6.1.1.4] (A)	ko00970:Aminoacyl-tRNA biosynthesis	[J]	Translation, ribosomal structure and biogenesis	Anticodon-binding domain of tRNA	Leucine--tRNA ligase, cytoplasmic OS=Arabidopsis thaliana GN=At1g09620 PE=1 SV=1	J	Translation, ribosomal structure and biogenesis	PREDICTED: leucine--tRNA ligase, cytoplasmic isoform X1 [Cicer arietinum]
F01.PB32521	[R]	General function prediction only	Biological Process: nuclear-transcribed mRNA catabolic process (GO:0000956);; Molecular Function: ATP-dependent peptidase activity (GO:0004176);; Biological Process: proteolysis (GO:0006508);;	K11793|0|mtr:MTR_1g007160|Protein cereblon; K11793 cereblon (A)	--	[R]	General function prediction only	ATP-dependent protease La (LON) domain	--	O	Posttranslational modification, protein turnover, chaperones	ATP-dependent protease LA (lon) domain protein [Medicago truncatula]
F01.PB16714	--	--	--	--	--	[S]	Function unknown	U-box domain;; Armadillo/beta-catenin-like repeat	U-box domain-containing protein 19 OS=Arabidopsis thaliana GN=PUB19 PE=2 SV=1	S	Function unknown	spotted leaf protein, putative [Medicago truncatula]
F01.PB20370	--	--	--	--	--	--	--	IQ calmodulin-binding motif;; Protein of unknown function (DUF4005)	Protein IQ-DOMAIN 1 OS=Arabidopsis thaliana GN=IQD1 PE=1 SV=1	Z	Cytoskeleton	hypothetical protein TSUD_337210 [Trifolium subterraneum]
F01.PB4322	--	--	Biological Process: defense response (GO:0006952);; Biological Process: response to biotic stimulus (GO:0009607);;	--	--	--	--	Pathogenesis-related protein Bet v I family	Pathogenesis-related protein STH-2 OS=Solanum tuberosum GN=STH-2 PE=2 SV=1	S	Function unknown	hypothetical protein TSUD_207180 [Trifolium subterraneum]
F01.PB31793	--	--	Cellular Component: nucleus (GO:0005634);; Biological Process: regulation of transcription, DNA-templated (GO:0006355);; Biological Process: auxin-activated signaling pathway (GO:0009734);; Molecular Function: protein dimerization activity (GO:0046983);;	K14484|0|mtr:MTR_8g067530|Indoleacetic acid-induced-like protein; K14484 auxin-responsive protein IAA (A)	ko04075:Plant hormone signal transduction	--	--	AUX/IAA family	Auxin-responsive protein IAA9 OS=Arabidopsis thaliana GN=IAA9 PE=1 SV=1	K	Transcription	unknown [Medicago truncatula]
F01.PB34580	[C]	Energy production and conversion	Biological Process: malate metabolic process (GO:0006108);; Molecular Function: malate dehydrogenase (decarboxylating) (NAD+) activity (GO:0016619);; Molecular Function: metal ion binding (GO:0046872);; Molecular Function: NAD binding (GO:0051287);; Biological Process: oxidation-reduction process (GO:0055114);;	K00029|5.52462e-148|cam:101494618|NADP-dependent malic enzyme 4, chloroplastic-like; K00029 malate dehydrogenase (oxaloacetate-decarboxylating)(NADP+) [EC:1.1.1.40] (A)	ko00620:Pyruvate metabolism;ko00710:Carbon fixation in photosynthetic organisms;ko01200:Carbon metabolism	[C]	Energy production and conversion	Malic enzyme, NAD binding domain;; Malic enzyme, N-terminal domain	NADP-dependent malic enzyme 4, chloroplastic OS=Arabidopsis thaliana GN=NADP-ME4 PE=1 SV=1	C	Energy production and conversion	hypothetical protein GLYMA_15G019300 [Glycine max]
F01.PB21241	[I]	Lipid transport and metabolism	Molecular Function: C-5 sterol desaturase activity (GO:0000248);; Molecular Function: iron ion binding (GO:0005506);; Cellular Component: endoplasmic reticulum (GO:0005783);; Biological Process: fatty acid biosynthetic process (GO:0006633);; Biological Process: ergosterol biosynthetic process (GO:0006696);; Cellular Component: integral component of membrane (GO:0016021);; Biological Process: oxid…	K00227|1.61324e-40|ota:Ot05g00940|lathosterol oxidase-like protein (ISS); K00227 lathosterol oxidase [EC:1.14.21.6] (A)	ko00100:Steroid biosynthesis	[I]	Lipid transport and metabolism	Fungal protein of unknown function (DUF2015)	Putative Delta(7)-sterol-C5(6)-desaturase 2 OS=Arabidopsis thaliana GN=HDF7 PE=3 SV=1	I	Lipid transport and metabolism	C-5 sterol desaturase [Fusarium verticillioides 7600]
F01.PB29147	--	--	Molecular Function: nucleotide binding (GO:0000166);; Molecular Function: nucleic acid binding (GO:0003676);; Cellular Component: plasma membrane (GO:0005886);; Molecular Function: methyltransferase activity (GO:0008168);; Cellular Component: integral component of membrane (GO:0016021);; Biological Process: vesicle-mediated transport (GO:0016192);; Biological Process: methylation (GO:0032259);;	K08518|0|cam:101488378|lethal(2) giant larvae protein homolog SRO77-like; K08518 syntaxin-binding protein 5 (A)	--	[U]	Intracellular trafficking, secretion, and vesicular transport	--	--	S	Function unknown	PREDICTED: lethal(2) giant larvae protein homolog SRO77 isoform X1 [Cicer arietinum]
F01.PB11532	[K]	Transcription	Cellular Component: cytoplasmic mRNA processing body (GO:0000932);; Cellular Component: small nucleolar ribonucleoprotein complex (GO:0005732);; Biological Process: vegetative to reproductive phase transition of meristem (GO:0010228);; Biological Process: RNA metabolic process (GO:0016070);;	K12620|5.64649e-55|mtr:MTR_2g042700|U6 snRNA-associated Sm-like protein LSm1; K12620 U6 snRNA-associated Sm-like protein LSm1 (A)	ko03018:RNA degradation	[A]	RNA processing and modification	--	Sm-like protein LSM1B OS=Arabidopsis thaliana GN=LSM1B PE=1 SV=1	K	Transcription	small nuclear ribonucleoprotein [Medicago truncatula]
F01.PB17384	--	--	--	--	--	--	--	--	--	S	Function unknown	hypothetical protein MTR_6g034375 [Medicago truncatula]
F01.PB15119	[C]	Energy production and conversion	Molecular Function: alcohol dehydrogenase (NAD) activity (GO:0004022);; Cellular Component: cytoplasm (GO:0005737);; Molecular Function: zinc ion binding (GO:0008270);; Biological Process: oxidation-reduction process (GO:0055114);;	K18857|5.23223e-163|mtr:MTR_3g089940|Alcohol dehydrogenase; K18857 alcohol dehydrogenase class-P [EC:1.1.1.1] (A)	ko00010:Glycolysis / Gluconeogenesis;ko00071:Fatty acid degradation;ko00350:Tyrosine metabolism;ko00592:alpha-Linolenic acid metabolism	[Q]	Secondary metabolites biosynthesis, transport and catabolism	Alcohol dehydrogenase GroES-like domain	Alcohol dehydrogenase 1 OS=Pisum sativum PE=1 SV=1	C	Energy production and conversion	RecName: Full=Alcohol dehydrogenase 1
F01.PB8676	--	--	Cellular Component: proteasome regulatory particle (GO:0005838);; Biological Process: proteolysis (GO:0006508);;	K03031|2.07185e-170|mtr:MTR_1g016750|26S proteasome non-ATPase regulatory subunit; K03031 26S proteasome regulatory subunit N12 (A)	ko03050:Proteasome	[O]	Posttranslational modification, protein turnover, chaperones	SAC3/GANP/Nin1/mts3/eIF-3 p25 family;; COP9 signalosome, subunit CSN8	26S proteasome non-ATPase regulatory subunit 8 homolog A OS=Arabidopsis thaliana GN=RPN12A PE=1 SV=1	O	Posttranslational modification, protein turnover, chaperones	26S proteasome regulatory particle non-ATPase subunit 12 [Medicago truncatula]
F01.PB26937	[RTKL]	--	Molecular Function: protein serine/threonine kinase activity (GO:0004674);; Molecular Function: ATP binding (GO:0005524);; Biological Process: protein phosphorylation (GO:0006468);;	--	--	--	--	Di-glucose binding within endoplasmic reticulum;; Carbohydrate-binding protein of the ER;; Protein kinase domain;; Protein tyrosine kinase	Probable leucine-rich repeat receptor-like serine/threonine-protein kinase At3g14840 OS=Arabidopsis thaliana GN=LRR-RLK PE=2 SV=1	S	Function unknown	PREDICTED: probable leucine-rich repeat receptor-like serine/threonine-protein kinase At3g14840 isoform X3 [Cicer arietinum]
F01.PB2609	--	--	Cellular Component: chloroplast stroma (GO:0009570);;	--	--	--	--	--	--	S	Function unknown	hypothetical protein MTR_2g082930 [Medicago truncatula]
F01.PB946	--	--	--	--	--	--	--	Plastocyanin-like domain	Early nodulin-like protein 1 OS=Arabidopsis thaliana GN=At2g25060 PE=1 SV=2	S	Function unknown	PREDICTED: mavicyanin-like [Cicer arietinum]
F01.PB699	--	--	--	--	--	[A]	RNA processing and modification	--	--	Q	Secondary metabolites biosynthesis, transport and catabolism	PREDICTED: protein-lysine methyltransferase METTL21B isoform X2 [Juglans regia]
F01.PB2131	--	--	--	--	--	--	--	--	--	S	Function unknown	PREDICTED: uncharacterized protein LOC101505001 isoform X2 [Cicer arietinum]
F01.PB1801	--	--	Molecular Function: protein serine/threonine kinase activity (GO:0004674);; Molecular Function: ATP binding (GO:0005524);; Biological Process: protein phosphorylation (GO:0006468);; Biological Process: response to pH (GO:0009268);; Biological Process: response to wounding (GO:0009611);; Biological Process: response to fungus (GO:0009620);; Biological Process: jasmonic acid biosynthetic process (G…	--	--	--	--	--	--	--	--	CBL-interacting kinase [Medicago truncatula]
F01.PB36360	--	--	--	--	--	[T]	Signal transduction mechanisms	NB-ARC domain;; NACHT domain;; Leucine Rich repeats (2 copies)	Disease resistance protein At4g27190 OS=Arabidopsis thaliana GN=At4g27190 PE=2 SV=1	S	Function unknown	PREDICTED: uncharacterized protein LOC101504500 isoform X1 [Cicer arietinum]
F01.PB39106	--	--	Molecular Function: ATP binding (GO:0005524);; Biological Process: cation transport (GO:0006812);; Cellular Component: membrane (GO:0016020);; Molecular Function: hydrolase activity (GO:0016787);;	K01535|0|fve:101300936|ATPase 10, plasma membrane-type-like; K01535 H+-transporting ATPase [EC:3.6.3.6] (A)	ko00190:Oxidative phosphorylation	[P]	Inorganic ion transport and metabolism	E1-E2 ATPase;; haloacid dehalogenase-like hydrolase;; haloacid dehalogenase-like hydrolase;; Cation transporter/ATPase, N-terminus;; haloacid dehalogenase-like hydrolase	ATPase 6, plasma membrane-type OS=Arabidopsis thaliana GN=AHA6 PE=2 SV=1	P	Inorganic ion transport and metabolism	PREDICTED: ATPase 10, plasma membrane-type [Fragaria vesca subsp. vesca]
F01.PB5871	--	--	--	K13464|6.7181e-81|cam:101515051|protein TIFY 3B-like; K13464 jasmonate ZIM domain-containing protein (A)	ko04075:Plant hormone signal transduction	--	--	tify domain;; Divergent CCT motif	Protein TIFY 3B OS=Arabidopsis thaliana GN=TIFY3B PE=1 SV=1	S	Function unknown	PREDICTED: protein TIFY 3B-like [Cicer arietinum]
F01.PB17621	--	--	Molecular Function: transferase activity, transferring glycosyl groups (GO:0016757);;	K13648|0|mtr:MTR_2g027740|Galacturonosyltransferase; K13648 alpha-1,4-galacturonosyltransferase [EC:2.4.1.43] (A)	ko00500:Starch and sucrose metabolism;ko00520:Amino sugar and nucleotide sugar metabolism	--	--	Glycosyl transferase family 8	Probable galacturonosyltransferase 4 OS=Arabidopsis thaliana GN=GAUT4 PE=2 SV=1	G	Carbohydrate transport and metabolism	CAZy family GT8 glycosyltransferase [Medicago truncatula]
F01.PB13472	--	--	--	--	--	--	--	Protein of unknown function (DUF4005);; IQ calmodulin-binding motif	Protein IQ-DOMAIN 14 OS=Arabidopsis thaliana GN=IQD14 PE=1 SV=1	S	Function unknown	IQ calmodulin-binding motif protein [Medicago truncatula]
F01.PB25495	[T]	Signal transduction mechanisms	Molecular Function: phosphorelay sensor kinase activity (GO:0000155);; Biological Process: phosphorelay signal transduction system (GO:0000160);; Biological Process: regulation of transcription, DNA-templated (GO:0006355);; Biological Process: regulation of proton transport (GO:0010155);; Biological Process: signal transduction by phosphorylation (GO:0023014);; Biological Process: protein autopho…	--	--	--	--	PAS domain;; PAS domain	Protein TWIN LOV 1 OS=Arabidopsis thaliana GN=TLP1 PE=1 SV=2	T	Signal transduction mechanisms	putative LOV domain-containing protein [Lathyrus sativus]
F01.PB9966	--	--	Cellular Component: endosome (GO:0005768);; Cellular Component: Golgi apparatus (GO:0005794);; Cellular Component: trans-Golgi network (GO:0005802);; Biological Process: response to bacterium (GO:0009617);; Biological Process: phloem or xylem histogenesis (GO:0010087);; Biological Process: single organismal cell-cell adhesion (GO:0016337);; Cellular Component: intrinsic component of endoplasmic r…	--	--	[GMW]	--	Glycosyl transferase family 64 domain	Glycosyltransferase family 64 protein C4 OS=Arabidopsis thaliana GN=EPC1 PE=2 SV=1	S	Function unknown	glycosyltransferase family protein [Medicago truncatula]
F01.PB2482	[MG]	--	Biological Process: carbohydrate metabolic process (GO:0005975);; Molecular Function: racemase and epimerase activity, acting on carbohydrates and derivatives (GO:0016857);; Biological Process: cellular metabolic process (GO:0044237);; Molecular Function: coenzyme binding (GO:0050662);;	K08679|3.94986e-123|cam:101500840|UDP-glucuronate 4-epimerase 5-like; K08679 UDP-glucuronate 4-epimerase [EC:5.1.3.6] (A)	ko00500:Starch and sucrose metabolism;ko00520:Amino sugar and nucleotide sugar metabolism	[M]	Cell wall/membrane/envelope biogenesis	NAD dependent epimerase/dehydratase family;; RmlD substrate binding domain	UDP-glucuronate 4-epimerase 5 OS=Arabidopsis thaliana GN=GAE5 PE=2 SV=1	M	Cell wall/membrane/envelope biogenesis	hypothetical protein TSUD_185390 [Trifolium subterraneum]
F01.PB32502	--	--	--	--	--	--	--	BURP domain	Polygalacturonase 1 beta-like protein 3 OS=Arabidopsis thaliana GN=PGL3 PE=2 SV=2	S	Function unknown	hypothetical protein TSUD_238900 [Trifolium subterraneum]
F01.PB7532	--	--	Molecular Function: polysaccharide binding (GO:0030247);;	--	--	--	--	Wall-associated receptor kinase galacturonan-binding	--	S	Function unknown	wall-associated receptor kinase galacturonan-binding protein [Medicago truncatula]
F01.PB3288	--	--	--	--	--	--	--	Sel1 repeat	--	S	Function unknown	hypothetical protein TSUD_178110 [Trifolium subterraneum]
F01.PB24084	--	--	--	--	--	--	--	--	Glycerol-3-phosphate acyltransferase 1 OS=Arabidopsis thaliana GN=GPAT1 PE=1 SV=1	S	Function unknown	gamete protein [Medicago truncatula]
F01.PB15494	--	--	--	--	--	--	--	Tweety	--	--	--	--
F01.PB39207	--	--	Cellular Component: nucleosome (GO:0000786);; Molecular Function: DNA binding (GO:0003677);; Cellular Component: nucleus (GO:0005634);; Biological Process: nucleosome assembly (GO:0006334);; Biological Process: regulation of transcription, DNA-templated (GO:0006355);;	--	--	--	--	linker histone H1 and H5 family	HMG-Y-related protein A OS=Glycine max PE=2 SV=1	S	Function unknown	HMGI/Y [Pisum sativum]
F01.PB6236	[J]	Translation, ribosomal structure and biogenesis	Molecular Function: RNA binding (GO:0003723);; Molecular Function: structural constituent of ribosome (GO:0003735);; Biological Process: translation (GO:0006412);; Cellular Component: large ribosomal subunit (GO:0015934);;	K02863|4.12007e-179|cam:101495305|50S ribosomal protein L1, chloroplastic-like; K02863 large subunit ribosomal protein L1 (A)	ko03010:Ribosome	[J]	Translation, ribosomal structure and biogenesis	Ribosomal protein L1p/L10e family	50S ribosomal protein L1, chloroplastic OS=Arabidopsis thaliana GN=RPL1 PE=1 SV=1	J	Translation, ribosomal structure and biogenesis	PREDICTED: 50S ribosomal protein L1, chloroplastic [Cicer arietinum]
F01.PB29918	--	--	Molecular Function: GTPase activity (GO:0003924);; Molecular Function: GTP binding (GO:0005525);; Molecular Function: phospholipid binding (GO:0005543);; Biological Process: GTP catabolic process (GO:0006184);;	K01528|0|cam:101489614|dynamin-2B-like; K01528 dynamin GTPase [EC:3.6.5.5] (A)	ko04144:Endocytosis	[UR]	--	Dynamin family;; Dynamin central region;; 50S ribosome-binding GTPase;; Elongation factor Tu GTP binding domain;; Dynamin GTPase effector domain;; PH domain;; Pleckstrin homology domain	Dynamin-2B OS=Arabidopsis thaliana GN=DRP2B PE=1 SV=2	S	Function unknown	PREDICTED: dynamin-2B-like [Cicer arietinum]
F01.PB25552	[L]	Replication, recombination and repair	Molecular Function: nucleic acid binding (GO:0003676);; Molecular Function: ATP binding (GO:0005524);; Biological Process: vesicle docking involved in exocytosis (GO:0006904);; Molecular Function: ATP-dependent helicase activity (GO:0008026);;	K14780|0|mtr:MTR_4g023590|Pre-mRNA-splicing factor ATP-dependent RNA helicase PRP16; K14780 ATP-dependent RNA helicase DHX37/DHR1 [EC:3.6.4.13] (A)	--	[AJ]	--	Helicase associated domain (HA2);; Oligonucleotide/oligosaccharide-binding (OB)-fold;; Helicase conserved C-terminal domain;; DEAD/DEAH box helicase	ATP-dependent RNA helicase DEAH13 OS=Arabidopsis thaliana GN=FAS4 PE=2 SV=1	L	Replication, recombination and repair	ATP-dependent RNA helicase DHX37-like protein, putative [Medicago truncatula]
F01.PB15397	--	--	Molecular Function: zinc ion binding (GO:0008270);;	K10144|0|cam:101496966|RING finger and CHY zinc finger domain-containing protein 1-like; K10144 RING finger and CHY zinc finger domain-containing protein 1 [EC:6.3.2.19] (A)	ko04120:Ubiquitin mediated proteolysis	[R]	General function prediction only	Zinc-ribbon;; Ring finger domain;; Zinc finger, C3HC4 type (RING finger);; zinc-RING finger domain;; Zinc finger, C3HC4 type (RING finger);; Zinc finger, C3HC4 type (RING finger);; RING-type zinc-finger;; CHY zinc finger	E3 ubiquitin-protein ligase MIEL1 OS=Arabidopsis thaliana GN=MIEL1 PE=1 SV=1	S	Function unknown	hypothetical protein TSUD_08950 [Trifolium subterraneum]
F01.PB32207	--	--	Biological Process: glycerol ether metabolic process (GO:0006662);; Molecular Function: electron carrier activity (GO:0009055);; Molecular Function: protein disulfide oxidoreductase activity (GO:0015035);; Biological Process: cell redox homeostasis (GO:0045454);;	--	--	[O]	Posttranslational modification, protein turnover, chaperones	--	Thioredoxin H-type 1 OS=Nicotiana tabacum PE=2 SV=1	--	--	unknown [Medicago truncatula]
F01.PB22505	[Z]	Cytoskeleton	Molecular Function: microtubule motor activity (GO:0003777);; Molecular Function: ATP binding (GO:0005524);; Cellular Component: kinesin complex (GO:0005871);; Cellular Component: microtubule (GO:0005874);; Biological Process: microtubule-based movement (GO:0007018);; Molecular Function: microtubule binding (GO:0008017);;	K11498|0|mtr:MTR_4g071900|Kinesin-related protein; K11498 centromeric protein E (A)	--	[Z]	Cytoskeleton	Kinesin motor domain;; Domain of unknown function (DUF3490)	Kinesin-like protein KIN-7E OS=Arabidopsis thaliana GN=KIN7E PE=2 SV=1	Z	Cytoskeleton	ATP-binding microtubule motor family protein [Medicago truncatula]
F01.PB30515	--	--	Molecular Function: metal ion binding (GO:0046872);;	--	--	[O]	Posttranslational modification, protein turnover, chaperones	CS domain	Uncharacterized protein OsI_027940 OS=Oryza sativa subsp. indica GN=OsI_027940 PE=1 SV=2	S	Function unknown	hypothetical protein TSUD_342070 [Trifolium subterraneum]
F01.PB9333	[RTKL]	--	Molecular Function: protein serine/threonine kinase activity (GO:0004674);; Molecular Function: ATP binding (GO:0005524);; Biological Process: protein phosphorylation (GO:0006468);;	K13413|0|mtr:MTR_4g005830|Mitogen-activated protein kinase kinase; K13413 mitogen-activated protein kinase kinase 4/5, plant [EC:2.7.12.2] (A)	ko04626:Plant-pathogen interaction	[T]	Signal transduction mechanisms	Protein kinase domain;; Protein tyrosine kinase;; Phosphotransferase enzyme family;; Kinase-like	Mitogen-activated protein kinase kinase 4 OS=Arabidopsis thaliana GN=MKK4 PE=1 SV=1	T	Signal transduction mechanisms	hypothetical protein TSUD_298040 [Trifolium subterraneum]
F01.PB30231	[QR]	--	Molecular Function: RNA binding (GO:0003723);; Molecular Function: mRNA (guanine-N7-)-methyltransferase activity (GO:0004482);; Cellular Component: nucleus (GO:0005634);; Biological Process: 7-methylguanosine mRNA capping (GO:0006370);; Biological Process: proline transport (GO:0015824);; Biological Process: RNA (guanine-N7)-methylation (GO:0036265);;	K00565|1.98165e-76|cam:101495965|mRNA cap guanine-N7 methyltransferase 1-like; K00565 mRNA (guanine-N7-)-methyltransferase [EC:2.1.1.56] (A)	ko03015:mRNA surveillance pathway	[A]	RNA processing and modification	mRNA capping enzyme	mRNA cap guanine-N7 methyltransferase 1 OS=Arabidopsis thaliana GN=At3g20650 PE=2 SV=1	A	RNA processing and modification	PREDICTED: mRNA cap guanine-N7 methyltransferase 1 [Cicer arietinum]
F01.PB24329	[K]	Transcription	Molecular Function: RNA binding (GO:0003723);; Molecular Function: exonuclease activity (GO:0004527);; Molecular Function: ribonuclease activity (GO:0004540);; Biological Process: protein glycosylation (GO:0006486);;	K12585|0|cam:101496147|DIS3; DIS3 mitotic control homolog (S. cerevisiae); K12585 exosome complex exonuclease DIS3/RRP44 [EC:3.1.13.-] (A)	ko03018:RNA degradation	[J]	Translation, ribosomal structure and biogenesis	RNB domain	Exosome complex exonuclease RRP44 homolog A OS=Arabidopsis thaliana GN=RRP44A PE=2 SV=2	K	Transcription	exosome complex exonuclease RRP44 [Medicago truncatula]
F01.PB9383	--	--	--	--	--	--	--	Phloem protein 2;; F-box-like;; F-box domain	F-box protein PP2-B15 OS=Arabidopsis thaliana GN=PP2B15 PE=2 SV=2	S	Function unknown	F-box protein PP2-A13 [Medicago truncatula]
F01.PB27020	--	--	--	--	--	--	--	NB-ARC domain;; TIR domain;; TIR domain;; NACHT domain;; MTH538 TIR-like domain (DUF1863);; Leucine Rich repeats (2 copies);; Leucine Rich Repeat;; Leucine rich repeat;; Leucine rich repeat;; Leucine Rich Repeat	TMV resistance protein N OS=Nicotiana glutinosa GN=N PE=1 SV=1	S	Function unknown	disease resistance protein (TIR-NBS-LRR class), putative [Medicago truncatula]
F01.PB24988	--	--	Cellular Component: intracellular (GO:0005622);;	--	--	--	--	Protein of unknown function (DUF1666);; Protein of unknown function (DUF1666)	--	S	Function unknown	transmembrane protein, putative [Medicago truncatula]
F01.PB20403	[LKJ]	--	Molecular Function: ATP binding (GO:0005524);; Biological Process: ATP catabolic process (GO:0006200);; Biological Process: tRNA metabolic process (GO:0006399);; Molecular Function: ATP-dependent helicase activity (GO:0008026);; Cellular Component: chloroplast (GO:0009507);; Biological Process: chloroplast organization (GO:0009658);; Molecular Function: large ribosomal subunit rRNA binding (GO:00…	--	--	[A]	RNA processing and modification	Helicase conserved C-terminal domain;; DEAD/DEAH box helicase;; DEAD/DEAH box helicase	DEAD-box ATP-dependent RNA helicase 39 OS=Oryza sativa subsp. japonica GN=Os01g0184500 PE=2 SV=1	L	Replication, recombination and repair	DEAD-box ATP-dependent RNA helicase [Medicago truncatula]
F01.PB4084	--	--	Cellular Component: integral component of peroxisomal membrane (GO:0005779);; Biological Process: fatty acid beta-oxidation (GO:0006635);; Molecular Function: protein C-terminus binding (GO:0008022);; Molecular Function: zinc ion binding (GO:0008270);; Biological Process: toxin catabolic process (GO:0009407);; Biological Process: protein import into peroxisome matrix (GO:0016558);; Biological Pro…	K13345|8.67122e-95|mtr:MTR_1g116380|Peroxisome assembly protein; K13345 peroxin-12 (A)	ko04146:Peroxisome	[O]	Posttranslational modification, protein turnover, chaperones	Pex2 / Pex12 amino terminal region	Peroxisome biogenesis protein 12 OS=Arabidopsis thaliana GN=PEX12 PE=1 SV=2	O	Posttranslational modification, protein turnover, chaperones	hypothetical protein TSUD_00520 [Trifolium subterraneum]
F01.PB20990	[H]	Coenzyme transport and metabolism	Biological Process: small molecule biosynthetic process (GO:0044283);; Biological Process: single-organism process (GO:0044699);; Biological Process: cofactor metabolic process (GO:0051186);; Molecular Function: iron-sulfur cluster binding (GO:0051536);; Biological Process: organic cyclic compound biosynthetic process (GO:1901362);;	K01012|2.8626e-54|mtr:MTR_4g076870|Biotin synthase; K01012 biotin synthase [EC:2.8.1.6] (A)	ko00780:Biotin metabolism	[H]	Coenzyme transport and metabolism	Biotin and Thiamin Synthesis associated domain;; Radical SAM superfamily	Biotin synthase OS=Arabidopsis thaliana GN=BIO2 PE=2 SV=1	H	Coenzyme transport and metabolism	unknown [Medicago truncatula]
F01.PB17811	[Q]	Secondary metabolites biosynthesis, transport and catabolism	Molecular Function: monooxygenase activity (GO:0004497);; Molecular Function: iron ion binding (GO:0005506);; Molecular Function: electron carrier activity (GO:0009055);; Cellular Component: membrane (GO:0016020);; Molecular Function: oxidoreductase activity, acting on paired donors, with incorporation or reduction of molecular oxygen (GO:0016705);; Molecular Function: heme binding (GO:0020037);;…	--	--	[Q]	Secondary metabolites biosynthesis, transport and catabolism	Cytochrome P450;; Cytochrome P450	Cytochrome P450 82A1 (Fragment) OS=Pisum sativum GN=CYP82A1 PE=2 SV=2	Q	Secondary metabolites biosynthesis, transport and catabolism	wound-inducible P450 hydroxylase [Pisum sativum]
F01.PB34193	--	--	Cellular Component: photosystem I (GO:0009522);; Cellular Component: photosystem II (GO:0009523);; Cellular Component: chloroplast thylakoid membrane (GO:0009535);; Biological Process: photosynthesis, light harvesting (GO:0009765);; Cellular Component: integral component of membrane (GO:0016021);; Molecular Function: chlorophyll binding (GO:0016168);; Biological Process: protein-chromophore linka…	K08912|2.68176e-77|cam:101496011|chlorophyll a-b binding protein AB80, chloroplastic-like; K08912 light-harvesting complex II chlorophyll a/b binding protein 1 (A)	ko00196:Photosynthesis - antenna proteins	--	--	Chlorophyll A-B binding protein	Chlorophyll a-b binding protein 8, chloroplastic OS=Pisum sativum GN=CAB8 PE=1 SV=1	J	Translation, ribosomal structure and biogenesis	RecName: Full=Chlorophyll a-b binding protein 8, chloroplastic; AltName: Full=LHCII type I CAB-8; Flags: Precursor
F01.PB27444	[J]	Translation, ribosomal structure and biogenesis	--	--	--	[R]	General function prediction only	Ribosomal protein L36	Uncharacterized mitochondrial protein AtMg00810 OS=Arabidopsis thaliana GN=AtMg00810 PE=4 SV=1	L	Replication, recombination and repair	hypothetical protein TSUD_400290 [Trifolium subterraneum]
F01.PB27074	--	--	--	--	--	--	--	Plant mobile domain	Protein MAIN-LIKE 1 OS=Arabidopsis thaliana GN=MAIL1 PE=2 SV=1	--	--	Serine/threonine protein phosphatase 7 long form isogeny [Cajanus cajan]
F01.PB21264	--	--	Biological Process: photomorphogenesis (GO:0009640);; Biological Process: embryo development ending in seed dormancy (GO:0009793);; Biological Process: seed germination (GO:0009845);; Biological Process: regulation of flower development (GO:0009909);; Biological Process: meristem structural organization (GO:0009933);; Biological Process: seed dormancy process (GO:0010162);; Biological Process: su…	--	--	--	--	--	--	S	Function unknown	hypothetical protein TSUD_258380 [Trifolium subterraneum]
F01.PB6157	--	--	--	--	--	--	--	--	--	--	--	hypothetical protein ST47_g2672 [Ascochyta rabiei]
F01.PB15051	--	--	--	--	--	--	--	PWWP domain	Uncharacterized protein At1g51745 OS=Arabidopsis thaliana GN=At1g51745 PE=2 SV=2	S	Function unknown	hypothetical protein TSUD_60970 [Trifolium subterraneum]
F01.PB14370	--	--	Biological Process: maltose metabolic process (GO:0000023);; Biological Process: starch catabolic process (GO:0005983);; Biological Process: protein dephosphorylation (GO:0006470);; Molecular Function: protein tyrosine/serine/threonine phosphatase activity (GO:0008138);; Cellular Component: chloroplast stroma (GO:0009570);; Biological Process: starch biosynthetic process (GO:0019252);; Cellular C…	--	--	[V]	Defense mechanisms	Dual specificity phosphatase, catalytic domain	Phosphoglucan phosphatase LSF1, chloroplastic OS=Arabidopsis thaliana GN=LSF1 PE=1 SV=1	T	Signal transduction mechanisms	phosphoglucan phosphatase LSF1 [Medicago truncatula]
F01.PB8028	--	--	--	K14499|2.24095e-63|mtr:MTR_3g101560|hypothetical protein; K14499 BRI1 kinase inhibitor 1 (A)	ko04075:Plant hormone signal transduction	--	--	--	Probable BRI1 kinase inhibitor 1 OS=Oryza sativa subsp. japonica GN=BKI1 PE=1 SV=1	T	Signal transduction mechanisms	hypothetical protein MTR_3g101560 [Medicago truncatula]
F01.PB36546	[P]	Inorganic ion transport and metabolism	Biological Process: ribosomal small subunit assembly (GO:0000028);; Molecular Function: magnesium ion binding (GO:0000287);; Molecular Function: phospholipid-translocating ATPase activity (GO:0004012);; Molecular Function: ATP binding (GO:0005524);; Cellular Component: trans-Golgi network (GO:0005802);; Biological Process: cation transport (GO:0006812);; Biological Process: intracellular protein …	K14802|0|gmx:100815547|phospholipid-transporting ATPase 3-like; K14802 phospholipid-transporting ATPase [EC:3.6.3.1] (A)	--	[R]	General function prediction only	haloacid dehalogenase-like hydrolase;; haloacid dehalogenase-like hydrolase;; Putative hydrolase of sodium-potassium ATPase alpha subunit	Phospholipid-transporting ATPase 10 OS=Arabidopsis thaliana GN=ALA10 PE=3 SV=1	U	Intracellular trafficking, secretion, and vesicular transport	phospholipid-translocating P-type ATPase [Alternaria alternata]
F01.PB36744	[K]	Transcription	--	K03043|0|mtr:MetrCp058|rpoB; RNA polymerase beta subunit; K03043 DNA-directed RNA polymerase subunit beta [EC:2.7.7.6] (A)	ko00230:Purine metabolism;ko00240:Pyrimidine metabolism;ko03020:RNA polymerase	[K]	Transcription	RNA polymerase Rpb2, domain 6;; RNA polymerase Rpb2, domain 2;; RNA polymerase beta subunit;; RNA polymerase Rpb2, domain 7;; RNA polymerase Rpb2, domain 3;; RNA polymerase Rpb1, domain 1	DNA-directed RNA polymerase subunit beta OS=Lotus japonicus GN=rpoB PE=3 SV=1	K	Transcription	RNA polymerase beta subunit (chloroplast) [Vicia sativa]
F01.PB22258	[G]	Carbohydrate transport and metabolism	Molecular Function: beta-galactosidase activity (GO:0004565);; Biological Process: carbohydrate metabolic process (GO:0005975);; Molecular Function: carbohydrate binding (GO:0030246);;	--	--	[G]	Carbohydrate transport and metabolism	Glycosyl hydrolases family 35;; Galactose binding lectin domain;; Beta-galactosidase;; Beta-galactosidase jelly roll domain	Beta-galactosidase 1 OS=Arabidopsis thaliana GN=BGAL1 PE=2 SV=1	G	Carbohydrate transport and metabolism	beta-galactosidase [Medicago truncatula]
F01.PB37132	--	--	Biological Process: mitochondrion inheritance (GO:0000001);; Biological Process: mitochondrial fission (GO:0000266);; Biological Process: chronological cell aging (GO:0001300);; Molecular Function: GTPase activity (GO:0003924);; Molecular Function: GTP binding (GO:0005525);; Cellular Component: mitochondrial outer membrane (GO:0005741);; Cellular Component: peroxisome (GO:0005777);; Biological Pr…	K17065|0|smo:SELMODRAFT_119205|hypothetical protein; K17065 dynamin 1-like protein [EC:3.6.5.5] (A)	--	[UR]	--	Dynamin central region;; Dynamin family;; Dynamin GTPase effector domain	Dynamin-related protein 3B OS=Arabidopsis thaliana GN=DRP3B PE=1 SV=2	S	Function unknown	dynamin GTPase [Fusarium verticillioides 7600]
F01.PB22288	--	--	Cellular Component: cell part (GO:0044464);;	--	--	--	--	--	Proton pump-interactor 1 OS=Arabidopsis thaliana GN=PPI1 PE=1 SV=2	S	Function unknown	transmembrane protein, putative [Medicago truncatula]
F01.PB6437	[I]	Lipid transport and metabolism	Molecular Function: enoyl-[acyl-carrier-protein] reductase (NADH) activity (GO:0004318);; Biological Process: oxidation-reduction process (GO:0055114);;	K00208|1.02673e-118|cam:101503362|enoyl-[acyl-carrier-protein] reductase [NADH], chloroplastic-like; K00208 enoyl-[acyl-carrier protein] reductase I [EC:1.3.1.9 1.3.1.10] (A)	ko00061:Fatty acid biosynthesis;ko00780:Biotin metabolism;ko01212:Fatty acid metabolism	[R]	General function prediction only	Enoyl-(Acyl carrier protein) reductase;; Enoyl-(Acyl carrier protein) reductase	Enoyl-[acyl-carrier-protein] reductase [NADH] 1, chloroplastic OS=Oryza sativa subsp. japonica GN=Os08g0327400 PE=2 SV=1	I	Lipid transport and metabolism	PREDICTED: enoyl-[acyl-carrier-protein] reductase [NADH], chloroplastic-like [Lupinus angustifolius]
F01.PB14247	--	--	--	--	--	--	--	--	--	G	Carbohydrate transport and metabolism	PREDICTED: glycine-rich cell wall structural protein-like isoform X2 [Cicer arietinum]
F01.PB37404	--	--	--	--	--	--	--	--	--	S	Function unknown	hypothetical protein TSUD_218330 [Trifolium subterraneum]
F01.PB14118	[E]	Amino acid transport and metabolism	Molecular Function: metalloendopeptidase activity (GO:0004222);; Biological Process: proteolysis (GO:0006508);; Molecular Function: metal ion binding (GO:0046872);;	K01414|0|mtr:MTR_5g030940|Oligopeptidase A; K01414 oligopeptidase A [EC:3.4.24.70] (A)	--	[O]	Posttranslational modification, protein turnover, chaperones	Peptidase family M3	Organellar oligopeptidase A, chloroplastic/mitochondrial OS=Arabidopsis thaliana GN=OOP PE=1 SV=1	E	Amino acid transport and metabolism	zincin-like metalloprotease family protein [Medicago truncatula]
F01.PB28320	--	--	--	--	--	--	--	--	Mediator of RNA polymerase II transcription subunit 16 OS=Arabidopsis thaliana GN=MED16 PE=1 SV=1	S	Function unknown	PREDICTED: mediator of RNA polymerase II transcription subunit 16-like isoform X4 [Cicer arietinum]
F01.PB5965	--	--	Biological Process: maltose metabolic process (GO:0000023);; Biological Process: photosystem II assembly (GO:0010207);; Biological Process: starch biosynthetic process (GO:0019252);; Biological Process: positive regulation of catalytic activity (GO:0043085);;	--	--	--	--	Domain of unknown function (DUF1995)	--	S	Function unknown	hypothetical protein TSUD_34480 [Trifolium subterraneum]
F01.PB35716	[O]	Posttranslational modification, protein turnover, chaperones	Cellular Component: ubiquitin ligase complex (GO:0000151);; Molecular Function: RNA binding (GO:0003723);; Molecular Function: RNA-directed DNA polymerase activity (GO:0003964);; Molecular Function: ubiquitin-protein transferase activity (GO:0004842);; Biological Process: RNA-dependent DNA replication (GO:0006278);; Biological Process: protein ubiquitination (GO:0016567);;	K10589|0|cam:101491382|E3 ubiquitin-protein ligase UPL6-like; K10589 ubiquitin-protein ligase E3 C [EC:6.3.2.19] (A)	ko04120:Ubiquitin mediated proteolysis	[O]	Posttranslational modification, protein turnover, chaperones	HECT-domain (ubiquitin-transferase)	E3 ubiquitin-protein ligase UPL6 OS=Arabidopsis thaliana GN=UPL6 PE=2 SV=1	O	Posttranslational modification, protein turnover, chaperones	E3 ubiquitin-protein ligase UPL6 [Medicago truncatula]
F01.PB31301	--	--	--	--	--	--	--	--	--	S	Function unknown	hypothetical protein PANT_19d00100 [Moesziomyces antarcticus T-34]
F01.PB12784	[RTKL]	--	Molecular Function: protein serine/threonine kinase activity (GO:0004674);; Molecular Function: ATP binding (GO:0005524);; Biological Process: protein phosphorylation (GO:0006468);; Biological Process: response to stress (GO:0006950);;	--	--	--	--	Protein kinase domain;; Protein tyrosine kinase	Proline-rich receptor-like protein kinase PERK9 OS=Arabidopsis thaliana GN=PERK9 PE=1 SV=1	T	Signal transduction mechanisms	hypothetical protein TSUD_303910 [Trifolium subterraneum]
F01.PB23764	[MJ]	--	Biological Process: biosynthetic process (GO:0009058);; Molecular Function: nucleotidyltransferase activity (GO:0016779);;	K00966|1.39947e-100|mtr:MTR_3g069070|Mannose-1-phosphate guanyltransferase; K00966 mannose-1-phosphate guanylyltransferase [EC:2.7.7.13] (A)	ko00051:Fructose and mannose metabolism;ko00520:Amino sugar and nucleotide sugar metabolism	[M]	Cell wall/membrane/envelope biogenesis	Nucleotidyl transferase;; Bacterial transferase hexapeptide (six repeats);; Nucleotidyl transferase	Probable mannose-1-phosphate guanylyltransferase 1 OS=Oryza sativa subsp. japonica GN=Os03g0268400 PE=2 SV=1	M	Cell wall/membrane/envelope biogenesis	mannose-1-phosphate guanyltransferase [Spizellomyces punctatus DAOM BR117]
F01.PB3099	[C]	Energy production and conversion	Biological Process: MAPK cascade (GO:0000165);; Molecular Function: magnesium ion binding (GO:0000287);; Molecular Function: inorganic diphosphatase activity (GO:0004427);; Biological Process: protein targeting to membrane (GO:0006612);; Biological Process: phosphate-containing compound metabolic process (GO:0006796);; Biological Process: response to cold (GO:0009409);; Cellular Component: chloro…	K01507|1.14785e-95|mtr:MTR_2g010430|Soluble inorganic pyrophosphatase; K01507 inorganic pyrophosphatase [EC:3.6.1.1] (A)	ko00190:Oxidative phosphorylation	[C]	Energy production and conversion	Inorganic pyrophosphatase	Soluble inorganic pyrophosphatase 6, chloroplastic OS=Arabidopsis thaliana GN=PPA6 PE=1 SV=1	C	Energy production and conversion	PREDICTED: soluble inorganic pyrophosphatase 6, chloroplastic [Cicer arietinum]
F01.PB23858	--	--	--	--	--	[U]	Intracellular trafficking, secretion, and vesicular transport	Region in Clathrin and VPS;; Vacuolar sorting protein 39 domain 1;; Vacuolar sorting protein 39 domain 2;; CNH domain	--	U	Intracellular trafficking, secretion, and vesicular transport	hypothetical protein PHAVU_010G053600g [Phaseolus vulgaris]
F01.PB12658	[R]	General function prediction only	Molecular Function: GTP binding (GO:0005525);;	K03665|0|cam:101499488|GTPase HflX-like; K03665 GTP-binding protein HflX (A)	--	[R]	General function prediction only	50S ribosome-binding GTPase;; GTP-binding GTPase N-terminal;; Dynamin family;; Ferrous iron transport protein B;; ADP-ribosylation factor family;; Elongation factor Tu GTP binding domain	GTP-binding protein At3g49725, chloroplastic OS=Arabidopsis thaliana GN=At3g49725 PE=2 SV=2	S	Function unknown	PREDICTED: putative GTP-binding protein 6 [Cicer arietinum]
F01.PB36715	[R]	General function prediction only	--	K06943|1.21584e-128|cam:101491664|probable nucleolar GTP-binding protein 1-like; K06943 nucleolar GTP-binding protein (A)	ko03008:Ribosome biogenesis in eukaryotes	[R]	General function prediction only	Nucleolar GTP-binding protein 1 (NOG1);; 50S ribosome-binding GTPase;; Ferrous iron transport protein B	Nucleolar GTP-binding protein 1 OS=Arabidopsis thaliana GN=At1g50920 PE=2 SV=1	S	Function unknown	P-loop nucleoside triphosphate hydrolase superfamily protein [Medicago truncatula]
F01.PB10649	--	--	--	--	--	--	--	--	--	S	Function unknown	hypothetical protein MTR_1g025180 [Medicago truncatula]
F01.PB34582	--	--	Molecular Function: phosphatidylinositol phospholipase C activity (GO:0004435);; Molecular Function: signal transducer activity (GO:0004871);; Molecular Function: calcium ion binding (GO:0005509);; Biological Process: lipid metabolic process (GO:0006629);; Biological Process: intracellular signal transduction (GO:0035556);;	K05857|0|cam:101499385|phosphoinositide phospholipase C 2-like; K05857 phosphatidylinositol phospholipase C, delta [EC:3.1.4.11] (A)	ko00562:Inositol phosphate metabolism;ko04070:Phosphatidylinositol signaling system	[T]	Signal transduction mechanisms	Phosphatidylinositol-specific phospholipase C, Y domain;; Phosphatidylinositol-specific phospholipase C, X domain	Phosphoinositide phospholipase C 2 OS=Arabidopsis thaliana GN=PLC2 PE=1 SV=1	S	Function unknown	phospholipase C [Pisum sativum]
F01.PB32531	--	--	--	--	--	--	--	ATHILA ORF-1 family	--	L	Replication, recombination and repair	hypothetical protein TSUD_398080 [Trifolium subterraneum]
F01.PB37650	--	--	--	--	--	[R]	General function prediction only	Leucine rich repeat;; Leucine Rich repeats (2 copies);; F-box-like;; F-box domain	F-box/LRR-repeat protein 15 OS=Arabidopsis thaliana GN=FBL15 PE=2 SV=2	S	Function unknown	hypothetical protein TSUD_06980 [Trifolium subterraneum]
F01.PB20177	[G]	Carbohydrate transport and metabolism	--	K05350|6.61079e-153|cam:101510414|beta-glucosidase 18-like; K05350 beta-glucosidase [EC:3.2.1.21] (A)	ko00460:Cyanoamino acid metabolism;ko00500:Starch and sucrose metabolism;ko00940:Phenylpropanoid biosynthesis	[G]	Carbohydrate transport and metabolism	Glycosyl hydrolase family 1;; Glycosyl hydrolase family 1;; Glycosyl hydrolase family 1	Beta-glucosidase 18 OS=Oryza sativa subsp. japonica GN=BGLU18 PE=3 SV=2	G	Carbohydrate transport and metabolism	glycoside hydrolase family 1 protein [Medicago truncatula]
F01.PB23292	--	--	Cellular Component: nucleus (GO:0005634);; Biological Process: intracellular protein transport (GO:0006886);; Molecular Function: Ran GTPase binding (GO:0008536);;	K18752|1.20493e-98|ppp:PHYPADRAFT_176214|hypothetical protein; K18752 transportin-1 (A)	--	[YU]	--	HEAT-like repeat;; HEAT repeats;; HEAT repeat;; Armadillo/beta-catenin-like repeat;; non-SMC mitotic condensation complex subunit 1;; HEAT repeat;; HEAT repeats;; Importin-beta N-terminal domain;; Vacuolar 14 Fab1-binding region;; HEAT-like repeat	Transportin-1 OS=Arabidopsis thaliana GN=TRN1 PE=1 SV=1	U	Intracellular trafficking, secretion, and vesicular transport	ARM repeat-containing protein [Alternaria alternata]
F01.PB34523	[HE]	--	Molecular Function: phosphoglycerate dehydrogenase activity (GO:0004617);; Cellular Component: nucleus (GO:0005634);; Cellular Component: cytosol (GO:0005829);; Biological Process: L-serine biosynthetic process (GO:0006564);; Biological Process: tryptophan catabolic process (GO:0006569);; Biological Process: protein targeting to membrane (GO:0006612);; Cellular Component: chloroplast stroma (GO:0…	K00058|0|mtr:MTR_4g005880|Phosphoglycerate dehydrogenase; K00058 D-3-phosphoglycerate dehydrogenase [EC:1.1.1.95] (A)	ko00260:Glycine, serine and threonine metabolism;ko01200:Carbon metabolism;ko01230:Biosynthesis of amino acids	[E]	Amino acid transport and metabolism	D-isomer specific 2-hydroxyacid dehydrogenase, NAD binding domain;; D-isomer specific 2-hydroxyacid dehydrogenase, catalytic domain;; Acetohydroxy acid isomeroreductase, catalytic domain;; ACT domain;; S-adenosyl-L-homocysteine hydrolase, NAD binding domain	D-3-phosphoglycerate dehydrogenase 2, chloroplastic OS=Arabidopsis thaliana GN=PGDH2 PE=1 SV=2	E	Amino acid transport and metabolism	D-3-phosphoglycerate dehydrogenase family protein [Medicago truncatula]
F01.PB23767	--	--	Molecular Function: sequence-specific DNA binding transcription factor activity (GO:0003700);; Cellular Component: nucleus (GO:0005634);; Biological Process: regulation of transcription, DNA-templated (GO:0006355);; Molecular Function: sequence-specific DNA binding (GO:0043565);;	K09338|0|cam:101493124|homeobox-leucine zipper protein ATHB-15-like; K09338 homeobox-leucine zipper protein (A)	--	--	--	MEKHLA domain;; START domain;; Homeobox domain	Homeobox-leucine zipper protein ATHB-15 OS=Arabidopsis thaliana GN=ATHB-15 PE=1 SV=1	K	Transcription	PREDICTED: homeobox-leucine zipper protein ATHB-15 [Cicer arietinum]
F01.PB26776	[RTKL]	--	--	--	--	[T]	Signal transduction mechanisms	Ethylene-responsive protein kinase Le-CTR1;; Protein tyrosine kinase;; Protein kinase domain;; Phosphotransferase enzyme family;; Protein tyrosine kinase;; Protein kinase domain	Serine/threonine-protein kinase EDR1 OS=Arabidopsis thaliana GN=EDR1 PE=1 SV=1	T	Signal transduction mechanisms	MAP kinase kinase kinase-like protein [Medicago truncatula]
F01.PB2104	[J]	Translation, ribosomal structure and biogenesis	Molecular Function: structural constituent of ribosome (GO:0003735);; Cellular Component: ribosome (GO:0005840);; Biological Process: translation (GO:0006412);;	K02875|4.72146e-12|gsl:Gasu_42990|60S ribosomal protein L14e; K02875 large subunit ribosomal protein L14e (A)	ko03010:Ribosome	[J]	Translation, ribosomal structure and biogenesis	KOW motif	60S ribosomal protein L14-1 OS=Arabidopsis thaliana GN=RPL14A PE=2 SV=1	J	Translation, ribosomal structure and biogenesis	50s ribosomal protein l14e [Fusarium langsethiae]
F01.PB18010	[O]	Posttranslational modification, protein turnover, chaperones	Molecular Function: ATP binding (GO:0005524);; Biological Process: response to stress (GO:0006950);;	K03283|0|cam:101501931|heat shock cognate 70 kDa protein 2-like; K03283 heat shock 70kDa protein 1/8 (A)	ko03040:Spliceosome;ko04141:Protein processing in endoplasmic reticulum;ko04144:Endocytosis	[O]	Posttranslational modification, protein turnover, chaperones	Hsp70 protein;; FGGY family of carbohydrate kinases, C-terminal domain;; Hsp70 protein	Probable mediator of RNA polymerase II transcription subunit 37c OS=Arabidopsis thaliana GN=MED37C PE=1 SV=1	O	Posttranslational modification, protein turnover, chaperones	heat shock cognate 70 [Calocera cornea HHB12733]
F01.PB22567	--	--	--	--	--	--	--	Zinc finger, C3HC4 type (RING finger)	--	S	Function unknown	hypothetical protein TSUD_57330 [Trifolium subterraneum]
F01.PB3641	--	--	Biological Process: response to molecule of fungal origin (GO:0002238);; Cellular Component: vacuole (GO:0005773);; Biological Process: response to stress (GO:0006950);;	--	--	--	--	Universal stress protein family;; Universal stress protein family	--	T	Signal transduction mechanisms	universal stress family protein [Medicago truncatula]
F01.PB270	--	--	Cellular Component: vacuole (GO:0005773);; Biological Process: phosphatidylinositol biosynthetic process (GO:0006661);; Molecular Function: FMN binding (GO:0010181);; Molecular Function: oxidoreductase activity (GO:0016491);; Biological Process: oxidation-reduction process (GO:0055114);;	--	--	[K]	Transcription	Pyridoxamine 5'-phosphate oxidase	--	S	Function unknown	hypothetical protein TSUD_173410 [Trifolium subterraneum]
F01.PB15004	--	--	--	--	--	[L]	Replication, recombination and repair	--	Zinc finger BED domain-containing protein DAYSLEEPER OS=Arabidopsis thaliana GN=HAT PE=1 SV=1	S	Function unknown	Putative AC transposase [Cajanus cajan]
F01.PB22595	--	--	--	K12616|0|mtr:MTR_3g061160|Enhancer of mRNA-decapping protein; K12616 enhancer of mRNA-decapping protein 4 (A)	ko03018:RNA degradation	[R]	General function prediction only	WD domain, G-beta repeat	Enhancer of mRNA-decapping protein 4 OS=Arabidopsis thaliana GN=VCS PE=1 SV=1	S	Function unknown	enhancer of mRNA-decapping-like protein [Medicago truncatula]
F01.PB3041	[G]	Carbohydrate transport and metabolism	Biological Process: metabolic process (GO:0008152);; Molecular Function: kinase activity (GO:0016301);; Molecular Function: phosphotransferase activity, alcohol group as acceptor (GO:0016773);;	K00851|1.70453e-41|mtr:MTR_8g063470|Thermosensitive gluconokinase; K00851 gluconokinase [EC:2.7.1.12] (A)	ko00030:Pentose phosphate pathway;ko01200:Carbon metabolism	[G]	Carbohydrate transport and metabolism	--	--	G	Carbohydrate transport and metabolism	thermosensitive gluconokinase, putative [Medicago truncatula]
F01.PB23430	--	--	--	K08490|3.00547e-40|cam:101506323|syntaxin-32-like; K08490 syntaxin 5 (A)	ko04130:SNARE interactions in vesicular transport	[U]	Intracellular trafficking, secretion, and vesicular transport	--	Syntaxin-32 OS=Arabidopsis thaliana GN=SYP32 PE=2 SV=1	U	Intracellular trafficking, secretion, and vesicular transport	PREDICTED: syntaxin-32-like [Cicer arietinum]
F01.PB23	--	--	Cellular Component: mitochondrion (GO:0005739);; Biological Process: pentose-phosphate shunt (GO:0006098);; Biological Process: rRNA processing (GO:0006364);; Cellular Component: chloroplast (GO:0009507);; Cellular Component: photosystem I (GO:0009522);; Biological Process: plastid organization (GO:0009657);; Biological Process: photosynthesis, light harvesting in photosystem I (GO:0009768);; Bio…	K14332|5.42375e-88|cam:101500027|uncharacterized LOC101500027; K14332 photosystem I subunit PsaO (A)	ko00195:Photosynthesis	--	--	--	Photosystem I subunit O OS=Arabidopsis thaliana GN=PSAO PE=1 SV=1	S	Function unknown	PREDICTED: photosystem I subunit O [Cicer arietinum]
F01.PB8892	--	--	Biological Process: proteolysis (GO:0006508);; Molecular Function: cysteine-type peptidase activity (GO:0008234);;	K01366|2.53917e-141|cam:101510518|thiol protease aleurain-like; K01366 cathepsin H [EC:3.4.22.16] (A)	--	[O]	Posttranslational modification, protein turnover, chaperones	Papain family cysteine protease;; Peptidase C1-like family	Cysteine proteinase 3 OS=Solanum lycopersicum GN=CYP-3 PE=2 SV=1	O	Posttranslational modification, protein turnover, chaperones	cysteine protease [Pisum sativum]
F01.PB34433	[G]	Carbohydrate transport and metabolism	Molecular Function: transporter activity (GO:0005215);; Biological Process: transport (GO:0006810);; Cellular Component: integral component of membrane (GO:0016021);;	K09873|4.64028e-113|mtr:MTR_8g013680|Aquaporin TIP2-1; K09873 aquaporin TIP (A)	--	[G]	Carbohydrate transport and metabolism	Major intrinsic protein;; Major intrinsic protein	Aquaporin TIP2-1 OS=Arabidopsis thaliana GN=TIP2-1 PE=1 SV=2	G	Carbohydrate transport and metabolism	major intrinsic protein (MIP) family transporter [Medicago truncatula]
F01.PB39333	[O]	Posttranslational modification, protein turnover, chaperones	Molecular Function: zinc ion binding (GO:0008270);;	--	--	[S]	Function unknown	Ring finger domain;; Zinc finger, C3HC4 type (RING finger);; Zinc finger, C3HC4 type (RING finger);; zinc-RING finger domain;; Zinc finger, C3HC4 type (RING finger);; RING-H2 zinc finger;; HMG (high mobility group) box;; HMG-box domain	HMG1/2-like protein OS=Ipomoea nil PE=2 SV=1	S	Function unknown	zinc finger, C3HC4 type (RING finger) protein [Medicago truncatula]
F01.PB23333	--	--	Molecular Function: hydrolase activity, hydrolyzing O-glycosyl compounds (GO:0004553);; Biological Process: carbohydrate metabolic process (GO:0005975);;	--	--	--	--	Glycosyl hydrolases family 17;; X8 domain;; Glycosyl hydrolases family 17	Glucan endo-1,3-beta-glucosidase 8 OS=Arabidopsis thaliana GN=At1g64760 PE=1 SV=2	S	Function unknown	O-glycosyl hydrolase family 17 protein [Medicago truncatula]
F01.PB33387	[I]	Lipid transport and metabolism	--	K01897|1.42891e-148|sbi:SORBI_08g001010|SORBIDRAFT_08g001010, Sb08g001010; hypothetical protein; K01897 long-chain acyl-CoA synthetase [EC:6.2.1.3] (A)	ko00061:Fatty acid biosynthesis;ko00071:Fatty acid degradation;ko01212:Fatty acid metabolism;ko04146:Peroxisome	[I]	Lipid transport and metabolism	AMP-binding enzyme	Long chain acyl-CoA synthetase 7, peroxisomal OS=Arabidopsis thaliana GN=LACS7 PE=1 SV=2	I	Lipid transport and metabolism	long chain acyl-CoA synthetase 6, peroxisomal [Sorghum bicolor]
F01.PB8313	--	--	--	--	--	--	--	WRKY DNA -binding domain	Probable WRKY transcription factor 40 OS=Arabidopsis thaliana GN=WRKY40 PE=1 SV=1	K	Transcription	WRKY family transcription factor [Medicago truncatula]
F01.PB26675	--	--	--	--	--	--	--	--	Nuclear pore complex protein NUP214 OS=Arabidopsis thaliana GN=NUP214 PE=1 SV=1	S	Function unknown	PREDICTED: nuclear pore complex protein NUP214 isoform X2 [Cicer arietinum]
F01.PB5818	[QR]	--	Molecular Function: nicotianamine synthase activity (GO:0030410);; Biological Process: nicotianamine biosynthetic process (GO:0030418);;	K05953|0|cam:101510352|nicotianamine synthase-like; K05953 nicotianamine synthase [EC:2.5.1.43] (A)	--	--	--	Nicotianamine synthase protein	Nicotianamine synthase OS=Solanum lycopersicum GN=CHLN PE=2 SV=1	E	Amino acid transport and metabolism	nicotianamine synthase-like protein [Medicago truncatula]
F01.PB16107	[J]	Translation, ribosomal structure and biogenesis	--	K00566|7.13466e-160|cam:101491281|tRNA-specific 2-thiouridylase MnmA-like; K00566 tRNA-specific 2-thiouridylase [EC:2.8.1.-] (A)	ko04122:Sulfur relay system	[J]	Translation, ribosomal structure and biogenesis	tRNA methyl transferase;; Asparagine synthase;; tRNA methyl transferase;; tRNA methyl transferase	--	J	Translation, ribosomal structure and biogenesis	hypothetical protein TSUD_88190 [Trifolium subterraneum]
F01.PB34903	--	--	--	--	--	--	--	--	--	S	Function unknown	PREDICTED: uncharacterized protein LOC101502536 [Cicer arietinum]
F01.PB35046	--	--	Biological Process: maltose metabolic process (GO:0000023);; Biological Process: starch catabolic process (GO:0005983);; Biological Process: protein dephosphorylation (GO:0006470);; Molecular Function: protein tyrosine/serine/threonine phosphatase activity (GO:0008138);; Cellular Component: chloroplast stroma (GO:0009570);; Biological Process: starch biosynthetic process (GO:0019252);; Cellular C…	--	--	[V]	Defense mechanisms	Dual specificity phosphatase, catalytic domain	Phosphoglucan phosphatase LSF1, chloroplastic OS=Arabidopsis thaliana GN=LSF1 PE=1 SV=1	T	Signal transduction mechanisms	hypothetical protein TSUD_173770 [Trifolium subterraneum]
F01.PB16878	--	--	Biological Process: microtubule cytoskeleton organization (GO:0000226);; Biological Process: cytokinesis (GO:0000910);; Cellular Component: spindle (GO:0005819);; Cellular Component: microtubule (GO:0005874);; Molecular Function: microtubule binding (GO:0008017);; Cellular Component: phragmoplast (GO:0009524);;	K16732|0|cam:101509743|65-kDa microtubule-associated protein 8-like; K16732 protein regulator of cytokinesis 1 (A)	--	[DZ]	--	Microtubule associated protein (MAP65/ASE1 family);; Microtubule associated protein (MAP65/ASE1 family)	65-kDa microtubule-associated protein 8 OS=Arabidopsis thaliana GN=MAP65-8 PE=1 SV=2	S	Function unknown	microtubule associated protein, MAP65/ASE1 family protein [Medicago truncatula]
F01.PB29869	--	--	--	--	--	[R]	General function prediction only	PPR repeat family;; PPR repeat;; PPR repeat;; Pentatricopeptide repeat domain;; Mitochondrial 28S ribosomal protein S27	Pentatricopeptide repeat-containing protein At1g62930, chloroplastic OS=Arabidopsis thaliana GN=At1g62930 PE=2 SV=2	S	Function unknown	pentatricopeptide (PPR) repeat protein [Medicago truncatula]
F01.PB21222	--	--	Molecular Function: catalytic activity (GO:0003824);; Biological Process: metabolic process (GO:0008152);; Biological Process: cellular process (GO:0009987);; Molecular Function: purine ribonucleoside binding (GO:0032550);; Molecular Function: adenyl ribonucleotide binding (GO:0032559);; Molecular Function: anion binding (GO:0043168);; Biological Process: response to stimulus (GO:0050896);;	--	--	--	--	NB-ARC domain;; TIR domain;; TIR domain	TMV resistance protein N OS=Nicotiana glutinosa GN=N PE=1 SV=1	S	Function unknown	disease resistance protein (TIR-NBS-LRR class) [Medicago truncatula]
F01.PB25091	--	--	Biological Process: defense response (GO:0006952);; Molecular Function: ADP binding (GO:0043531);;	--	--	[T]	Signal transduction mechanisms	NB-ARC domain;; AAA domain;; Leucine Rich repeats (2 copies);; Leucine Rich Repeat	Putative disease resistance protein RGA1 OS=Solanum bulbocastanum GN=RGA1 PE=2 SV=2	S	Function unknown	disease resistance protein (CC-NBS-LRR class) family protein [Medicago truncatula]
F01.PB36921	--	--	--	--	--	--	--	Heterokaryon incompatibility protein (HET)	--	S	Function unknown	hypothetical protein COCVIDRAFT_27640 [Bipolaris victoriae FI3]
F01.PB20789	[O]	Posttranslational modification, protein turnover, chaperones	--	--	--	[O]	Posttranslational modification, protein turnover, chaperones	ATPase family associated with various cellular activities (AAA);; FtsH Extracellular;; AAA domain (dynein-related subfamily);; Holliday junction DNA helicase ruvB N-terminus	Probable inactive ATP-dependent zinc metalloprotease FTSHI 3, chloroplastic OS=Arabidopsis thaliana GN=FTSHI3 PE=1 SV=1	O	Posttranslational modification, protein turnover, chaperones	PREDICTED: ATP-dependent zinc metalloprotease FtsH [Cicer arietinum]
F01.PB22837	[G]	Carbohydrate transport and metabolism	Molecular Function: alpha,alpha-trehalose-phosphate synthase (UDP-forming) activity (GO:0003825);; Biological Process: trehalose biosynthetic process (GO:0005992);;	K16055|0|cam:101510529|alpha,alpha-trehalose-phosphate synthase [UDP-forming] 1-like; K16055 trehalose 6-phosphate synthase/phosphatase [EC:2.4.1.15 3.1.3.12] (A)	ko00500:Starch and sucrose metabolism	[G]	Carbohydrate transport and metabolism	Glycosyltransferase family 20;; Trehalose-phosphatase	Alpha,alpha-trehalose-phosphate synthase [UDP-forming] 1 OS=Arabidopsis thaliana GN=TPS1 PE=1 SV=1	G	Carbohydrate transport and metabolism	trehalose-6-phosphate synthase [Medicago truncatula]
F01.PB11811	[V]	Defense mechanisms	Cellular Component: plasma membrane (GO:0005886);; Biological Process: drug transmembrane transport (GO:0006855);; Molecular Function: drug transmembrane transporter activity (GO:0015238);; Molecular Function: antiporter activity (GO:0015297);; Biological Process: response to karrikin (GO:0080167);;	K03327|3.0145e-179|pxb:103937330|protein TRANSPARENT TESTA 12-like; K03327 multidrug resistance protein, MATE family (A)	--	[R]	General function prediction only	MatE;; MatE	Protein DETOXIFICATION 36 OS=Arabidopsis thaliana GN=DTX36 PE=2 SV=1	V	Defense mechanisms	PREDICTED: protein DETOXIFICATION 40-like [Gossypium hirsutum]
F01.PB16489	--	--	--	--	--	[R]	General function prediction only	Reverse transcriptase (RNA-dependent DNA polymerase);; zinc-binding in reverse transcriptase	Putative ribonuclease H protein At1g65750 OS=Arabidopsis thaliana GN=At1g65750 PE=3 SV=1	S	Function unknown	hypothetical protein TSUD_396400 [Trifolium subterraneum]
F01.PB31914	[Q]	Secondary metabolites biosynthesis, transport and catabolism	Molecular Function: monooxygenase activity (GO:0004497);; Molecular Function: iron ion binding (GO:0005506);; Molecular Function: electron carrier activity (GO:0009055);; Cellular Component: integral component of membrane (GO:0016021);; Molecular Function: oxidoreductase activity, acting on paired donors, with incorporation or reduction of molecular oxygen (GO:0016705);; Molecular Function: heme …	K12640|0|cam:101510551|cytochrome P450 85A-like; K12640 brassinosteroid-6-oxidase 2 [EC:1.14.-.-] (A)	ko00905:Brassinosteroid biosynthesis	[QI]	--	Cytochrome P450;; Cytochrome P450	Cytochrome P450 85A OS=Phaseolus vulgaris GN=BA13 PE=3 SV=2	Q	Secondary metabolites biosynthesis, transport and catabolism	cytochrome P450 enzyme [Pisum sativum]
F01.PB33559	[Q]	Secondary metabolites biosynthesis, transport and catabolism	Molecular Function: copper ion binding (GO:0005507);; Biological Process: lignin catabolic process (GO:0046274);; Cellular Component: apoplast (GO:0048046);; Molecular Function: hydroquinone:oxygen oxidoreductase activity (GO:0052716);; Biological Process: oxidation-reduction process (GO:0055114);;	--	--	[Q]	Secondary metabolites biosynthesis, transport and catabolism	Multicopper oxidase;; Multicopper oxidase	Laccase-17 OS=Arabidopsis thaliana GN=LAC17 PE=2 SV=1	Q	Secondary metabolites biosynthesis, transport and catabolism	laccase/diphenol oxidase family protein [Medicago truncatula]
F01.PB20868	[RTKL]	--	Molecular Function: protein serine/threonine kinase activity (GO:0004674);; Molecular Function: ATP binding (GO:0005524);; Biological Process: protein phosphorylation (GO:0006468);;	K08819|0|cam:101488290|probable serine/threonine-protein kinase At1g54610-like; K08819 cyclin-dependent kinase 12/13 [EC:2.7.11.22 2.7.11.23] (A)	--	[D]	Cell cycle control, cell division, chromosome partitioning	Protein kinase domain;; Protein tyrosine kinase	Probable serine/threonine-protein kinase At1g54610 OS=Arabidopsis thaliana GN=At1g54610 PE=1 SV=1	T	Signal transduction mechanisms	PREDICTED: probable serine/threonine-protein kinase At1g54610 [Cicer arietinum]
F01.PB24845	--	--	--	--	--	[S]	Function unknown	Chromosome segregation during meiosis	--	S	Function unknown	PREDICTED: uncharacterized protein LOC101500083 [Cicer arietinum]
F01.PB13210	[F]	Nucleotide transport and metabolism	Molecular Function: ATP binding (GO:0005524);; Biological Process: deoxyribonucleoside monophosphate biosynthetic process (GO:0009157);; Biological Process: phosphorylation (GO:0016310);; Molecular Function: phosphotransferase activity, alcohol group as acceptor (GO:0016773);; Molecular Function: deoxynucleoside kinase activity (GO:0019136);;	--	--	[F]	Nucleotide transport and metabolism	Deoxynucleoside kinase;; AAA domain	--	F	Nucleotide transport and metabolism	deoxyribonucleoside kinase [Medicago truncatula]
F01.PB28464	--	--	--	--	--	[Z]	Cytoskeleton	Regulator of Vps4 activity in the MVB pathway	--	S	Function unknown	regulator of Vps4 activity in the MVB pathway protein [Medicago truncatula]
F01.PB7935	--	--	--	--	--	--	--	--	CLAVATA3/ESR (CLE)-related protein 9 OS=Arabidopsis thaliana GN=CLE9 PE=2 SV=2	U	Intracellular trafficking, secretion, and vesicular transport	Clavata3/ESR (CLE) gene family member MtCLE16 [Medicago truncatula]
F01.PB33626	--	--	--	--	--	[Z]	Cytoskeleton	Gelsolin repeat;; Gelsolin repeat	Villin-4 OS=Arabidopsis thaliana GN=VLN4 PE=1 SV=1	S	Function unknown	hypothetical protein H257_12512 [Aphanomyces astaci]
F01.PB6760	--	--	Molecular Function: glucose-6-phosphate dehydrogenase activity (GO:0004345);; Biological Process: pentose-phosphate shunt (GO:0006098);; Molecular Function: NADP binding (GO:0050661);;	K00036|0|cic:CICLE_v10015153mg|hypothetical protein; K00036 glucose-6-phosphate 1-dehydrogenase [EC:1.1.1.49] (A)	ko00030:Pentose phosphate pathway;ko00480:Glutathione metabolism;ko01200:Carbon metabolism	[G]	Carbohydrate transport and metabolism	Glucose-6-phosphate dehydrogenase, C-terminal domain;; Glucose-6-phosphate dehydrogenase, NAD binding domain	Glucose-6-phosphate 1-dehydrogenase, cytoplasmic isoform 1 OS=Arabidopsis thaliana GN=ACG9 PE=2 SV=1	G	Carbohydrate transport and metabolism	hypothetical protein CICLE_v10015153mg [Citrus clementina]
F01.PB24459	--	--	--	--	--	[S]	Function unknown	Rtr1/RPAP2 family	Putative RNA polymerase II subunit B1 CTD phosphatase RPAP2 homolog OS=Arabidopsis thaliana GN=At5g26760 PE=2 SV=1	K	Transcription	RNA polymerase II subunit B1 CTD phosphatase RPAP2, putative [Medicago truncatula]
F01.PB36473	--	--	Molecular Function: calcium ion binding (GO:0005509);;	--	--	[TU]	--	Cytoskeletal-regulatory complex EF hand;; EF-hand domain pair;; EF hand;; EF-hand domain;; EF hand;; EF-hand domain pair	EH domain-containing protein 2 OS=Arabidopsis thaliana GN=EHD2 PE=1 SV=1	S	Function unknown	PREDICTED: epidermal growth factor receptor substrate 15-like 1 isoform X2 [Cicer arietinum]
F01.PB6001	--	--	--	K08494|0|mtr:MTR_4g123910|Putative plant SNARE; K08494 novel plant SNARE (A)	--	--	--	Sec20;; Snare region anchored in the vesicle membrane C-terminus	Novel plant SNARE 12 OS=Arabidopsis thaliana GN=NPSN12 PE=2 SV=1	S	Function unknown	putative plant SNARE-like protein [Medicago truncatula]
F01.PB5035	--	--	--	--	--	--	--	Domain of unknown function (DUF4228)	--	S	Function unknown	multidrug resistance protein ABC transporter family protein [Medicago truncatula]
F01.PB25601	--	--	Molecular Function: catalytic activity (GO:0003824);; Biological Process: metabolic process (GO:0008152);; Biological Process: cellular process (GO:0009987);; Molecular Function: purine ribonucleoside binding (GO:0032550);; Molecular Function: adenyl ribonucleotide binding (GO:0032559);; Molecular Function: anion binding (GO:0043168);; Biological Process: response to stimulus (GO:0050896);;	--	--	--	--	NB-ARC domain;; TIR domain;; TIR domain;; Leucine Rich repeats (2 copies);; Leucine Rich Repeat	TMV resistance protein N OS=Nicotiana glutinosa GN=N PE=1 SV=1	S	Function unknown	disease resistance protein (TIR-NBS-LRR class) [Medicago truncatula]
F01.PB9143	[Z]	Cytoskeleton	Molecular Function: structural constituent of cytoskeleton (GO:0005200);; Molecular Function: ATP binding (GO:0005524);; Cellular Component: cell wall (GO:0005618);; Cellular Component: nucleolus (GO:0005730);; Cellular Component: mitochondrion (GO:0005739);; Cellular Component: cytosol (GO:0005829);; Cellular Component: cytoskeleton (GO:0005856);; Cellular Component: plasma membrane (GO:0005886)…	K10355|0|mtr:MTR_3g095530|Actin; K10355 actin, other eukaryote (A)	--	[Z]	Cytoskeleton	Actin	Actin-7 OS=Arabidopsis thaliana GN=ACT7 PE=1 SV=1	Z	Cytoskeleton	hypothetical protein TSUD_179270 [Trifolium subterraneum]
F01.PB23759	--	--	Biological Process: defense response (GO:0006952);; Molecular Function: ADP binding (GO:0043531);;	--	--	[T]	Signal transduction mechanisms	NB-ARC domain;; Leucine rich repeat;; Leucine Rich Repeat	Putative disease resistance RPP13-like protein 1 OS=Arabidopsis thaliana GN=RPPL1 PE=3 SV=1	S	Function unknown	hypothetical protein TSUD_274500 [Trifolium subterraneum]
F01.PB35821	[E]	Amino acid transport and metabolism	Molecular Function: transporter activity (GO:0005215);; Biological Process: oligopeptide transport (GO:0006857);; Cellular Component: integral component of membrane (GO:0016021);;	K14638|0|gmx:100804008|peptide transporter PTR2-like; K14638 solute carrier family 15 (peptide/histidine transporter), member 3/4 (A)	--	[E]	Amino acid transport and metabolism	POT family;; POT family	Protein NRT1/ PTR FAMILY 8.3 OS=Arabidopsis thaliana GN=NPF8.3 PE=1 SV=1	E	Amino acid transport and metabolism	Peptide transporter [Morus notabilis]
F01.PB3960	[R]	General function prediction only	--	K06910|4.19558e-100|cam:101498067|UPF0098 protein MTH_273-like; K06910 (A)	--	--	--	Phosphatidylethanolamine-binding protein	--	S	Function unknown	uncharacterized protein LOC107475330 [Arachis duranensis]
F01.PB5085	--	--	Molecular Function: zinc ion binding (GO:0008270);; Biological Process: regulation of flower development (GO:0009909);; Biological Process: histone modification (GO:0016570);; Molecular Function: transferase activity (GO:0016740);; Biological Process: floral organ formation (GO:0048449);;	--	--	--	--	--	--	S	Function unknown	DHHC-type zinc finger protein [Medicago truncatula]
F01.PB6908	--	--	Molecular Function: peptidase activity (GO:0008233);;	--	--	[O]	Posttranslational modification, protein turnover, chaperones	Xylanase inhibitor C-terminal;; Xylanase inhibitor N-terminal;; Eukaryotic aspartyl protease	Aspartyl protease family protein At5g10770 OS=Arabidopsis thaliana GN=At5g10770 PE=2 SV=1	O	Posttranslational modification, protein turnover, chaperones	aspartyl protease family protein At5g10770-like [Cajanus cajan]
F01.PB25810	--	--	--	--	--	--	--	--	--	S	Function unknown	hypothetical protein MTR_3g069120 [Medicago truncatula]
F01.PB37183	--	--	--	K10408|3.01355e-47|smo:SELMODRAFT_425643|hypothetical protein; K10408 dynein heavy chain, axonemal (A)	--	[Z]	Cytoskeleton	Dynein heavy chain and region D6 of dynein motor;; Dynein heavy chain and region D6 of dynein motor;; ATP-binding dynein motor region D5	Dynein-1-beta heavy chain, flagellar inner arm I1 complex OS=Chlamydomonas reinhardtii GN=DHC10 PE=1 SV=1	Z	Cytoskeleton	axonemal inner arm dynein heavy chain 5 [Marsilea vestita]
F01.PB11615	--	--	Molecular Function: catalytic activity (GO:0003824);; Biological Process: DNA repair (GO:0006281);; Biological Process: negative regulation of photomorphogenesis (GO:0010100);; Biological Process: reproductive structure development (GO:0048608);;	K10571|0|mtr:MTR_5g008710|Light-mediated development protein DET1; K10571 de-etiolated-1 (A)	ko04120:Ubiquitin mediated proteolysis	[K]	Transcription	De-etiolated protein 1 Det1	Light-mediated development protein DET1 OS=Solanum lycopersicum GN=DET1 PE=1 SV=1	O	Posttranslational modification, protein turnover, chaperones	light-mediated development protein DET1 [Medicago truncatula]
F01.PB15536	--	--	--	--	--	--	--	SBP domain	Squamosa promoter-binding-like protein 6 OS=Arabidopsis thaliana GN=SPL6 PE=2 SV=2	S	Function unknown	hypothetical protein TSUD_208220 [Trifolium subterraneum]
F01.PB12412	--	--	Molecular Function: S-adenosylmethionine-dependent methyltransferase activity (GO:0008757);; Cellular Component: chloroplast (GO:0009507);; Biological Process: embryo development ending in seed dormancy (GO:0009793);; Cellular Component: nuclear speck (GO:0016607);; Biological Process: mRNA methylation (GO:0080009);;	K05925|0|mtr:MTR_8g104280|N6-adenosine-methyltransferase MT-A70-like protein; K05925 mRNA (2'-O-methyladenosine-N6-)-methyltransferase [EC:2.1.1.62] (A)	--	[A]	RNA processing and modification	MT-A70	Putative N6-adenosine-methyltransferase MT-A70-like OS=Medicago truncatula GN=MtrDRAFT_AC148918g15v1 PE=3 SV=1	KT	--	N6-adenosine-methyltransferase MT-A70-like protein [Medicago truncatula]
F01.PB50	--	--	--	--	--	--	--	HR-like lesion-inducing	--	S	Function unknown	hypothetical protein TSUD_150730 [Trifolium subterraneum]
F01.PB39208	[I]	Lipid transport and metabolism	Molecular Function: acetyl-CoA carboxylase activity (GO:0003989);; Molecular Function: ATP binding (GO:0005524);; Biological Process: fatty acid biosynthetic process (GO:0006633);; Molecular Function: zinc ion binding (GO:0008270);; Cellular Component: acetyl-CoA carboxylase complex (GO:0009317);; Cellular Component: chloroplast stroma (GO:0009570);; Biological Process: malonyl-CoA biosynthetic p…	K17262|1.62176e-98|pvu:PHAVU_002G285700g|hypothetical protein; K17262 tubulin-folding cofactor B (A)	--	[O]	Posttranslational modification, protein turnover, chaperones	Carboxyl transferase domain	Acetyl-coenzyme A carboxylase carboxyl transferase subunit beta, chloroplastic OS=Cicer arietinum GN=accD PE=3 SV=1	O	Posttranslational modification, protein turnover, chaperones	acetyl-CoA carboxylase carboxyltransferase beta subunit (chloroplast) [Vicia sativa]
F01.PB31195	[RTKL]	--	Molecular Function: protein serine/threonine kinase activity (GO:0004674);; Molecular Function: ATP binding (GO:0005524);; Biological Process: protein phosphorylation (GO:0006468);;	K14498|0|mtr:MTR_2g006330|Serine/threonine protein kinase; K14498 serine/threonine-protein kinase SRK2 [EC:2.7.11.1] (A)	ko04075:Plant hormone signal transduction	[T]	Signal transduction mechanisms	Protein kinase domain;; Protein tyrosine kinase	Serine/threonine-protein kinase SRK2B OS=Arabidopsis thaliana GN=SRK2B PE=1 SV=1	T	Signal transduction mechanisms	sucrose non-fermenting-like kinase 2 family protein [Medicago truncatula]
F01.PB1624	[H]	Coenzyme transport and metabolism	Molecular Function: dihydroxy-acid dehydratase activity (GO:0004160);; Biological Process: tetrahydrobiopterin biosynthetic process (GO:0006729);; Molecular Function: 4-alpha-hydroxytetrahydrobiopterin dehydratase activity (GO:0008124);;	K01724|2.21195e-74|cam:101498563|putative pterin-4-alpha-carbinolamine dehydratase-like; K01724 4a-hydroxytetrahydrobiopterin dehydratase [EC:4.2.1.96] (A)	--	[K]	Transcription	Pterin 4 alpha carbinolamine dehydratase	--	H	Coenzyme transport and metabolism	pterin-4-alpha-carbinolamine dehydratase [Medicago truncatula]
F01.PB31439	--	--	--	--	--	--	--	Protein of unknown function (DUF707)	--	S	Function unknown	PREDICTED: uncharacterized protein LOC101511137 [Cicer arietinum]
F01.PB26416	--	--	Biological Process: cell morphogenesis involved in differentiation (GO:0000904);; Biological Process: pollination (GO:0009856);; Cellular Component: cytoplasmic part (GO:0044444);; Biological Process: single-multicellular organism process (GO:0044707);;	K17637|8.19326e-28|brp:103830596|exocyst complex component SEC5A; K17637 exocyst complex component 2 (A)	--	[U]	Intracellular trafficking, secretion, and vesicular transport	Ras association (RalGDS/AF-6) domain;; Exocyst complex component Sec5;; Exocyst complex component Sec5	Exocyst complex component SEC5A OS=Arabidopsis thaliana GN=SEC5A PE=1 SV=1	S	Function unknown	PREDICTED: exocyst complex component SEC5B-like isoform X2 [Camelina sativa]
F01.PB1674	--	--	Biological Process: pseudouridine synthesis (GO:0001522);; Molecular Function: RNA binding (GO:0003723);; Molecular Function: ATP-dependent peptidase activity (GO:0004176);; Molecular Function: serine-type endopeptidase activity (GO:0004252);; Molecular Function: inorganic diphosphatase activity (GO:0004427);; Molecular Function: ATP binding (GO:0005524);; Biological Process: protein folding (GO:…	--	--	[R]	General function prediction only	Transmembrane protein 18	--	S	Function unknown	PREDICTED: transmembrane protein 18 [Cicer arietinum]
F01.PB22096	[R]	General function prediction only	--	--	--	[BK]	--	Divergent CRAL/TRIO domain;; Macro domain;; CRAL/TRIO domain	--	S	Function unknown	PREDICTED: protein GDAP2 homolog [Cicer arietinum]
F01.PB13228	[O]	Posttranslational modification, protein turnover, chaperones	Molecular Function: cysteine-type endopeptidase activity (GO:0004197);; Biological Process: proteolysis (GO:0006508);;	K05290|5.5332e-168|gmx:100794836|GPI-anchor transamidase-like; K05290 phosphatidylinositol glycan, class K [EC:2.6.-.-] (A)	ko00563:Glycosylphosphatidylinositol(GPI)-anchor biosynthesis	[O]	Posttranslational modification, protein turnover, chaperones	Peptidase C13 family;; Peptidase C13 family	Vacuolar-processing enzyme alpha-isozyme OS=Arabidopsis thaliana GN=At2g25940 PE=2 SV=2	O	Posttranslational modification, protein turnover, chaperones	putative GPI-anchor transamidase [Cajanus cajan]
F01.PB38719	--	--	--	--	--	--	--	--	--	U	Intracellular trafficking, secretion, and vesicular transport	hypothetical protein TSUD_62090 [Trifolium subterraneum]
F01.PB19100	--	--	--	--	--	--	--	Domain of unknown function (DUF4091)	--	S	Function unknown	hypothetical protein TSUD_309150 [Trifolium subterraneum]
F01.PB3269	[J]	Translation, ribosomal structure and biogenesis	Molecular Function: structural constituent of ribosome (GO:0003735);; Biological Process: translational elongation (GO:0006414);; Cellular Component: cytosolic ribosome (GO:0022626);;	K02942|3.84203e-32|mtr:MTR_3g092600|60S acidic ribosomal protein P1; K02942 large subunit ribosomal protein LP1 (A)	ko03010:Ribosome	[J]	Translation, ribosomal structure and biogenesis	60s Acidic ribosomal protein	60S acidic ribosomal protein P1 OS=Zea mays GN=RPP1A PE=1 SV=1	J	Translation, ribosomal structure and biogenesis	60S acidic ribosomal protein [Medicago truncatula]
F01.PB2515	--	--	Cellular Component: vacuole (GO:0005773);; Biological Process: cellular protein modification process (GO:0006464);; Biological Process: ubiquitin-dependent protein catabolic process (GO:0006511);;	K08770|2.62428e-86|pxb:103937029|polyubiquitin; K08770 ubiquitin C (A)	--	[OR]	--	Ubiquitin family;; Ubiquitin-2 like Rad60 SUMO-like;; Ubiquitin-like domain	Polyubiquitin 11 OS=Arabidopsis thaliana GN=UBQ11 PE=2 SV=1	O	Posttranslational modification, protein turnover, chaperones	PREDICTED: polyubiquitin isoform X1 [Lupinus angustifolius]
F01.PB37254	--	--	Biological Process: mRNA processing (GO:0006397);; Biological Process: RNA splicing (GO:0008380);; Biological Process: DNA mediated transformation (GO:0009294);;	K13171|3.63242e-138|mtr:MTR_4g064740|Serine/arginine repetitive matrix protein; K13171 serine/arginine repetitive matrix protein 1 (A)	ko03013:RNA transport;ko03015:mRNA surveillance pathway	[AR]	--	PWI domain	--	S	Function unknown	SR-rich pre-mRNA splicing activator [Medicago truncatula]
F01.PB15238	[T]	Signal transduction mechanisms	Molecular Function: phosphoprotein phosphatase activity (GO:0004721);;	K14497|0|cam:101501417|probable protein phosphatase 2C 6-like; K14497 protein phosphatase 2C [EC:3.1.3.16] (A)	ko04075:Plant hormone signal transduction	[T]	Signal transduction mechanisms	Protein phosphatase 2C	Protein phosphatase 2C 56 OS=Arabidopsis thaliana GN=ABI1 PE=1 SV=2	T	Signal transduction mechanisms	protein phosphatase 2C ABI2-like protein [Medicago truncatula]
F01.PB24676	--	--	--	--	--	--	--	--	--	S	Function unknown	uncharacterized protein LOC109790233 [Cajanus cajan]
F01.PB38666	[C]	Energy production and conversion	Cellular Component: mitochondrion (GO:0005739);; Molecular Function: NADH dehydrogenase (ubiquinone) activity (GO:0008137);; Biological Process: ATP synthesis coupled electron transport (GO:0042773);;	--	--	[C]	Energy production and conversion	NADH-Ubiquinone/plastoquinone (complex I), various chains	NADH-ubiquinone oxidoreductase chain 4 OS=Arabidopsis thaliana GN=ND4 PE=2 SV=2	C	Energy production and conversion	NADH dehydrogenase subunit 4 (mitochondrion) [Oryza minuta]
F01.PB22777	--	--	Molecular Function: alpha-N-acetylglucosaminidase activity (GO:0004561);; Cellular Component: vacuole (GO:0005773);;	K01205|0|mtr:MTR_3g032980|Alpha-N-acetylglucosaminidase; K01205 alpha-N-acetylglucosaminidase [EC:3.2.1.50] (A)	ko00531:Glycosaminoglycan degradation	[U]	Intracellular trafficking, secretion, and vesicular transport	Alpha-N-acetylglucosaminidase (NAGLU) C-terminal domain;; Alpha-N-acetylglucosaminidase (NAGLU) tim-barrel domain;; Alpha-N-acetylglucosaminidase (NAGLU) tim-barrel domain;; Alpha-N-acetylglucosaminidase (NAGLU) N-terminal domain;; Alpha-N-acetylglucosaminidase (NAGLU) tim-barrel domain	Alpha-N-acetylglucosaminidase OS=Arabidopsis thaliana GN=NAGLU PE=2 SV=1	S	Function unknown	alpha-N-acetylglucosaminidase family protein [Medicago truncatula]
F01.PB35676	[RTKL]	--	Molecular Function: protein kinase activity (GO:0004672);; Molecular Function: ATP binding (GO:0005524);; Biological Process: protein phosphorylation (GO:0006468);;	--	--	[T]	Signal transduction mechanisms	Protein phosphatase 2C;; Cyclic nucleotide-binding domain;; Protein kinase domain	Protein phosphatase 2C and cyclic nucleotide-binding/kinase domain-containing protein OS=Arabidopsis thaliana GN=At2g20050/At2g20040 PE=2 SV=2	T	Signal transduction mechanisms	cyclic nucleotide-binding domain protein [Medicago truncatula]
F01.PB4964	[R]	General function prediction only	Molecular Function: GTP binding (GO:0005525);; Biological Process: small GTPase mediated signal transduction (GO:0007264);; Biological Process: protein transport (GO:0015031);;	K07904|6.65694e-09|cam:101509902|ras-related protein RABA5b-like; K07904 Ras-related protein Rab-11A (A)	ko04144:Endocytosis	[T]	Signal transduction mechanisms	Ras family;; Miro-like protein	Ras-related protein RABG3f OS=Arabidopsis thaliana GN=RABG3F PE=1 SV=1	S	Function unknown	Ras-like protein Rab-32 [Mucor circinelloides f. circinelloides 1006PhL]
F01.PB24710	[RTKL]	--	Molecular Function: protein serine/threonine kinase activity (GO:0004674);; Molecular Function: ATP binding (GO:0005524);; Biological Process: protein phosphorylation (GO:0006468);; Biological Process: recognition of pollen (GO:0048544);;	--	--	--	--	Protein tyrosine kinase;; Protein kinase domain;; Domain of unknown function (DUF3403);; Receptor serine/threonine kinase;; S-locus glycoprotein family;; PAN-like domain;; D-mannose binding lectin	Receptor-like serine/threonine-protein kinase SD1-8 OS=Arabidopsis thaliana GN=SD18 PE=1 SV=1	T	Signal transduction mechanisms	G-type lectin S-receptor-like Serine/Threonine-kinase [Medicago truncatula]
F01.PB9686	--	--	Biological Process: response to molecule of fungal origin (GO:0002238);; Cellular Component: cytosol (GO:0005829);; Cellular Component: plasma membrane (GO:0005886);; Biological Process: response to stress (GO:0006950);; Biological Process: protein sumoylation (GO:0016925);;	--	--	--	--	Universal stress protein family	Universal stress protein PHOS32 OS=Arabidopsis thaliana GN=PHOS32 PE=1 SV=1	S	Function unknown	PREDICTED: uncharacterized protein C167.05-like [Cicer arietinum]
F01.PB29931	--	--	--	K17637|0|cam:101493192|exocyst complex component 2-like; K17637 exocyst complex component 2 (A)	--	[U]	Intracellular trafficking, secretion, and vesicular transport	Exocyst complex component Sec5	Exocyst complex component SEC5A OS=Arabidopsis thaliana GN=SEC5A PE=1 SV=1	S	Function unknown	PREDICTED: exocyst complex component SEC5A-like isoform X1 [Cicer arietinum]
F01.PB16361	--	--	--	--	--	[U]	Intracellular trafficking, secretion, and vesicular transport	--	--	S	Function unknown	PREDICTED: ecotropic viral integration site 5 protein homolog isoform X2 [Cicer arietinum]
F01.PB9830	[Q]	Secondary metabolites biosynthesis, transport and catabolism	Molecular Function: oxidoreductase activity (GO:0016491);; Molecular Function: metal ion binding (GO:0046872);;	--	--	[Q]	Secondary metabolites biosynthesis, transport and catabolism	Cytochrome P450	Cytochrome P450 71A25 OS=Arabidopsis thaliana GN=CYP71A25 PE=2 SV=1	Q	Secondary metabolites biosynthesis, transport and catabolism	cytochrome P450 family 71 protein [Medicago truncatula]
F01.PB29009	--	--	--	--	--	--	--	Growth-arrest specific micro-tubule binding	--	S	Function unknown	hypothetical protein TSUD_404180 [Trifolium subterraneum]
F01.PB18927	--	--	--	--	--	--	--	Protein of unknown function (DUF789);; Protein of unknown function (DUF789);; Protein of unknown function (DUF789)	--	S	Function unknown	PREDICTED: uncharacterized protein PF07_0086-like [Cicer arietinum]
F01.PB18753	--	--	--	--	--	--	--	WSC domain	--	S	Function unknown	hypothetical protein FVEG_16373 [Fusarium verticillioides 7600]
F01.PB3825	--	--	Cellular Component: cytoplasm (GO:0005737);; Molecular Function: hydrolase activity, acting on ester bonds (GO:0016788);; Biological Process: D-amino acid catabolic process (GO:0019478);;	K07560|1.67365e-93|pvu:PHAVU_006G179400g|hypothetical protein; K07560 D-tyrosyl-tRNA(Tyr) deacylase [EC:3.1.-.-] (A)	--	[J]	Translation, ribosomal structure and biogenesis	D-Tyr-tRNA(Tyr) deacylase	--	J	Translation, ribosomal structure and biogenesis	hypothetical protein TSUD_320900 [Trifolium subterraneum]
F01.PB17091	[G]	Carbohydrate transport and metabolism	Molecular Function: hydrolase activity, hydrolyzing O-glycosyl compounds (GO:0004553);; Biological Process: carbohydrate metabolic process (GO:0005975);;	K05349|0|mtr:MTR_3g079750|Beta-D-glucosidase; K05349 beta-glucosidase [EC:3.2.1.21] (A)	ko00460:Cyanoamino acid metabolism;ko00500:Starch and sucrose metabolism;ko00940:Phenylpropanoid biosynthesis	--	--	Glycosyl hydrolase family 3 N terminal domain;; Glycosyl hydrolase family 3 C-terminal domain	Beta-xylosidase/alpha-L-arabinofuranosidase 2 OS=Medicago sativa subsp. varia GN=Xyl2 PE=2 SV=1	G	Carbohydrate transport and metabolism	glycoside hydrolase family 3 protein [Medicago truncatula]
F01.PB11977	[Z]	Cytoskeleton	Molecular Function: GTPase activity (GO:0003924);; Molecular Function: structural constituent of cytoskeleton (GO:0005200);; Molecular Function: GTP binding (GO:0005525);; Cellular Component: cytoplasm (GO:0005737);; Cellular Component: microtubule (GO:0005874);; Biological Process: GTP catabolic process (GO:0006184);; Biological Process: microtubule-based process (GO:0007017);; Biological Proces…	K07374|0|mtr:MTR_3g110720|Tubulin alpha-7 chain; K07374 tubulin alpha (A)	ko04145:Phagosome	[Z]	Cytoskeleton	Tubulin/FtsZ family, GTPase domain;; Tubulin C-terminal domain	Tubulin alpha-1 chain OS=Pisum sativum GN=TUBA1 PE=3 SV=1	Z	Cytoskeleton	PREDICTED: tubulin alpha chain [Elaeis guineensis]
F01.PB25013	[L]	Replication, recombination and repair	--	K10706|0|pvu:PHAVU_006G085300g|hypothetical protein; K10706 senataxin [EC:3.6.4.-] (A)	--	[A]	RNA processing and modification	AAA domain;; AAA domain;; Viral (Superfamily 1) RNA helicase	Probable helicase MAGATAMA 3 OS=Arabidopsis thaliana GN=MAA3 PE=2 SV=1	L	Replication, recombination and repair	P-loop nucleoside triphosphate hydrolase superfamily protein [Medicago truncatula]
F01.PB8106	--	--	Molecular Function: magnesium ion transmembrane transporter activity (GO:0015095);; Biological Process: magnesium ion transport (GO:0015693);; Cellular Component: membrane (GO:0016020);;	--	--	--	--	EamA-like transporter family;; Magnesium transporter NIPA	Probable magnesium transporter NIPA9 OS=Arabidopsis thaliana GN=At5g11960 PE=2 SV=1	S	Function unknown	magnesium transporter NIPA protein [Medicago truncatula]
F01.PB22005	[RTKL]	--	Molecular Function: transferase activity, transferring phosphorus-containing groups (GO:0016772);;	--	--	--	--	Salt stress response/antifungal;; Protein kinase domain;; Protein tyrosine kinase;; Protein tyrosine kinase;; Protein kinase domain	Cysteine-rich receptor-like protein kinase 10 OS=Arabidopsis thaliana GN=CRK10 PE=1 SV=3	T	Signal transduction mechanisms	cysteine-rich receptor-kinase-like protein [Medicago truncatula]
F01.PB35363	--	--	--	--	--	--	--	--	Increased DNA methylation 1 OS=Arabidopsis thaliana GN=IDM1 PE=1 SV=1	S	Function unknown	hypothetical protein TSUD_25680, partial [Trifolium subterraneum]
F01.PB10727	[C]	Energy production and conversion	Biological Process: cell morphogenesis (GO:0000902);; Cellular Component: mitochondrial respiratory chain complex I (GO:0005747);; Biological Process: mitochondrial electron transport, NADH to ubiquinone (GO:0006120);; Biological Process: N-terminal protein myristoylation (GO:0006499);; Biological Process: ubiquitin-dependent protein catabolic process (GO:0006511);; Molecular Function: NADH dehyd…	K03942|7.95892e-152|mtr:MTR_1g042300|NADH-quinone oxidoreductase subunit F; K03942 NADH dehydrogenase (ubiquinone) flavoprotein 1 [EC:1.6.5.3 1.6.99.3] (A)	ko00190:Oxidative phosphorylation	[C]	Energy production and conversion	NADH-ubiquinone oxidoreductase-F iron-sulfur binding region	NADH dehydrogenase [ubiquinone] flavoprotein 1, mitochondrial OS=Arabidopsis thaliana GN=At5g08530 PE=2 SV=1	C	Energy production and conversion	NADH dehydrogenase [ubiquinone] flavoprotein 1, mitochondrial [Cajanus cajan]
F01.PB24947	[P]	Inorganic ion transport and metabolism	Molecular Function: DNA binding (GO:0003677);; Biological Process: regulation of DNA replication (GO:0006275);; Biological Process: sulfide oxidation, using siroheme sulfite reductase (GO:0019424);; Molecular Function: heme binding (GO:0020037);; Cellular Component: chloroplast nucleoid (GO:0042644);; Biological Process: negative regulation of transcription, DNA-templated (GO:0045892);; Molecular…	K00392|0|cam:101496235|sulfite reductase [ferredoxin], chloroplastic-like; K00392 sulfite reductase (ferredoxin) [EC:1.8.7.1] (A)	ko00920:Sulfur metabolism	[P]	Inorganic ion transport and metabolism	Nitrite and sulphite reductase 4Fe-4S domain;; Nitrite/Sulfite reductase ferredoxin-like half domain;; Plant mobile domain	Sulfite reductase [ferredoxin], chloroplastic OS=Pisum sativum GN=SIR PE=1 SV=2	C	Energy production and conversion	RecName: Full=Sulfite reductase [ferredoxin], chloroplastic; Short=PsSiR; Flags: Precursor
F01.PB12223	[C]	Energy production and conversion	Biological Process: galactose metabolic process (GO:0006012);; Molecular Function: UDP-glucose:hexose-1-phosphate uridylyltransferase activity (GO:0008108);; Molecular Function: zinc ion binding (GO:0008270);; Molecular Function: ribose-5-phosphate adenylyltransferase activity (GO:0047345);; Biological Process: positive regulation of cellular response to phosphate starvation (GO:0080040);;	K00965|0|mtr:MTR_6g029530|Galactose-1-phosphate uridylyltransferase; K00965 UDPglucose--hexose-1-phosphate uridylyltransferase [EC:2.7.7.12] (A)	ko00052:Galactose metabolism;ko00520:Amino sugar and nucleotide sugar metabolism	[C]	Energy production and conversion	Galactose-1-phosphate uridyl transferase, N-terminal domain;; HIT domain	ADP-glucose phosphorylase OS=Arabidopsis thaliana GN=At5g18200 PE=1 SV=1	G	Carbohydrate transport and metabolism	galactose-1-phosphate uridylyltransferase [Medicago truncatula]
F01.PB26263	--	--	--	K15601|0|cam:101512170|uncharacterized LOC101512170; K15601 lysine-specific demethylase 3 [EC:1.14.11.-] (A)	--	[K]	Transcription	JmjC domain, hydroxylase	Lysine-specific demethylase JMJ25 OS=Arabidopsis thaliana GN=JMJ25 PE=1 SV=1	S	Function unknown	transcription factor jumonji (JmjC) domain protein [Medicago truncatula]
F01.PB23012	--	--	--	--	--	[S]	Function unknown	--	--	S	Function unknown	PREDICTED: uncharacterized protein LOC101512775 isoform X3 [Cicer arietinum]
F01.PB12081	--	--	--	K14487|0|cam:101494254|probable indole-3-acetic acid-amido synthetase GH3.6-like; K14487 auxin responsive GH3 gene family (A)	ko04075:Plant hormone signal transduction	--	--	GH3 auxin-responsive promoter	Probable indole-3-acetic acid-amido synthetase GH3.6 OS=Oryza sativa subsp. japonica GN=GH3.6 PE=2 SV=2	S	Function unknown	indole-3-acetic acid-amido synthetase [Medicago truncatula]
F01.PB5784	--	--	--	K12868|0|cam:101497402|pre-mRNA-splicing factor syf2-like; K12868 pre-mRNA-splicing factor SYF2 (A)	ko03040:Spliceosome	[DA]	--	SYF2 splicing factor	--	A	RNA processing and modification	PREDICTED: pre-mRNA-splicing factor syf2 [Cicer arietinum]
F01.PB37753	[QR]	--	--	--	--	[R]	General function prediction only	--	--	Q	Secondary metabolites biosynthesis, transport and catabolism	PREDICTED: methyltransferase-like protein 7A [Cicer arietinum]
F01.PB24187	[R]	General function prediction only	Cellular Component: nucleus (GO:0005634);; Cellular Component: cytosol (GO:0005829);; Biological Process: mRNA processing (GO:0006397);; Biological Process: regulation of timing of transition from vegetative to reproductive phase (GO:0048510);;	K13217|1.66621e-116|pvu:PHAVU_001G164500g|hypothetical protein; K13217 pre-mRNA-processing factor 39 (A)	--	[A]	RNA processing and modification	--	--	A	RNA processing and modification	hypothetical protein PHAVU_001G164500g [Phaseolus vulgaris]
F01.PB31110	[G]	Carbohydrate transport and metabolism	Biological Process: carbohydrate metabolic process (GO:0005975);; Cellular Component: plastid (GO:0009536);; Molecular Function: fructose 1,6-bisphosphate 1-phosphatase activity (GO:0042132);;	K03841|0|cam:101494346|fructose-1,6-bisphosphatase, chloroplastic-like; K03841 fructose-1,6-bisphosphatase I [EC:3.1.3.11] (A)	ko00010:Glycolysis / Gluconeogenesis;ko00030:Pentose phosphate pathway;ko00051:Fructose and mannose metabolism;ko00710:Carbon fixation in photosynthetic organisms;ko01200:Carbon metabolism	[G]	Carbohydrate transport and metabolism	Fructose-1-6-bisphosphatase	Fructose-1,6-bisphosphatase, chloroplastic OS=Glycine max GN=FBP PE=2 SV=1	G	Carbohydrate transport and metabolism	fructose-1,6-bisphosphatase [Pisum sativum]
F01.PB9166	--	--	Cellular Component: vacuolar membrane (GO:0005774);; Cellular Component: endoplasmic reticulum (GO:0005783);; Cellular Component: Golgi apparatus (GO:0005794);; Biological Process: pentose-phosphate shunt (GO:0006098);; Molecular Function: xylose isomerase activity (GO:0009045);; Biological Process: D-xylose metabolic process (GO:0042732);; Molecular Function: metal ion binding (GO:0046872);;	K01805|0|pvu:PHAVU_003G148700g|hypothetical protein; K01805 xylose isomerase [EC:5.3.1.5] (A)	ko00040:Pentose and glucuronate interconversions;ko00051:Fructose and mannose metabolism	--	--	Xylose isomerase-like TIM barrel	Xylose isomerase OS=Arabidopsis thaliana GN=XYLA PE=2 SV=2	G	Carbohydrate transport and metabolism	hypothetical protein PHAVU_003G148700g [Phaseolus vulgaris]
F01.PB7985	--	--	--	--	--	--	--	--	--	S	Function unknown	--
F01.PB24009	--	--	--	K15501|0|gmx:100802276|serine/threonine-protein phosphatase 6 regulatory subunit 3-B-like; K15501 serine/threonine-protein phosphatase 6 regulatory subunit 3 (A)	--	[D]	Cell cycle control, cell division, chromosome partitioning	SIT4 phosphatase-associated protein;; SIT4 phosphatase-associated protein	--	T	Signal transduction mechanisms	PREDICTED: serine/threonine-protein phosphatase 6 regulatory subunit 3-B-like isoform X3 [Glycine max]
F01.PB29230	[RTKL]	--	Molecular Function: protein kinase activity (GO:0004672);; Molecular Function: ATP binding (GO:0005524);; Biological Process: protein phosphorylation (GO:0006468);; Cellular Component: integral component of membrane (GO:0016021);;	--	--	--	--	Leucine rich repeat;; Leucine Rich repeats (2 copies);; Protein tyrosine kinase;; Protein kinase domain;; Leucine Rich Repeat;; Leucine Rich repeat;; Leucine rich repeat N-terminal domain;; Leucine rich repeat	Probable LRR receptor-like serine/threonine-protein kinase IRK OS=Arabidopsis thaliana GN=IRK PE=1 SV=1	S	Function unknown	leucine-rich receptor-like kinase family protein [Medicago truncatula]
F01.PB26493	[R]	General function prediction only	Cellular Component: nucleus (GO:0005634);; Cellular Component: chromosome (GO:0005694);; Molecular Function: zinc ion binding (GO:0008270);; Molecular Function: histone-lysine N-methyltransferase activity (GO:0018024);; Biological Process: histone lysine methylation (GO:0034968);;	--	--	[R]	General function prediction only	SET domain;; Pre-SET motif;; C2H2 type zinc-finger (2 copies)	Histone-lysine N-methyltransferase SUVR5 OS=Arabidopsis thaliana GN=SUVR5 PE=1 SV=3	S	Function unknown	hypothetical protein TSUD_233120 [Trifolium subterraneum]
F01.PB34906	--	--	Biological Process: lipid metabolic process (GO:0006629);; Molecular Function: hydrolase activity, acting on ester bonds (GO:0016788);;	--	--	--	--	--	--	--	--	hypothetical protein MTR_3g031730 [Medicago truncatula]
F01.PB2643	--	--	Cellular Component: signal recognition particle, endoplasmic reticulum targeting (GO:0005786);; Biological Process: SRP-dependent cotranslational protein targeting to membrane (GO:0006614);; Molecular Function: 7S RNA binding (GO:0008312);; Molecular Function: endoplasmic reticulum signal peptide binding (GO:0030942);; Biological Process: negative regulation of translational elongation (GO:004590…	K03104|1.09638e-45|mtr:MTR_040s0033|Signal recognition particle 14 kDa protein; K03104 signal recognition particle subunit SRP14 (A)	ko03060:Protein export	[U]	Intracellular trafficking, secretion, and vesicular transport	Signal recognition particle 14kD protein	Signal recognition particle 14 kDa protein OS=Arabidopsis thaliana GN=SRP14 PE=2 SV=2	U	Intracellular trafficking, secretion, and vesicular transport	unknown [Lotus japonicus]
F01.PB18142	--	--	--	K15210|7.74674e-100|pvu:PHAVU_003G154500g|hypothetical protein; K15210 snRNA-activating protein complex subunit 3 (A)	--	[K]	Transcription	snRNA-activating protein of 50kDa MW C terminal;; snRNA-activating protein of 50kDa MW C terminal	snRNA-activating protein complex subunit OS=Arabidopsis thaliana GN=SRD2 PE=1 SV=1	S	Function unknown	hypothetical protein PHAVU_003G154500g [Phaseolus vulgaris]
F01.PB33283	[M]	Cell wall/membrane/envelope biogenesis	Biological Process: calcium ion transport (GO:0006816);; Biological Process: Golgi organization (GO:0007030);; Biological Process: DNA mediated transformation (GO:0009294);; Biological Process: response to bacterium (GO:0009617);; Biological Process: response to salt stress (GO:0009651);; Biological Process: cytokinin-activated signaling pathway (GO:0009736);; Biological Process: cell wall biogen…	K13680|0|pvu:PHAVU_001G185800g|hypothetical protein; K13680 beta-mannan synthase [EC:2.4.1.32] (A)	--	--	--	Glycosyltransferase like family 2;; Glycosyl transferase family group 2;; Glycosyl transferase family 21;; Glycosyl transferase family 2	Glucomannan 4-beta-mannosyltransferase 9 OS=Arabidopsis thaliana GN=CSLA9 PE=2 SV=1	M	Cell wall/membrane/envelope biogenesis	cellulose synthase-like protein A1 [Medicago truncatula]
F01.PB23917	--	--	Cellular Component: endoplasmic reticulum (GO:0005783);; Cellular Component: chloroplast (GO:0009507);; Cellular Component: integral component of membrane (GO:0016021);;	--	--	[R]	General function prediction only	SNARE associated Golgi protein	Vacuole membrane protein KMS1 OS=Arabidopsis thaliana GN=KMS1 PE=1 SV=1	S	Function unknown	PREDICTED: vacuole membrane protein KMS1-like isoform X1 [Lupinus angustifolius]
F01.PB29892	--	--	--	--	--	[S]	Function unknown	Methyltransferase domain;; Methyltransferase domain;; Methyltransferase domain;; Methyltransferase domain	Small RNA 2&apos;-O-methyltransferase OS=Arabidopsis thaliana GN=HEN1 PE=1 SV=1	S	Function unknown	small RNA methyltransferase [Medicago truncatula]
F01.PB13039	[GEPR]	--	--	--	--	[P]	Inorganic ion transport and metabolism	Acetyl-coenzyme A transporter 1;; Acetyl-coenzyme A transporter 1	--	G	Carbohydrate transport and metabolism	hypothetical protein SPPG_07342 [Spizellomyces punctatus DAOM BR117]
F01.PB34157	--	--	Cellular Component: photosystem II (GO:0009523);; Biological Process: photosynthesis (GO:0015979);;	--	--	--	--	Photosystem II reaction centre X protein (PsbX)	--	S	Function unknown	ultraviolet-B-repressible protein [Medicago truncatula]
F01.PB1510	[MG]	--	Molecular Function: mRNA binding (GO:0003729);; Molecular Function: catalytic activity (GO:0003824);; Biological Process: pentose-phosphate shunt (GO:0006098);; Biological Process: rRNA processing (GO:0006364);; Molecular Function: poly(U) RNA binding (GO:0008266);; Cellular Component: chloroplast thylakoid (GO:0009534);; Biological Process: response to blue light (GO:0009637);; Cellular Componen…	--	--	--	--	NAD dependent epimerase/dehydratase family	Chloroplast stem-loop binding protein of 41 kDa a, chloroplastic OS=Arabidopsis thaliana GN=CSP41A PE=1 SV=1	S	Function unknown	stem-loop-binding protein of 41 kDa protein A [Medicago truncatula]
F01.PB23109	--	--	Molecular Function: nucleotide binding (GO:0000166);; Molecular Function: sequence-specific DNA binding transcription factor activity (GO:0003700);; Cellular Component: nucleus (GO:0005634);; Biological Process: regulation of transcription, DNA-templated (GO:0006355);; Molecular Function: zinc ion binding (GO:0008270);; Biological Process: response to light intensity (GO:0009642);; Biological Pro…	K12236|0|mtr:MTR_6g071140|Transcriptional repressor NF-X1-like protein; K12236 transcriptional repressor NF-X1 [EC:6.3.2.-] (A)	--	[K]	Transcription	NF-X1 type zinc finger	NF-X1-type zinc finger protein NFXL1 OS=Arabidopsis thaliana GN=NFXL1 PE=2 SV=1	K	Transcription	hypothetical protein TSUD_297150 [Trifolium subterraneum]
F01.PB18922	[RTKL]	--	Molecular Function: protein serine/threonine kinase activity (GO:0004674);; Molecular Function: calcium ion binding (GO:0005509);; Molecular Function: ATP binding (GO:0005524);; Biological Process: protein phosphorylation (GO:0006468);;	K13412|0|cam:101496261|calcium-dependent protein kinase 10-like; K13412 calcium-dependent protein kinase [EC:2.7.11.1] (A)	ko04626:Plant-pathogen interaction	[T]	Signal transduction mechanisms	Protein kinase domain;; Protein tyrosine kinase;; Protein kinase domain;; Protein tyrosine kinase;; EF-hand domain pair;; EF hand;; EF-hand domain;; EF hand;; EF-hand domain pair;; Cytoskeletal-regulatory complex EF hand	Calcium-dependent protein kinase 30 OS=Arabidopsis thaliana GN=CPK30 PE=1 SV=1	T	Signal transduction mechanisms	calmodulin-domain kinase CDPK protein [Medicago truncatula]
F01.PB13864	--	--	--	--	--	--	--	Protein of unknown function, DUF538	--	S	Function unknown	PREDICTED: uncharacterized protein LOC101512804 [Cicer arietinum]
F01.PB17412	--	--	--	K15047|0|cam:101497641|heterogeneous nuclear ribonucleoprotein U-like protein 1-like; K15047 heterogeneous nuclear ribonucleoprotein U-like protein 1 (A)	--	[A]	RNA processing and modification	AAA domain;; SPRY domain	--	S	Function unknown	PREDICTED: heterogeneous nuclear ribonucleoprotein U-like protein 1 isoform X1 [Cicer arietinum]
F01.PB16314	--	--	--	--	--	--	--	bHLH-MYC and R2R3-MYB transcription factors N-terminal;; Helix-loop-helix DNA-binding domain	Transcription factor bHLH13 OS=Arabidopsis thaliana GN=BHLH13 PE=2 SV=1	K	Transcription	hypothetical protein TSUD_347700 [Trifolium subterraneum]
F01.PB22389	--	--	--	--	--	--	--	Ankyrin repeats (many copies);; Ankyrin repeat;; Ankyrin repeats (many copies);; Ankyrin repeat;; SBP domain	Squamosa promoter-binding-like protein 1 OS=Arabidopsis thaliana GN=SPL1 PE=1 SV=2	S	Function unknown	squamosa promoter-binding-like protein [Medicago truncatula]
F01.PB16668	--	--	--	--	--	[R]	General function prediction only	PPR repeat family;; Pentatricopeptide repeat domain;; PPR repeat;; PPR repeat;; PPR repeat family;; PPR repeat;; PPR repeat family;; PPR repeat;; PPR repeat;; Pentatricopeptide repeat domain;; Tetratricopeptide repeat;; Tetratricopeptide repeat;; Tetratricopeptide repeat;; Tetratricopeptide repeat;; Tetratricopeptide repeat;; Tetratricopeptide repeat	Pentatricopeptide repeat-containing protein At3g49240 OS=Arabidopsis thaliana GN=EMB1796 PE=2 SV=1	S	Function unknown	PREDICTED: pentatricopeptide repeat-containing protein At3g49240 [Cicer arietinum]
F01.PB27904	[J]	Translation, ribosomal structure and biogenesis	Molecular Function: RNA binding (GO:0003723);;	K17943|0|mtr:MTR_4g064670|Pumilio-like protein; K17943 pumilio RNA-binding family (A)	--	[J]	Translation, ribosomal structure and biogenesis	Nucleic acid binding protein NABP;; Pumilio-family RNA binding repeat;; Nucleic acid binding protein NABP;; Pumilio-family RNA binding repeat	Pumilio homolog 2 OS=Arabidopsis thaliana GN=APUM2 PE=1 SV=1	J	Translation, ribosomal structure and biogenesis	pumilio Mpt5 protein, putative [Medicago truncatula]
F01.PB14487	[R]	General function prediction only	Biological Process: metabolic process (GO:0008152);; Cellular Component: plastid (GO:0009536);; Molecular Function: hydrolase activity (GO:0016787);;	--	--	[R]	General function prediction only	Metallo-beta-lactamase superfamily	--	S	Function unknown	metallo-beta-lactamase superfamily protein [Medicago truncatula]
F01.PB19773	--	--	--	--	--	--	--	Domain of unknown function (DUF4378)	--	S	Function unknown	DUF4378 domain protein [Medicago truncatula]
F01.PB33886	--	--	Molecular Function: RNA polymerase II transcription cofactor activity (GO:0001104);; Biological Process: regulation of transcription from RNA polymerase II promoter (GO:0006357);; Cellular Component: mediator complex (GO:0016592);;	--	--	--	--	Subunit 17 of Mediator complex;; Subunit 17 of Mediator complex	--	K	Transcription	hypothetical protein FVEG_02224 [Fusarium verticillioides 7600]
F01.PB32211	[S]	Function unknown	Biological Process: cellular aromatic compound metabolic process (GO:0006725);; Molecular Function: ferrous iron binding (GO:0008198);; Molecular Function: zinc ion binding (GO:0008270);; Molecular Function: oxidoreductase activity, acting on single donors with incorporation of molecular oxygen (GO:0016701);; Biological Process: oxidation-reduction process (GO:0055114);;	K15777|1.58254e-173|mtr:MTR_7g035060|4,5-DOPA dioxygenase extradiol-like protein; K15777 4,5-DOPA dioxygenase extradiol [EC:1.13.11.-] (A)	--	--	--	--	4,5-DOPA dioxygenase extradiol OS=Beta vulgaris GN=DODA PE=1 SV=1	S	Function unknown	4,5-DOPA dioxygenase extradiol-like protein [Medicago truncatula]
F01.PB38975	[J]	Translation, ribosomal structure and biogenesis	--	--	--	--	--	S1 RNA binding domain	--	J	Translation, ribosomal structure and biogenesis	heat shock transcription factor 8, putative [Medicago truncatula]
F01.PB36655	--	--	--	--	--	--	--	WW domain	--	S	Function unknown	WW domain protein, putative [Medicago truncatula]
F01.PB12082	[H]	Coenzyme transport and metabolism	Molecular Function: GTP cyclohydrolase II activity (GO:0003935);; Molecular Function: 3,4-dihydroxy-2-butanone-4-phosphate synthase activity (GO:0008686);; Biological Process: riboflavin biosynthetic process (GO:0009231);; Biological Process: mRNA modification (GO:0016556);;	K14652|0|mtr:MTR_2g096330|Riboflavin biosynthesis protein ribBA; K14652 3,4-dihydroxy 2-butanone 4-phosphate synthase / GTP cyclohydrolase II [EC:4.1.99.12 3.5.4.25] (A)	ko00740:Riboflavin metabolism	[H]	Coenzyme transport and metabolism	GTP cyclohydrolase II;; 3,4-dihydroxy-2-butanone 4-phosphate synthase	Monofunctional riboflavin biosynthesis protein RIBA 3, chloroplastic OS=Arabidopsis thaliana GN=RIBA3 PE=1 SV=1	H	Coenzyme transport and metabolism	3,4-dihydroxy-2-butanone 4-phosphate synthase [Medicago truncatula]
F01.PB33257	[R]	General function prediction only	Molecular Function: carboxylic ester hydrolase activity (GO:0004091);;	K07019|0|cam:101514452|embryogenesis-associated protein EMB8-like; K07019 (A)	--	[R]	General function prediction only	--	Embryogenesis-associated protein EMB8 OS=Picea glauca GN=EMB8 PE=2 SV=1	S	Function unknown	PREDICTED: embryogenesis-associated protein EMB8 isoform X1 [Vigna radiata var. radiata]
F01.PB22116	[R]	General function prediction only	Molecular Function: nucleotide binding (GO:0000166);; Biological Process: mRNA splicing, via spliceosome (GO:0000398);; Molecular Function: RNA binding (GO:0003723);;	--	--	[R]	General function prediction only	RNA recognition motif. (a.k.a. RRM, RBD, or RNP domain);; RNA recognition motif (a.k.a. RRM, RBD, or RNP domain)	Probable RNA-binding protein ARP1 OS=Arabidopsis thaliana GN=ARP1 PE=2 SV=1	S	Function unknown	RNA recognition motif [Medicago truncatula]
F01.PB36508	--	--	Cellular Component: vacuolar membrane (GO:0005774);; Biological Process: GPI anchor metabolic process (GO:0006505);; Biological Process: intracellular protein transport (GO:0006886);; Molecular Function: hydrolase activity, acting on ester bonds (GO:0016788);; Cellular Component: intrinsic component of endoplasmic reticulum membrane (GO:0031227);;	--	--	[U]	Intracellular trafficking, secretion, and vesicular transport	PGAP1-like protein;; Alpha/beta hydrolase family	--	U	Intracellular trafficking, secretion, and vesicular transport	acting on ester bonds hydrolase [Medicago truncatula]
F01.PB34791	[I]	Lipid transport and metabolism	Molecular Function: phosphatidylserine decarboxylase activity (GO:0004609);; Molecular Function: calcium ion binding (GO:0005509);; Biological Process: phospholipid biosynthetic process (GO:0008654);;	K01613|2.17466e-136|mtr:MTR_2g008190|Phosphatidylserine decarboxylase; K01613 phosphatidylserine decarboxylase [EC:4.1.1.65] (A)	ko00564:Glycerophospholipid metabolism	[I]	Lipid transport and metabolism	Phosphatidylserine decarboxylase;; Phosphatidylserine decarboxylase	Phosphatidylserine decarboxylase proenzyme 3 OS=Arabidopsis thaliana GN=PSD3 PE=1 SV=1	I	Lipid transport and metabolism	hypothetical protein TSUD_389740 [Trifolium subterraneum]
F01.PB29182	--	--	Cellular Component: ubiquitin ligase complex (GO:0000151);; Molecular Function: ubiquitin-protein transferase activity (GO:0004842);; Biological Process: protein ubiquitination (GO:0016567);;	--	--	[S]	Function unknown	U-box domain;; Armadillo/beta-catenin-like repeat;; HEAT repeats;; Zinc-finger of the MIZ type in Nse subunit	U-box domain-containing protein 43 OS=Arabidopsis thaliana GN=PUB43 PE=2 SV=1	S	Function unknown	spotted leaf protein, putative [Medicago truncatula]
F01.PB38835	[TK]	--	Molecular Function: phosphorelay response regulator activity (GO:0000156);; Biological Process: phosphorelay signal transduction system (GO:0000160);; Biological Process: regulation of transcription, DNA-templated (GO:0006355);; Biological Process: intracellular signal transduction (GO:0035556);;	K12127|1.00059e-138|gmx:100271889|TOC1; timing of CAB expression 1; K12127 pseudo-response regulator 1 (A)	ko04712:Circadian rhythm - plant	[K]	Transcription	CCT motif;; Response regulator receiver domain	Two-component response regulator-like APRR1 OS=Arabidopsis thaliana GN=APRR1 PE=1 SV=1	K	Transcription	two-component response regulator-like APRR1 [Cajanus cajan]
F01.PB14757	[O]	Posttranslational modification, protein turnover, chaperones	--	K03283|6.84195e-144|mtr:MTR_7g024580|Heat shock protein; K03283 heat shock 70kDa protein 1/8 (A)	ko03040:Spliceosome;ko04141:Protein processing in endoplasmic reticulum;ko04144:Endocytosis	[O]	Posttranslational modification, protein turnover, chaperones	Hsp70 protein;; Hsp70 protein;; Hsp70 protein	Heat shock 70 kDa protein OS=Zea mays GN=HSP70 PE=3 SV=2	O	Posttranslational modification, protein turnover, chaperones	hypothetical protein JCGZ_01475 [Jatropha curcas]
F01.PB13140	--	--	Cellular Component: integral component of membrane (GO:0016021);;	K14207|0|gmx:100791286|sodium-coupled neutral amino acid transporter 1-like; K14207 solute carrier family 38 (sodium-coupled neutral amino acid transporter), member 2 (A)	--	[E]	Amino acid transport and metabolism	Transmembrane amino acid transporter protein;; Tryptophan/tyrosine permease family	Amino acid transporter ANTL1 OS=Arabidopsis thaliana GN=At2g42005 PE=2 SV=1	E	Amino acid transport and metabolism	transmembrane amino acid transporter family protein [Medicago truncatula]
F01.PB1022	--	--	Molecular Function: DNA binding (GO:0003677);; Molecular Function: sequence-specific DNA binding transcription factor activity (GO:0003700);; Cellular Component: nucleus (GO:0005634);; Biological Process: regulation of transcription, DNA-templated (GO:0006355);;	K09286|4.93692e-55|pvu:PHAVU_001G023700g|hypothetical protein; K09286 EREBP-like factor (A)	--	--	--	AP2 domain	Ethylene-responsive transcription factor RAP2-1 OS=Arabidopsis thaliana GN=RAP2-1 PE=2 SV=1	K	Transcription	hypothetical protein PHAVU_001G023700g [Phaseolus vulgaris]
F01.PB5478	--	--	Biological Process: transition metal ion transport (GO:0000041);; Biological Process: phosphorelay signal transduction system (GO:0000160);; Cellular Component: nucleus (GO:0005634);; Cellular Component: cytoplasm (GO:0005737);; Biological Process: embryo sac development (GO:0009553);; Molecular Function: histidine phosphotransfer kinase activity (GO:0009927);; Biological Process: regulation of s…	K14490|2.49093e-81|cam:101504295|histidine-containing phosphotransfer protein 1-like; K14490 histidine-containing phosphotransfer peotein (A)	ko04075:Plant hormone signal transduction	[T]	Signal transduction mechanisms	Hpt domain	Histidine-containing phosphotransfer protein 1 OS=Arabidopsis thaliana GN=AHP1 PE=1 SV=1	T	Signal transduction mechanisms	putative His-Asp phosphotransfer protein [Pisum sativum]
F01.PB6676	--	--	Cellular Component: intracellular (GO:0005622);; Molecular Function: zinc ion binding (GO:0008270);;	--	--	--	--	B-box zinc finger	B-box zinc finger protein 24 OS=Arabidopsis thaliana GN=BBX24 PE=1 SV=1	S	Function unknown	salt tolerance-like protein [Medicago truncatula]
F01.PB7560	--	--	--	--	--	--	--	Late embryogenesis abundant protein	--	S	Function unknown	hypothetical protein TSUD_187370 [Trifolium subterraneum]
F01.PB37663	--	--	Molecular Function: enzyme inhibitor activity (GO:0004857);; Cellular Component: cell wall (GO:0005618);; Molecular Function: pectinesterase activity (GO:0030599);; Biological Process: cell wall modification (GO:0042545);; Biological Process: negative regulation of catalytic activity (GO:0043086);; Molecular Function: aspartyl esterase activity (GO:0045330);; Biological Process: pectin catabolic …	--	--	--	--	Pectinesterase;; Plant invertase/pectin methylesterase inhibitor	Probable pectinesterase/pectinesterase inhibitor 51 OS=Arabidopsis thaliana GN=PME51 PE=2 SV=1	G	Carbohydrate transport and metabolism	PREDICTED: probable pectinesterase/pectinesterase inhibitor 51 [Cicer arietinum]
F01.PB30342	--	--	--	--	--	--	--	--	--	--	--	hypothetical protein MTR_4g046147 [Medicago truncatula]
F01.PB16226	[M]	Cell wall/membrane/envelope biogenesis	Molecular Function: cellulose synthase (UDP-forming) activity (GO:0016760);;	--	--	--	--	Glycosyltransferase like family 2;; Glycosyl transferase family group 2;; Glycosyl transferase family 21;; Glycosyl transferase family 2	Xyloglucan glycosyltransferase 4 OS=Arabidopsis thaliana GN=CSLC4 PE=1 SV=1	M	Cell wall/membrane/envelope biogenesis	xyloglucan glycosyltransferase [Medicago truncatula]
F01.PB7004	[J]	Translation, ribosomal structure and biogenesis	Biological Process: translation (GO:0006412);; Biological Process: plastid organization (GO:0009657);; Biological Process: small molecule metabolic process (GO:0044281);;	K02838|4.5616e-72|mtr:MTR_1g072170|Ribosome-recycling factor; K02838 ribosome recycling factor (A)	--	[J]	Translation, ribosomal structure and biogenesis	Ribosome recycling factor	Ribosome-recycling factor, chloroplastic (Fragment) OS=Daucus carota GN=RRF PE=2 SV=2	J	Translation, ribosomal structure and biogenesis	ribosome recycling factor [Medicago truncatula]
F01.PB12187	--	--	Molecular Function: phosphatidylinositol phospholipase C activity (GO:0004435);; Molecular Function: signal transducer activity (GO:0004871);; Molecular Function: calcium ion binding (GO:0005509);; Biological Process: lipid metabolic process (GO:0006629);; Biological Process: intracellular signal transduction (GO:0035556);;	K05857|0|mtr:MTR_5g082580|Phosphoinositide phospholipase C; K05857 phosphatidylinositol phospholipase C, delta [EC:3.1.4.11] (A)	ko00562:Inositol phosphate metabolism;ko04070:Phosphatidylinositol signaling system	[T]	Signal transduction mechanisms	Phosphatidylinositol-specific phospholipase C, X domain;; Phosphatidylinositol-specific phospholipase C, Y domain;; C2 domain;; Phosphoinositide-specific phospholipase C, efhand-like	Phosphoinositide phospholipase C 6 OS=Arabidopsis thaliana GN=PLC6 PE=2 SV=2	S	Function unknown	phosphoinositide-specific phospholipase C family protein [Medicago truncatula]
F01.PB16777	[J]	Translation, ribosomal structure and biogenesis	Biological Process: sulfur amino acid metabolic process (GO:0000096);; Molecular Function: serine-tRNA ligase activity (GO:0004828);; Molecular Function: ATP binding (GO:0005524);; Cellular Component: mitochondrion (GO:0005739);; Biological Process: rRNA processing (GO:0006364);; Biological Process: seryl-tRNA aminoacylation (GO:0006434);; Biological Process: mitochondrion organization (GO:000700…	K01875|4.34486e-130|mtr:MTR_3g099470|Seryl-tRNA synthetase; K01875 seryl-tRNA synthetase [EC:6.1.1.11] (A)	ko00970:Aminoacyl-tRNA biosynthesis	[J]	Translation, ribosomal structure and biogenesis	Seryl-tRNA synthetase N-terminal domain;; tRNA synthetase class II core domain (G, H, P, S and T);; tRNA synthetase class II core domain (G, H, P, S and T)	Serine--tRNA ligase, chloroplastic/mitochondrial OS=Arabidopsis thaliana GN=OVA7 PE=2 SV=1	J	Translation, ribosomal structure and biogenesis	seryl-tRNA synthetase/serine-tRNA ligase [Medicago truncatula]
F01.PB36410	[R]	General function prediction only	Molecular Function: protein serine/threonine kinase activity (GO:0004674);; Molecular Function: protein serine/threonine/tyrosine kinase activity (GO:0004712);; Molecular Function: ATP binding (GO:0005524);; Biological Process: regulation of signal transduction (GO:0009966);; Biological Process: protein autophosphorylation (GO:0046777);;	--	--	[T]	Signal transduction mechanisms	Ankyrin repeats (3 copies);; Ankyrin repeat;; Ankyrin repeats (many copies);; Ankyrin repeats (many copies);; Ankyrin repeat;; Protein kinase domain;; Protein tyrosine kinase;; Protein kinase domain;; Protein tyrosine kinase	Serine/threonine-protein kinase CTR1 OS=Arabidopsis thaliana GN=CTR1 PE=1 SV=1	T	Signal transduction mechanisms	PREDICTED: dual specificity protein kinase shkC-like [Cicer arietinum]
F01.PB20474	[M]	Cell wall/membrane/envelope biogenesis	--	--	--	[M]	Cell wall/membrane/envelope biogenesis	Glycosyl transferases group 1;; Glycosyl transferases group 1;; Glycosyl transferases group 1	--	M	Cell wall/membrane/envelope biogenesis	biosynthetic process [Ascochyta rabiei]
F01.PB17220	--	--	--	--	--	--	--	Protein of unknown function (DUF1336)	--	S	Function unknown	plant/F14N23-31 protein [Medicago truncatula]
F01.PB9809	[O]	Posttranslational modification, protein turnover, chaperones	Molecular Function: oxidoreductase activity, acting on a sulfur group of donors, disulfide as acceptor (GO:0016671);;	K07305|2.02683e-89|cam:101503598|peptide methionine sulfoxide reductase B1, chloroplastic-like; K07305 peptide-methionine (R)-S-oxide reductase [EC:1.8.4.12] (A)	--	[O]	Posttranslational modification, protein turnover, chaperones	SelR domain	Peptide methionine sulfoxide reductase B1, chloroplastic OS=Oryza sativa subsp. japonica GN=MSRB1 PE=2 SV=2	O	Posttranslational modification, protein turnover, chaperones	methionine sulfoxide reductase B 2 [Medicago truncatula]
F01.PB12005	--	--	--	--	--	--	--	Protein of unknown function (DUF1644)	--	S	Function unknown	DUF1644 family protein [Medicago truncatula]
F01.PB29457	--	--	Molecular Function: magnesium ion binding (GO:0000287);; Molecular Function: electron carrier activity (GO:0009055);; Cellular Component: photosystem I (GO:0009522);; Cellular Component: chloroplast thylakoid membrane (GO:0009535);; Biological Process: photosynthesis (GO:0015979);; Cellular Component: integral component of membrane (GO:0016021);; Molecular Function: chlorophyll binding (GO:001616…	K02690|0|mtr:MTR_3g035600|Photosystem I P700 chlorophyll a apoprotein; K02690 photosystem I P700 chlorophyll a apoprotein A2 (A)	ko00195:Photosynthesis	--	--	Photosystem I psaA/psaB protein	Photosystem I P700 chlorophyll a apoprotein A2 OS=Lotus japonicus GN=psaB PE=3 SV=1	C	Energy production and conversion	photosystem I P700 apoprotein A2 (chloroplast) [Lathyrus odoratus]
F01.PB20620	[E]	Amino acid transport and metabolism	Biological Process: selenium compound metabolic process (GO:0001887);; Molecular Function: cystathionine gamma-synthase activity (GO:0003962);; Biological Process: one-carbon metabolic process (GO:0006730);; Biological Process: methionine biosynthetic process (GO:0009086);; Cellular Component: chloroplast stroma (GO:0009570);; Molecular Function: lyase activity (GO:0016829);; Molecular Function: …	K01739|0|cam:101491511|cystathionine gamma-synthase, chloroplastic-like; K01739 cystathionine gamma-synthase [EC:2.5.1.48] (A)	ko00270:Cysteine and methionine metabolism;ko00450:Selenocompound metabolism;ko00920:Sulfur metabolism;ko01230:Biosynthesis of amino acids	[E]	Amino acid transport and metabolism	Cys/Met metabolism PLP-dependent enzyme;; Beta-eliminating lyase;; Aminotransferase class I and II	Cystathionine gamma-synthase 1, chloroplastic OS=Arabidopsis thaliana GN=CGS1 PE=1 SV=3	E	Amino acid transport and metabolism	cystathionine gamma-synthase [Lens culinaris]
F01.PB15715	[RTKL]	--	Molecular Function: protein serine/threonine kinase activity (GO:0004674);; Molecular Function: ATP binding (GO:0005524);; Biological Process: protein phosphorylation (GO:0006468);;	K04345|1.06688e-63|ppp:PHYPADRAFT_126373|hypothetical protein; K04345 protein kinase A [EC:2.7.11.11] (A)	--	[T]	Signal transduction mechanisms	Protein kinase domain;; Protein tyrosine kinase	Probable serine/threonine protein kinase IRE OS=Arabidopsis thaliana GN=IRE PE=2 SV=1	T	Signal transduction mechanisms	camp-dependent protein kinase catalytic subunit [Colletotrichum orbiculare MAFF 240422]
F01.PB11035	[RTKL]	--	Biological Process: defense response to oomycetes (GO:0002229);; Biological Process: respiratory burst involved in defense response (GO:0002679);; Molecular Function: protein serine/threonine kinase activity (GO:0004674);; Cellular Component: endosome (GO:0005768);; Cellular Component: plasma membrane (GO:0005886);; Biological Process: protein targeting to membrane (GO:0006612);; Biological Proce…	K13416|1.34372e-173|cam:101506449|BRASSINOSTEROID INSENSITIVE 1-associated receptor kinase 1-like; K13416 brassinosteroid insensitive 1-associated receptor kinase 1 [EC:2.7.10.1 2.7.11.1] (A)	ko04075:Plant hormone signal transduction;ko04626:Plant-pathogen interaction	--	--	Protein kinase domain;; Protein tyrosine kinase	BRASSINOSTEROID INSENSITIVE 1-associated receptor kinase 1 OS=Arabidopsis thaliana GN=BAK1 PE=1 SV=2	T	Signal transduction mechanisms	brassinosteroid insensitive 1-associated receptor kinase 1, partial [Chrysanthemum boreale]
F01.PB1440	[J]	Translation, ribosomal structure and biogenesis	Molecular Function: RNA binding (GO:0003723);; Molecular Function: structural constituent of ribosome (GO:0003735);; Biological Process: translation (GO:0006412);; Cellular Component: small ribosomal subunit (GO:0015935);;	K02958|3.75733e-74|pda:103711939|40S ribosomal protein S15; K02958 small subunit ribosomal protein S15e (A)	ko03010:Ribosome	[J]	Translation, ribosomal structure and biogenesis	Ribosomal protein S19	40S ribosomal protein S15 OS=Elaeis oleifera GN=RPS15 PE=2 SV=1	J	Translation, ribosomal structure and biogenesis	ribosomal protein S19 [Alternaria alternata]
F01.PB33477	[I]	Lipid transport and metabolism	Biological Process: metabolic process (GO:0008152);; Molecular Function: transferase activity, transferring acyl groups (GO:0016746);;	K13513|5.20065e-151|cam:101501501|probable 1-acyl-sn-glycerol-3-phosphate acyltransferase 4-like; K13513 lysocardiolipin and lysophospholipid acyltransferase [EC:2.3.1.- 2.3.1.51] (A)	ko00561:Glycerolipid metabolism;ko00564:Glycerophospholipid metabolism	[I]	Lipid transport and metabolism	Acyltransferase	Probable 1-acyl-sn-glycerol-3-phosphate acyltransferase 4 OS=Arabidopsis thaliana GN=LPAT4 PE=2 SV=1	I	Lipid transport and metabolism	PREDICTED: probable 1-acyl-sn-glycerol-3-phosphate acyltransferase 4 isoform X1 [Cicer arietinum]
F01.PB10741	--	--	Cellular Component: membrane (GO:0016020);;	--	--	--	--	EamA-like transporter family;; EamA-like transporter family	WAT1-related protein At4g28040 OS=Arabidopsis thaliana GN=At4g28040 PE=2 SV=1	S	Function unknown	nodulin MtN21/EamA-like transporter family protein [Medicago truncatula]
F01.PB9203	[G]	Carbohydrate transport and metabolism	Molecular Function: magnesium ion binding (GO:0000287);; Molecular Function: pyruvate kinase activity (GO:0004743);; Molecular Function: ATP binding (GO:0005524);; Cellular Component: cytoplasm (GO:0005737);; Biological Process: glycolytic process (GO:0006096);; Biological Process: phosphorylation (GO:0016310);; Molecular Function: potassium ion binding (GO:0030955);;	K00873|0|cam:101498888|pyruvate kinase, cytosolic isozyme-like; K00873 pyruvate kinase [EC:2.7.1.40] (A)	ko00010:Glycolysis / Gluconeogenesis;ko00230:Purine metabolism;ko00620:Pyruvate metabolism;ko01200:Carbon metabolism;ko01230:Biosynthesis of amino acids	[G]	Carbohydrate transport and metabolism	Pyruvate kinase, barrel domain;; Pyruvate kinase, alpha/beta domain	Pyruvate kinase, cytosolic isozyme OS=Glycine max PE=2 SV=1	G	Carbohydrate transport and metabolism	pyruvate kinase family protein [Medicago truncatula]
F01.PB22387	[O]	Posttranslational modification, protein turnover, chaperones	--	K10581|0|cam:101499482|probable ubiquitin-conjugating enzyme E2 23-like; K10581 ubiquitin-conjugating enzyme E2 O [EC:6.3.2.19] (A)	ko04120:Ubiquitin mediated proteolysis	[O]	Posttranslational modification, protein turnover, chaperones	Ubiquitin-conjugating enzyme	Probable ubiquitin-conjugating enzyme E2 23 OS=Arabidopsis thaliana GN=UBC23 PE=1 SV=1	O	Posttranslational modification, protein turnover, chaperones	PREDICTED: probable ubiquitin-conjugating enzyme E2 23 [Cicer arietinum]
F01.PB13223	[D]	Cell cycle control, cell division, chromosome partitioning	Biological Process: mitotic cell cycle (GO:0000278);; Molecular Function: cyclin-dependent protein serine/threonine kinase activity (GO:0004693);; Cellular Component: nucleus (GO:0005634);; Biological Process: stomatal lineage progression (GO:0010440);; Molecular Function: protein kinase binding (GO:0019901);; Biological Process: DNA endoreduplication (GO:0042023);; Biological Process: negative r…	K18811|2.82475e-155|mtr:MTR_5g015670|Cyclin-D5-1; K18811 cyclin D5, plant (A)	--	[D]	Cell cycle control, cell division, chromosome partitioning	Cyclin, N-terminal domain;; Cyclin, C-terminal domain	Cyclin-D5-3 OS=Oryza sativa subsp. japonica GN=CYCD5-3 PE=2 SV=1	D	Cell cycle control, cell division, chromosome partitioning	carboxy-terminal domain cyclin [Medicago truncatula]
F01.PB13119	--	--	Molecular Function: carboxypeptidase activity (GO:0004180);;	K09756|0|mtr:MTR_4g021520|Serine carboxypeptidase; K09756 serine carboxypeptidase-like 19 [EC:3.4.16.- 2.3.1.91] (A)	ko00940:Phenylpropanoid biosynthesis	[OE]	--	--	Serine carboxypeptidase-like 19 OS=Arabidopsis thaliana GN=SCPL19 PE=1 SV=1	E	Amino acid transport and metabolism	1-O-acylglucose:anthocyanin acyltransferase [Medicago truncatula]
F01.PB32468	[GEPR]	--	Cellular Component: integral component of membrane (GO:0016021);; Molecular Function: substrate-specific transmembrane transporter activity (GO:0022891);; Biological Process: transmembrane transport (GO:0055085);;	--	--	[R]	General function prediction only	Sugar (and other) transporter;; Sugar (and other) transporter;; Major Facilitator Superfamily	Monosaccharide-sensing protein 3 OS=Arabidopsis thaliana GN=MSSP3 PE=2 SV=1	G	Carbohydrate transport and metabolism	tonoplast monosaccharide transporter 2 [Medicago truncatula]
F01.PB24844	[G]	Carbohydrate transport and metabolism	--	--	--	[G]	Carbohydrate transport and metabolism	Alpha amylase, catalytic domain;; Glycosyl hydrolase family 70;; Alpha-amylase C-terminal beta-sheet domain	Alpha-amylase 3, chloroplastic OS=Arabidopsis thaliana GN=AMY3 PE=1 SV=1	G	Carbohydrate transport and metabolism	alpha amylase domain protein [Medicago truncatula]
F01.PB36992	--	--	Molecular Function: RNA binding (GO:0003723);; Molecular Function: ribonuclease III activity (GO:0004525);; Biological Process: RNA processing (GO:0006396);;	K11145|4.335e-26|mtr:MTR_040s0004|hypothetical protein; K11145 ribonuclease III family protein [EC:3.1.26.-] (A)	--	--	--	--	--	S	Function unknown	ribonuclease III domain protein [Medicago truncatula]
F01.PB33265	--	--	--	--	--	--	--	ZF-HD protein dimerisation region	Zinc-finger homeodomain protein 3 OS=Arabidopsis thaliana GN=ZHD3 PE=1 SV=1	S	Function unknown	homeobox domain, ZF-HD class protein [Medicago truncatula]
F01.PB31956	[O]	Posttranslational modification, protein turnover, chaperones	Cellular Component: mitochondrion (GO:0005739);; Molecular Function: thiol oxidase activity (GO:0016972);; Molecular Function: identical protein binding (GO:0042802);; Molecular Function: flavin adenine dinucleotide binding (GO:0050660);; Biological Process: oxidation-reduction process (GO:0055114);;	K17783|2.22594e-61|mtr:MTR_8g045480|FAD-linked sulfhydryl oxidase ALR; K17783 mitochondrial FAD-linked sulfhydryl oxidase [EC:1.8.3.2] (A)	--	[O]	Posttranslational modification, protein turnover, chaperones	Erv1 / Alr family	FAD-linked sulfhydryl oxidase ERV1 OS=Arabidopsis thaliana GN=ERV1 PE=1 SV=1	O	Posttranslational modification, protein turnover, chaperones	FAD-linked sulfhydryl oxidase Erv1-like protein [Medicago truncatula]
F01.PB1454	[TZDR]	--	Molecular Function: calcium ion binding (GO:0005509);;	K13448|1.42134e-65|cam:101495943|calcium-binding protein CML24-like; K13448 calcium-binding protein CML (A)	ko04626:Plant-pathogen interaction	[T]	Signal transduction mechanisms	EF hand;; EF-hand domain pair;; EF-hand domain pair;; EF-hand domain;; EF hand;; Secreted protein acidic and rich in cysteine Ca binding region;; Uncharacterised protein family (UPF0154)	Probable calcium-binding protein CML23 OS=Arabidopsis thaliana GN=CML23 PE=2 SV=1	DTZ	--	PREDICTED: calcium-binding protein CML24 [Cicer arietinum]
F01.PB16462	--	--	Cellular Component: proteasome complex (GO:0000502);; Molecular Function: enzyme regulator activity (GO:0030234);; Biological Process: regulation of protein catabolic process (GO:0042176);; Biological Process: regulation of catalytic activity (GO:0050790);;	K03033|8.48904e-104|ccp:CHC_T00007173001|hypothetical protein; K03033 26S proteasome regulatory subunit N3 (A)	ko03050:Proteasome	[O]	Posttranslational modification, protein turnover, chaperones	Proteasome regulatory subunit C-terminal;; PCI domain	Probable 26S proteasome non-ATPase regulatory subunit 3 OS=Nicotiana tabacum GN=21D7 PE=2 SV=1	O	Posttranslational modification, protein turnover, chaperones	probable 26S proteasome regulatory subunit p58 [Fusarium proliferatum]
F01.PB2590	--	--	--	--	--	--	--	--	--	S	Function unknown	transmembrane protein, putative [Medicago truncatula]
F01.PB23901	--	--	--	--	--	[D]	Cell cycle control, cell division, chromosome partitioning	--	Protein HESO1 OS=Arabidopsis thaliana GN=HESO1 PE=1 SV=1	L	Replication, recombination and repair	nucleotidyltransferase family protein [Medicago truncatula]
F01.PB35929	[G]	Carbohydrate transport and metabolism	--	K01578|0|cam:101510736|malonyl-CoA decarboxylase, mitochondrial-like; K01578 malonyl-CoA decarboxylase [EC:4.1.1.9] (A)	ko00410:beta-Alanine metabolism;ko00640:Propanoate metabolism;ko04146:Peroxisome	[G]	Carbohydrate transport and metabolism	Malonyl-CoA decarboxylase (MCD)	Chaperonin-like RBCX protein 1, chloroplastic OS=Arabidopsis thaliana GN=RBCX1 PE=1 SV=1	G	Carbohydrate transport and metabolism	PREDICTED: malonyl-CoA decarboxylase, mitochondrial isoform X1 [Cicer arietinum]
F01.PB22584	[RTKL]	--	Biological Process: MAPK cascade (GO:0000165);; Biological Process: respiratory burst involved in defense response (GO:0002679);; Molecular Function: protein serine/threonine kinase activity (GO:0004674);; Molecular Function: ATP binding (GO:0005524);; Biological Process: protein phosphorylation (GO:0006468);; Biological Process: protein targeting to membrane (GO:0006612);; Biological Process: me…	--	--	--	--	Protein kinase domain;; Protein tyrosine kinase;; Leucine rich repeat;; Leucine Rich Repeat;; Leucine Rich repeats (2 copies);; Leucine Rich repeat;; Leucine Rich repeats (2 copies);; Leucine rich repeat;; Leucine Rich Repeat;; Leucine Rich repeat;; Leucine rich repeat N-terminal domain;; Leucine rich repeat;; Leucine rich repeat;; Leucine Rich Repeat;; Leucine Rich repeats (2 copies);; Leucine R…	Leucine-rich repeat receptor-like serine/threonine-protein kinase BAM2 OS=Arabidopsis thaliana GN=BAM2 PE=1 SV=1	S	Function unknown	leucine-rich receptor-like kinase family protein [Medicago truncatula]
F01.PB16173	--	--	Cellular Component: membrane (GO:0016020);;	--	--	--	--	--	WAT1-related protein At4g08290 OS=Arabidopsis thaliana GN=At4g08290 PE=2 SV=1	S	Function unknown	nodulin MtN21/EamA-like transporter family protein [Medicago truncatula]
F01.PB2459	--	--	--	--	--	--	--	--	--	--	--	transmembrane protein, putative [Medicago truncatula]
F01.PB32147	--	--	Cellular Component: photosystem I (GO:0009522);; Cellular Component: photosystem II (GO:0009523);; Cellular Component: chloroplast thylakoid membrane (GO:0009535);; Biological Process: photosynthesis, light harvesting (GO:0009765);; Cellular Component: integral component of membrane (GO:0016021);; Molecular Function: chlorophyll binding (GO:0016168);; Biological Process: protein-chromophore linka…	K08913|8.00034e-121|mtr:MTR_5g097280|Chlorophyll a/b binding protein; K08913 light-harvesting complex II chlorophyll a/b binding protein 2 (A)	ko00196:Photosynthesis - antenna proteins	--	--	Dehydrin	Chlorophyll a-b binding protein 215, chloroplastic OS=Pisum sativum GN=CAB215 PE=1 SV=1	J	Translation, ribosomal structure and biogenesis	light-harvesting chlorophyll-a/b binding protein Lhcb2 [Pisum sativum]
F01.PB27398	--	--	--	--	--	[BK]	--	--	DDT domain-containing protein PTM OS=Arabidopsis thaliana GN=PTM PE=1 SV=1	S	Function unknown	DNA-binding and zinc-finger protein [Medicago truncatula]
F01.PB29071	[R]	General function prediction only	Biological Process: microtubule cytoskeleton organization (GO:0000226);; Biological Process: cytokinesis by cell plate formation (GO:0000911);; Biological Process: nuclear-transcribed mRNA catabolic process (GO:0000956);; Biological Process: regulation of transcription, DNA-templated (GO:0006355);; Biological Process: primary shoot apical meristem specification (GO:0010072);;	--	--	[R]	General function prediction only	WD domain, G-beta repeat;; WD domain, G-beta repeat	Topless-related protein 2 OS=Arabidopsis thaliana GN=TPR2 PE=1 SV=2	K	Transcription	topless-like protein [Medicago truncatula]
F01.PB20053	[K]	Transcription	Molecular Function: DNA binding (GO:0003677);; Molecular Function: sequence-specific DNA binding transcription factor activity (GO:0003700);; Biological Process: DNA-templated transcription, initiation (GO:0006352);; Biological Process: regulation of transcription, DNA-templated (GO:0006355);; Molecular Function: sigma factor activity (GO:0016987);;	--	--	--	--	Sigma-70, region 4;; Sigma-70 region 2	RNA polymerase sigma factor sigD, chloroplastic OS=Arabidopsis thaliana GN=SIGD PE=2 SV=1	K	Transcription	RNA polymerase sigma factor [Medicago truncatula]
F01.PB1209	[J]	Translation, ribosomal structure and biogenesis	Molecular Function: structural constituent of ribosome (GO:0003735);; Cellular Component: ribosome (GO:0005840);; Biological Process: translation (GO:0006412);;	K02979|2.7313e-27|mtr:MTR_6g013210|30S ribosomal protein S28e; K02979 small subunit ribosomal protein S28e (A)	ko03010:Ribosome	[J]	Translation, ribosomal structure and biogenesis	Ribosomal protein S28e	40S ribosomal protein S28 OS=Zea mays GN=RPS28 PE=3 SV=1	J	Translation, ribosomal structure and biogenesis	hypothetical protein VIGAN_08344000, partial [Vigna angularis var. angularis]
F01.PB31688	[P]	Inorganic ion transport and metabolism	Molecular Function: carbonate dehydratase activity (GO:0004089);; Molecular Function: zinc ion binding (GO:0008270);; Biological Process: carbon utilization (GO:0015976);;	K01673|2.03259e-180|mtr:MTR_5g034250|Carbonic anhydrase; K01673 carbonic anhydrase [EC:4.2.1.1] (A)	ko00910:Nitrogen metabolism	[P]	Inorganic ion transport and metabolism	Carbonic anhydrase	Carbonic anhydrase, chloroplastic OS=Nicotiana tabacum PE=2 SV=1	P	Inorganic ion transport and metabolism	PREDICTED: carbonic anhydrase 2 isoform X2 [Cicer arietinum]
F01.PB5595	[R]	General function prediction only	Molecular Function: catalytic activity (GO:0003824);; Biological Process: metabolic process (GO:0008152);;	--	--	[I]	Lipid transport and metabolism	Alpha/beta hydrolase family;; alpha/beta hydrolase fold;; Alpha/beta hydrolase family	--	S	Function unknown	epoxide hydrolase-like protein [Medicago truncatula]
F01.PB2049	--	--	Molecular Function: serine-type endopeptidase inhibitor activity (GO:0004867);; Biological Process: response to wounding (GO:0009611);; Biological Process: negative regulation of peptidase activity (GO:0010466);;	--	--	--	--	Potato inhibitor I family	Subtilisin inhibitor 1 OS=Phaseolus angularis PE=1 SV=1	--	--	hypothetical protein TSUD_120590 [Trifolium subterraneum]
F01.PB16169	[RTKL]	--	Molecular Function: protein serine/threonine kinase activity (GO:0004674);; Molecular Function: ATP binding (GO:0005524);; Biological Process: protein phosphorylation (GO:0006468);; Molecular Function: polysaccharide binding (GO:0030247);;	--	--	--	--	Protein tyrosine kinase;; Protein kinase domain	Rust resistance kinase Lr10 OS=Triticum aestivum GN=LRK10 PE=2 SV=1	T	Signal transduction mechanisms	hypothetical protein TSUD_50040 [Trifolium subterraneum]
F01.PB16278	[T]	Signal transduction mechanisms	Molecular Function: protein serine/threonine kinase activity (GO:0004674);; Molecular Function: ATP binding (GO:0005524);; Biological Process: protein phosphorylation (GO:0006468);;	--	--	[T]	Signal transduction mechanisms	Protein phosphatase 2C;; Protein phosphatase 2C	Probable protein phosphatase 2C 51 OS=Arabidopsis thaliana GN=At3g63340 PE=2 SV=2	T	Signal transduction mechanisms	protein phosphatase 2C family protein [Medicago truncatula]
F01.PB12447	--	--	--	--	--	--	--	--	--	S	Function unknown	transmembrane protein, putative [Medicago truncatula]
F01.PB33388	[E]	Amino acid transport and metabolism	--	--	--	[E]	Amino acid transport and metabolism	C-terminus of AA_permease;; Amino acid permease;; Amino acid permease;; Amino acid permease;; Amino acid permease;; Amino acid permease	Cationic amino acid transporter 7, chloroplastic OS=Arabidopsis thaliana GN=CAT7 PE=3 SV=1	E	Amino acid transport and metabolism	PREDICTED: cationic amino acid transporter 6, chloroplastic-like [Cicer arietinum]
F01.PB39444	[E]	Amino acid transport and metabolism	Molecular Function: 5-methyltetrahydropteroyltriglutamate-homocysteine S-methyltransferase activity (GO:0003871);; Cellular Component: cytosol (GO:0005829);; Molecular Function: zinc ion binding (GO:0008270);; Molecular Function: methionine synthase activity (GO:0008705);; Biological Process: methionine biosynthetic process (GO:0009086);; Cellular Component: chloroplast (GO:0009507);; Biological …	K00549|0|mtr:MTR_7g086300|Methionine synthase; K00549 5-methyltetrahydropteroyltriglutamate--homocysteine methyltransferase [EC:2.1.1.14] (A)	ko00270:Cysteine and methionine metabolism;ko00450:Selenocompound metabolism;ko01230:Biosynthesis of amino acids	[E]	Amino acid transport and metabolism	Cobalamin-independent synthase, N-terminal domain;; Cobalamin-independent synthase, Catalytic domain;; Cobalamin-independent synthase, N-terminal domain	5-methyltetrahydropteroyltriglutamate--homocysteine methyltransferase 1 OS=Arabidopsis thaliana GN=MS1 PE=1 SV=1	E	Amino acid transport and metabolism	vitamin B-12-independent methionine synthase [Pisum sativum]
F01.PB989	[O]	Posttranslational modification, protein turnover, chaperones	Biological Process: ubiquitin-dependent protein catabolic process (GO:0006511);;	K03094|2.94846e-70|mtr:MTR_2g066010|Fimbriata-associated protein; K03094 S-phase kinase-associated protein 1 (A)	ko04120:Ubiquitin mediated proteolysis;ko04141:Protein processing in endoplasmic reticulum	[O]	Posttranslational modification, protein turnover, chaperones	Skp1 family, dimerisation domain;; Skp1 family, tetramerisation domain	SKP1-like protein 14 OS=Arabidopsis thaliana GN=ASK14 PE=1 SV=1	O	Posttranslational modification, protein turnover, chaperones	hypothetical protein TSUD_98500 [Trifolium subterraneum]
F01.PB20798	--	--	Biological Process: defense response (GO:0006952);; Molecular Function: ADP binding (GO:0043531);;	--	--	[T]	Signal transduction mechanisms	--	Putative disease resistance RPP13-like protein 1 OS=Arabidopsis thaliana GN=RPPL1 PE=3 SV=1	S	Function unknown	CC-NBS-LRR resistance protein, putative [Medicago truncatula]
F01.PB6098	--	--	--	--	--	--	--	Protein of unknown function (DUF581)	Protein MARD1 OS=Arabidopsis thaliana GN=MARD1 PE=2 SV=2	S	Function unknown	hypothetical protein TSUD_200670 [Trifolium subterraneum]
F01.PB20923	[RTKL]	--	Molecular Function: protein kinase activity (GO:0004672);; Biological Process: phosphorylation (GO:0016310);;	--	--	[T]	Signal transduction mechanisms	Protein tyrosine kinase;; Protein kinase domain;; Protein tyrosine kinase;; Protein tyrosine kinase;; Protein kinase domain	Probable serine/threonine-protein kinase PIX13 OS=Arabidopsis thaliana GN=PIX13 PE=1 SV=2	T	Signal transduction mechanisms	PREDICTED: probable serine/threonine-protein kinase Cx32, chloroplastic isoform X1 [Cicer arietinum]
F01.PB15313	[J]	Translation, ribosomal structure and biogenesis	Biological Process: translation (GO:0006412);; Biological Process: protein targeting to mitochondrion (GO:0006626);; Biological Process: dolichol biosynthetic process (GO:0019408);;	K02838|3.61584e-117|mtr:MTR_8g040070|Ribosome-recycling factor; K02838 ribosome recycling factor (A)	--	[J]	Translation, ribosomal structure and biogenesis	Ribosome recycling factor	Ribosome-recycling factor, chloroplastic OS=Arabidopsis thaliana GN=RRF PE=2 SV=2	J	Translation, ribosomal structure and biogenesis	ribosome recycling factor [Medicago truncatula]
F01.PB27368	[G]	Carbohydrate transport and metabolism	Molecular Function: hydrolase activity, hydrolyzing O-glycosyl compounds (GO:0004553);; Biological Process: carbohydrate metabolic process (GO:0005975);; Cellular Component: chloroplast (GO:0009507);; Molecular Function: carbohydrate binding (GO:0030246);;	K01187|0|mtr:MTR_5g026610|Alpha glucosidase-like protein; K01187 alpha-glucosidase [EC:3.2.1.20] (A)	ko00052:Galactose metabolism;ko00500:Starch and sucrose metabolism	[GMO]	--	Galactose mutarotase-like;; Glycosyl hydrolases family 31;; Glycosyl hydrolases family 31;; Glycosyl hydrolases family 31	Alpha-glucosidase OS=Beta vulgaris PE=1 SV=1	G	Carbohydrate transport and metabolism	neutral alpha-glucosidase [Medicago truncatula]
F01.PB12534	--	--	Biological Process: calcium ion transport (GO:0006816);; Molecular Function: calcium:proton antiporter activity (GO:0015369);; Cellular Component: integral component of membrane (GO:0016021);; Biological Process: transmembrane transport (GO:0055085);;	K07300|0|mtr:MTR_7g068380|Vacuolar cation/proton exchanger; K07300 Ca2+:H+ antiporter (A)	--	[P]	Inorganic ion transport and metabolism	Sodium/calcium exchanger protein;; Sodium/calcium exchanger protein	Vacuolar cation/proton exchanger 3 OS=Arabidopsis thaliana GN=CAX3 PE=1 SV=1	P	Inorganic ion transport and metabolism	vacuolar cation/proton exchanger 3 [Medicago truncatula]
F01.PB23756	[R]	General function prediction only	--	--	--	[S]	Function unknown	CG-1 domain;; Ankyrin repeats (3 copies);; Ankyrin repeat;; IQ calmodulin-binding motif;; Ankyrin repeats (many copies);; Ankyrin repeat	Calmodulin-binding transcription activator 3 OS=Arabidopsis thaliana GN=CMTA3 PE=1 SV=1	K	Transcription	calmodulin-binding transcription activator [Medicago truncatula]
F01.PB3685	--	--	--	--	--	--	--	--	--	S	Function unknown	hypothetical protein TanjilG_22573 [Lupinus angustifolius]
F01.PB6380	--	--	Molecular Function: DNA binding (GO:0003677);; Molecular Function: DNA-directed RNA polymerase activity (GO:0003899);; Molecular Function: helicase activity (GO:0004386);; Molecular Function: ATP binding (GO:0005524);; Cellular Component: nucleus (GO:0005634);; Biological Process: transcription, DNA-templated (GO:0006351);;	K11367|2.28092e-62|mtr:MTR_3g053910|DNA-directed RNA polymerase; K11367 chromodomain-helicase-DNA-binding protein 1 [EC:3.6.4.12] (A)	--	[K]	Transcription	--	Protein CHROMATIN REMODELING 5 OS=Arabidopsis thaliana GN=CHR5 PE=3 SV=1	L	Replication, recombination and repair	chromodomain helicase DNA-binding protein, putative [Medicago truncatula]
F01.PB30643	--	--	Cellular Component: membrane (GO:0016020);;	--	--	--	--	EamA-like transporter family	WAT1-related protein At5g40240 OS=Arabidopsis thaliana GN=At5g40240 PE=2 SV=1	--	--	nodulin MtN21/EamA-like transporter family protein [Medicago truncatula]
F01.PB14622	--	--	Molecular Function: DNA binding (GO:0003677);; Molecular Function: sequence-specific DNA binding transcription factor activity (GO:0003700);; Cellular Component: nucleus (GO:0005634);; Biological Process: DNA methylation (GO:0006306);; Biological Process: methylation-dependent chromatin silencing (GO:0006346);; Biological Process: cell-cell signaling (GO:0007267);; Biological Process: virus induc…	K14486|0|mtr:MTR_2g005240|Auxin response factor; K14486 auxin response factor (A)	ko04075:Plant hormone signal transduction	--	--	Auxin response factor;; AUX/IAA family;; B3 DNA binding domain	Auxin response factor 1 OS=Arabidopsis thaliana GN=ARF1 PE=1 SV=2	K	Transcription	auxin response factor 2 [Medicago truncatula]
F01.PB34920	--	--	--	--	--	--	--	CUE domain	--	S	Function unknown	RNApii degradation factor def1 [Alternaria alternata]
F01.PB23654	[RTKL]	--	--	--	--	--	--	Protein tyrosine kinase;; Protein kinase domain;; Carbohydrate-binding protein of the ER	Probable LRR receptor-like serine/threonine-protein kinase At4g29180 OS=Arabidopsis thaliana GN=At4g29180 PE=2 SV=2	T	Signal transduction mechanisms	LRR receptor-like kinase plant [Medicago truncatula]
F01.PB35652	[M]	Cell wall/membrane/envelope biogenesis	Molecular Function: mannan synthase activity (GO:0051753);;	K13680|0|mtr:MTR_4g055520|Glucomannan 4-beta-mannosyltransferase; K13680 beta-mannan synthase [EC:2.4.1.32] (A)	--	--	--	Glycosyltransferase like family 2;; Glycosyl transferase family group 2;; Glycosyl transferase family 2;; Glycosyl transferase family 21	Glucomannan 4-beta-mannosyltransferase 2 OS=Arabidopsis thaliana GN=CSLA2 PE=2 SV=1	M	Cell wall/membrane/envelope biogenesis	cellulose synthase-like protein A1 [Medicago truncatula]
F01.PB10054	[G]	Carbohydrate transport and metabolism	Biological Process: maltose metabolic process (GO:0000023);; Biological Process: response to hypoxia (GO:0001666);; Molecular Function: starch synthase activity (GO:0009011);; Cellular Component: chloroplast stroma (GO:0009570);; Biological Process: amylopectin biosynthetic process (GO:0010021);; Biological Process: starch biosynthetic process (GO:0019252);; Biological Process: galactolipid biosy…	K00703|0|mtr:MTR_3g091570|Soluble starch synthase; K00703 starch synthase [EC:2.4.1.21] (A)	ko00500:Starch and sucrose metabolism	--	--	Glycosyl transferases group 1;; Glycosyl transferases group 1;; Starch synthase catalytic domain	Soluble starch synthase 1, chloroplastic/amyloplastic OS=Solanum tuberosum PE=2 SV=1	G	Carbohydrate transport and metabolism	starch synthase I [Lens culinaris]
F01.PB37103	[L]	Replication, recombination and repair	Molecular Function: DNA binding (GO:0003677);; Molecular Function: DNA ligase (ATP) activity (GO:0003910);; Molecular Function: ATP binding (GO:0005524);; Biological Process: DNA replication (GO:0006260);; Biological Process: DNA recombination (GO:0006310);; Biological Process: seed germination (GO:0009845);; Molecular Function: hydrolase activity (GO:0016787);; Biological Process: DNA ligation i…	K10747|9.71903e-136|cam:101498700|DNA ligase 1-like; K10747 DNA ligase 1 [EC:6.5.1.1 6.5.1.6 6.5.1.7] (A)	ko03030:DNA replication;ko03410:Base excision repair;ko03420:Nucleotide excision repair;ko03430:Mismatch repair	[L]	Replication, recombination and repair	ATP dependent DNA ligase domain;; ATP dependent DNA ligase C terminal region;; ATP dependent DNA ligase C terminal region	DNA ligase 6 OS=Arabidopsis thaliana GN=LIG6 PE=2 SV=1	L	Replication, recombination and repair	PREDICTED: DNA ligase 1, partial [Cicer arietinum]
F01.PB17124	--	--	Molecular Function: structural molecule activity (GO:0005198);; Biological Process: intracellular protein transport (GO:0006886);; Biological Process: vesicle-mediated transport (GO:0016192);; Cellular Component: clathrin coat of trans-Golgi network vesicle (GO:0030130);; Cellular Component: clathrin coat of coated pit (GO:0030132);;	K04646|0|mtr:MTR_5g082900|Clathrin heavy chain; K04646 clathrin heavy chain (A)	ko04144:Endocytosis	[U]	Intracellular trafficking, secretion, and vesicular transport	Region in Clathrin and VPS	Clathrin heavy chain 1 OS=Oryza sativa subsp. japonica GN=Os11g0104900 PE=3 SV=1	U	Intracellular trafficking, secretion, and vesicular transport	hypothetical protein TSUD_248140 [Trifolium subterraneum]
F01.PB36046	--	--	--	--	--	[R]	General function prediction only	PPR repeat family;; PPR repeat;; PPR repeat;; Pentatricopeptide repeat domain;; Tetratricopeptide repeat;; Tetratricopeptide repeat	Pentatricopeptide repeat-containing protein At1g62260, mitochondrial OS=Arabidopsis thaliana GN=PCMP-E10 PE=2 SV=1	S	Function unknown	pentatricopeptide (PPR) repeat protein [Medicago truncatula]
F01.PB9236	[P]	Inorganic ion transport and metabolism	Biological Process: response to oxidative stress (GO:0006979);; Molecular Function: L-ascorbate peroxidase activity (GO:0016688);; Molecular Function: heme binding (GO:0020037);; Biological Process: oxidation-reduction process (GO:0055114);;	K00434|7.56419e-117|cam:101507560|L-ascorbate peroxidase 3, peroxisomal-like; K00434 L-ascorbate peroxidase [EC:1.11.1.11] (A)	ko00053:Ascorbate and aldarate metabolism;ko00480:Glutathione metabolism	--	--	Peroxidase;; Peroxidase	L-ascorbate peroxidase 5, peroxisomal OS=Arabidopsis thaliana GN=APX5 PE=1 SV=2	P	Inorganic ion transport and metabolism	L-ascorbate peroxidase [Medicago truncatula]
F01.PB8490	--	--	--	--	--	--	--	Whirly transcription factor	Single-stranded DNA-binding protein WHY1, chloroplastic OS=Arabidopsis thaliana GN=WHY1 PE=1 SV=1	K	Transcription	PREDICTED: single-stranded DNA-binding protein WHY1, chloroplastic-like [Cicer arietinum]
F01.PB14986	--	--	--	--	--	--	--	Sieve element occlusion N-terminus;; Sieve element occlusion C-terminus	Protein SIEVE ELEMENT OCCLUSION B OS=Arabidopsis thaliana GN=SEOB PE=1 SV=1	S	Function unknown	hypothetical protein TSUD_69580 [Trifolium subterraneum]
F01.PB272	--	--	Biological Process: lipid transport (GO:0006869);; Molecular Function: lipid binding (GO:0008289);;	--	--	--	--	Probable lipid transfer	Non-specific lipid-transfer protein 2 OS=Prunus armeniaca PE=1 SV=1	U	Intracellular trafficking, secretion, and vesicular transport	Chitinase / Hevein / PR-4 / Wheatwin2 [Medicago truncatula]
F01.PB13034	--	--	--	--	--	--	--	Targeting protein for Xklp2 (TPX2)	Protein WVD2-like 5 OS=Arabidopsis thaliana GN=WDL5 PE=1 SV=1	S	Function unknown	TPX2 (targeting protein for Xklp2) family protein [Medicago truncatula]
F01.PB13500	[LKJ]	--	Molecular Function: nucleotide binding (GO:0000166);; Molecular Function: nucleic acid binding (GO:0003676);; Molecular Function: helicase activity (GO:0004386);; Biological Process: RNA metabolic process (GO:0016070);; Biological Process: ribosome biogenesis (GO:0042254);; Cellular Component: intracellular part (GO:0044424);;	K12823|6.67212e-174|sot:102594982|DEAD-box ATP-dependent RNA helicase 20-like; K12823 ATP-dependent RNA helicase DDX5/DBP2 [EC:3.6.4.13] (A)	ko03040:Spliceosome	[A]	RNA processing and modification	DEAD/DEAH box helicase;; Helicase conserved C-terminal domain;; Type III restriction enzyme, res subunit	DEAD-box ATP-dependent RNA helicase 20 OS=Arabidopsis thaliana GN=RH20 PE=2 SV=1	L	Replication, recombination and repair	ATP-dependent RNA helicase DBP2-A [Kwoniella heveanensis BCC8398]
F01.PB22684	[F]	Nucleotide transport and metabolism	--	K01490|0|cam:101492733|AMP deaminase-like; K01490 AMP deaminase [EC:3.5.4.6] (A)	ko00230:Purine metabolism	[F]	Nucleotide transport and metabolism	Adenosine/AMP deaminase	AMP deaminase OS=Arabidopsis thaliana GN=AMPD PE=1 SV=2	F	Nucleotide transport and metabolism	PREDICTED: AMP deaminase-like [Cicer arietinum]
F01.PB34904	[M]	Cell wall/membrane/envelope biogenesis	--	--	--	[M]	Cell wall/membrane/envelope biogenesis	Sucrose synthase;; Mitochondrial carrier protein;; Sucrose synthase	Sucrose synthase OS=Vicia faba GN=SUCS PE=2 SV=1	S	Function unknown	hypothetical protein TSUD_70810 [Trifolium subterraneum]
F01.PB26784	--	--	Molecular Function: DNA binding (GO:0003677);; Molecular Function: protein dimerization activity (GO:0046983);;	--	--	--	--	hAT family C-terminal dimerisation region;; Protein of unknown function (DUF 659);; BED zinc finger;; Protein of unknown function (DUF 659);; Aspartate carbamoyltransferase regulatory chain, metal binding domain	--	S	Function unknown	PREDICTED: uncharacterized protein LOC101500268 [Cicer arietinum]
F01.PB37360	[R]	General function prediction only	--	K08232|7.00685e-118|cam:101515028|monodehydroascorbate reductase, chloroplastic-like; K08232 monodehydroascorbate reductase (NADH) [EC:1.6.5.4] (A)	ko00053:Ascorbate and aldarate metabolism	[R]	General function prediction only	Pyridine nucleotide-disulphide oxidoreductase;; Pyridine nucleotide-disulphide oxidoreductase	Monodehydroascorbate reductase 5, mitochondrial OS=Arabidopsis thaliana GN=MDAR5 PE=1 SV=3	S	Function unknown	hypothetical protein TSUD_76430 [Trifolium subterraneum]
F01.PB18682	[O]	Posttranslational modification, protein turnover, chaperones	Molecular Function: ATP binding (GO:0005524);; Cellular Component: cytoplasm (GO:0005737);; Biological Process: protein refolding (GO:0042026);;	K04077|0|cam:101510250|chaperonin CPN60-2, mitochondrial-like; K04077 chaperonin GroEL (A)	ko03018:RNA degradation	[O]	Posttranslational modification, protein turnover, chaperones	TCP-1/cpn60 chaperonin family	Chaperonin CPN60-2, mitochondrial OS=Cucurbita maxima GN=CPN60-2 PE=1 SV=1	O	Posttranslational modification, protein turnover, chaperones	hypothetical protein TSUD_36700 [Trifolium subterraneum]
F01.PB31385	--	--	Cellular Component: intracellular (GO:0005622);; Biological Process: signal transduction (GO:0007165);;	--	--	[T]	Signal transduction mechanisms	RhoGAP domain	Uncharacterized Rho GTPase-activating protein At5g61530 OS=Arabidopsis thaliana GN=At5g61530 PE=1 SV=2	S	Function unknown	hypothetical protein TSUD_266910, partial [Trifolium subterraneum]
F01.PB21902	--	--	--	--	--	--	--	--	--	S	Function unknown	transmembrane protein, putative [Medicago truncatula]
F01.PB9657	[H]	Coenzyme transport and metabolism	Molecular Function: ferrochelatase activity (GO:0004325);; Cellular Component: mitochondrion (GO:0005739);; Biological Process: protein targeting to membrane (GO:0006612);; Biological Process: heme biosynthetic process (GO:0006783);; Biological Process: membrane fusion (GO:0006944);; Cellular Component: plastid (GO:0009536);; Biological Process: response to wounding (GO:0009611);; Biological Proc…	K01772|7.45308e-176|vvi:100264627|ferrochelatase-2, chloroplastic; K01772 ferrochelatase [EC:4.99.1.1] (A)	ko00860:Porphyrin and chlorophyll metabolism	[H]	Coenzyme transport and metabolism	Ferrochelatase;; Ferrochelatase	Ferrochelatase-2, chloroplastic OS=Cucumis sativus GN=HEMH PE=2 SV=1	H	Coenzyme transport and metabolism	PREDICTED: ferrochelatase-1, chloroplastic/mitochondrial [Vigna angularis]
F01.PB33942	[E]	Amino acid transport and metabolism	--	K03294|0|cam:101512309|cationic amino acid transporter 1-like; K03294 basic amino acid/polyamine antiporter, APA family (A)	--	[E]	Amino acid transport and metabolism	Amino acid permease;; Amino acid permease;; C-terminus of AA_permease	Cationic amino acid transporter 1 OS=Arabidopsis thaliana GN=CAT1 PE=1 SV=1	E	Amino acid transport and metabolism	hypothetical protein TSUD_15610 [Trifolium subterraneum]
F01.PB37662	[RTKL]	--	Biological Process: cellular process (GO:0009987);; Molecular Function: transferase activity, transferring phosphorus-containing groups (GO:0016772);;	--	--	[T]	Signal transduction mechanisms	Protein tyrosine kinase;; Protein kinase domain;; Protein tyrosine kinase;; Protein kinase domain;; Receptor family ligand binding region;; Receptor family ligand binding region;; Periplasmic binding protein	Serine/threonine-protein kinase EDR1 OS=Arabidopsis thaliana GN=EDR1 PE=1 SV=1	T	Signal transduction mechanisms	predicted protein [Hordeum vulgare subsp. vulgare]
F01.PB29529	[Z]	Cytoskeleton	Molecular Function: microtubule motor activity (GO:0003777);; Molecular Function: ATP binding (GO:0005524);; Cellular Component: kinesin complex (GO:0005871);; Cellular Component: microtubule (GO:0005874);; Biological Process: microtubule-based movement (GO:0007018);; Molecular Function: microtubule binding (GO:0008017);;	K11498|0|mtr:MTR_4g071900|Kinesin-related protein; K11498 centromeric protein E (A)	--	[Z]	Cytoskeleton	Kinesin motor domain;; Domain of unknown function (DUF3490)	Kinesin-like protein KIN-7E OS=Arabidopsis thaliana GN=KIN7E PE=2 SV=1	Z	Cytoskeleton	ATP-binding microtubule motor family protein [Medicago truncatula]
F01.PB1994	--	--	--	--	--	--	--	--	--	S	Function unknown	PREDICTED: uncharacterized protein LOC101503245 [Cicer arietinum]
F01.PB34566	[LR]	--	--	--	--	--	--	Peptidase family M49;; NUDIX domain	Nudix hydrolase 3 OS=Arabidopsis thaliana GN=NUDT3 PE=1 SV=1	L	Replication, recombination and repair	PREDICTED: nudix hydrolase 3 [Cicer arietinum]
F01.PB29124	--	--	Biological Process: cation transport (GO:0006812);; Cellular Component: membrane (GO:0016020);;	--	--	[P]	Inorganic ion transport and metabolism	Cyclic nucleotide-binding domain;; Sodium/hydrogen exchanger family	Sodium/hydrogen exchanger 7 OS=Arabidopsis thaliana GN=NHX7 PE=1 SV=1	P	Inorganic ion transport and metabolism	PREDICTED: sodium/hydrogen exchanger 7 isoform X2 [Cicer arietinum]
F01.PB27760	--	--	--	--	--	[T]	Signal transduction mechanisms	Leucine Rich repeats (2 copies);; Leucine rich repeat;; Leucine Rich Repeat	187-kDa microtubule-associated protein AIR9 OS=Arabidopsis thaliana GN=AIR9 PE=1 SV=1	S	Function unknown	outer arm dynein light chain 1 [Medicago truncatula]
F01.PB33250	--	--	--	K00891|3.13147e-55|cam:101505424|probable inactive shikimate kinase like 1, chloroplastic-like; K00891 shikimate kinase [EC:2.7.1.71] (A)	ko00400:Phenylalanine, tyrosine and tryptophan biosynthesis;ko01230:Biosynthesis of amino acids	--	--	Shikimate kinase;; Shikimate kinase	Probable inactive shikimate kinase like 1, chloroplastic OS=Arabidopsis thaliana GN=SKL1 PE=2 SV=1	E	Amino acid transport and metabolism	shikimate kinase [Medicago truncatula]
F01.PB26102	--	--	--	--	--	[S]	Function unknown	Uncharacterised conserved protein	--	S	Function unknown	hypothetical protein MTR_1g057130 [Medicago truncatula]
F01.PB12181	--	--	Cellular Component: integral component of membrane (GO:0016021);;	--	--	[R]	General function prediction only	--	Vacuole membrane protein KMS1 OS=Arabidopsis thaliana GN=KMS1 PE=1 SV=1	S	Function unknown	hypothetical protein TSUD_228140 [Trifolium subterraneum]
F01.PB3806	[Q]	Secondary metabolites biosynthesis, transport and catabolism	Molecular Function: monooxygenase activity (GO:0004497);; Molecular Function: iron ion binding (GO:0005506);; Molecular Function: electron carrier activity (GO:0009055);; Molecular Function: oxidoreductase activity, acting on paired donors, with incorporation or reduction of molecular oxygen (GO:0016705);; Molecular Function: heme binding (GO:0020037);; Biological Process: oxidation-reduction pro…	K13260|9.87215e-104|mtr:MTR_5g016410|Isoflavone 2'-hydroxylase; K13260 isoflavone 2'-hydroxylase [EC:1.14.13.89] (A)	ko00943:Isoflavonoid biosynthesis	[Q]	Secondary metabolites biosynthesis, transport and catabolism	Cytochrome P450	Cytochrome P450 81E8 OS=Medicago truncatula GN=CYP81E8 PE=2 SV=1	Q	Secondary metabolites biosynthesis, transport and catabolism	cytochrome P450 family 81 protein [Medicago truncatula]
F01.PB32097	[M]	Cell wall/membrane/envelope biogenesis	Biological Process: phosphate-containing compound metabolic process (GO:0006796);; Molecular Function: kinase activity (GO:0016301);;	--	--	--	--	Tetraacyldisaccharide-1-P 4'-kinase;; Tetraacyldisaccharide-1-P 4'-kinase	Probable tetraacyldisaccharide 4&apos;-kinase, mitochondrial OS=Arabidopsis thaliana GN=LPXK PE=2 SV=1	M	Cell wall/membrane/envelope biogenesis	PREDICTED: probable tetraacyldisaccharide 4&apos;-kinase, mitochondrial isoform X2 [Cicer arietinum]
F01.PB8359	--	--	Cellular Component: photosystem I (GO:0009522);; Cellular Component: photosystem II (GO:0009523);; Cellular Component: chloroplast thylakoid membrane (GO:0009535);; Biological Process: photosynthesis, light harvesting (GO:0009765);; Cellular Component: integral component of membrane (GO:0016021);; Molecular Function: chlorophyll binding (GO:0016168);; Biological Process: protein-chromophore linka…	K08912|3.06772e-138|cam:101496011|chlorophyll a-b binding protein AB80, chloroplastic-like; K08912 light-harvesting complex II chlorophyll a/b binding protein 1 (A)	ko00196:Photosynthesis - antenna proteins	--	--	Chlorophyll A-B binding protein;; Chlorophyll A-B binding protein	Chlorophyll a-b binding protein 8, chloroplastic OS=Pisum sativum GN=CAB8 PE=1 SV=1	J	Translation, ribosomal structure and biogenesis	chloroplast chlorophyll a/b binding protein [Pisum sativum]
F01.PB14475	--	--	Molecular Function: dolichyl-diphosphooligosaccharide-protein glycotransferase activity (GO:0004579);; Cellular Component: oligosaccharyltransferase complex (GO:0008250);; Biological Process: protein N-linked glycosylation via asparagine (GO:0018279);;	K12667|0|cam:101491839|dolichyl-diphosphooligosaccharide--protein glycosyltransferase subunit 2-like; K12667 oligosaccharyltransferase complex subunit delta (ribophorin II) (A)	ko00510:N-Glycan biosynthesis;ko04141:Protein processing in endoplasmic reticulum	[O]	Posttranslational modification, protein turnover, chaperones	Oligosaccharyltransferase subunit Ribophorin II	Dolichyl-diphosphooligosaccharide--protein glycosyltransferase subunit 2 OS=Arabidopsis thaliana GN=RPN2 PE=1 SV=1	S	Function unknown	hypothetical protein TSUD_334880 [Trifolium subterraneum]
F01.PB11119	--	--	--	--	--	--	--	--	--	S	Function unknown	hypothetical protein TSUD_202720 [Trifolium subterraneum]
F01.PB16820	--	--	Molecular Function: peroxidase activity (GO:0004601);; Biological Process: response to oxidative stress (GO:0006979);; Molecular Function: oxidoreductase activity, acting on single donors with incorporation of molecular oxygen, incorporation of two atoms of oxygen (GO:0016702);; Molecular Function: heme binding (GO:0020037);; Biological Process: oxidation-reduction process (GO:0055114);;	K10529|0|pvu:PHAVU_004G018900g|hypothetical protein; K10529 alpha-dioxygenase [EC:1.-.-.-] (A)	ko00592:alpha-Linolenic acid metabolism	[R]	General function prediction only	Animal haem peroxidase	Alpha-dioxygenase 1 OS=Arabidopsis thaliana GN=DOX1 PE=1 SV=1	S	Function unknown	alpha-dioxygenase 1 [Cajanus cajan]
F01.PB17803	[M]	Cell wall/membrane/envelope biogenesis	--	--	--	--	--	Cellulose synthase	Cellulose synthase-like protein H1 OS=Oryza sativa subsp. japonica GN=CSLH1 PE=2 SV=2	M	Cell wall/membrane/envelope biogenesis	cellulose synthase H1-like protein [Medicago truncatula]
F01.PB24525	--	--	--	--	--	--	--	PWWP domain	Uncharacterized protein At1g51745 OS=Arabidopsis thaliana GN=At1g51745 PE=2 SV=2	S	Function unknown	PREDICTED: uncharacterized protein At1g51745 [Cicer arietinum]
F01.PB16014	--	--	Molecular Function: transporter activity (GO:0005215);; Biological Process: transport (GO:0006810);; Cellular Component: membrane (GO:0016020);;	K14638|0|mtr:MTR_1g009200|LATD/NIP; K14638 solute carrier family 15 (peptide/histidine transporter), member 3/4 (A)	--	[E]	Amino acid transport and metabolism	POT family;; Major Facilitator Superfamily;; POT family	Protein NRT1/ PTR FAMILY 1.2 OS=Arabidopsis thaliana GN=NPF1.2 PE=1 SV=1	E	Amino acid transport and metabolism	peptide/nitrate transporter plant [Medicago truncatula]
F01.PB18046	[Q]	Secondary metabolites biosynthesis, transport and catabolism	Molecular Function: copper ion binding (GO:0005507);; Biological Process: lignin catabolic process (GO:0046274);; Cellular Component: apoplast (GO:0048046);; Molecular Function: hydroquinone:oxygen oxidoreductase activity (GO:0052716);; Biological Process: oxidation-reduction process (GO:0055114);;	--	--	[Q]	Secondary metabolites biosynthesis, transport and catabolism	Multicopper oxidase;; Multicopper oxidase;; Multicopper oxidase	Laccase-6 OS=Arabidopsis thaliana GN=LAC6 PE=2 SV=1	Q	Secondary metabolites biosynthesis, transport and catabolism	laccase/diphenol oxidase family protein [Medicago truncatula]
F01.PB1062	[E]	Amino acid transport and metabolism	Biological Process: amino acid transmembrane transport (GO:0003333);; Cellular Component: vacuolar membrane (GO:0005774);; Molecular Function: basic amino acid transmembrane transporter activity (GO:0015326);; Cellular Component: integral component of membrane (GO:0016021);;	K13863|2.42831e-70|cam:101496400|cationic amino acid transporter 4, vacuolar-like; K13863 solute carrier family 7 (cationic amino acid transporter), member 1 (A)	--	[E]	Amino acid transport and metabolism	--	Cationic amino acid transporter 3, mitochondrial OS=Arabidopsis thaliana GN=CAT3 PE=2 SV=1	E	Amino acid transport and metabolism	PREDICTED: cationic amino acid transporter 4, vacuolar [Cicer arietinum]
F01.PB21635	[TK]	--	Biological Process: guanosine tetraphosphate metabolic process (GO:0015969);; Molecular Function: kinase activity (GO:0016301);; Biological Process: phosphorylation (GO:0016310);;	--	--	[T]	Signal transduction mechanisms	HD domain;; Region found in RelA / SpoT proteins;; HD domain	Probable GTP diphosphokinase RSH3, chloroplastic OS=Arabidopsis thaliana GN=RSH3 PE=2 SV=1	KT	--	RelA-SpoT like protein PsRSH1 [Pisum sativum]
F01.PB34991	[P]	Inorganic ion transport and metabolism	Biological Process: sulfate assimilation (GO:0000103);; Molecular Function: adenylylsulfate kinase activity (GO:0004020);; Molecular Function: ATP binding (GO:0005524);; Biological Process: phosphorylation (GO:0016310);; Biological Process: hydrogen sulfide biosynthetic process (GO:0070814);;	K00860|2.29803e-68|mtr:MTR_4g097010|Adenylyl-sulfate kinase; K00860 adenylylsulfate kinase [EC:2.7.1.25] (A)	ko00230:Purine metabolism;ko00920:Sulfur metabolism	[P]	Inorganic ion transport and metabolism	Adenylylsulphate kinase	Adenylyl-sulfate kinase 1, chloroplastic OS=Arabidopsis thaliana GN=APK1 PE=1 SV=1	P	Inorganic ion transport and metabolism	PREDICTED: adenylyl-sulfate kinase, chloroplastic isoform X3 [Cicer arietinum]
F01.PB24401	[O]	Posttranslational modification, protein turnover, chaperones	--	--	--	--	--	GDP-fucose protein O-fucosyltransferase;; GDP-fucose protein O-fucosyltransferase	Subtilisin-like protease SBT1.7 OS=Arabidopsis thaliana GN=SBT1.7 PE=1 SV=1	S	Function unknown	PREDICTED: uncharacterized protein At1g04910-like [Cicer arietinum]
F01.PB31155	--	--	Biological Process: respiratory burst involved in defense response (GO:0002679);; Molecular Function: sequence-specific DNA binding transcription factor activity (GO:0003700);; Molecular Function: calmodulin binding (GO:0005516);; Biological Process: regulation of transcription, DNA-templated (GO:0006355);; Biological Process: ethylene biosynthetic process (GO:0009693);; Biological Process: intra…	--	--	--	--	WRKY DNA -binding domain;; Plant zinc cluster domain	Probable WRKY transcription factor 15 OS=Arabidopsis thaliana GN=WRKY15 PE=2 SV=1	K	Transcription	WRKY transcription factor [Medicago truncatula]
F01.PB33287	--	--	Molecular Function: protein serine/threonine kinase activity (GO:0004674);; Molecular Function: ATP binding (GO:0005524);; Biological Process: protein phosphorylation (GO:0006468);;	K08832|6.11668e-28|mtr:MTR_5g024270|Serine/threonine protein kinase SRPK1; K08832 serine/threonine-protein kinase SRPK3 [EC:2.7.11.1] (A)	--	[T]	Signal transduction mechanisms	--	Elongation factor 1-gamma 1 OS=Oryza sativa subsp. japonica GN=Os02g0220600 PE=2 SV=1	T	Signal transduction mechanisms	Serine/Threonine kinase family protein [Medicago truncatula]
F01.PB16213	[P]	Inorganic ion transport and metabolism	Molecular Function: secondary active sulfate transmembrane transporter activity (GO:0008271);; Biological Process: sulfate transport (GO:0008272);; Cellular Component: integral component of membrane (GO:0016021);; Biological Process: transmembrane transport (GO:0055085);;	K17470|0|gmx:100804208|sulfate transporter 1.3-like; K17470 sulfate transporter 1, high-affinity (A)	--	[P]	Inorganic ion transport and metabolism	STAS domain;; Sulfate transporter family;; Sulfate transporter family;; Sulfate transporter family	Sulfate transporter 1.3 OS=Arabidopsis thaliana GN=SULTR1;3 PE=2 SV=1	P	Inorganic ion transport and metabolism	sulfate transporter 1.2-like protein [Pisum sativum]
F01.PB9072	[MG]	--	--	--	--	--	--	NAD dependent epimerase/dehydratase family;; NADH(P)-binding;; RmlD substrate binding domain	Chloroplast stem-loop binding protein of 41 kDa b, chloroplastic OS=Arabidopsis thaliana GN=CSP41B PE=1 SV=1	S	Function unknown	stem-loop-binding protein of 41 kDa protein B [Medicago truncatula]
F01.PB29953	[KL]	--	Molecular Function: DNA binding (GO:0003677);; Molecular Function: helicase activity (GO:0004386);; Molecular Function: ATP binding (GO:0005524);; Cellular Component: nucleus (GO:0005634);; Molecular Function: transferase activity (GO:0016740);; Molecular Function: nucleosome binding (GO:0031491);; Biological Process: ATP-dependent chromatin remodeling (GO:0043044);;	K11654|0|cam:101504208|putative chromatin-remodeling complex ATPase chain-like; K11654 SWI/SNF-related matrix-associated actin-dependent regulator of chromatin subfamily A member 5 [EC:3.6.4.-] (A)	--	[K]	Transcription	SNF2 family N-terminal domain;; SLIDE;; Helicase conserved C-terminal domain;; Type III restriction enzyme, res subunit;; DEAD/DEAH box helicase	ISWI chromatin-remodeling complex ATPase CHR11 OS=Arabidopsis thaliana GN=CHR11 PE=1 SV=4	L	Replication, recombination and repair	hypothetical protein TSUD_197350 [Trifolium subterraneum]
F01.PB5575	--	--	--	--	--	[R]	General function prediction only	C2H2-type zinc finger	Zinc finger protein AZF2 OS=Arabidopsis thaliana GN=AZF2 PE=2 SV=1	S	Function unknown	C2H2-type zinc finger protein [Medicago truncatula]
F01.PB3180	--	--	--	--	--	[I]	Lipid transport and metabolism	GNS1/SUR4 family	Elongation of fatty acids protein 3-like OS=Arabidopsis thaliana GN=HOS3 PE=2 SV=1	I	Lipid transport and metabolism	similar to long chain fatty acid elongation enzyme Elo1p [Cyanidioschyzon merolae strain 10D]
F01.PB5470	--	--	--	--	--	--	--	Plant invertase/pectin methylesterase inhibitor	Pectinesterase 1 OS=Arabidopsis thaliana GN=PME1 PE=1 SV=1	--	--	unknown [Medicago truncatula]
F01.PB4158	[C]	Energy production and conversion	Molecular Function: electron carrier activity (GO:0009055);; Biological Process: electron transport chain (GO:0022900);; Molecular Function: metal ion binding (GO:0046872);; Molecular Function: 2 iron, 2 sulfur cluster binding (GO:0051537);;	K02639|1.72868e-48|cam:101491063|ferredoxin-3, chloroplastic-like; K02639 ferredoxin (A)	ko00195:Photosynthesis	--	--	--	Ferredoxin-3, chloroplastic OS=Zea mays GN=FDX3 PE=1 SV=1	C	Energy production and conversion	hypothetical protein TSUD_273700 [Trifolium subterraneum]
F01.PB4388	--	--	Biological Process: systemic acquired resistance (GO:0009627);; Biological Process: regulation of defense response (GO:0031347);;	--	--	--	--	--	--	S	Function unknown	Thionin-like protein [Medicago truncatula]
F01.PB25319	--	--	Molecular Function: inorganic anion exchanger activity (GO:0005452);; Biological Process: anion transport (GO:0006820);; Cellular Component: integral component of membrane (GO:0016021);;	--	--	[P]	Inorganic ion transport and metabolism	HCO3- transporter family;; HCO3- transporter family	Probable boron transporter 2 OS=Arabidopsis thaliana GN=BOR2 PE=2 SV=1	U	Intracellular trafficking, secretion, and vesicular transport	PREDICTED: boron transporter 1-like [Cicer arietinum]
F01.PB17936	--	--	--	--	--	[S]	Function unknown	--	--	S	Function unknown	2OG-Fe(II) oxygenase family oxidoreductase [Medicago truncatula]
F01.PB18484	[P]	Inorganic ion transport and metabolism	--	K12347|2.60405e-176|gmx:100803732|metal transporter Nramp2-like; K12347 natural resistance-associated macrophage protein (A)	--	[P]	Inorganic ion transport and metabolism	Natural resistance-associated macrophage protein;; Natural resistance-associated macrophage protein	Metal transporter Nramp2 OS=Arabidopsis thaliana GN=NRAMP2 PE=2 SV=1	P	Inorganic ion transport and metabolism	metal transporter Nramp2-like [Arachis duranensis]
F01.PB21737	--	--	Cellular Component: integral component of membrane (GO:0016021);; Biological Process: transmembrane transport (GO:0055085);;	--	--	[S]	Function unknown	Membrane transport protein	Protein PIN-LIKES 1 OS=Arabidopsis thaliana GN=PILS1 PE=2 SV=1	S	Function unknown	auxin efflux carrier family protein [Medicago truncatula]
F01.PB25978	[RTKL]	--	--	--	--	[T]	Signal transduction mechanisms	PB1 domain;; Protein tyrosine kinase;; Protein kinase domain;; Protein tyrosine kinase;; Protein kinase domain	Serine/threonine-protein kinase STY17 OS=Arabidopsis thaliana GN=STY17 PE=1 SV=1	T	Signal transduction mechanisms	hypothetical protein TSUD_368400, partial [Trifolium subterraneum]
F01.PB21213	--	--	Cellular Component: mitochondrion (GO:0005739);;	K02946|0|mtr:MTR_1g006120|Ribosomal protein S10; K02946 small subunit ribosomal protein S10 (A)	ko03010:Ribosome	--	--	--	--	S	Function unknown	hypothetical protein (mitochondrion) [Vicia faba]
F01.PB1710	--	--	Cellular Component: nucleus (GO:0005634);; Biological Process: regulation of transcription, DNA-templated (GO:0006355);; Biological Process: regulation of translation (GO:0006417);; Biological Process: response to light stimulus (GO:0009416);; Cellular Component: plastid (GO:0009536);; Biological Process: auxin-activated signaling pathway (GO:0009734);; Molecular Function: protein dimerization ac…	K14484|3.63653e-74|cam:101498926|auxin-responsive protein IAA16-like; K14484 auxin-responsive protein IAA (A)	ko04075:Plant hormone signal transduction	--	--	AUX/IAA family	Auxin-induced protein AUX28 OS=Glycine max GN=AUX28 PE=2 SV=1	K	Transcription	PREDICTED: auxin-responsive protein IAA16 [Cicer arietinum]
F01.PB10509	--	--	Molecular Function: catalytic activity (GO:0003824);;	--	--	[G]	Carbohydrate transport and metabolism	Galactose binding lectin domain;; Endonuclease/Exonuclease/phosphatase family	Beta-galactosidase 3 OS=Arabidopsis thaliana GN=BGAL3 PE=2 SV=1	G	Carbohydrate transport and metabolism	unnamed protein product [Coffea canephora]
F01.PB2948	--	--	--	--	--	--	--	--	F-box protein PP2-A15 OS=Arabidopsis thaliana GN=PP2A15 PE=2 SV=1	S	Function unknown	hypothetical protein TSUD_338730 [Trifolium subterraneum]
F01.PB24546	--	--	--	--	--	--	--	--	Low-temperature-induced 65 kDa protein OS=Arabidopsis thaliana GN=LTI65 PE=2 SV=2	S	Function unknown	hypothetical protein MTR_1g100623 [Medicago truncatula]
F01.PB26154	[A]	RNA processing and modification	Biological Process: mRNA processing (GO:0006397);; Cellular Component: chloroplast (GO:0009507);;	K12828|0|cam:101490836|splicing factor 3B subunit 1-like; K12828 splicing factor 3B subunit 1 (A)	ko03040:Spliceosome	[A]	RNA processing and modification	Splicing factor 3B subunit 1;; HEAT repeats;; HEAT repeat;; HEAT-like repeat;; Vacuolar 14 Fab1-binding region;; Armadillo/beta-catenin-like repeat	--	A	RNA processing and modification	PREDICTED: splicing factor 3B subunit 1 [Cicer arietinum]
F01.PB26097	--	--	Molecular Function: cysteine-type endopeptidase activity (GO:0004197);; Molecular Function: ubiquitin thiolesterase activity (GO:0004221);; Biological Process: ubiquitin-dependent protein catabolic process (GO:0006511);; Molecular Function: zinc ion binding (GO:0008270);;	K11855|0|cam:101514200|ubiquitin carboxyl-terminal hydrolase 16-like; K11855 ubiquitin carboxyl-terminal hydrolase 36/42 [EC:3.4.19.12] (A)	--	[O]	Posttranslational modification, protein turnover, chaperones	Ubiquitin carboxyl-terminal hydrolase;; Ubiquitin carboxyl-terminal hydrolase;; MYND finger	Ubiquitin carboxyl-terminal hydrolase 17 OS=Arabidopsis thaliana GN=UBP17 PE=2 SV=1	O	Posttranslational modification, protein turnover, chaperones	ubiquitin carboxy-terminal hydrolase [Medicago truncatula]
F01.PB11051	--	--	--	--	--	--	--	Dirigent-like protein	Dirigent protein 18 OS=Arabidopsis thaliana GN=DIR18 PE=2 SV=1	S	Function unknown	hypothetical protein TSUD_18510 [Trifolium subterraneum]
F01.PB23783	--	--	Molecular Function: nucleotide binding (GO:0000166);; Molecular Function: nucleic acid binding (GO:0003676);; Cellular Component: ribonucleoprotein complex (GO:0030529);;	--	--	--	--	RNA recognition motif. (a.k.a. RRM, RBD, or RNP domain);; RNA recognition motif (a.k.a. RRM, RBD, or RNP domain);; RNA recognition motif. (a.k.a. RRM, RBD, or RNP domain)	--	S	Function unknown	RNA recognition motif [Medicago truncatula]
F01.PB12136	--	--	Molecular Function: transferase activity, transferring acyl groups other than amino-acyl groups (GO:0016747);;	--	--	--	--	Transferase family	Uncharacterized acetyltransferase At3g50280 OS=Arabidopsis thaliana GN=At3g50280 PE=3 SV=1	S	Function unknown	PREDICTED: uncharacterized acetyltransferase At3g50280-like [Cicer arietinum]
F01.PB875	[J]	Translation, ribosomal structure and biogenesis	Molecular Function: RNA binding (GO:0003723);; Molecular Function: structural constituent of ribosome (GO:0003735);; Biological Process: translation (GO:0006412);; Cellular Component: small ribosomal subunit (GO:0015935);;	K02989|4.69392e-108|pda:103709422|40S ribosomal protein S5; K02989 small subunit ribosomal protein S5e (A)	ko03010:Ribosome	[J]	Translation, ribosomal structure and biogenesis	Ribosomal protein S7p/S5e	40S ribosomal protein S5 (Fragment) OS=Cicer arietinum GN=RPS5 PE=2 SV=1	J	Translation, ribosomal structure and biogenesis	hypothetical protein COCSADRAFT_176446 [Bipolaris sorokiniana ND90Pr]
F01.PB32300	--	--	Molecular Function: catalytic activity (GO:0003824);; Biological Process: metabolic process (GO:0008152);;	K06617|0|cam:101512031|galactinol--sucrose galactosyltransferase-like; K06617 raffinose synthase [EC:2.4.1.82] (A)	ko00052:Galactose metabolism	--	--	Raffinose synthase or seed imbibition protein Sip1	Galactinol--sucrose galactosyltransferase OS=Pisum sativum GN=RFS PE=1 SV=1	S	Function unknown	raffinose synthase or seed inhibition protein [Medicago truncatula]
F01.PB5756	[MG]	--	Molecular Function: nucleotide binding (GO:0000166);; Molecular Function: catalytic activity (GO:0003824);; Biological Process: response to oxidative stress (GO:0006979);; Cellular Component: thylakoid (GO:0009579);; Cellular Component: plastoglobule (GO:0010287);; Biological Process: cellular response to water deprivation (GO:0042631);; Biological Process: cellular metabolic process (GO:0044237)…	--	--	[R]	General function prediction only	NADH(P)-binding;; NAD dependent epimerase/dehydratase family;; 3-beta hydroxysteroid dehydrogenase/isomerase family	Uncharacterized protein At1g32220, chloroplastic OS=Arabidopsis thaliana GN=At1g32220 PE=2 SV=1	GM	--	rossmann-fold NAD(P)-binding domain protein [Medicago truncatula]
F01.PB38813	--	--	--	--	--	--	--	--	--	S	Function unknown	hypothetical protein AALT_g8893 [Alternaria alternata]
F01.PB36334	--	--	Molecular Function: ubiquitin thiolesterase activity (GO:0004221);; Biological Process: ubiquitin-dependent protein catabolic process (GO:0006511);; Molecular Function: cysteine-type peptidase activity (GO:0008234);;	K11841|2.5273e-150|pxb:103939765|ubiquitin carboxyl-terminal hydrolase 10-A-like; K11841 ubiquitin carboxyl-terminal hydrolase 10 [EC:3.4.19.12] (A)	--	[O]	Posttranslational modification, protein turnover, chaperones	Ubiquitin carboxyl-terminal hydrolase;; Ubiquitin carboxyl-terminal hydrolase	Ubiquitin carboxyl-terminal hydrolase 24 OS=Arabidopsis thaliana GN=UBP24 PE=1 SV=1	O	Posttranslational modification, protein turnover, chaperones	ubiquitin thiolesterase [Fusarium verticillioides 7600]
F01.PB4514	--	--	Molecular Function: nucleic acid binding (GO:0003676);; Molecular Function: transcription cofactor activity (GO:0003712);; Molecular Function: histone acetyltransferase activity (GO:0004402);; Molecular Function: RNA-DNA hybrid ribonuclease activity (GO:0004523);; Cellular Component: nucleus (GO:0005634);; Biological Process: regulation of transcription, DNA-templated (GO:0006355);; Molecular Fun…	--	--	[K]	Transcription	BTB/POZ domain;; TAZ zinc finger	BTB/POZ and TAZ domain-containing protein 2 OS=Arabidopsis thaliana GN=BT2 PE=1 SV=1	S	Function unknown	PREDICTED: BTB/POZ and TAZ domain-containing protein 2-like [Cicer arietinum]
F01.PB6851	[E]	Amino acid transport and metabolism	Molecular Function: nucleotide binding (GO:0000166);; Molecular Function: catalytic activity (GO:0003824);; Molecular Function: structural constituent of eye lens (GO:0005212);; Biological Process: metabolic process (GO:0008152);; Cellular Component: chloroplast (GO:0009507);; Biological Process: systemic acquired resistance (GO:0009627);; Biological Process: response to endoplasmic reticulum str…	--	--	[E]	Amino acid transport and metabolism	Ornithine cyclodeaminase/mu-crystallin family;; Shikimate / quinate 5-dehydrogenase	--	E	Amino acid transport and metabolism	ornithine cyclodeaminase/mu-crystallin [Medicago truncatula]
F01.PB8796	--	--	Biological Process: pentose-phosphate shunt (GO:0006098);; Biological Process: chloroplast relocation (GO:0009902);; Biological Process: thylakoid membrane organization (GO:0010027);; Biological Process: photosynthesis (GO:0015979);; Biological Process: carotenoid biosynthetic process (GO:0016117);; Biological Process: starch biosynthetic process (GO:0019252);; Biological Process: isopentenyl dip…	--	--	--	--	--	--	S	Function unknown	PREDICTED: uncharacterized protein LOC101511104 isoform X2 [Cicer arietinum]
F01.PB16384	--	--	Molecular Function: iron ion binding (GO:0005506);; Cellular Component: cytoplasm (GO:0005737);; Molecular Function: linoleate 13S-lipoxygenase activity (GO:0016165);; Biological Process: oxylipin biosynthetic process (GO:0031408);; Biological Process: oxidation-reduction process (GO:0055114);;	K15718|0|cam:101491298|linoleate 9S-lipoxygenase-like; K15718 linoleate 9S-lipoxygenase [EC:1.13.11.58] (A)	ko00591:Linoleic acid metabolism	--	--	Lipoxygenase;; PLAT/LH2 domain	Linoleate 9S-lipoxygenase OS=Lens culinaris GN=LOX1.1 PE=2 SV=1	S	Function unknown	lipoxygenase LOXN3 [Pisum sativum]
F01.PB12722	--	--	Cellular Component: Golgi apparatus (GO:0005794);; Biological Process: protein glycosylation (GO:0006486);; Molecular Function: galactosyltransferase activity (GO:0008378);; Cellular Component: integral component of membrane (GO:0016021);;	--	--	[G]	Carbohydrate transport and metabolism	Galactosyltransferase;; Domain of unknown function (DUF4094)	Beta-1,3-galactosyltransferase 7 OS=Arabidopsis thaliana GN=B3GALT7 PE=2 SV=1	S	Function unknown	beta-1,3-galactosyltransferase-like protein [Medicago truncatula]
F01.PB9525	--	--	Biological Process: metabolic process (GO:0008152);; Molecular Function: amino acid binding (GO:0016597);;	--	--	--	--	ACT domain;; ACT domain;; ACT domain	ACT domain-containing protein ACR8 OS=Arabidopsis thaliana GN=ACR8 PE=2 SV=1	S	Function unknown	translation factor EF-1 alpha-like protein [Medicago truncatula]
F01.PB31841	[R]	General function prediction only	Molecular Function: Rab GTPase activator activity (GO:0005097);; Biological Process: positive regulation of Rab GTPase activity (GO:0032851);;	--	--	[R]	General function prediction only	Rab-GTPase-TBC domain	--	S	Function unknown	PREDICTED: TBC1 domain family member 13-like [Cicer arietinum]
F01.PB13083	[MR]	--	Molecular Function: catalytic activity (GO:0003824);; Biological Process: metabolic process (GO:0008152);;	--	--	--	--	Mandelate racemase / muconate lactonizing enzyme, C-terminal domain;; Mandelate racemase / muconate lactonizing enzyme, N-terminal domain;; Enolase C-terminal domain-like	L-Ala-D/L-amino acid epimerase OS=Populus trichocarpa GN=POPTR_0012s05040g PE=3 SV=2	M	Cell wall/membrane/envelope biogenesis	PREDICTED: L-Ala-D/L-amino acid epimerase [Cicer arietinum]
F01.PB28279	[U]	Intracellular trafficking, secretion, and vesicular transport	Cellular Component: cytosol (GO:0005829);; Biological Process: intracellular protein transport (GO:0006886);; Biological Process: ER to Golgi vesicle-mediated transport (GO:0006888);; Molecular Function: zinc ion binding (GO:0008270);; Cellular Component: COPII vesicle coat (GO:0030127);;	--	--	[U]	Intracellular trafficking, secretion, and vesicular transport	--	Protein transport protein Sec24-like At3g07100 OS=Arabidopsis thaliana GN=At3g07100 PE=2 SV=2	U	Intracellular trafficking, secretion, and vesicular transport	PREDICTED: protein transport protein Sec23A [Cicer arietinum]
F01.PB21201	--	--	--	--	--	--	--	bZIP transcription factor	--	--	--	--
F01.PB11616	[RTKL]	--	Molecular Function: protein serine/threonine kinase activity (GO:0004674);; Molecular Function: ATP binding (GO:0005524);; Biological Process: protein phosphorylation (GO:0006468);;	--	--	[R]	General function prediction only	Protein kinase domain;; Protein tyrosine kinase	Serine/threonine-protein kinase UCN OS=Arabidopsis thaliana GN=UNC PE=1 SV=1	T	Signal transduction mechanisms	hypothetical protein TSUD_109750 [Trifolium subterraneum]
F01.PB9055	[E]	Amino acid transport and metabolism	Molecular Function: cysteine synthase activity (GO:0004124);; Biological Process: cysteine biosynthetic process from serine (GO:0006535);; Molecular Function: transferase activity (GO:0016740);;	K01738|0|mtr:MTR_5g006340|Cysteine synthase; K01738 cysteine synthase A [EC:2.5.1.47] (A)	ko00270:Cysteine and methionine metabolism;ko00920:Sulfur metabolism;ko01200:Carbon metabolism;ko01230:Biosynthesis of amino acids	[E]	Amino acid transport and metabolism	Pyridoxal-phosphate dependent enzyme	Cysteine synthase OS=Citrullus lanatus PE=1 SV=1	E	Amino acid transport and metabolism	O-acetylserine (thiol) lyase [Medicago truncatula]
F01.PB13436	[C]	Energy production and conversion	Molecular Function: UDP-N-acetylmuramate dehydrogenase activity (GO:0008762);; Biological Process: cytokinin metabolic process (GO:0009690);; Molecular Function: cytokinin dehydrogenase activity (GO:0019139);; Molecular Function: flavin adenine dinucleotide binding (GO:0050660);; Biological Process: oxidation-reduction process (GO:0055114);;	K00279|0|mtr:MTR_4g044110|Cytokinin oxidase; K00279 cytokinin dehydrogenase [EC:1.5.99.12] (A)	ko00908:Zeatin biosynthesis	[C]	Energy production and conversion	FAD binding domain;; Cytokinin dehydrogenase 1, FAD and cytokinin binding;; Cytokinin dehydrogenase 1, FAD and cytokinin binding	Cytokinin dehydrogenase 6 OS=Arabidopsis thaliana GN=CKX6 PE=2 SV=2	C	Energy production and conversion	cytokinin oxidase/dehydrogenase-like protein [Medicago truncatula]
F01.PB39135	[O]	Posttranslational modification, protein turnover, chaperones	Molecular Function: acid-amino acid ligase activity (GO:0016881);;	K10704|4.57214e-52|mtr:MTR_8g105010|Ubiquitin-conjugating enzyme E2 variant 1B; K10704 ubiquitin-conjugating enzyme E2 variant (A)	--	[O]	Posttranslational modification, protein turnover, chaperones	Profilin;; Ubiquitin-conjugating enzyme	Profilin-1 OS=Phaseolus vulgaris PE=1 SV=1	O	Posttranslational modification, protein turnover, chaperones	ubiquitin-conjugating enzyme [Medicago truncatula]
F01.PB1344	--	--	--	--	--	[R]	General function prediction only	PPR repeat family;; PPR repeat;; Pentatricopeptide repeat domain	Pentatricopeptide repeat-containing protein At4g04790, mitochondrial OS=Arabidopsis thaliana GN=At4g04790 PE=2 SV=2	S	Function unknown	PREDICTED: uncharacterized protein LOC101502375 [Cicer arietinum]
F01.PB3633	[R]	General function prediction only	Molecular Function: GTP binding (GO:0005525);; Cellular Component: cytoplasm (GO:0005737);; Biological Process: small GTPase mediated signal transduction (GO:0007264);; Cellular Component: membrane (GO:0016020);;	K04392|4.39241e-127|gmx:100808748|rac-like GTP-binding protein RHO1-like; K04392 Ras-related C3 botulinum toxin substrate 1 (A)	ko04145:Phagosome	[R]	General function prediction only	Ras family;; Miro-like protein	Rac-like GTP-binding protein RHO1 OS=Pisum sativum GN=RHO1 PE=2 SV=1	S	Function unknown	unknown [Lotus japonicus]
F01.PB12502	[G]	Carbohydrate transport and metabolism	Molecular Function: chitinase activity (GO:0004568);; Biological Process: carbohydrate metabolic process (GO:0005975);; Biological Process: chitin catabolic process (GO:0006032);;	K01183|0|cam:101501606|acidic mammalian chitinase-like; K01183 chitinase [EC:3.2.1.14] (A)	ko00520:Amino sugar and nucleotide sugar metabolism	[G]	Carbohydrate transport and metabolism	Glycosyl hydrolases family 18	--	G	Carbohydrate transport and metabolism	glycoside hydrolase family 18 protein [Medicago truncatula]
F01.PB14229	[C]	Energy production and conversion	Molecular Function: ATP citrate synthase activity (GO:0003878);; Molecular Function: succinate-CoA ligase (ADP-forming) activity (GO:0004775);; Molecular Function: lyase activity (GO:0016829);; Biological Process: cellular carbohydrate metabolic process (GO:0044262);;	K01648|0|mtr:MTR_2g034090|ATP citrate lyase a-subunit; K01648 ATP citrate (pro-S)-lyase [EC:2.3.3.8] (A)	ko00020:Citrate cycle (TCA cycle)	[C]	Energy production and conversion	Citrate synthase;; CoA-ligase;; Succinyl-CoA ligase like flavodoxin domain	ATP-citrate synthase beta chain protein 1 OS=Oryza sativa subsp. japonica GN=ACLB-1 PE=2 SV=1	C	Energy production and conversion	ATP:citrate lyase [Medicago truncatula]
F01.PB19786	[G]	Carbohydrate transport and metabolism	Biological Process: carbohydrate metabolic process (GO:0005975);; Molecular Function: isomerase activity (GO:0016853);; Molecular Function: carbohydrate binding (GO:0030246);;	K01792|1.38286e-120|mtr:MTR_2g036810|hypothetical protein; K01792 glucose-6-phosphate 1-epimerase [EC:5.1.3.15] (A)	ko00010:Glycolysis / Gluconeogenesis	[G]	Carbohydrate transport and metabolism	Aldose 1-epimerase;; Aldose 1-epimerase	Putative glucose-6-phosphate 1-epimerase OS=Cenchrus ciliaris PE=2 SV=1	G	Carbohydrate transport and metabolism	hypothetical protein TSUD_321570 [Trifolium subterraneum]
F01.PB25738	--	--	Molecular Function: methyltransferase activity (GO:0008168);; Molecular Function: zinc ion binding (GO:0008270);; Biological Process: methylation (GO:0032259);;	K15601|0|cam:101510800|uncharacterized LOC101510800; K15601 lysine-specific demethylase 3 [EC:1.14.11.-] (A)	--	[K]	Transcription	JmjC domain, hydroxylase	Lysine-specific demethylase JMJ25 OS=Arabidopsis thaliana GN=JMJ25 PE=1 SV=1	S	Function unknown	PREDICTED: lysine-specific demethylase JMJ25-like isoform X1 [Cicer arietinum]
F01.PB37601	[RTKL]	--	Molecular Function: protein serine/threonine kinase activity (GO:0004674);; Molecular Function: signal transducer activity (GO:0004871);; Molecular Function: ATP binding (GO:0005524);; Biological Process: protein phosphorylation (GO:0006468);; Biological Process: signal transduction (GO:0007165);;	--	--	[T]	Signal transduction mechanisms	PAS domain;; PAS fold;; PAS fold;; PAS fold;; PAS domain;; Protein kinase domain;; Protein tyrosine kinase;; Protein kinase domain;; Protein tyrosine kinase;; Protein kinase domain	Serine/threonine-protein kinase EDR1 OS=Arabidopsis thaliana GN=EDR1 PE=1 SV=1	T	Signal transduction mechanisms	PAS domain tyrosine kinase family protein [Medicago truncatula]
F01.PB12469	[E]	Amino acid transport and metabolism	Molecular Function: transaminase activity (GO:0008483);; Biological Process: biosynthetic process (GO:0009058);; Molecular Function: pyridoxal phosphate binding (GO:0030170);;	K14272|0|mtr:MTR_5g033230|Alanine aminotransferase; K14272 glutamate--glyoxylate aminotransferase [EC:2.6.1.4 2.6.1.2 2.6.1.44 2.6.1.-] (A)	ko00250:Alanine, aspartate and glutamate metabolism;ko00260:Glycine, serine and threonine metabolism;ko00630:Glyoxylate and dicarboxylate metabolism;ko00710:Carbon fixation in photosynthetic organisms;ko01200:Carbon metabolism;ko01210:2-Oxocarboxylic acid metabolism;ko01230:Biosynthesis of amino acids	[E]	Amino acid transport and metabolism	Aminotransferase class I and II	Glutamate--glyoxylate aminotransferase 1 OS=Arabidopsis thaliana GN=GGAT1 PE=1 SV=1	E	Amino acid transport and metabolism	PREDICTED: glutamate--glyoxylate aminotransferase 2 [Eucalyptus grandis]
F01.PB25612	[O]	Posttranslational modification, protein turnover, chaperones	Molecular Function: ATP binding (GO:0005524);; Cellular Component: cytoplasm (GO:0005737);; Molecular Function: nucleoside-triphosphatase activity (GO:0017111);; Biological Process: protein catabolic process (GO:0030163);;	K03066|0|cam:101490950|26S protease regulatory subunit 8 homolog A-like; K03066 26S proteasome regulatory subunit T6 (A)	ko03050:Proteasome	[O]	Posttranslational modification, protein turnover, chaperones	ATPase family associated with various cellular activities (AAA);; AAA domain (Cdc48 subfamily);; AAA domain (dynein-related subfamily);; Holliday junction DNA helicase ruvB N-terminus	26S protease regulatory subunit 8 homolog A OS=Arabidopsis thaliana GN=RPT6A PE=1 SV=1	O	Posttranslational modification, protein turnover, chaperones	PREDICTED: 26S protease regulatory subunit 8 homolog A [Cicer arietinum]
F01.PB7794	--	--	Molecular Function: transcription regulatory region sequence-specific DNA binding (GO:0000976);; Molecular Function: sequence-specific DNA binding transcription factor activity (GO:0003700);; Cellular Component: nucleus (GO:0005634);; Biological Process: regulation of transcription, DNA-templated (GO:0006355);;	K09338|3.83906e-115|mtr:MTR_5g039000|Homeobox-leucine zipper protein; K09338 homeobox-leucine zipper protein (A)	--	[K]	Transcription	--	Homeobox-leucine zipper protein ATHB-13 OS=Arabidopsis thaliana GN=ATHB-13 PE=2 SV=2	K	Transcription	homeobox leucine zipper ATHB-like protein [Medicago truncatula]
F01.PB14926	--	--	Molecular Function: DNA binding (GO:0003677);;	--	--	[K]	Transcription	Bromodomain	Transcription factor GTE6 OS=Arabidopsis thaliana GN=GTE6 PE=2 SV=1	BK	--	bromodomain testis-specific protein [Cajanus cajan]
F01.PB20475	--	--	Molecular Function: nucleotide binding (GO:0000166);; Molecular Function: RNA binding (GO:0003723);; Cellular Component: nucleus (GO:0005634);; Molecular Function: metal ion binding (GO:0046872);;	--	--	[A]	RNA processing and modification	RNA recognition motif. (a.k.a. RRM, RBD, or RNP domain);; Zinc finger C-x8-C-x5-C-x3-H type (and similar);; RNA recognition motif. (a.k.a. RRM, RBD, or RNP domain);; Zinc finger C-x8-C-x5-C-x3-H type (and similar)	Zinc finger CCCH domain-containing protein 5 OS=Arabidopsis thaliana GN=At1g10320 PE=2 SV=2	S	Function unknown	zinc finger CCCH domain protein, putative [Medicago truncatula]
F01.PB2139	--	--	--	--	--	--	--	--	--	--	--	hypothetical protein TSUD_74650 [Trifolium subterraneum]
F01.PB25620	--	--	Biological Process: DNA metabolic process (GO:0006259);; Biological Process: regulation of gene expression (GO:0010468);; Biological Process: cellular macromolecule biosynthetic process (GO:0034645);; Cellular Component: intracellular part (GO:0044424);; Biological Process: single-organism cellular process (GO:0044763);;	K16251|0|cam:101488249|DNA-directed RNA polymerase E subunit 1-like; K16251 DNA-directed RNA polymerase V subunit 1 [EC:2.7.7.6] (A)	--	[Y]	Nuclear structure	Protein of unknown function (DUF3223)	DNA-directed RNA polymerase V subunit 1 OS=Arabidopsis thaliana GN=NRPE1 PE=1 SV=1	K	Transcription	PREDICTED: DNA-directed RNA polymerase V subunit 1 isoform X1 [Cicer arietinum]
F01.PB21330	--	--	Molecular Function: translation initiation factor activity (GO:0003743);; Biological Process: translational initiation (GO:0006413);; Biological Process: RNA metabolic process (GO:0016070);;	--	--	[T]	Signal transduction mechanisms	MA3 domain	Eukaryotic translation initiation factor isoform 4G-1 OS=Arabidopsis thaliana GN=EIF(ISO)4G1 PE=1 SV=1	S	Function unknown	topoisomerase-like protein [Medicago truncatula]
F01.PB14234	[P]	Inorganic ion transport and metabolism	Molecular Function: secondary active sulfate transmembrane transporter activity (GO:0008271);; Biological Process: sulfate transport (GO:0008272);; Cellular Component: integral component of membrane (GO:0016021);; Biological Process: transmembrane transport (GO:0055085);;	K17469|0|cam:101510276|low affinity sulfate transporter 3-like; K17469 sulfate transporter 2, low-affinity (A)	--	[P]	Inorganic ion transport and metabolism	Sulfate transporter family;; Sulfate transporter N-terminal domain with GLY motif;; STAS domain	Low affinity sulfate transporter 3 OS=Stylosanthes hamata GN=ST3 PE=2 SV=1	P	Inorganic ion transport and metabolism	sulfate transporter 2.2-like protein [Pisum sativum]
F01.PB22924	--	--	--	--	--	[O]	Posttranslational modification, protein turnover, chaperones	Peptidase M16 inactive domain;; Insulinase (Peptidase family M16)	Presequence protease 2, chloroplastic/mitochondrial OS=Arabidopsis thaliana GN=PREP2 PE=1 SV=1	O	Posttranslational modification, protein turnover, chaperones	hypothetical protein FVEG_04536 [Fusarium verticillioides 7600]
F01.PB11039	[RTKL]	--	Molecular Function: transferase activity, transferring phosphorus-containing groups (GO:0016772);;	K08850|1.24516e-97|cam:101498953|serine/threonine-protein kinase Aurora-1-like; K08850 aurora kinase, other [EC:2.7.11.1] (A)	--	[D]	Cell cycle control, cell division, chromosome partitioning	Protein kinase domain;; Protein tyrosine kinase	Serine/threonine-protein kinase Aurora-1 OS=Arabidopsis thaliana GN=AUR1 PE=1 SV=1	T	Signal transduction mechanisms	hypothetical protein TSUD_308390 [Trifolium subterraneum]
F01.PB16075	[Q]	Secondary metabolites biosynthesis, transport and catabolism	Molecular Function: oxidoreductase activity, acting on single donors with incorporation of molecular oxygen, incorporation of two atoms of oxygen (GO:0016702);; Molecular Function: metal ion binding (GO:0046872);; Biological Process: oxidation-reduction process (GO:0055114);;	K11159|0|cam:101500703|carotenoid 9,10(9',10')-cleavage dioxygenase 1-like; K11159 carotenoid cleavage dioxygenase (A)	--	[Q]	Secondary metabolites biosynthesis, transport and catabolism	Retinal pigment epithelial membrane protein;; Retinal pigment epithelial membrane protein	Carotenoid 9,10(9&apos;,10&apos;)-cleavage dioxygenase 1 OS=Pisum sativum GN=CCD1 PE=2 SV=1	Q	Secondary metabolites biosynthesis, transport and catabolism	RecName: Full=Carotenoid 9,10(9&apos;,10&apos;)-cleavage dioxygenase 1; AltName: Full=PsCCD1; AltName: Full=PsNCED1
F01.PB31840	[RTKL]	--	Molecular Function: protein serine/threonine kinase activity (GO:0004674);; Molecular Function: ATP binding (GO:0005524);; Biological Process: protein phosphorylation (GO:0006468);;	K03083|0|mtr:MTR_1g084760|Glycogen synthase kinase; K03083 glycogen synthase kinase 3 beta [EC:2.7.11.26] (A)	--	[G]	Carbohydrate transport and metabolism	Protein kinase domain;; Protein tyrosine kinase;; Kinase-like	Glycogen synthase kinase-3 homolog MsK-1 OS=Medicago sativa GN=MSK-1 PE=2 SV=1	T	Signal transduction mechanisms	PREDICTED: glycogen synthase kinase-3 homolog MsK-1 [Cicer arietinum]
F01.PB21043	[C]	Energy production and conversion	--	K15449|4.05698e-80|cam:101511336|tRNA wybutosine-synthesizing protein 1 homolog; K15449 tRNA wybutosine-synthesizing protein 1 [EC:4.1.3.44] (A)	--	[C]	Energy production and conversion	Flavodoxin	S-adenosyl-L-methionine-dependent tRNA 4-demethylwyosine synthase OS=Arabidopsis thaliana GN=TYW1 PE=2 SV=1	C	Energy production and conversion	flavodoxin family protein [Medicago truncatula]
F01.PB33291	[O]	Posttranslational modification, protein turnover, chaperones	Molecular Function: ATP binding (GO:0005524);; Biological Process: protein folding (GO:0006457);; Biological Process: response to stress (GO:0006950);; Molecular Function: unfolded protein binding (GO:0051082);;	K04079|0|zma:100196928|hsp82; heat shock protein HSP82; K04079 molecular chaperone HtpG (A)	ko04141:Protein processing in endoplasmic reticulum;ko04626:Plant-pathogen interaction	[O]	Posttranslational modification, protein turnover, chaperones	Hsp90 protein;; Histidine kinase-, DNA gyrase B-, and HSP90-like ATPase;; Histidine kinase-, DNA gyrase B-, and HSP90-like ATPase	Heat shock protein 82 OS=Zea mays GN=HSP82 PE=3 SV=1	O	Posttranslational modification, protein turnover, chaperones	heat shock protein 90 [Alternaria alternata]
F01.PB4922	--	--	Molecular Function: peroxidase activity (GO:0004601);; Biological Process: response to oxidative stress (GO:0006979);; Molecular Function: heme binding (GO:0020037);; Molecular Function: metal ion binding (GO:0046872);; Biological Process: oxidation-reduction process (GO:0055114);;	K00430|1.7139e-85|mtr:MTR_2g029750|Peroxidase; K00430 peroxidase [EC:1.11.1.7] (A)	ko00360:Phenylalanine metabolism;ko00940:Phenylpropanoid biosynthesis	--	--	Peroxidase	Peroxidase E5 OS=Armoracia rusticana GN=HRPE5 PE=1 SV=1	--	--	peroxidase [Pisum sativum]
F01.PB25072	[I]	Lipid transport and metabolism	Molecular Function: catalytic activity (GO:0003824);; Biological Process: cell communication (GO:0007154);; Biological Process: metabolic process (GO:0008152);; Molecular Function: phosphatidylinositol binding (GO:0035091);;	K01115|0|cam:101504637|phospholipase D p1-like; K01115 phospholipase D1/2 [EC:3.1.4.4] (A)	ko00564:Glycerophospholipid metabolism;ko00565:Ether lipid metabolism;ko04144:Endocytosis	[I]	Lipid transport and metabolism	Phospholipase D Active site motif;; PLD-like domain;; Phospholipase D Active site motif	Phospholipase D zeta 1 OS=Arabidopsis thaliana GN=PLDZETA1 PE=1 SV=1	I	Lipid transport and metabolism	PREDICTED: phospholipase D p1 [Cicer arietinum]
F01.PB19593	[RTKL]	--	--	--	--	--	--	LysM domain;; Protein tyrosine kinase;; Protein kinase domain;; Protein kinase domain;; Protein tyrosine kinase	LysM domain receptor-like kinase 4 OS=Arabidopsis thaliana GN=LYK4 PE=1 SV=1	T	Signal transduction mechanisms	LysM-domain receptor-like kinase [Medicago truncatula]
F01.PB24653	--	--	Biological Process: metabolic process (GO:0008152);; Molecular Function: transferase activity, transferring hexosyl groups (GO:0016758);;	K08237|0|mtr:MTR_7g117170|Hydroquinone glucosyltransferase; K08237 hydroquinone glucosyltransferase [EC:2.4.1.218] (A)	--	[GC]	--	UDP-glucoronosyl and UDP-glucosyl transferase	Hydroquinone glucosyltransferase OS=Rauvolfia serpentina GN=AS PE=1 SV=1	S	Function unknown	UDP-glucosyltransferase family protein [Medicago truncatula]
F01.PB1340	--	--	Biological Process: cellular process (GO:0009987);; Molecular Function: hydrolase activity (GO:0016787);;	K14652|6.74957e-45|cam:101504940|riboflavin biosynthesis protein ribBA, chloroplastic-like; K14652 3,4-dihydroxy 2-butanone 4-phosphate synthase / GTP cyclohydrolase II [EC:4.1.99.12 3.5.4.25] (A)	ko00740:Riboflavin metabolism	[H]	Coenzyme transport and metabolism	--	Bifunctional riboflavin biosynthesis protein RIBA 1, chloroplastic OS=Arabidopsis thaliana GN=RIBA1 PE=1 SV=2	H	Coenzyme transport and metabolism	PREDICTED: bifunctional riboflavin biosynthesis protein RIBA 1, chloroplastic-like [Cicer arietinum]
F01.PB32822	--	--	Molecular Function: magnesium ion binding (GO:0000287);; Cellular Component: chloroplast stroma (GO:0009570);; Biological Process: gibberellin biosynthetic process (GO:0009686);; Biological Process: gibberellic acid mediated signaling pathway (GO:0009740);; Molecular Function: ent-kaurene synthase activity (GO:0009899);; Biological Process: cell wall biogenesis (GO:0042546);;	K04121|0|cam:101506236|ent-kaur-16-ene synthase, chloroplastic-like; K04121 ent-kaurene synthase [EC:4.2.3.19] (A)	ko00904:Diterpenoid biosynthesis	--	--	Terpene synthase family, metal binding domain;; Terpene synthase, N-terminal domain	Ent-kaur-16-ene synthase, chloroplastic OS=Cucurbita maxima PE=1 SV=1	I	Lipid transport and metabolism	PREDICTED: ent-kaur-16-ene synthase, chloroplastic [Cicer arietinum]
F01.PB20082	--	--	Molecular Function: phosphotransferase activity, alcohol group as acceptor (GO:0016773);;	--	--	[T]	Signal transduction mechanisms	Phosphatidylinositol 3- and 4-kinase	Phosphatidylinositol 4-kinase gamma 7 OS=Arabidopsis thaliana GN=PI4KG7 PE=1 SV=2	S	Function unknown	hypothetical protein TSUD_218160 [Trifolium subterraneum]
F01.PB13810	[M]	Cell wall/membrane/envelope biogenesis	Molecular Function: metalloendopeptidase activity (GO:0004222);; Biological Process: proteolysis (GO:0006508);; Biological Process: phosphatidylglycerol biosynthetic process (GO:0006655);; Cellular Component: chloroplast thylakoid membrane (GO:0009535);; Biological Process: embryo development ending in seed dormancy (GO:0009793);; Biological Process: thylakoid membrane organization (GO:0010027);;…	--	--	--	--	Peptidase family M50	Probable zinc metalloprotease EGY2, chloroplastic OS=Oryza sativa subsp. japonica GN=EGY2 PE=2 SV=1	M	Cell wall/membrane/envelope biogenesis	M50 family peptidase [Medicago truncatula]
F01.PB29107	--	--	--	--	--	[S]	Function unknown	Armadillo/beta-catenin-like repeat;; U-box domain;; HEAT repeats	U-box domain-containing protein 4 OS=Arabidopsis thaliana GN=PUB4 PE=1 SV=3	S	Function unknown	ARM repeat RING/U-box protein [Medicago truncatula]
F01.PB15635	--	--	--	--	--	--	--	--	--	S	Function unknown	hypothetical protein FVEG_02147 [Fusarium verticillioides 7600]
F01.PB25313	--	--	Biological Process: ubiquitin-dependent protein catabolic process (GO:0006511);; Cellular Component: cullin-RING ubiquitin ligase complex (GO:0031461);; Molecular Function: ubiquitin protein ligase binding (GO:0031625);;	K03349|0|mtr:MTR_4g082150|Anaphase-promoting complex subunit; K03349 anaphase-promoting complex subunit 2 (A)	ko04120:Ubiquitin mediated proteolysis	[DO]	--	Cullin family;; Anaphase promoting complex (APC) subunit 2	Anaphase-promoting complex subunit 2 OS=Arabidopsis thaliana GN=APC2 PE=1 SV=1	O	Posttranslational modification, protein turnover, chaperones	anaphase promoting complex subunit 2 [Medicago truncatula]
F01.PB29621	[R]	General function prediction only	--	--	--	[R]	General function prediction only	WD domain, G-beta repeat	Transcriptional corepressor LEUNIG OS=Arabidopsis thaliana GN=LUG PE=1 SV=2	K	Transcription	PREDICTED: transcriptional corepressor LEUNIG-like isoform X4 [Cicer arietinum]
F01.PB18805	[O]	Posttranslational modification, protein turnover, chaperones	Biological Process: protein polyubiquitination (GO:0000209);; Biological Process: mitotic cell cycle (GO:0000278);; Cellular Component: cytosol (GO:0005829);; Biological Process: DNA repair (GO:0006281);; Biological Process: RNA processing (GO:0006396);; Biological Process: ubiquitin-dependent protein catabolic process (GO:0006511);; Biological Process: sister chromatid cohesion (GO:0007062);; Bi…	K10609|0|mtr:MTR_2g019260|Cullin; K10609 cullin 4 (A)	ko03420:Nucleotide excision repair;ko04120:Ubiquitin mediated proteolysis	[D]	Cell cycle control, cell division, chromosome partitioning	Cullin family;; Cullin protein neddylation domain	Cullin-4 OS=Arabidopsis thaliana GN=CUL4 PE=1 SV=1	O	Posttranslational modification, protein turnover, chaperones	ubiquitin-protein ligase, cullin 4 [Medicago truncatula]
F01.PB14952	[T]	Signal transduction mechanisms	Molecular Function: catalytic activity (GO:0003824);; Biological Process: metabolic process (GO:0008152);;	--	--	[T]	Signal transduction mechanisms	Protein phosphatase 2C;; Protein phosphatase 2C;; Stage II sporulation protein E (SpoIIE)	Probable protein phosphatase 2C 15 OS=Arabidopsis thaliana GN=At1g68410 PE=2 SV=1	T	Signal transduction mechanisms	hypothetical protein TSUD_50030 [Trifolium subterraneum]
F01.PB18764	[Z]	Cytoskeleton	Molecular Function: ATP binding (GO:0005524);; Cellular Component: Arp2/3 protein complex (GO:0005885);; Biological Process: Arp2/3 complex-mediated actin nucleation (GO:0034314);;	K18584|0|cam:101506012|actin-related protein 3-like; K18584 actin-related protein 3 (A)	--	[Z]	Cytoskeleton	Actin	Actin-related protein 3 OS=Arabidopsis thaliana GN=ARP3 PE=1 SV=1	Z	Cytoskeleton	actin-related protein ARP4 [Medicago truncatula]
F01.PB32949	[R]	General function prediction only	--	K13137|8.23863e-146|cam:101489613|serine-threonine kinase receptor-associated protein-like; K13137 serine-threonine kinase receptor-associated protein (A)	ko03013:RNA transport	[I]	Lipid transport and metabolism	WD domain, G-beta repeat;; WD domain, G-beta repeat	Eukaryotic translation initiation factor 3 subunit I OS=Arabidopsis thaliana GN=TIF3I1 PE=2 SV=2	S	Function unknown	Serine/Threonine kinase receptor-associated-like protein [Medicago truncatula]
F01.PB10414	--	--	--	--	--	--	--	--	--	S	Function unknown	hypothetical protein TSUD_337630 [Trifolium subterraneum]
F01.PB4799	--	--	--	--	--	--	--	--	--	S	Function unknown	hypothetical protein MTR_4g094640 [Medicago truncatula]
F01.PB25665	[RTKL]	--	Molecular Function: protein serine/threonine kinase activity (GO:0004674);; Molecular Function: protein serine/threonine/tyrosine kinase activity (GO:0004712);; Molecular Function: ATP binding (GO:0005524);; Cellular Component: plasma membrane (GO:0005886);; Biological Process: protein phosphorylation (GO:0006468);;	K04424|0|mtr:MTR_1g016300|MAP kinase kinase kinase; K04424 sterile alpha motif and leucine zipper containing kinase AZK [EC:2.7.11.25] (A)	--	[T]	Signal transduction mechanisms	Protein tyrosine kinase;; Protein kinase domain;; Ethylene-responsive protein kinase Le-CTR1;; Protein tyrosine kinase;; Protein kinase domain	Serine/threonine-protein kinase EDR1 OS=Arabidopsis thaliana GN=EDR1 PE=1 SV=1	T	Signal transduction mechanisms	MAP kinase kinase kinase-like protein [Medicago truncatula]
F01.PB25852	[J]	Translation, ribosomal structure and biogenesis	Molecular Function: aminoacyl-tRNA editing activity (GO:0002161);; Molecular Function: leucine-tRNA ligase activity (GO:0004823);; Molecular Function: ATP binding (GO:0005524);; Cellular Component: cytosol (GO:0005829);; Biological Process: leucyl-tRNA aminoacylation (GO:0006429);; Biological Process: regulation of translational fidelity (GO:0006450);; Biological Process: spermidine biosynthetic …	K01869|0|cam:101506554|LARS; leucyl-tRNA synthetase; K01869 leucyl-tRNA synthetase [EC:6.1.1.4] (A)	ko00970:Aminoacyl-tRNA biosynthesis	[J]	Translation, ribosomal structure and biogenesis	tRNA synthetases class I (I, L, M and V);; tRNA synthetases class I (M);; Anticodon-binding domain of tRNA;; tRNA synthetases class I (C) catalytic domain	Leucine--tRNA ligase, cytoplasmic OS=Arabidopsis thaliana GN=At1g09620 PE=1 SV=1	J	Translation, ribosomal structure and biogenesis	PREDICTED: leucine--tRNA ligase, cytoplasmic isoform X1 [Cicer arietinum]
F01.PB9009	--	--	--	--	--	--	--	Domain of unknown function (DUF303)	Probable carbohydrate esterase At4g34215 OS=Arabidopsis thaliana GN=At4g34215 PE=1 SV=2	S	Function unknown	PREDICTED: probable carbohydrate esterase At4g34215 [Cicer arietinum]
F01.PB16414	--	--	--	--	--	--	--	--	--	--	--	hypothetical protein TSUD_30710 [Trifolium subterraneum]
F01.PB12622	[RTKL]	--	Molecular Function: protein serine/threonine kinase activity (GO:0004674);; Molecular Function: ATP binding (GO:0005524);; Biological Process: protein phosphorylation (GO:0006468);;	K04733|0|cam:101507443|protein kinase APK1B, chloroplastic-like; K04733 interleukin-1 receptor-associated kinase 4 [EC:2.7.11.1] (A)	--	[T]	Signal transduction mechanisms	Protein tyrosine kinase;; Protein kinase domain	Probable serine/threonine-protein kinase PBL10 OS=Arabidopsis thaliana GN=PBL10 PE=1 SV=2	T	Signal transduction mechanisms	putative protein kinase APK1A [Trifolium pratense]
F01.PB16696	--	--	Biological Process: cell morphogenesis (GO:0000902);;	K16810|0|cam:101501033|TBCC domain-containing protein 1-like; K16810 TBCC domain-containing protein 1 (A)	--	[S]	Function unknown	Tubulin binding cofactor C	--	S	Function unknown	PREDICTED: TBCC domain-containing protein 1-like [Cicer arietinum]
F01.PB28793	--	--	Molecular Function: sequence-specific DNA binding transcription factor activity (GO:0003700);; Cellular Component: nucleus (GO:0005634);; Biological Process: regulation of transcription, DNA-templated (GO:0006355);; Biological Process: gravitropism (GO:0009630);; Biological Process: vegetative to reproductive phase transition of meristem (GO:0010228);; Molecular Function: sequence-specific DNA bi…	--	--	--	--	WSTF, HB1, Itc1p, MBD9 motif 1;; WSTF, HB1, Itc1p, MBD9 motif 2	Homeobox-DDT domain protein RLT2 OS=Arabidopsis thaliana GN=RLT2 PE=1 SV=1	K	Transcription	hypothetical protein TSUD_385910 [Trifolium subterraneum]
F01.PB2545	--	--	--	--	--	--	--	--	--	--	--	hypothetical protein TSUD_190790 [Trifolium subterraneum]
F01.PB22747	[O]	Posttranslational modification, protein turnover, chaperones	Molecular Function: ATP binding (GO:0005524);; Biological Process: response to stress (GO:0006950);;	K03283|0|cam:101502845|heat shock cognate 70 kDa protein 2-like; K03283 heat shock 70kDa protein 1/8 (A)	ko03040:Spliceosome;ko04141:Protein processing in endoplasmic reticulum;ko04144:Endocytosis	[O]	Posttranslational modification, protein turnover, chaperones	Hsp70 protein;; Hydantoinase/oxoprolinase;; NAD-specific glutamate dehydrogenase	Heat shock cognate 70 kDa protein 2 OS=Solanum lycopersicum GN=HSC-2 PE=2 SV=1	O	Posttranslational modification, protein turnover, chaperones	PREDICTED: heat shock cognate 70 kDa protein 2-like [Cicer arietinum]
F01.PB2369	[C]	Energy production and conversion	Biological Process: MAPK cascade (GO:0000165);; Molecular Function: ATP binding (GO:0005524);; Biological Process: pentose-phosphate shunt (GO:0006098);; Biological Process: rRNA processing (GO:0006364);; Biological Process: protein targeting to membrane (GO:0006612);; Biological Process: response to cold (GO:0009409);; Cellular Component: chloroplast thylakoid membrane (GO:0009535);; Biological …	K02109|2.3908e-84|mtr:MTR_3g106820|ATP synthase; K02109 F-type H+-transporting ATPase subunit b (A)	ko00190:Oxidative phosphorylation;ko00195:Photosynthesis	--	--	ATP synthase B/B' CF(0)	ATP synthase subunit b&apos;, chloroplastic OS=Spinacia oleracea GN=ATPG PE=1 SV=2	U	Intracellular trafficking, secretion, and vesicular transport	hypothetical protein TSUD_305900 [Trifolium subterraneum]
F01.PB23737	--	--	Cellular Component: nuclear envelope (GO:0005635);; Biological Process: protein export from nucleus (GO:0006611);; Molecular Function: Ran GTPase binding (GO:0008536);;	K18423|2.72003e-138|mis:MICPUN_97954|hypothetical protein; K18423 exportin-2 (importin alpha re-exporter) (A)	--	[YU]	--	CAS/CSE protein, C-terminus;; Cse1;; Importin-beta N-terminal domain	Exportin-2 OS=Arabidopsis thaliana GN=CAS PE=2 SV=1	O	Posttranslational modification, protein turnover, chaperones	probable importin-alpha export receptor [Fusarium proliferatum ET1]
F01.PB9864	--	--	--	--	--	--	--	--	--	S	Function unknown	hypothetical protein TSUD_91300 [Trifolium subterraneum]
F01.PB13689	[RTKL]	--	Molecular Function: protein serine/threonine kinase activity (GO:0004674);; Molecular Function: ATP binding (GO:0005524);; Biological Process: protein phosphorylation (GO:0006468);;	K14502|0|cam:101508483|shaggy-related protein kinase eta-like; K14502 protein brassinosteroid insensitive 2 [EC:2.7.11.1] (A)	ko04075:Plant hormone signal transduction	[G]	Carbohydrate transport and metabolism	Protein kinase domain;; Protein tyrosine kinase	Shaggy-related protein kinase eta OS=Arabidopsis thaliana GN=ASK7 PE=1 SV=2	T	Signal transduction mechanisms	shaggy-like kinase dzeta [Medicago truncatula]
F01.PB2194	--	--	Cellular Component: mitochondrial inner membrane (GO:0005743);; Biological Process: glycolytic process (GO:0006096);; Biological Process: protein targeting to vacuole (GO:0006623);; Biological Process: mitochondrial pyruvate transport (GO:0006850);; Biological Process: aerobic respiration (GO:0009060);; Biological Process: response to cadmium ion (GO:0046686);;	--	--	[S]	Function unknown	Uncharacterised protein family (UPF0041)	Mitochondrial pyruvate carrier 4 OS=Arabidopsis thaliana GN=MPC4 PE=3 SV=1	S	Function unknown	hypothetical protein PHAVU_006G144000g [Phaseolus vulgaris]
F01.PB6842	--	--	Biological Process: response to stress (GO:0006950);; Biological Process: response to water (GO:0009415);;	--	--	--	--	Dehydrin	--	S	Function unknown	dehydrin-cognate [Pisum sativum]
F01.PB9414	--	--	--	--	--	--	--	F-box domain;; F-box-like	F-box/kelch-repeat protein At3g23880 OS=Arabidopsis thaliana GN=At3g23880 PE=2 SV=1	S	Function unknown	hypothetical protein TSUD_100820 [Trifolium subterraneum]
F01.PB11042	--	--	--	--	--	--	--	Protein of unknown function (DUF4057)	--	--	--	DUF4057 family protein [Medicago truncatula]
F01.PB26990	--	--	--	K12619|0|mtr:MTR_1g081590|5'-3' exoribonuclease; K12619 5'-3' exoribonuclease 2 [EC:3.1.13.-] (A)	ko03008:Ribosome biogenesis in eukaryotes;ko03018:RNA degradation	[LA]	--	XRN 5'-3' exonuclease N-terminus;; Zinc knuckle;; XRN 5'-3' exonuclease N-terminus;; XRN 5'-3' exonuclease N-terminus	5&apos;-3&apos; exoribonuclease 4 OS=Arabidopsis thaliana GN=XRN4 PE=2 SV=1	ADL	--	PREDICTED: LOW QUALITY PROTEIN: 5&apos;-3&apos; exoribonuclease 4-like [Cicer arietinum]
F01.PB13291	--	--	--	--	--	--	--	Protein of unknown function, DUF547;; Leucine-zipper of ternary complex factor MIP1	--	S	Function unknown	transcription factor [Medicago truncatula]
F01.PB19057	--	--	--	K03255|7.63391e-19|smo:SELMODRAFT_443515|hypothetical protein; K03255 protein TIF31 (A)	--	[R]	General function prediction only	Clustered mitochondria;; Translation initiation factor eIF3 subunit 135	Clustered mitochondria protein OS=Arabidopsis thaliana GN=FMT PE=2 SV=1	S	Function unknown	predicted protein [Hordeum vulgare subsp. vulgare]
F01.PB35613	[RTKL]	--	Biological Process: defense response to oomycetes (GO:0002229);; Biological Process: respiratory burst involved in defense response (GO:0002679);; Molecular Function: protein serine/threonine kinase activity (GO:0004674);; Molecular Function: ATP binding (GO:0005524);; Cellular Component: endosome (GO:0005768);; Cellular Component: plasma membrane (GO:0005886);; Biological Process: protein phosph…	K13416|0|cam:101506449|BRASSINOSTEROID INSENSITIVE 1-associated receptor kinase 1-like; K13416 brassinosteroid insensitive 1-associated receptor kinase 1 [EC:2.7.10.1 2.7.11.1] (A)	ko04075:Plant hormone signal transduction;ko04626:Plant-pathogen interaction	[T]	Signal transduction mechanisms	Protein tyrosine kinase;; Protein kinase domain;; Protein kinase domain;; Protein tyrosine kinase;; Leucine rich repeat N-terminal domain;; Protein tyrosine kinase	BRASSINOSTEROID INSENSITIVE 1-associated receptor kinase 1 OS=Arabidopsis thaliana GN=BAK1 PE=1 SV=2	T	Signal transduction mechanisms	BRI1-associated receptor kinase [Populus tomentosa]
F01.PB22874	--	--	--	--	--	--	--	Leucine Rich repeats (2 copies);; Leucine rich repeat;; Leucine Rich Repeat;; Leucine rich repeat;; TIR domain;; NB-ARC domain;; TIR domain;; ATPase family associated with various cellular activities (AAA);; NB-ARC domain	TMV resistance protein N OS=Nicotiana glutinosa GN=N PE=1 SV=1	S	Function unknown	PREDICTED: TMV resistance protein N-like [Cicer arietinum]
F01.PB7375	--	--	Molecular Function: structural constituent of ribosome (GO:0003735);; Cellular Component: ribosome (GO:0005840);; Biological Process: translation (GO:0006412);;	K02902|2.16822e-152|cam:101511437|54S ribosomal protein L24, mitochondrial-like; K02902 large subunit ribosomal protein L28 (A)	ko03010:Ribosome	[J]	Translation, ribosomal structure and biogenesis	Ribosomal L28 family	--	J	Translation, ribosomal structure and biogenesis	hypothetical protein TSUD_10670 [Trifolium subterraneum]
F01.PB17850	--	--	--	--	--	--	--	Alpha/beta hydrolase family;; Alpha/beta hydrolase family;; alpha/beta hydrolase fold;; Alpha/beta hydrolase family;; Alpha/beta hydrolase family;; alpha/beta hydrolase fold;; PGAP1-like protein	Methylesterase 2 OS=Arabidopsis thaliana GN=MES2 PE=1 SV=1	S	Function unknown	methylesterase [Medicago truncatula]
F01.PB31724	[E]	Amino acid transport and metabolism	Molecular Function: L-aspartate:2-oxoglutarate aminotransferase activity (GO:0004069);; Molecular Function: aromatic-amino-acid:2-oxoglutarate aminotransferase activity (GO:0008793);; Biological Process: ethylene biosynthetic process (GO:0009693);; Molecular Function: 1-aminocyclopropane-1-carboxylate synthase activity (GO:0016847);; Molecular Function: pyridoxal phosphate binding (GO:0030170);; …	K14270|0|cam:101513333|probable aminotransferase ACS10-like; K14270 aminotransferase (A)	--	[T]	Signal transduction mechanisms	Aminotransferase class I and II	Probable aminotransferase ACS10 OS=Arabidopsis thaliana GN=ACS10 PE=1 SV=1	E	Amino acid transport and metabolism	PREDICTED: probable aminotransferase ACS10 [Cicer arietinum]
F01.PB3072	--	--	--	--	--	--	--	Protein of unknown function (DUF581);; Protein of unknown function (DUF581)	--	S	Function unknown	DUF581 family protein [Medicago truncatula]
F01.PB30703	--	--	Biological Process: photorespiration (GO:0009853);;	--	--	--	--	--	--	O	Posttranslational modification, protein turnover, chaperones	unknown protein [Oryza sativa Japonica Group]
F01.PB27553	[Z]	Cytoskeleton	Molecular Function: microtubule motor activity (GO:0003777);; Molecular Function: ATP binding (GO:0005524);; Cellular Component: kinesin complex (GO:0005871);; Cellular Component: microtubule (GO:0005874);; Biological Process: microtubule-based movement (GO:0007018);; Molecular Function: microtubule binding (GO:0008017);;	K11498|0|cam:101514630|kinesin-related protein 4-like; K11498 centromeric protein E (A)	--	[Z]	Cytoskeleton	Kinesin motor domain;; Domain of unknown function (DUF3490)	Kinesin-like protein KIN-7H OS=Arabidopsis thaliana GN=KIN7H PE=2 SV=1	Z	Cytoskeleton	PREDICTED: kinesin-like protein NACK1 isoform X2 [Cicer arietinum]
F01.PB23876	[F]	Nucleotide transport and metabolism	Molecular Function: iron ion binding (GO:0005506);; Molecular Function: electron carrier activity (GO:0009055);; Molecular Function: oxidoreductase activity, acting on CH-OH group of donors (GO:0016614);; Molecular Function: flavin adenine dinucleotide binding (GO:0050660);; Molecular Function: 2 iron, 2 sulfur cluster binding (GO:0051537);; Biological Process: oxidation-reduction process (GO:005…	K09842|0|cam:101503582|abscisic-aldehyde oxidase-like; K09842 abscisic-aldehyde oxidase [EC:1.2.3.14] (A)	ko00906:Carotenoid biosynthesis	[F]	Nucleotide transport and metabolism	Molybdopterin-binding domain of aldehyde dehydrogenase;; FAD binding domain in molybdopterin dehydrogenase;; Aldehyde oxidase and xanthine dehydrogenase, a/b hammerhead domain;; [2Fe-2S] binding domain;; CO dehydrogenase flavoprotein C-terminal domain;; 2Fe-2S iron-sulfur cluster binding domain	Abscisic-aldehyde oxidase OS=Arabidopsis thaliana GN=AAO3 PE=1 SV=1	F	Nucleotide transport and metabolism	aldehyde oxidase 2 [Pisum sativum]
F01.PB30841	--	--	--	--	--	--	--	--	--	S	Function unknown	hypothetical protein TSUD_195330 [Trifolium subterraneum]
F01.PB13943	--	--	Molecular Function: structural molecule activity (GO:0005198);; Cellular Component: chloroplast (GO:0009507);; Molecular Function: 2-alkenal reductase [NAD(P)] activity (GO:0032440);; Biological Process: oxidation-reduction process (GO:0055114);;	--	--	--	--	PAP_fibrillin	Plastid-lipid-associated protein, chloroplastic OS=Citrus unshiu GN=PAP PE=2 SV=1	S	Function unknown	plastid lipid-associated protein [Medicago truncatula]
F01.PB37045	--	--	Biological Process: nuclear-transcribed mRNA catabolic process (GO:0000956);; Cellular Component: Golgi apparatus (GO:0005794);; Biological Process: protein N-linked glycosylation (GO:0006487);; Molecular Function: phosphatidylinositol binding (GO:0035091);; Biological Process: intracellular signal transduction (GO:0035556);;	K17925|0|cam:101513187|uncharacterized LOC101513187; K17925 sorting nexin-13 (A)	--	[ZUD]	--	PXA domain;; PX domain;; Sorting nexin C terminal	--	S	Function unknown	sorting nexin carboxy-terminal protein [Medicago truncatula]
F01.PB35161	[P]	Inorganic ion transport and metabolism	Molecular Function: magnesium ion binding (GO:0000287);; Molecular Function: phospholipid-translocating ATPase activity (GO:0004012);; Molecular Function: ATP binding (GO:0005524);; Biological Process: cation transport (GO:0006812);; Biological Process: phospholipid transport (GO:0015914);; Cellular Component: integral component of membrane (GO:0016021);; Molecular Function: cation-transporting A…	K14802|0|cam:101506046|phospholipid-transporting ATPase 3-like; K14802 phospholipid-transporting ATPase [EC:3.6.3.1] (A)	--	[R]	General function prediction only	E1-E2 ATPase;; Putative hydrolase of sodium-potassium ATPase alpha subunit	Phospholipid-transporting ATPase 3 OS=Arabidopsis thaliana GN=ALA3 PE=1 SV=2	U	Intracellular trafficking, secretion, and vesicular transport	PREDICTED: phospholipid-transporting ATPase 3-like [Cicer arietinum]
F01.PB21214	[J]	Translation, ribosomal structure and biogenesis	Molecular Function: nucleic acid binding (GO:0003676);; Molecular Function: aminoacyl-tRNA ligase activity (GO:0004812);; Molecular Function: ATP binding (GO:0005524);; Cellular Component: cytoplasm (GO:0005737);; Biological Process: tRNA aminoacylation for protein translation (GO:0006418);;	K01876|0|cam:101502887|aspartate--tRNA ligase-like; K01876 aspartyl-tRNA synthetase [EC:6.1.1.12] (A)	ko00970:Aminoacyl-tRNA biosynthesis	[J]	Translation, ribosomal structure and biogenesis	tRNA synthetases class II (D, K and N);; GAD domain;; OB-fold nucleic acid binding domain;; tRNA synthetase class II core domain (G, H, P, S and T)	Aspartate--tRNA ligase, chloroplastic/mitochondrial OS=Arabidopsis thaliana GN=At4g33760 PE=2 SV=1	J	Translation, ribosomal structure and biogenesis	PREDICTED: aspartate--tRNA ligase, mitochondrial [Cicer arietinum]
F01.PB14270	--	--	--	--	--	--	--	Protein of unknown function (DUF4005);; IQ calmodulin-binding motif	Protein IQ-DOMAIN 14 OS=Arabidopsis thaliana GN=IQD14 PE=1 SV=1	S	Function unknown	IQ calmodulin-binding motif protein [Medicago truncatula]
F01.PB35204	[RTKL]	--	--	--	--	[T]	Signal transduction mechanisms	Protein tyrosine kinase;; Protein kinase domain	Serine/threonine-protein kinase EDR1 OS=Arabidopsis thaliana GN=EDR1 PE=1 SV=1	T	Signal transduction mechanisms	octicosapeptide/phox/Bem1p domain kinase superfamily protein [Medicago truncatula]
F01.PB2041	[T]	Signal transduction mechanisms	--	K05527|2.80905e-59|cam:101515536|sufE-like protein, chloroplastic-like; K05527 BolA protein (A)	--	[T]	Signal transduction mechanisms	BolA-like protein	Protein BOLA1, chloroplastic OS=Arabidopsis thaliana GN=BOLA1 PE=1 SV=1	T	Signal transduction mechanisms	hypothetical protein TSUD_299760 [Trifolium subterraneum]
F01.PB8145	--	--	Molecular Function: RNA binding (GO:0003723);;	K14945|1.47861e-162|cam:101495933|KH domain-containing protein At2g38610-like; K14945 protein quaking (A)	--	[A]	RNA processing and modification	KH domain	KH domain-containing protein At2g38610 OS=Arabidopsis thaliana GN=At2g38610 PE=1 SV=1	A	RNA processing and modification	PREDICTED: KH domain-containing protein At2g38610 [Cicer arietinum]
F01.PB701	--	--	--	--	--	--	--	--	--	S	Function unknown	transmembrane protein, putative [Medicago truncatula]
F01.PB12809	--	--	Biological Process: mitotic cell cycle (GO:0000278);; Molecular Function: DNA binding (GO:0003677);; Molecular Function: sequence-specific DNA binding transcription factor activity (GO:0003700);; Cellular Component: nucleus (GO:0005634);; Cellular Component: transcription factor complex (GO:0005667);; Cellular Component: cytoplasm (GO:0005737);; Biological Process: RNA processing (GO:0006396);; B…	K06620|0|mtr:MTR_4g052000|Transcription factor E2F; K06620 transcription factor E2F3 (A)	--	[K]	Transcription	E2F/DP family winged-helix DNA-binding domain	Transcription factor E2FB OS=Arabidopsis thaliana GN=E2FB PE=1 SV=1	K	Transcription	PREDICTED: transcription factor E2FB isoform X1 [Cicer arietinum]
F01.PB4815	--	--	--	--	--	--	--	Alpha/beta hydrolase family;; alpha/beta hydrolase fold;; Alpha/beta hydrolase family;; PGAP1-like protein	Esterase PIR7B OS=Oryza sativa subsp. japonica GN=PIR7B PE=2 SV=2	S	Function unknown	methyl jasmonate esterase [Medicago truncatula]
F01.PB37521	--	--	--	--	--	[R]	General function prediction only	PPR repeat family;; PPR repeat;; PPR repeat;; Pentatricopeptide repeat domain;; Tetratricopeptide repeat;; Tetratricopeptide repeat	Putative pentatricopeptide repeat-containing protein At5g37570 OS=Arabidopsis thaliana GN=PCMP-E37 PE=3 SV=1	S	Function unknown	PPR containing plant-like protein [Medicago truncatula]
F01.PB25149	[P]	Inorganic ion transport and metabolism	Biological Process: cation transport (GO:0006812);; Molecular Function: cation transmembrane transporter activity (GO:0008324);; Cellular Component: integral component of membrane (GO:0016021);; Biological Process: transmembrane transport (GO:0055085);;	K14689|0|cam:101497790|metal tolerance protein 1-like; K14689 solute carrier family 30 (zinc transporter), member 2 (A)	--	[P]	Inorganic ion transport and metabolism	Cation efflux family	Metal tolerance protein 1 OS=Arabidopsis thaliana GN=MTP1 PE=1 SV=2	P	Inorganic ion transport and metabolism	PREDICTED: metal tolerance protein 1-like [Cicer arietinum]
F01.PB8704	--	--	--	--	--	[K]	Transcription	KNOX2 domain;; Homeobox KN domain;; ELK domain;; Homeobox domain;; KNOX1 domain	Homeobox protein knotted-1-like 3 OS=Arabidopsis thaliana GN=KNAT3 PE=1 SV=1	K	Transcription	class II knotted-1-like 9 homeobox transcription factor [Pisum sativum]
F01.PB18219	--	--	--	--	--	--	--	--	--	S	Function unknown	hypothetical protein TSUD_340900 [Trifolium subterraneum]
F01.PB19978	[R]	General function prediction only	--	K08869|0|cam:101495478|probable serine/threonine-protein kinase abkC-like; K08869 aarF domain-containing kinase (A)	--	[R]	General function prediction only	ABC1 family	Uncharacterized aarF domain-containing protein kinase At1g79600, chloroplastic OS=Arabidopsis thaliana GN=At1g79600 PE=2 SV=1	S	Function unknown	hypothetical protein TSUD_387520 [Trifolium subterraneum]
F01.PB14397	[R]	General function prediction only	Molecular Function: protein kinase activity (GO:0004672);; Molecular Function: ATP binding (GO:0005524);; Biological Process: protein phosphorylation (GO:0006468);;	K14500|0|cam:101511724|probable serine/threonine-protein kinase At5g41260-like; K14500 BR-signaling kinase [EC:2.7.11.1] (A)	ko04075:Plant hormone signal transduction	--	--	Protein tyrosine kinase;; Protein kinase domain;; TPR repeat	Probable serine/threonine-protein kinase At5g41260 OS=Arabidopsis thaliana GN=At5g41260 PE=1 SV=1	T	Signal transduction mechanisms	PREDICTED: probable serine/threonine-protein kinase At5g41260 [Cicer arietinum]
F01.PB34272	--	--	--	--	--	[S]	Function unknown	--	Late embryogenesis abundant protein 1 OS=Cicer arietinum PE=2 SV=1	S	Function unknown	PREDICTED: late embryogenesis abundant protein 2 [Cicer arietinum]
F01.PB34575	--	--	Molecular Function: transporter activity (GO:0005215);; Biological Process: oligopeptide transport (GO:0006857);; Cellular Component: integral component of membrane (GO:0016021);;	--	--	[E]	Amino acid transport and metabolism	POT family	Protein NRT1/ PTR FAMILY 1.1 OS=Arabidopsis thaliana GN=NPF1.1 PE=1 SV=2	E	Amino acid transport and metabolism	PREDICTED: protein NRT1/ PTR FAMILY 1.2-like [Cicer arietinum]
F01.PB22884	--	--	--	--	--	--	--	--	--	--	--	hypothetical protein GUITHDRAFT_99356 [Guillardia theta CCMP2712]
F01.PB30221	--	--	Molecular Function: binding (GO:0005488);; Molecular Function: oxidoreductase activity (GO:0016491);;	K00430|6.53669e-157|mtr:MTR_8g076820|Peroxidase; K00430 peroxidase [EC:1.11.1.7] (A)	ko00360:Phenylalanine metabolism;ko00940:Phenylpropanoid biosynthesis	--	--	Peroxidase	Peroxidase 72 OS=Arabidopsis thaliana GN=PER72 PE=1 SV=1	--	--	peroxidase family protein [Medicago truncatula]
F01.PB27213	--	--	Molecular Function: DNA binding (GO:0003677);; Cellular Component: nucleus (GO:0005634);; Biological Process: regulation of transcription, DNA-templated (GO:0006355);; Biological Process: auxin-activated signaling pathway (GO:0009734);; Molecular Function: protein dimerization activity (GO:0046983);;	--	--	--	--	AUX/IAA family;; Auxin response factor	Auxin response factor 8 OS=Arabidopsis thaliana GN=ARF8 PE=2 SV=2	K	Transcription	auxin response factor 2 [Medicago truncatula]
F01.PB29809	[Z]	Cytoskeleton	Molecular Function: structural constituent of cytoskeleton (GO:0005200);; Cellular Component: nucleus (GO:0005634);; Biological Process: actin filament-based process (GO:0030029);;	K16616|6.10705e-118|mtr:MTR_8g070520|Actin related protein; K16616 actin-related protein 8, plant (A)	--	[Z]	Cytoskeleton	Actin;; F-box-like;; F-box domain;; Actin	Actin-related protein 8 OS=Oryza sativa subsp. japonica GN=ARP8 PE=2 SV=1	Z	Cytoskeleton	macronuclear actin [Medicago truncatula]
F01.PB3122	[G]	Carbohydrate transport and metabolism	Molecular Function: glucosylceramidase activity (GO:0004348);; Cellular Component: Golgi apparatus (GO:0005794);; Cellular Component: plasma membrane (GO:0005886);; Biological Process: glucosylceramide catabolic process (GO:0006680);; Cellular Component: integral component of membrane (GO:0016021);;	K17108|1.53284e-75|cam:101499378|non-lysosomal glucosylceramidase-like; K17108 non-lysosomal glucosylceramidase [EC:3.2.1.45] (A)	ko00511:Other glycan degradation;ko00600:Sphingolipid metabolism	[G]	Carbohydrate transport and metabolism	Protein of unknown function, DUF608	--	G	Carbohydrate transport and metabolism	hypothetical protein TSUD_385400, partial [Trifolium subterraneum]
F01.PB2904	--	--	--	--	--	[S]	Function unknown	Membrane magnesium transporter	Membrane magnesium transporter OS=Arabidopsis thaliana GN=At5g03345 PE=3 SV=1	S	Function unknown	membrane magnesium transporter [Medicago truncatula]
F01.PB17757	[GHR]	--	Molecular Function: magnesium ion binding (GO:0000287);; Molecular Function: pyruvate decarboxylase activity (GO:0004737);; Biological Process: metabolic process (GO:0008152);; Molecular Function: thiamine pyrophosphate binding (GO:0030976);;	K01568|0|mtr:MTR_7g069540|Pyruvate decarboxylase isozyme; K01568 pyruvate decarboxylase [EC:4.1.1.1] (A)	ko00010:Glycolysis / Gluconeogenesis	[EH]	--	Thiamine pyrophosphate enzyme, N-terminal TPP binding domain;; Thiamine pyrophosphate enzyme, central domain;; Thiamine pyrophosphate enzyme, C-terminal TPP binding domain	Pyruvate decarboxylase 1 OS=Arabidopsis thaliana GN=PDC1 PE=2 SV=1	GH	--	pyruvate decarboxylase 1 [Lotus corniculatus]
F01.PB16064	--	--	Biological Process: RNA splicing, via endonucleolytic cleavage and ligation (GO:0000394);; Molecular Function: DNA binding (GO:0003677);; Molecular Function: translation initiation factor activity (GO:0003743);; Cellular Component: transcription factor TFIID complex (GO:0005669);; Biological Process: DNA-templated transcription, initiation (GO:0006352);; Biological Process: transcription from RNA…	K03126|2.45903e-100|mtr:MTR_8g020480|Transcription initiation factor TFIID subunit; K03126 transcription initiation factor TFIID subunit 12 (A)	ko03022:Basal transcription factors	[K]	Transcription	Transcription initiation factor TFIID subunit A	Transcription initiation factor TFIID subunit 12b OS=Arabidopsis thaliana GN=TAF12B PE=1 SV=1	K	Transcription	PREDICTED: transcription initiation factor TFIID subunit 12b [Cicer arietinum]
F01.PB38280	[R]	General function prediction only	--	K06694|3.5732e-17|sly:101250015|26S proteasome non-ATPase regulatory subunit 10; K06694 26S proteasome non-ATPase regulatory subunit 10 (A)	--	[O]	Posttranslational modification, protein turnover, chaperones	Ankyrin repeats (3 copies);; Ankyrin repeat;; Ankyrin repeats (many copies);; Ankyrin repeat;; Ankyrin repeats (many copies);; Ankyrin repeats (3 copies);; Ankyrin repeats (many copies);; Ankyrin repeat;; Ankyrin repeats (many copies);; Ankyrin repeat;; Ankyrin repeats (3 copies);; Ankyrin repeat;; Ankyrin repeats (many copies);; Ankyrin repeats (many copies);; Ankyrin repeat	Protein S-acyltransferase 24 OS=Arabidopsis thaliana GN=PAT24 PE=2 SV=1	S	Function unknown	ankyrin [Piromyces finnis]
F01.PB2771	[O]	Posttranslational modification, protein turnover, chaperones	Molecular Function: glutathione peroxidase activity (GO:0004602);; Biological Process: response to oxidative stress (GO:0006979);; Biological Process: oxidation-reduction process (GO:0055114);;	K00432|5.06978e-66|cam:101488996|probable phospholipid hydroperoxide glutathione peroxidase 6, mitochondrial-like; K00432 glutathione peroxidase [EC:1.11.1.9] (A)	ko00480:Glutathione metabolism;ko00590:Arachidonic acid metabolism	[O]	Posttranslational modification, protein turnover, chaperones	Glutathione peroxidase;; AhpC/TSA family;; Redoxin	Probable phospholipid hydroperoxide glutathione peroxidase OS=Citrus sinensis GN=CSA PE=1 SV=1	O	Posttranslational modification, protein turnover, chaperones	PREDICTED: probable phospholipid hydroperoxide glutathione peroxidase [Cicer arietinum]
F01.PB12060	[D]	Cell cycle control, cell division, chromosome partitioning	Biological Process: regulation of cyclin-dependent protein serine/threonine kinase activity (GO:0000079);; Cellular Component: nucleus (GO:0005634);; Molecular Function: protein kinase binding (GO:0019901);; Biological Process: cell division (GO:0051301);;	K06627|0|mtr:MTR_2g102520|Cyclin A2; K06627 cyclin A (A)	--	[D]	Cell cycle control, cell division, chromosome partitioning	Cyclin, N-terminal domain;; Cyclin, C-terminal domain	Cyclin-A2-3 OS=Arabidopsis thaliana GN=CYCA2-3 PE=1 SV=2	D	Cell cycle control, cell division, chromosome partitioning	cyclin A2 [Medicago sativa subsp. x varia]
F01.PB5525	[O]	Posttranslational modification, protein turnover, chaperones	Biological Process: response to abscisic acid (GO:0009737);; Biological Process: embryo development ending in seed dormancy (GO:0009793);; Biological Process: protein sumoylation (GO:0016925);; Molecular Function: SUMO transferase activity (GO:0019789);;	K10577|1.96224e-109|cam:101510211|SUMO-conjugating enzyme SCE1-like; K10577 ubiquitin-conjugating enzyme E2 I [EC:6.3.2.19] (A)	ko03013:RNA transport;ko04120:Ubiquitin mediated proteolysis	[O]	Posttranslational modification, protein turnover, chaperones	Ubiquitin-conjugating enzyme	SUMO-conjugating enzyme SCE1 OS=Arabidopsis thaliana GN=SCE1 PE=1 SV=1	O	Posttranslational modification, protein turnover, chaperones	PREDICTED: uncharacterized protein LOC100305922 isoform X1 [Glycine max]
F01.PB16287	--	--	Molecular Function: sequence-specific DNA binding transcription factor activity (GO:0003700);; Biological Process: regulation of transcription, DNA-templated (GO:0006355);; Molecular Function: sequence-specific DNA binding (GO:0043565);;	K14431|0|mtr:MTR_2g086420|BZIP transcription factor; K14431 transcription factor TGA (A)	ko04075:Plant hormone signal transduction	--	--	Seed dormancy control	Transcription factor TGA9 OS=Arabidopsis thaliana GN=TGA9 PE=1 SV=1	K	Transcription	BZIP family transcription factor [Medicago truncatula]
F01.PB4805	[OC]	--	Biological Process: single-organism cellular process (GO:0044763);;	K03671|2.41343e-41|gmx:100127431|thioredoxin h2; K03671 thioredoxin 1 (A)	--	[O]	Posttranslational modification, protein turnover, chaperones	--	Thioredoxin H2 OS=Arabidopsis thaliana GN=TRX2 PE=2 SV=2	O	Posttranslational modification, protein turnover, chaperones	thioredoxin h2 [Glycine max]
F01.PB8632	--	--	--	--	--	--	--	--	Calcium sensing receptor, chloroplastic OS=Arabidopsis thaliana GN=CAS PE=1 SV=1	S	Function unknown	PREDICTED: calcium sensing receptor, chloroplastic [Cicer arietinum]
F01.PB5907	[C]	Energy production and conversion	Molecular Function: oxidoreductase activity (GO:0016491);; Biological Process: oxidation-reduction process (GO:0055114);;	--	--	[C]	Energy production and conversion	Aldo/keto reductase family	Probable aldo-keto reductase 1 OS=Glycine max GN=AKR1 PE=2 SV=1	C	Energy production and conversion	aldo/keto reductase family oxidoreductase [Medicago truncatula]
F01.PB234	--	--	Cellular Component: mitochondrial proton-transporting ATP synthase complex (GO:0005753);; Biological Process: glycolytic process (GO:0006096);; Biological Process: ubiquitin-dependent protein catabolic process (GO:0006511);; Biological Process: aerobic respiration (GO:0009060);; Cellular Component: plastid (GO:0009536);; Biological Process: photorespiration (GO:0009853);; Biological Process: resp…	--	--	--	--	--	--	S	Function unknown	PREDICTED: uncharacterized protein LOC101510305 [Cicer arietinum]
F01.PB2509	[J]	Translation, ribosomal structure and biogenesis	Molecular Function: structural constituent of ribosome (GO:0003735);; Cellular Component: ribosome (GO:0005840);; Biological Process: translation (GO:0006412);; Cellular Component: chloroplast stroma (GO:0009570);; Cellular Component: chloroplast envelope (GO:0009941);; Biological Process: isopentenyl diphosphate biosynthetic process, methylerythritol 4-phosphate pathway (GO:0019288);; Molecular …	K02879|5.95154e-110|cam:101489094|50S ribosomal protein L17, chloroplastic-like; K02879 large subunit ribosomal protein L17 (A)	ko03010:Ribosome	[J]	Translation, ribosomal structure and biogenesis	Ribosomal protein L17	50S ribosomal protein L17, chloroplastic OS=Nicotiana tabacum GN=RPL17 PE=2 SV=1	J	Translation, ribosomal structure and biogenesis	PREDICTED: 50S ribosomal protein L17, chloroplastic [Cicer arietinum]
F01.PB5381	--	--	--	--	--	--	--	--	--	S	Function unknown	PREDICTED: uncharacterized protein LOC101508199 [Cicer arietinum]
F01.PB13425	--	--	Molecular Function: nucleotide binding (GO:0000166);; Molecular Function: nucleic acid binding (GO:0003676);;	K14948|0|cam:101514424|polypyrimidine tract-binding protein homolog 1-like; K14948 polypyrimidine tract-binding protein 2 (A)	--	[A]	RNA processing and modification	RNA recognition motif. (a.k.a. RRM, RBD, or RNP domain);; RNA recognition motif. (a.k.a. RRM, RBD, or RNP domain);; RNA recognition motif (a.k.a. RRM, RBD, or RNP domain)	Polypyrimidine tract-binding protein homolog 1 OS=Arabidopsis thaliana GN=PTB PE=1 SV=1	S	Function unknown	polypyrimidine tract-binding-like protein [Medicago truncatula]
F01.PB30478	[J]	Translation, ribosomal structure and biogenesis	Molecular Function: structural constituent of ribosome (GO:0003735);; Biological Process: translation (GO:0006412);; Cellular Component: small ribosomal subunit (GO:0015935);;	--	--	[J]	Translation, ribosomal structure and biogenesis	Ribosomal protein S12/S23	30S ribosomal protein S12, chloroplastic OS=Thalassiosira pseudonana GN=rps12 PE=3 SV=1	J	Translation, ribosomal structure and biogenesis	ribosomal protein S12 [Alternaria alternata]
F01.PB17144	--	--	Cellular Component: endoplasmic reticulum (GO:0005783);; Cellular Component: plasma membrane (GO:0005886);;	--	--	--	--	Protein of unknown function (DUF3754)	--	S	Function unknown	aminopeptidase [Medicago truncatula]
F01.PB36018	--	--	--	K15424|3.75144e-19|mpp:MICPUCDRAFT_46995|hypothetical protein; K15424 serine/threonine-protein phosphatase 4 regulatory subunit 1 (A)	--	[T]	Signal transduction mechanisms	HEAT-like repeat	--	T	Signal transduction mechanisms	hypothetical protein I316_04955 [Kwoniella heveanensis BCC8398]
F01.PB14445	[RTKL]	--	Molecular Function: protein serine/threonine kinase activity (GO:0004674);; Molecular Function: ATP binding (GO:0005524);; Biological Process: protein phosphorylation (GO:0006468);;	--	--	[G]	Carbohydrate transport and metabolism	Protein kinase domain;; Protein tyrosine kinase	Shaggy-related protein kinase theta OS=Arabidopsis thaliana GN=ASK8 PE=2 SV=3	T	Signal transduction mechanisms	shaggy-like kinase [Medicago truncatula]
F01.PB25597	[G]	Carbohydrate transport and metabolism	Molecular Function: sedoheptulose-7-phosphate:D-glyceraldehyde-3-phosphate glyceronetransferase activity (GO:0004801);; Cellular Component: mitochondrion (GO:0005739);; Biological Process: glycolytic process (GO:0006096);; Biological Process: pentose-phosphate shunt (GO:0006098);; Biological Process: aerobic respiration (GO:0009060);; Cellular Component: chloroplast stroma (GO:0009570);; Biologic…	K00616|2.28689e-179|mtr:MTR_7g006560|Transaldolase; K00616 transaldolase [EC:2.2.1.2] (A)	ko00030:Pentose phosphate pathway;ko01200:Carbon metabolism;ko01230:Biosynthesis of amino acids	[G]	Carbohydrate transport and metabolism	Transaldolase	--	G	Carbohydrate transport and metabolism	unknown [Medicago truncatula]
F01.PB32704	--	--	--	--	--	--	--	--	--	S	Function unknown	PREDICTED: nestin-like [Cicer arietinum]
F01.PB6276	--	--	Molecular Function: peroxidase activity (GO:0004601);; Cellular Component: nucleus (GO:0005634);; Cellular Component: cytoplasm (GO:0005737);; Biological Process: response to oxidative stress (GO:0006979);; Molecular Function: heme binding (GO:0020037);; Molecular Function: metal ion binding (GO:0046872);; Biological Process: oxidation-reduction process (GO:0055114);;	K00430|3.26529e-132|mtr:MTR_2g040000|Peroxidase; K00430 peroxidase [EC:1.11.1.7] (A)	ko00360:Phenylalanine metabolism;ko00940:Phenylpropanoid biosynthesis	--	--	Peroxidase	Peroxidase 59 OS=Arabidopsis thaliana GN=PER59 PE=1 SV=2	--	--	Haem peroxidase, plant/fungal/bacterial [Medicago truncatula]
F01.PB25614	--	--	--	--	--	--	--	Zinc finger, C3HC4 type (RING finger)	E3 ubiquitin-protein ligase SPL1 OS=Arabidopsis thaliana GN=SPL1 PE=2 SV=1	S	Function unknown	RING/U-box protein, putative [Medicago truncatula]
F01.PB28225	[M]	Cell wall/membrane/envelope biogenesis	Cellular Component: membrane (GO:0016020);; Molecular Function: transferase activity, transferring glycosyl groups (GO:0016757);;	--	--	--	--	Cellulose synthase;; Cellulose synthase	Cellulose synthase-like protein G2 OS=Arabidopsis thaliana GN=CSLG2 PE=2 SV=1	M	Cell wall/membrane/envelope biogenesis	cellulose synthase-like protein D3 [Medicago truncatula]
F01.PB12426	--	--	Molecular Function: protein serine/threonine phosphatase activity (GO:0004722);; Biological Process: protein dephosphorylation (GO:0006470);; Molecular Function: metal ion binding (GO:0046872);;	K01102|1.86322e-134|cam:101497065|probable protein phosphatase 2C 63-like; K01102 pyruvate dehydrogenase phosphatase [EC:3.1.3.43] (A)	--	[T]	Signal transduction mechanisms	Protein phosphatase 2C;; Protein phosphatase 2C	Probable protein phosphatase 2C 63 OS=Arabidopsis thaliana GN=At4g33920 PE=2 SV=1	T	Signal transduction mechanisms	PREDICTED: probable protein phosphatase 2C 63 [Cicer arietinum]
F01.PB33593	[LKJ]	--	--	K17679|0|cam:101512225|probable DEAD-box ATP-dependent RNA helicase 48-like; K17679 ATP-dependent RNA helicase MSS116, mitochondrial [EC:3.6.4.13] (A)	--	[A]	RNA processing and modification	DEAD/DEAH box helicase;; Helicase conserved C-terminal domain;; Type III restriction enzyme, res subunit	Putative DEAD-box ATP-dependent RNA helicase 33 OS=Arabidopsis thaliana GN=RH33 PE=3 SV=1	L	Replication, recombination and repair	PREDICTED: probable DEAD-box ATP-dependent RNA helicase 48 [Cicer arietinum]
F01.PB15692	[R]	General function prediction only	Molecular Function: zinc ion binding (GO:0008270);;	K06874|0|cam:101505357|zinc finger protein ZPR1-like; K06874 zinc finger protein (A)	--	[R]	General function prediction only	ZPR1 zinc-finger domain	--	S	Function unknown	PREDICTED: zinc finger protein ZPR1-like [Cicer arietinum]
F01.PB783	--	--	Cellular Component: plasma membrane (GO:0005886);; Biological Process: response to desiccation (GO:0009269);; Biological Process: response to cold (GO:0009409);; Cellular Component: chloroplast thylakoid membrane (GO:0009535);; Cellular Component: chloroplast stroma (GO:0009570);; Biological Process: response to fungus (GO:0009620);; Biological Process: response to salt stress (GO:0009651);; Cell…	K10525|1.00175e-76|gmx:100795498|AOC3; amine oxidase, copper containing 3 (vascular adhesion protein 1) (EC:5.3.99.6); K10525 allene oxide cyclase [EC:5.3.99.6] (A)	ko00592:alpha-Linolenic acid metabolism	--	--	Allene oxide cyclase;; Allene oxide cyclase	Allene oxide cyclase, chloroplastic OS=Oryza sativa subsp. japonica GN=AOC PE=1 SV=1	S	Function unknown	membrane primary amine oxidase [Glycine max]
F01.PB19517	[E]	Amino acid transport and metabolism	Biological Process: histidine biosynthetic process (GO:0000105);; Molecular Function: histidinol-phosphate transaminase activity (GO:0004400);; Molecular Function: pyridoxal phosphate binding (GO:0030170);;	K00817|4.00259e-103|cam:101506392|histidinol-phosphate aminotransferase, chloroplastic-like; K00817 histidinol-phosphate aminotransferase [EC:2.6.1.9] (A)	ko00340:Histidine metabolism;ko00350:Tyrosine metabolism;ko00360:Phenylalanine metabolism;ko00400:Phenylalanine, tyrosine and tryptophan biosynthesis;ko00960:Tropane, piperidine and pyridine alkaloid biosynthesis;ko01230:Biosynthesis of amino acids	[E]	Amino acid transport and metabolism	Aminotransferase class I and II;; Aminotransferase class I and II	Histidinol-phosphate aminotransferase 2, chloroplastic OS=Arabidopsis thaliana GN=HISN6B PE=1 SV=1	E	Amino acid transport and metabolism	histidinol-phosphate aminotransferase [Medicago truncatula]
F01.PB19018	[P]	Inorganic ion transport and metabolism	Cellular Component: mitochondrion (GO:0005739);; Cellular Component: chloroplast stroma (GO:0009570);; Biological Process: nitrate transport (GO:0015706);; Cellular Component: membrane (GO:0016020);; Biological Process: cysteine biosynthetic process (GO:0019344);; Molecular Function: heme binding (GO:0020037);; Molecular Function: ferredoxin-nitrate reductase activity (GO:0047889);; Cellular Comp…	K00366|0|mtr:MTR_4g086020|Ferredoxin-nitrite reductase; K00366 ferredoxin-nitrite reductase [EC:1.7.7.1] (A)	ko00910:Nitrogen metabolism	[P]	Inorganic ion transport and metabolism	Nitrite and sulphite reductase 4Fe-4S domain;; Nitrite/Sulfite reductase ferredoxin-like half domain	Ferredoxin--nitrite reductase, chloroplastic OS=Betula pendula GN=NIR1 PE=2 SV=1	C	Energy production and conversion	hypothetical protein TSUD_95430 [Trifolium subterraneum]
F01.PB27152	--	--	Biological Process: sodium ion transport (GO:0006814);; Molecular Function: solute:proton antiporter activity (GO:0015299);; Cellular Component: integral component of membrane (GO:0016021);; Biological Process: transmembrane transport (GO:0055085);;	--	--	[P]	Inorganic ion transport and metabolism	Cyclic nucleotide-binding domain;; Sodium/hydrogen exchanger family	Sodium/hydrogen exchanger 7 OS=Arabidopsis thaliana GN=NHX7 PE=1 SV=1	P	Inorganic ion transport and metabolism	PREDICTED: sodium/hydrogen exchanger 7 isoform X2 [Cicer arietinum]
F01.PB35100	--	--	Biological Process: defense response (GO:0006952);; Biological Process: signal transduction (GO:0007165);; Molecular Function: ADP binding (GO:0043531);;	--	--	--	--	TIR domain;; NB-ARC domain;; TIR domain;; Leucine Rich repeats (2 copies);; AAA domain;; Leucine rich repeat;; Leucine Rich Repeat;; Leucine Rich Repeat;; ATPase family associated with various cellular activities (AAA)	TMV resistance protein N OS=Nicotiana glutinosa GN=N PE=1 SV=1	--	--	PREDICTED: TMV resistance protein N-like isoform X1 [Cicer arietinum]
F01.PB24937	--	--	Molecular Function: aspartic-type endopeptidase activity (GO:0004190);; Biological Process: proteolysis (GO:0006508);;	--	--	[O]	Posttranslational modification, protein turnover, chaperones	Xylanase inhibitor N-terminal;; Eukaryotic aspartyl protease;; Xylanase inhibitor C-terminal	Aspartyl protease AED3 OS=Arabidopsis thaliana GN=AED3 PE=1 SV=1	O	Posttranslational modification, protein turnover, chaperones	aspartic proteinase nepenthesin-like protein [Medicago truncatula]
F01.PB11476	--	--	--	--	--	--	--	Protein of unknown function (DUF581)	Protein MARD1 OS=Arabidopsis thaliana GN=MARD1 PE=2 SV=2	S	Function unknown	PREDICTED: uncharacterized protein LOC101494744 [Cicer arietinum]
F01.PB39066	--	--	--	--	--	[R]	General function prediction only	PPR repeat family;; PPR repeat;; PPR repeat;; Pentatricopeptide repeat domain	Pentatricopeptide repeat-containing protein At4g19890 OS=Arabidopsis thaliana GN=At4g19890 PE=2 SV=1	S	Function unknown	PPR containing plant-like protein [Medicago truncatula]
F01.PB21304	[RTKL]	--	Molecular Function: protein kinase activity (GO:0004672);; Molecular Function: ATP binding (GO:0005524);; Biological Process: protein phosphorylation (GO:0006468);; Cellular Component: integral component of membrane (GO:0016021);;	--	--	[T]	Signal transduction mechanisms	Protein tyrosine kinase;; Protein kinase domain;; Leucine rich repeat N-terminal domain	Probable inactive receptor-like protein kinase At3g56050 OS=Arabidopsis thaliana GN=At3g56050 PE=2 SV=1	T	Signal transduction mechanisms	LRR receptor-like kinase [Medicago truncatula]
F01.PB34212	--	--	Molecular Function: transporter activity (GO:0005215);; Biological Process: transport (GO:0006810);; Cellular Component: integral component of membrane (GO:0016021);;	K09873|5.98001e-51|gmx:100527509|uncharacterized LOC100527509; K09873 aquaporin TIP (A)	--	[G]	Carbohydrate transport and metabolism	Major intrinsic protein	Probable aquaporin TIP-type OS=Medicago truncatula GN=AQP1 PE=1 SV=1	G	Carbohydrate transport and metabolism	putative tonoplast intrinsic protein [Pisum sativum]
F01.PB34744	--	--	Molecular Function: RNA binding (GO:0003723);; Cellular Component: cytosol (GO:0005829);; Cellular Component: plastid chromosome (GO:0009508);; Cellular Component: chloroplast stroma (GO:0009570);; Biological Process: transcription from plastid promoter (GO:0042793);; Biological Process: positive regulation of transcription, DNA-templated (GO:0045893);;	--	--	--	--	--	Protein PLASTID TRANSCRIPTIONALLY ACTIVE 10 OS=Arabidopsis thaliana GN=PTAC10 PE=1 SV=1	S	Function unknown	hypothetical protein TSUD_135960 [Trifolium subterraneum]
F01.PB6370	--	--	--	--	--	--	--	--	--	S	Function unknown	hypothetical protein MTR_2g437470 [Medicago truncatula]
F01.PB21408	--	--	--	--	--	--	--	Basic region leucine zipper;; bZIP transcription factor;; bZIP Maf transcription factor	Basic leucine zipper 61 OS=Arabidopsis thaliana GN=BZIP61 PE=1 SV=1	K	Transcription	bZIP family transcription factor [Medicago truncatula]
F01.PB22512	--	--	--	--	--	--	--	--	Protein CROWDED NUCLEI 1 OS=Arabidopsis thaliana GN=CRWN1 PE=1 SV=1	S	Function unknown	nuclear matrix constituent-like protein [Medicago truncatula]
F01.PB15325	--	--	--	--	--	--	--	HEAT repeat;; HEAT repeats;; HEAT-like repeat	TORTIFOLIA1-like protein 3 OS=Arabidopsis thaliana GN=TOR1L3 PE=2 SV=1	S	Function unknown	microtubule-associated TORTIFOLIA-like protein [Medicago truncatula]
F01.PB26331	--	--	--	--	--	--	--	Variant SH3 domain;; SH3 domain	--	S	Function unknown	SH3 domain protein [Medicago truncatula]
F01.PB16677	[T]	Signal transduction mechanisms	Molecular Function: catalytic activity (GO:0003824);; Biological Process: metabolic process (GO:0008152);;	--	--	[T]	Signal transduction mechanisms	Protein phosphatase 2C;; Protein phosphatase 2C;; Stage II sporulation protein E (SpoIIE)	Probable protein phosphatase 2C 12 OS=Arabidopsis thaliana GN=At1g47380 PE=2 SV=1	T	Signal transduction mechanisms	catalytic/protein phosphatase type 2C [Medicago truncatula]
F01.PB14169	[BQ]	--	Molecular Function: hydrolase activity (GO:0016787);;	K11407|0|cam:101488469|histone deacetylase 5-like; K11407 histone deacetylase 6 [EC:3.5.1.98] (A)	--	[B]	Chromatin structure and dynamics	Histone deacetylase domain	Histone deacetylase 5 OS=Arabidopsis thaliana GN=HDA5 PE=1 SV=1	BQ	--	histone deacetylase superfamily protein [Medicago truncatula]
F01.PB28980	--	--	--	--	--	[R]	General function prediction only	Leucine rich repeat;; F-box-like;; F-box domain;; Leucine Rich repeats (2 copies)	F-box/LRR-repeat protein 15 OS=Arabidopsis thaliana GN=FBL15 PE=2 SV=2	S	Function unknown	F-box-like protein [Medicago truncatula]
F01.PB8868	[F]	Nucleotide transport and metabolism	Molecular Function: purine nucleosidase activity (GO:0008477);; Biological Process: nucleoside catabolic process (GO:0009164);;	K01240|1.20332e-125|mtr:MTR_7g104270|Inosine-uridine preferring ribonucleoside hydrolase; K01240 uridine nucleosidase [EC:3.2.2.3] (A)	ko00240:Pyrimidine metabolism;ko00760:Nicotinate and nicotinamide metabolism	[F]	Nucleotide transport and metabolism	--	Uridine nucleosidase 1 OS=Arabidopsis thaliana GN=URH1 PE=1 SV=2	F	Nucleotide transport and metabolism	inosine-uridine preferring nucleoside hydrolase [Medicago truncatula]
F01.PB36861	[O]	Posttranslational modification, protein turnover, chaperones	Molecular Function: ATP binding (GO:0005524);; Molecular Function: nucleoside-triphosphatase activity (GO:0017111);;	--	--	[O]	Posttranslational modification, protein turnover, chaperones	ATPase family associated with various cellular activities (AAA);; AAA domain (dynein-related subfamily);; Holliday junction DNA helicase ruvB N-terminus	Katanin p60 ATPase-containing subunit A1 OS=Arabidopsis thaliana GN=AAA1 PE=1 SV=1	O	Posttranslational modification, protein turnover, chaperones	P-loop nucleoside triphosphate hydrolase superfamily protein, putative [Medicago truncatula]
F01.PB29018	[G]	Carbohydrate transport and metabolism	Molecular Function: alpha,alpha-trehalose-phosphate synthase (UDP-forming) activity (GO:0003825);; Biological Process: trehalose biosynthetic process (GO:0005992);;	K16055|0|cam:101510529|alpha,alpha-trehalose-phosphate synthase [UDP-forming] 1-like; K16055 trehalose 6-phosphate synthase/phosphatase [EC:2.4.1.15 3.1.3.12] (A)	ko00500:Starch and sucrose metabolism	[G]	Carbohydrate transport and metabolism	Glycosyltransferase family 20;; Trehalose-phosphatase	Alpha,alpha-trehalose-phosphate synthase [UDP-forming] 1 OS=Arabidopsis thaliana GN=TPS1 PE=1 SV=1	G	Carbohydrate transport and metabolism	trehalose-6-phosphate synthase [Medicago truncatula]
F01.PB19049	--	--	Biological Process: leaf senescence (GO:0010150);; Biological Process: vegetative to reproductive phase transition of meristem (GO:0010228);; Biological Process: myo-inositol hexakisphosphate biosynthetic process (GO:0010264);; Biological Process: cellular response to oxidative stress (GO:0034599);; Biological Process: reactive oxygen species metabolic process (GO:0072593);;	--	--	--	--	--	--	S	Function unknown	senescence-associated protein, putative [Medicago truncatula]
F01.PB30723	--	--	Biological Process: polysaccharide biosynthetic process (GO:0000271);; Cellular Component: vacuole (GO:0005773);; Molecular Function: carbon-monoxide oxygenase activity (GO:0008805);; Cellular Component: chloroplast (GO:0009507);; Biological Process: multidimensional cell growth (GO:0009825);; Biological Process: cell tip growth (GO:0009932);; Biological Process: regulation of hormone levels (GO:…	K08360|1.11068e-09|cam:101500328|transmembrane ascorbate ferrireductase 1-like; K08360 cytochrome b-561 (A)	--	--	--	--	Probable ascorbate-specific transmembrane electron transporter 1 OS=Oryza sativa subsp. japonica GN=Os02g0642300 PE=3 SV=1	O	Posttranslational modification, protein turnover, chaperones	hypothetical protein TSUD_44690 [Trifolium subterraneum]
F01.PB39469	--	--	Cellular Component: integral component of membrane (GO:0016021);;	--	--	[U]	Intracellular trafficking, secretion, and vesicular transport	Endomembrane protein 70;; Endomembrane protein 70	Transmembrane 9 superfamily member 3 OS=Arabidopsis thaliana GN=TMN3 PE=2 SV=1	S	Function unknown	unknown [Medicago truncatula]
F01.PB28328	--	--	Molecular Function: phospholipid binding (GO:0005543);; Cellular Component: cytoplasm (GO:0005737);; Molecular Function: ARF GTPase activator activity (GO:0008060);; Molecular Function: zinc ion binding (GO:0008270);; Biological Process: regulation of ARF GTPase activity (GO:0032312);;	K12489|0|mtr:MTR_8g100100|ADP-ribosylation factor GTPase-activating protein; K12489 Arf-GAP with coiled-coil, ANK repeat and PH domain-containing protein (A)	ko04144:Endocytosis	[T]	Signal transduction mechanisms	PH domain;; Ankyrin repeats (3 copies);; Ankyrin repeats (many copies);; Ankyrin repeat;; Ankyrin repeats (many copies);; Ankyrin repeat;; BAR domain;; Putative GTPase activating protein for Arf	ADP-ribosylation factor GTPase-activating protein AGD1 OS=Arabidopsis thaliana GN=AGD1 PE=2 SV=2	U	Intracellular trafficking, secretion, and vesicular transport	ADP-ribosylation factor GTPase-activating protein AGD10 [Medicago truncatula]
F01.PB21083	--	--	--	--	--	[R]	General function prediction only	Ankyrin repeats (3 copies);; Ankyrin repeat;; Ankyrin repeat;; Ankyrin repeats (many copies);; Ankyrin repeats (many copies);; Ankyrin repeats (many copies);; Ankyrin repeats (3 copies);; Ankyrin repeat;; Ankyrin repeats (many copies);; Ankyrin repeat;; Domain of unknown function;; Ankyrin repeats (many copies);; Ankyrin repeats (3 copies);; Ankyrin repeat;; Ankyrin repeats (many copies);; Ankyri…	Protein ACCELERATED CELL DEATH 6 OS=Arabidopsis thaliana GN=ACD6 PE=1 SV=1	S	Function unknown	ankyrin repeat protein [Medicago truncatula]
F01.PB24777	--	--	Molecular Function: transporter activity (GO:0005215);; Cellular Component: mitochondrial inner membrane (GO:0005743);; Cellular Component: plasma membrane (GO:0005886);; Biological Process: mitochondrial transport (GO:0006839);; Cellular Component: integral component of membrane (GO:0016021);; Biological Process: transmembrane transport (GO:0055085);;	K14684|5.33357e-135|mtr:MTR_5g081150|Mitochondrial carrier like protein; K14684 solute carrier family 25 (mitochondrial phosphate transporter), member 23/24/25/41 (A)	--	[C]	Energy production and conversion	Mitochondrial carrier protein	Mitochondrial adenine nucleotide transporter ADNT1 OS=Arabidopsis thaliana GN=ADNT1 PE=1 SV=1	S	Function unknown	substrate carrier family protein [Medicago truncatula]
F01.PB39216	--	--	Biological Process: pentose-phosphate shunt (GO:0006098);; Cellular Component: chloroplast thylakoid membrane (GO:0009535);; Biological Process: megagametogenesis (GO:0009561);; Biological Process: chloroplast relocation (GO:0009902);; Biological Process: thylakoid membrane organization (GO:0010027);; Biological Process: PSII associated light-harvesting complex II catabolic process (GO:0010304);;…	--	--	--	--	--	Protein EMBRYO SAC DEVELOPMENT ARREST 3, chloroplastic OS=Arabidopsis thaliana GN=EDA3 PE=1 SV=1	S	Function unknown	DnaJ/Hsp40 cysteine-rich domain protein [Medicago truncatula]
F01.PB38062	--	--	Biological Process: intracellular protein transport (GO:0006886);; Molecular Function: protein transporter activity (GO:0008565);; Biological Process: vesicle-mediated transport (GO:0016192);; Cellular Component: clathrin adaptor complex (GO:0030131);;	K11824|7.83784e-153|mus:103986342|AP-2 complex subunit alpha-1-like; K11824 AP-2 complex subunit alpha (A)	ko04144:Endocytosis	[U]	Intracellular trafficking, secretion, and vesicular transport	Adaptin N terminal region;; Alpha adaptin AP2, C-terminal domain;; Adaptin C-terminal domain	AP-2 complex subunit alpha-1 OS=Arabidopsis thaliana GN=ALPHA-ADR PE=1 SV=1	U	Intracellular trafficking, secretion, and vesicular transport	hypothetical protein FVEG_00735 [Fusarium verticillioides 7600]
F01.PB11933	[C]	Energy production and conversion	Biological Process: response to superoxide (GO:0000303);; Molecular Function: 3-chloroallyl aldehyde dehydrogenase activity (GO:0004028);; Molecular Function: aldehyde dehydrogenase (NAD) activity (GO:0004029);; Cellular Component: cytosol (GO:0005829);; Biological Process: response to auxin (GO:0009733);; Biological Process: response to carbohydrate (GO:0009743);; Biological Process: ethylene-ac…	K14085|0|cam:101513733|aldehyde dehydrogenase family 7 member A1-like; K14085 aldehyde dehydrogenase family 7 member A1 [EC:1.2.1.31 1.2.1.8 1.2.1.3] (A)	ko00010:Glycolysis / Gluconeogenesis;ko00053:Ascorbate and aldarate metabolism;ko00071:Fatty acid degradation;ko00260:Glycine, serine and threonine metabolism;ko00280:Valine, leucine and isoleucine degradation;ko00300:Lysine biosynthesis;ko00310:Lysine degradation;ko00330:Arginine and proline metabolism;ko00340:Histidine metabolism;ko00380:Tryptophan metabolism;ko00410:beta-Alanine metabolism;ko0…	[C]	Energy production and conversion	Aldehyde dehydrogenase family	Aldehyde dehydrogenase family 7 member A1 OS=Pisum sativum PE=1 SV=3	C	Energy production and conversion	RecName: Full=Aldehyde dehydrogenase family 7 member A1; AltName: Full=Antiquitin-1; AltName: Full=Turgor-responsive protein 26G
F01.PB19549	--	--	Molecular Function: nucleotide binding (GO:0000166);;	K14328|0|cam:101500988|regulator of nonsense transcripts UPF3-like; K14328 regulator of nonsense transcripts 3 (A)	ko03013:RNA transport;ko03015:mRNA surveillance pathway	[A]	RNA processing and modification	Smg-4/UPF3 family;; RNA recognition motif 2	Regulator of nonsense transcripts UPF3 OS=Arabidopsis thaliana GN=UPF3 PE=1 SV=1	K	Transcription	PREDICTED: regulator of nonsense transcripts UPF3-like [Cicer arietinum]
F01.PB14069	--	--	Molecular Function: zinc ion binding (GO:0008270);;	--	--	[O]	Posttranslational modification, protein turnover, chaperones	Ring finger domain;; RING-H2 zinc finger;; Zinc finger, C3HC4 type (RING finger)	Receptor homology region, transmembrane domain- and RING domain-containing protein 2 OS=Oryza sativa subsp. japonica GN=RMR1 PE=2 SV=2	O	Posttranslational modification, protein turnover, chaperones	zinc finger, C3HC4 type (RING finger) protein [Medicago truncatula]
F01.PB30264	[G]	Carbohydrate transport and metabolism	Molecular Function: hydrolase activity, hydrolyzing O-glycosyl compounds (GO:0004553);; Biological Process: carbohydrate metabolic process (GO:0005975);; Molecular Function: cation binding (GO:0043169);;	K01214|1.10364e-88|mtr:MTR_3g099510|Glycogen debranching enzyme GlgX; K01214 isoamylase [EC:3.2.1.68] (A)	--	[G]	Carbohydrate transport and metabolism	--	Isoamylase 3, chloroplastic OS=Arabidopsis thaliana GN=ISA3 PE=1 SV=2	G	Carbohydrate transport and metabolism	isoamylase isoform 3 [Pisum sativum]
F01.PB36643	--	--	--	--	--	--	--	--	Uncharacterized GPI-anchored protein At4g28100 OS=Arabidopsis thaliana GN=At4g28100 PE=1 SV=1	S	Function unknown	PREDICTED: uncharacterized GPI-anchored protein At4g28100-like [Cicer arietinum]
F01.PB9484	[C]	Energy production and conversion	Biological Process: chronological cell aging (GO:0001300);; Biological Process: replicative cell aging (GO:0001302);; Molecular Function: mRNA binding (GO:0003729);; Cellular Component: mitochondrion (GO:0005739);; Biological Process: tricarboxylic acid cycle (GO:0006099);; Biological Process: malate metabolic process (GO:0006108);; Molecular Function: L-malate dehydrogenase activity (GO:0030060)…	K00026|2.03039e-114|csl:COCSUDRAFT_22460|malate dehydrogenase; K00026 malate dehydrogenase [EC:1.1.1.37] (A)	ko00020:Citrate cycle (TCA cycle);ko00270:Cysteine and methionine metabolism;ko00620:Pyruvate metabolism;ko00630:Glyoxylate and dicarboxylate metabolism;ko00710:Carbon fixation in photosynthetic organisms;ko01200:Carbon metabolism	[C]	Energy production and conversion	lactate/malate dehydrogenase, alpha/beta C-terminal domain;; lactate/malate dehydrogenase, NAD binding domain;; 3-beta hydroxysteroid dehydrogenase/isomerase family	Malate dehydrogenase, glyoxysomal OS=Oryza sativa subsp. japonica GN=Os12g0632700 PE=1 SV=3	C	Energy production and conversion	malate dehydrogenase, mitochondrial [Fusarium verticillioides 7600]
F01.PB28661	--	--	--	--	--	[R]	General function prediction only	Leucine rich repeat;; Leucine Rich repeats (2 copies);; Leucine Rich Repeat	--	S	Function unknown	hypothetical protein TSUD_72730 [Trifolium subterraneum]
F01.PB10028	[G]	Carbohydrate transport and metabolism	--	K05350|0|cam:101510414|beta-glucosidase 18-like; K05350 beta-glucosidase [EC:3.2.1.21] (A)	ko00460:Cyanoamino acid metabolism;ko00500:Starch and sucrose metabolism;ko00940:Phenylpropanoid biosynthesis	[G]	Carbohydrate transport and metabolism	Glycosyl hydrolase family 1;; Glycosyl hydrolase family 1	Probable inactive beta-glucosidase 14 OS=Oryza sativa subsp. japonica GN=BGLU14 PE=2 SV=2	G	Carbohydrate transport and metabolism	glycoside hydrolase family 1 protein [Medicago truncatula]
F01.PB33696	[Q]	Secondary metabolites biosynthesis, transport and catabolism	Molecular Function: copper ion binding (GO:0005507);; Cellular Component: extracellular region (GO:0005576);; Molecular Function: L-ascorbate oxidase activity (GO:0008447);; Biological Process: oxidation-reduction process (GO:0055114);;	K00423|0|cam:101511136|L-ascorbate oxidase-like; K00423 L-ascorbate oxidase [EC:1.10.3.3] (A)	ko00053:Ascorbate and aldarate metabolism	[Q]	Secondary metabolites biosynthesis, transport and catabolism	Multicopper oxidase;; Multicopper oxidase;; Multicopper oxidase	L-ascorbate oxidase OS=Nicotiana tabacum GN=AAO PE=2 SV=1	Q	Secondary metabolites biosynthesis, transport and catabolism	ascorbate oxidase [Pisum sativum]
F01.PB30940	--	--	Cellular Component: ribosome (GO:0005840);;	K02896|1.13453e-23|gmx:100499720|uncharacterized LOC100499720; K02896 large subunit ribosomal protein L24e (A)	ko03010:Ribosome	[J]	Translation, ribosomal structure and biogenesis	--	60S ribosomal protein L24 OS=Cicer arietinum GN=RPL24 PE=2 SV=1	J	Translation, ribosomal structure and biogenesis	uncharacterized protein LOC100499720 [Glycine max]
F01.PB937	[O]	Posttranslational modification, protein turnover, chaperones	Biological Process: ubiquitin-dependent protein catabolic process (GO:0006511);;	K03094|1.62898e-58|pvu:PHAVU_003G265900g|hypothetical protein; K03094 S-phase kinase-associated protein 1 (A)	ko04120:Ubiquitin mediated proteolysis;ko04141:Protein processing in endoplasmic reticulum	[O]	Posttranslational modification, protein turnover, chaperones	Skp1 family, tetramerisation domain;; Skp1 family, dimerisation domain	SKP1-like protein 1B OS=Arabidopsis thaliana GN=SKP1B PE=1 SV=1	O	Posttranslational modification, protein turnover, chaperones	hypothetical protein PHAVU_003G265900g [Phaseolus vulgaris]
F01.PB7542	[C]	Energy production and conversion	Biological Process: tricarboxylic acid cycle (GO:0006099);; Biological Process: malate metabolic process (GO:0006108);; Molecular Function: L-malate dehydrogenase activity (GO:0030060);; Biological Process: cellular carbohydrate metabolic process (GO:0044262);;	K00026|0|mtr:MTR_4g092690|Malate dehydrogenase; K00026 malate dehydrogenase [EC:1.1.1.37] (A)	ko00020:Citrate cycle (TCA cycle);ko00270:Cysteine and methionine metabolism;ko00620:Pyruvate metabolism;ko00630:Glyoxylate and dicarboxylate metabolism;ko00710:Carbon fixation in photosynthetic organisms;ko01200:Carbon metabolism	[C]	Energy production and conversion	lactate/malate dehydrogenase, alpha/beta C-terminal domain;; lactate/malate dehydrogenase, NAD binding domain	Malate dehydrogenase, glyoxysomal OS=Cucumis sativus GN=MDHG PE=2 SV=1	C	Energy production and conversion	putative malate dehydrogenase [Pisum sativum]
F01.PB26883	[O]	Posttranslational modification, protein turnover, chaperones	Biological Process: response to gibberellin (GO:0009739);; Biological Process: negative regulation of flower development (GO:0009910);; Biological Process: leaf morphogenesis (GO:0009965);; Molecular Function: acid-amino acid ligase activity (GO:0016881);;	K10688|1.50154e-59|cam:101489578|probable ubiquitin-conjugating enzyme E2 16-like; K10688 ubiquitin-conjugating enzyme E2 W [EC:6.3.2.19] (A)	ko04120:Ubiquitin mediated proteolysis	[O]	Posttranslational modification, protein turnover, chaperones	Ubiquitin-conjugating enzyme;; RWD domain	Probable ubiquitin-conjugating enzyme E2 16 OS=Arabidopsis thaliana GN=UBC16 PE=2 SV=1	O	Posttranslational modification, protein turnover, chaperones	hypothetical protein TSUD_224560 [Trifolium subterraneum]
F01.PB365	--	--	Molecular Function: structural constituent of ribosome (GO:0003735);; Cellular Component: ribosome (GO:0005840);; Biological Process: translation (GO:0006412);;	K02903|2.23304e-82|mtr:MTR_2g100410|60S ribosomal protein L28-1; K02903 large subunit ribosomal protein L28e (A)	ko03010:Ribosome	[J]	Translation, ribosomal structure and biogenesis	Ribosomal L28e protein family	60S ribosomal protein L28-1 OS=Arabidopsis thaliana GN=RPL28A PE=1 SV=1	J	Translation, ribosomal structure and biogenesis	60S ribosomal L28-like protein [Medicago truncatula]
F01.PB38451	--	--	Cellular Component: membrane (GO:0016020);;	--	--	[R]	General function prediction only	Late exocytosis, associated with Golgi transport;; Domain of unknown function DUF221;; Domain of unknown function DUF221	CSC1-like protein At1g69450 OS=Arabidopsis thaliana GN=At1g69450 PE=2 SV=1	S	Function unknown	ERD (early-responsive to dehydration stress) family protein [Medicago truncatula]
F01.PB10420	--	--	Cellular Component: ubiquitin ligase complex (GO:0000151);; Molecular Function: ubiquitin-protein transferase activity (GO:0004842);; Biological Process: protein ubiquitination (GO:0016567);;	--	--	[S]	Function unknown	HEAT repeats;; Armadillo/beta-catenin-like repeat	U-box domain-containing protein 44 OS=Arabidopsis thaliana GN=PUB44 PE=1 SV=1	S	Function unknown	hypothetical protein TSUD_311150 [Trifolium subterraneum]
F01.PB5405	[O]	Posttranslational modification, protein turnover, chaperones	Biological Process: transport (GO:0006810);;	--	--	[U]	Intracellular trafficking, secretion, and vesicular transport	Clathrin adaptor complex small chain	Coatomer subunit zeta-2 OS=Arabidopsis thaliana GN=At3g09800 PE=2 SV=1	U	Intracellular trafficking, secretion, and vesicular transport	nonclathrin coat protein zeta1-COP [Medicago truncatula]
F01.PB18213	--	--	--	--	--	[R]	General function prediction only	--	--	S	Function unknown	hypothetical protein TSUD_207250 [Trifolium subterraneum]
F01.PB20760	--	--	Molecular Function: metal ion binding (GO:0046872);;	--	--	[R]	General function prediction only	Zinc finger C-x8-C-x5-C-x3-H type (and similar)	Zinc finger CCCH domain-containing protein 3 OS=Arabidopsis thaliana GN=At1g04990 PE=2 SV=1	S	Function unknown	zinc finger CCCH domain protein [Medicago truncatula]
F01.PB1292	--	--	--	--	--	--	--	CFEM domain	--	S	Function unknown	CFEM-domain-containing protein [Alternaria alternata]
F01.PB10933	--	--	--	--	--	--	--	Leucine Rich repeats (2 copies);; Leucine rich repeat	TMV resistance protein N OS=Nicotiana glutinosa GN=N PE=1 SV=1	S	Function unknown	disease resistance protein (TIR-NBS-LRR class) [Medicago truncatula]
F01.PB29666	--	--	--	--	--	--	--	--	--	S	Function unknown	RING/U-box protein, putative [Medicago truncatula]
F01.PB35753	[O]	Posttranslational modification, protein turnover, chaperones	--	--	--	[O]	Posttranslational modification, protein turnover, chaperones	Cyclophilin type peptidyl-prolyl cis-trans isomerase/CLD;; Cyclophilin type peptidyl-prolyl cis-trans isomerase/CLD	Peptidyl-prolyl cis-trans isomerase CYP95 OS=Arabidopsis thaliana GN=CYP95 PE=1 SV=2	O	Posttranslational modification, protein turnover, chaperones	peptidyl-prolyl cis-trans isomerase [Medicago truncatula]
F01.PB33622	--	--	Molecular Function: zinc ion binding (GO:0008270);;	--	--	[O]	Posttranslational modification, protein turnover, chaperones	Zinc finger, C3HC4 type (RING finger);; Zinc finger, C3HC4 type (RING finger)	Probable E3 ubiquitin-protein ligase LOG2 OS=Arabidopsis thaliana GN=LOG2 PE=1 SV=1	S	Function unknown	E3 ubiquitin-protein ligase [Medicago truncatula]
F01.PB17244	[RTKL]	--	Molecular Function: protein kinase activity (GO:0004672);;	--	--	[T]	Signal transduction mechanisms	Protein tyrosine kinase;; Protein kinase domain;; Protein tyrosine kinase	Probable serine/threonine-protein kinase PBL9 OS=Arabidopsis thaliana GN=PBL9 PE=1 SV=1	T	Signal transduction mechanisms	kinase 1B [Medicago truncatula]
F01.PB33724	--	--	Cellular Component: Golgi apparatus (GO:0005794);; Molecular Function: methyltransferase activity (GO:0008168);; Biological Process: methylation (GO:0032259);;	--	--	--	--	Putative S-adenosyl-L-methionine-dependent methyltransferase;; Methyltransferase domain	Probable methyltransferase PMT21 OS=Arabidopsis thaliana GN=ERD3 PE=2 SV=1	S	Function unknown	methyltransferase PMT16, putative [Medicago truncatula]
F01.PB564	--	--	--	--	--	--	--	--	--	S	Function unknown	hypothetical protein AMAG_03569 [Allomyces macrogynus ATCC 38327]
F01.PB16793	--	--	Molecular Function: peroxidase activity (GO:0004601);; Biological Process: response to oxidative stress (GO:0006979);; Molecular Function: heme binding (GO:0020037);; Molecular Function: metal ion binding (GO:0046872);; Biological Process: oxidation-reduction process (GO:0055114);;	K00430|6.87207e-91|mtr:MTR_4g095450|Peroxidase; K00430 peroxidase [EC:1.11.1.7] (A)	ko00360:Phenylalanine metabolism;ko00940:Phenylpropanoid biosynthesis	--	--	Peroxidase;; Peroxidase	Peroxidase 73 OS=Arabidopsis thaliana GN=PER73 PE=1 SV=1	G	Carbohydrate transport and metabolism	peroxidase2 [Medicago sativa]
F01.PB22683	[R]	General function prediction only	Molecular Function: protein kinase activity (GO:0004672);; Molecular Function: ATP binding (GO:0005524);; Biological Process: protein phosphorylation (GO:0006468);;	--	--	--	--	WD domain, G-beta repeat;; Protein kinase domain;; Protein tyrosine kinase	Protein SPA1-RELATED 3 OS=Arabidopsis thaliana GN=SPA3 PE=1 SV=1	T	Signal transduction mechanisms	ubiquitin ligase cop1, putative [Medicago truncatula]
F01.PB30826	[MG]	--	--	--	--	--	--	NmrA-like family;; NADH(P)-binding;; NAD dependent epimerase/dehydratase family;; 3-beta hydroxysteroid dehydrogenase/isomerase family	Isoflavone reductase homolog OS=Lupinus albus PE=2 SV=1	S	Function unknown	PREDICTED: isoflavone reductase homolog [Cicer arietinum]
F01.PB35298	--	--	--	--	--	[DR]	--	Fanconi anaemia protein FancD2 nuclease;; MATH domain	MATH domain and coiled-coil domain-containing protein At3g58360 OS=Arabidopsis thaliana GN=At3g58360 PE=4 SV=1	S	Function unknown	PREDICTED: uncharacterized protein LOC104221860 isoform X1 [Nicotiana sylvestris]
F01.PB8959	[G]	Carbohydrate transport and metabolism	--	--	--	[G]	Carbohydrate transport and metabolism	pfkB family carbohydrate kinase	--	G	Carbohydrate transport and metabolism	pfkB family carbohydrate kinase [Medicago truncatula]
F01.PB35347	[K]	Transcription	Molecular Function: DNA binding (GO:0003677);; Molecular Function: DNA-directed RNA polymerase activity (GO:0003899);; Biological Process: transcription, DNA-templated (GO:0006351);; Cellular Component: chloroplast (GO:0009507);;	K03046|0|mtr:MTR_4g034840|DNA-directed RNA polymerase subunit beta; K03046 DNA-directed RNA polymerase subunit beta' [EC:2.7.7.6] (A)	ko00230:Purine metabolism;ko00240:Pyrimidine metabolism;ko03020:RNA polymerase	--	--	RNA polymerase Rpb1, domain 5;; RNA polymerase Rpb1, domain 4;; RNA polymerase Rpb1, domain 3;; RNA polymerase Rpb1, domain 2;; RNA polymerase Rpb1, domain 1;; RNA polymerase Rpb1, domain 3	DNA-directed RNA polymerase subunit beta&apos;&apos; OS=Glycine max GN=rpoC2 PE=3 SV=2	K	Transcription	RNA polymerase beta&apos; subunit (chloroplast) [Vicia sativa]
F01.PB22565	--	--	Molecular Function: RNA binding (GO:0003723);;	K13210|2.01186e-149|mtr:MTR_1g016760|Far upstream element-binding protein; K13210 far upstream element-binding protein (A)	--	[A]	RNA processing and modification	KH domain;; KH domain;; KH domain;; KH domain	Protein BTR1 OS=Arabidopsis thaliana GN=BTR1 PE=1 SV=1	S	Function unknown	hypothetical protein TSUD_06390 [Trifolium subterraneum]
F01.PB38468	--	--	--	--	--	--	--	--	--	S	Function unknown	PREDICTED: uncharacterized protein LOC101506096 isoform X1 [Cicer arietinum]
F01.PB28153	[R]	General function prediction only	Molecular Function: nucleotide binding (GO:0000166);; Biological Process: mRNA splicing, via spliceosome (GO:0000398);; Molecular Function: RNA binding (GO:0003723);; Biological Process: production of siRNA involved in RNA interference (GO:0030422);; Cellular Component: ribonucleoprotein complex (GO:0030529);; Biological Process: production of miRNAs involved in gene silencing by miRNA (GO:003519…	K11093|1.73459e-58|cam:101512251|U1 small nuclear ribonucleoprotein 70 kDa-like; K11093 U1 small nuclear ribonucleoprotein 70kDa (A)	ko03040:Spliceosome	[A]	RNA processing and modification	U1 small nuclear ribonucleoprotein of 70kDa MW N terminal	U1 small nuclear ribonucleoprotein 70 kDa OS=Arabidopsis thaliana GN=RNU1 PE=1 SV=1	S	Function unknown	hypothetical protein TSUD_211190, partial [Trifolium subterraneum]
F01.PB39392	[O]	Posttranslational modification, protein turnover, chaperones	Molecular Function: ATP binding (GO:0005524);; Molecular Function: nucleoside-triphosphatase activity (GO:0017111);;	K07767|0|cam:101496688|katanin p60 ATPase-containing subunit A1-like; K07767 katanin p60 ATPase-containing subunit A1 [EC:3.6.4.3] (A)	--	[O]	Posttranslational modification, protein turnover, chaperones	ATPase family associated with various cellular activities (AAA);; Holliday junction DNA helicase ruvB N-terminus;; Vps4 C terminal oligomerisation domain	Katanin p60 ATPase-containing subunit A1 OS=Arabidopsis thaliana GN=AAA1 PE=1 SV=1	O	Posttranslational modification, protein turnover, chaperones	hypothetical protein TSUD_261420 [Trifolium subterraneum]
F01.PB31860	--	--	--	--	--	[R]	General function prediction only	Zinc finger, C2H2 type;; C2H2-type zinc finger	Protein indeterminate-domain 4, chloroplastic OS=Arabidopsis thaliana GN=IDD4 PE=1 SV=1	S	Function unknown	C2H2 zinc finger protein, putative [Medicago truncatula]
F01.PB12289	--	--	--	--	--	--	--	--	Uncharacterized membrane protein At3g27390 OS=Arabidopsis thaliana GN=At3g27390 PE=1 SV=2	S	Function unknown	PREDICTED: uncharacterized membrane protein At3g27390 [Cicer arietinum]
F01.PB22784	[T]	Signal transduction mechanisms	Molecular Function: phosphorelay sensor kinase activity (GO:0000155);; Molecular Function: phosphorelay response regulator activity (GO:0000156);; Biological Process: phosphorelay signal transduction system (GO:0000160);; Molecular Function: ATP binding (GO:0005524);; Biological Process: regulation of transcription, DNA-templated (GO:0006355);; Cellular Component: membrane (GO:0016020);; Biologic…	K14489|0|mtr:MTR_8g106150|Histidine kinase; K14489 arabidopsis histidine kinase 2/3/4 (cytokinin receptor) [EC:2.7.13.3] (A)	ko04075:Plant hormone signal transduction	[T]	Signal transduction mechanisms	CHASE domain;; His Kinase A (phospho-acceptor) domain;; Histidine kinase-, DNA gyrase B-, and HSP90-like ATPase;; Response regulator receiver domain;; Histidine kinase-, DNA gyrase B-, and HSP90-like ATPase	Histidine kinase 4 OS=Arabidopsis thaliana GN=AHK4 PE=1 SV=1	T	Signal transduction mechanisms	hypothetical protein TSUD_73470 [Trifolium subterraneum]
F01.PB38417	--	--	--	--	--	--	--	--	WPP domain-interacting tail-anchored protein 2 OS=Arabidopsis thaliana GN=WIT2 PE=1 SV=1	S	Function unknown	PREDICTED: WPP domain-interacting tail-anchored protein 2 isoform X1 [Cicer arietinum]
F01.PB35208	[R]	General function prediction only	--	--	--	[A]	RNA processing and modification	PPR repeat family;; PPR repeat;; PPR repeat;; Pentatricopeptide repeat domain;; WD domain, G-beta repeat;; Nucleoporin Nup120/160	Pentatricopeptide repeat-containing protein At4g33170 OS=Arabidopsis thaliana GN=PCMP-H53 PE=3 SV=1	S	Function unknown	PREDICTED: pentatricopeptide repeat-containing protein At4g33170-like [Cicer arietinum]
F01.PB14951	--	--	--	--	--	--	--	--	--	S	Function unknown	hypothetical protein PTT_10077 [Pyrenophora teres f. teres 0-1]
F01.PB19644	--	--	Molecular Function: transporter activity (GO:0005215);; Cellular Component: membrane (GO:0016020);; Biological Process: transmembrane transport (GO:0055085);;	--	--	[F]	Nucleotide transport and metabolism	Permease family	Nucleobase-ascorbate transporter 6 OS=Arabidopsis thaliana GN=NAT6 PE=2 SV=2	F	Nucleotide transport and metabolism	PREDICTED: nucleobase-ascorbate transporter 6-like [Cicer arietinum]
F01.PB35222	--	--	Molecular Function: NAD+ ADP-ribosyltransferase activity (GO:0003950);;	--	--	--	--	WWE domain;; RCD1-SRO-TAF4 (RST) plant domain	Inactive poly [ADP-ribose] polymerase RCD1 OS=Arabidopsis thaliana GN=RCD1 PE=1 SV=1	S	Function unknown	PREDICTED: inactive poly [ADP-ribose] polymerase RCD1-like [Cicer arietinum]
F01.PB10981	[O]	Posttranslational modification, protein turnover, chaperones	Biological Process: karyogamy (GO:0000741);; Molecular Function: calmodulin binding (GO:0005516);; Molecular Function: ATP binding (GO:0005524);; Cellular Component: cytosol (GO:0005829);; Biological Process: gluconeogenesis (GO:0006094);; Biological Process: ATP catabolic process (GO:0006200);; Biological Process: fatty acid beta-oxidation (GO:0006635);; Biological Process: cytoskeleton organiza…	K03065|0|mtr:MTR_1g083330|26S protease regulatory subunit 6A-like protein; K03065 26S proteasome regulatory subunit T5 (A)	ko03050:Proteasome	[O]	Posttranslational modification, protein turnover, chaperones	ATPase family associated with various cellular activities (AAA);; AAA domain (dynein-related subfamily);; AAA domain (Cdc48 subfamily);; Holliday junction DNA helicase ruvB N-terminus	26S protease regulatory subunit 6A homolog OS=Brassica campestris GN=TBP1 PE=2 SV=1	O	Posttranslational modification, protein turnover, chaperones	26S protease regulatory subunit 6A homolog [Cajanus cajan]
F01.PB28847	--	--	Molecular Function: methyltransferase activity (GO:0008168);; Biological Process: methylation (GO:0032259);;	--	--	--	--	Putative S-adenosyl-L-methionine-dependent methyltransferase;; Methyltransferase domain;; Putative S-adenosyl-L-methionine-dependent methyltransferase	Probable methyltransferase PMT15 OS=Arabidopsis thaliana GN=At4g00750 PE=2 SV=1	S	Function unknown	methyltransferase [Medicago truncatula]
F01.PB11550	--	--	Molecular Function: citrate transmembrane transporter activity (GO:0015137);; Biological Process: citrate transport (GO:0015746);; Cellular Component: integral component of membrane (GO:0016021);; Biological Process: transmembrane transport (GO:0055085);;	--	--	[P]	Inorganic ion transport and metabolism	Citrate transporter;; Arsenical pump membrane protein;; Citrate transporter	--	P	Inorganic ion transport and metabolism	hypothetical protein TSUD_289550 [Trifolium subterraneum]
F01.PB26308	[K]	Transcription	Molecular Function: DNA binding (GO:0003677);; Molecular Function: DNA-directed RNA polymerase activity (GO:0003899);; Cellular Component: nucleus (GO:0005634);; Cellular Component: cytosol (GO:0005829);; Biological Process: transcription, DNA-templated (GO:0006351);; Molecular Function: ribonucleoside binding (GO:0032549);;	K03002|0|cam:101496788|probable DNA-directed RNA polymerase I subunit RPA2-like; K03002 DNA-directed RNA polymerase I subunit RPA2 [EC:2.7.7.6] (A)	ko00230:Purine metabolism;ko00240:Pyrimidine metabolism;ko03020:RNA polymerase	[K]	Transcription	RNA polymerase Rpb2, domain 6;; RNA polymerase Rpb2, domain 3;; RNA polymerase Rpb2, domain 7;; RNA polymerase I, Rpa2 specific domain;; RNA polymerase beta subunit;; RNA polymerase beta subunit	DNA-directed RNA polymerase I subunit 2 OS=Arabidopsis thaliana GN=NRPA2 PE=2 SV=1	K	Transcription	DNA-directed RNA polymerase [Medicago truncatula]
F01.PB6603	[IM]	--	Biological Process: isopentenyl diphosphate biosynthetic process, methylerythritol 4-phosphate pathway (GO:0019288);; Biological Process: oxidation-reduction process (GO:0055114);;	K03527|0|cam:101489866|4-hydroxy-3-methylbut-2-enyl diphosphate reductase, chloroplastic-like; K03527 4-hydroxy-3-methylbut-2-enyl diphosphate reductase [EC:1.17.1.2] (A)	ko00900:Terpenoid backbone biosynthesis	--	--	LytB protein	4-hydroxy-3-methylbut-2-enyl diphosphate reductase, chloroplastic OS=Arabidopsis thaliana GN=ISPH PE=2 SV=1	I	Lipid transport and metabolism	4-hydroxy-3-methylbut-2-enyl diphosphate reductase [Medicago truncatula]
F01.PB31129	--	--	Cellular Component: extracellular region (GO:0005576);; Biological Process: plant-type cell wall organization (GO:0009664);; Cellular Component: membrane (GO:0016020);;	--	--	--	--	Pollen allergen;; Rare lipoprotein A (RlpA)-like double-psi beta-barrel	Expansin-A4 OS=Arabidopsis thaliana GN=EXPA4 PE=1 SV=1	G	Carbohydrate transport and metabolism	orf [Pisum sativum]
F01.PB13504	[J]	Translation, ribosomal structure and biogenesis	Cellular Component: cytoplasm (GO:0005737);; Biological Process: translational termination (GO:0006415);; Molecular Function: translation release factor activity, codon specific (GO:0016149);;	K03265|7.85167e-155|gsl:Gasu_36620|peptide chain release factor eRF subunit 1; K03265 peptide chain release factor subunit 1 (A)	ko03015:mRNA surveillance pathway	[J]	Translation, ribosomal structure and biogenesis	eRF1 domain 2;; eRF1 domain 1;; eRF1 domain 3;; eRF1 domain 1	Eukaryotic peptide chain release factor subunit 1-1 OS=Arabidopsis thaliana GN=ERF1-1 PE=1 SV=2	J	Translation, ribosomal structure and biogenesis	hypothetical protein TI39_contig354g00143 [Zymoseptoria brevis]
F01.PB33502	--	--	--	--	--	--	--	--	--	S	Function unknown	PREDICTED: uncharacterized protein LOC101506722 [Cicer arietinum]
F01.PB34304	[C]	Energy production and conversion	--	--	--	[C]	Energy production and conversion	Ras family;; Miro-like protein;; ADP-ribosylation factor family;; Gtr1/RagA G protein conserved region;; Elongation factor Tu GTP binding domain;; 50S ribosome-binding GTPase	Probable aldo-keto reductase 2 OS=Oryza sativa subsp. indica GN=OsI_15387 PE=3 SV=1	C	Energy production and conversion	hypothetical protein TSUD_171230 [Trifolium subterraneum]
F01.PB22194	--	--	Cellular Component: nucleus (GO:0005634);; Biological Process: multicellular organismal development (GO:0007275);; Molecular Function: zinc ion binding (GO:0008270);; Biological Process: modulation by virus of host morphology or physiology (GO:0019048);; Biological Process: transport of virus in host, cell to cell (GO:0046740);;	--	--	--	--	Protein of unknown function (DUF1423)	OBERON-like protein (Fragment) OS=Pisum sativum GN=PVIP PE=1 SV=1	S	Function unknown	hypothetical protein TSUD_255450 [Trifolium subterraneum]
F01.PB22937	--	--	--	--	--	[S]	Function unknown	Chromosome segregation during meiosis;; Domain of unknown function (DUF4210)	--	S	Function unknown	meiosis chromosome segregation family protein [Medicago truncatula]
F01.PB9984	[K]	Transcription	Molecular Function: ATP binding (GO:0005524);; Biological Process: DNA duplex unwinding (GO:0032508);; Molecular Function: ATP-dependent 5'-3' DNA helicase activity (GO:0043141);;	K04499|0|cam:101488434|ruvB-like 1-like; K04499 RuvB-like protein 1 (pontin 52) (A)	--	[L]	Replication, recombination and repair	TIP49 C-terminus;; TIP49 C-terminus;; Holliday junction DNA helicase ruvB N-terminus;; ATPase family associated with various cellular activities (AAA)	RuvB-like protein 1 OS=Arabidopsis thaliana GN=RIN1 PE=1 SV=1	K	Transcription	ruvB-like 1-like [Cicer arietinum]
F01.PB30203	--	--	Molecular Function: protein kinase activity (GO:0004672);; Molecular Function: ATP binding (GO:0005524);; Biological Process: protein phosphorylation (GO:0006468);;	--	--	--	--	Protein tyrosine kinase;; Protein kinase domain	Leucine-rich repeat receptor-like tyrosine-protein kinase PXC3 OS=Arabidopsis thaliana GN=PXC3 PE=2 SV=1	S	Function unknown	LRR receptor-like kinase family protein [Medicago truncatula]
F01.PB31733	[Q]	Secondary metabolites biosynthesis, transport and catabolism	Molecular Function: monooxygenase activity (GO:0004497);; Biological Process: oxidation-reduction process (GO:0055114);;	--	--	[Q]	Secondary metabolites biosynthesis, transport and catabolism	L-lysine 6-monooxygenase (NADPH-requiring);; FAD-NAD(P)-binding;; Pyridine nucleotide-disulphide oxidoreductase	--	Q	Secondary metabolites biosynthesis, transport and catabolism	L-ornithine 5-monooxygenase (L-ornithine N(5)-oxygenase) [Alternaria alternata]
F01.PB16437	--	--	Cellular Component: exocyst (GO:0000145);; Cellular Component: cytosol (GO:0005829);; Cellular Component: plasma membrane (GO:0005886);; Biological Process: vesicle docking involved in exocytosis (GO:0006904);; Biological Process: response to high light intensity (GO:0009644);; Biological Process: response to hydrogen peroxide (GO:0042542);;	K07195|0|mtr:MTR_4g103540|Exocyst complex component; K07195 exocyst complex component 7 (A)	--	[U]	Intracellular trafficking, secretion, and vesicular transport	Exo70 exocyst complex subunit;; Exo70 exocyst complex subunit	Exocyst complex component EXO70B1 OS=Arabidopsis thaliana GN=EXO70B1 PE=1 SV=1	S	Function unknown	exocyst subunit exo70 family protein [Medicago truncatula]
[truncated: 38,049 more rows]
