# Supplementary material for: Screening and identification of multiple abiotic stress responsive candidate genes based on hybrid-sequencing in Vicia sativa
Source: Heliyon. 2023 Feb 4;9(2):e13536. doi: 10.1016/j.heliyon.2023.e13536 (PMC9929474; doi:10.1016/j.heliyon.2023.e13536)
Supplement: Multimedia component 9 [file mmc9.xlsx]

## Sheet: Sheet1
Table S9 Summary of COG annotation information corresponding to different genes.
Gene name	Protein name in COG	COG ID	COG class defination	Function code	Functional categories	Function class defination
F01.PB27820	SPBC18H10.15	COG0515	Serine/threonine protein kinase	[RTKL]	--	--
F01.PB27822	SPAC8F11.03	COG0249	Mismatch repair ATPase (MutS family)	[L]	INFORMATION STORAGE AND PROCESSING	Replication, recombination and repair
F01.PB27829	alr0124_1	COG4886	Leucine-rich repeat (LRR) protein	[S]	POORLY CHARACTERIZED	Function unknown
F01.PB2783	YCR031c	COG0100	Ribosomal protein S11	[J]	INFORMATION STORAGE AND PROCESSING	Translation, ribosomal structure and biogenesis
F01.PB27832	SPAPB2B4.04c	COG0474	Cation transport ATPase	[P]	METABOLISM	Inorganic ion transport and metabolism
F01.PB27835	YDR135c	COG1132	ABC-type multidrug transport system, ATPase and permease components	[V]	CELLULAR PROCESSES AND SIGNALING	Defense mechanisms
F01.PB27838	alr4773	COG1501	Alpha-glucosidases, family 31 of glycosyl hydrolases	[G]	METABOLISM	Carbohydrate transport and metabolism
F01.PB27839	CT842	COG1185	Polyribonucleotide nucleotidyltransferase (polynucleotide phosphorylase)	[J]	INFORMATION STORAGE AND PROCESSING	Translation, ribosomal structure and biogenesis
F01.PB27840	SPBC557.03c	COG5184	Alpha-tubulin suppressor and related RCC1 domain-containing proteins	[DZ]	--	--
F01.PB27841	SPBC1D7.05c	COG0515	Serine/threonine protein kinase	[RTKL]	--	--
F01.PB27843	SPAC17A5.07c	COG5160	Protease, Ulp1 family	[O]	CELLULAR PROCESSES AND SIGNALING	Posttranslational modification, protein turnover, chaperones
F01.PB27844	MT1801	COG2041	Sulfite oxidase and related enzymes	[R]	POORLY CHARACTERIZED	General function prediction only
F01.PB27847	BMEI0622	COG3158	K+ transporter	[P]	METABOLISM	Inorganic ion transport and metabolism
F01.PB2785	SPBC28F2.03	COG0652	Peptidyl-prolyl cis-trans isomerase (rotamase) - cyclophilin family	[O]	CELLULAR PROCESSES AND SIGNALING	Posttranslational modification, protein turnover, chaperones
F01.PB27851	CAC3655	COG2217	Cation transport ATPase	[P]	METABOLISM	Inorganic ion transport and metabolism
F01.PB27853	HI1368	COG0612	Predicted Zn-dependent peptidases	[R]	POORLY CHARACTERIZED	General function prediction only
F01.PB27854	YNL267w	COG5032	Phosphatidylinositol kinase and protein kinases of the PI-3 kinase family	[TDBLU]	--	--
F01.PB27855	SPBC3B8.03	COG1748	Saccharopine dehydrogenase and related proteins	[E]	METABOLISM	Amino acid transport and metabolism
F01.PB27856	SPCC663.03	COG1132	ABC-type multidrug transport system, ATPase and permease components	[V]	CELLULAR PROCESSES AND SIGNALING	Defense mechanisms
F01.PB27864	SPAC4G8.04	COG5210	GTPase-activating protein	[R]	POORLY CHARACTERIZED	General function prediction only
F01.PB27865	SPBC16E9.12c	COG0724	RNA-binding proteins (RRM domain)	[R]	POORLY CHARACTERIZED	General function prediction only
F01.PB27867	MJ1226	COG0474	Cation transport ATPase	[P]	METABOLISM	Inorganic ion transport and metabolism
F01.PB27868	BMEII0088	COG1957	Inosine-uridine nucleoside N-ribohydrolase	[F]	METABOLISM	Nucleotide transport and metabolism
F01.PB27869	alr3757	COG1215	Glycosyltransferases, probably involved in cell wall biogenesis	[M]	CELLULAR PROCESSES AND SIGNALING	Cell wall/membrane/envelope biogenesis
F01.PB27870	alr0124_1	COG4886	Leucine-rich repeat (LRR) protein	[S]	POORLY CHARACTERIZED	Function unknown
F01.PB27872	SPBC713.06	COG1793	ATP-dependent DNA ligase	[L]	INFORMATION STORAGE AND PROCESSING	Replication, recombination and repair
F01.PB27873	SPCC306.04c	COG2940	Proteins containing SET domain	[R]	POORLY CHARACTERIZED	General function prediction only
F01.PB27875	slr1665	COG0253	Diaminopimelate epimerase	[E]	METABOLISM	Amino acid transport and metabolism
F01.PB27876	BS_yuxL	COG1506	Dipeptidyl aminopeptidases/acylaminoacyl-peptidases	[E]	METABOLISM	Amino acid transport and metabolism
F01.PB27878	YOR151c	COG0085	DNA-directed RNA polymerase, beta subunit/140 kD subunit	[K]	INFORMATION STORAGE AND PROCESSING	Transcription
F01.PB27880	MJ1226	COG0474	Cation transport ATPase	[P]	METABOLISM	Inorganic ion transport and metabolism
F01.PB27882	MA2672	COG1205	Distinct helicase family with a unique C-terminal domain including a metal-binding cysteine cluster	[R]	POORLY CHARACTERIZED	General function prediction only
F01.PB27883	VC2646	COG2352	Phosphoenolpyruvate carboxylase	[C]	METABOLISM	Energy production and conversion
F01.PB27887	SPCC306.04c	COG2940	Proteins containing SET domain	[R]	POORLY CHARACTERIZED	General function prediction only
F01.PB27888	Cgl0042	COG0515	Serine/threonine protein kinase	[RTKL]	--	--
F01.PB27889	PH0359	COG0174	Glutamine synthetase	[E]	METABOLISM	Amino acid transport and metabolism
F01.PB27890	SPBC2D10.14c	COG5022	Myosin heavy chain	[Z]	CELLULAR PROCESSES AND SIGNALING	Cytoskeleton
F01.PB27891	SPBC1D7.05c	COG0515	Serine/threonine protein kinase	[RTKL]	--	--
F01.PB27895	SPBC651.09c	COG5296	Transcription factor involved in TATA site selection and in elongation by RNA polymerase II	[K]	INFORMATION STORAGE AND PROCESSING	Transcription
F01.PB27897	SPAC4G8.05	COG0515	Serine/threonine protein kinase	[RTKL]	--	--
F01.PB27898	SPAC2C4.14c	COG0515	Serine/threonine protein kinase	[RTKL]	--	--
F01.PB27903	SPAPB2B4.04c	COG0474	Cation transport ATPase	[P]	METABOLISM	Inorganic ion transport and metabolism
F01.PB27904	SPAC1687.22c	COG5099	RNA-binding protein of the Puf family, translational repressor	[J]	INFORMATION STORAGE AND PROCESSING	Translation, ribosomal structure and biogenesis
F01.PB27905	sll1393	COG0297	Glycogen synthase	[G]	METABOLISM	Carbohydrate transport and metabolism
F01.PB27906	YLR399c	COG5076	Transcription factor involved in chromatin remodeling, contains bromodomain	[BK]	--	--
F01.PB27909	SPBC577.12_1	COG2102	Predicted ATPases of PP-loop superfamily	[R]	POORLY CHARACTERIZED	General function prediction only
F01.PB2791	RSc0499	COG0406	Fructose-2,6-bisphosphatase	[G]	METABOLISM	Carbohydrate transport and metabolism
F01.PB27911	BH2515	COG0474	Cation transport ATPase	[P]	METABOLISM	Inorganic ion transport and metabolism
F01.PB27913	slr1055	COG1429	Cobalamin biosynthesis protein CobN and related Mg-chelatases	[H]	METABOLISM	Coenzyme transport and metabolism
F01.PB27914	all4985	COG0438	Glycosyltransferase	[M]	CELLULAR PROCESSES AND SIGNALING	Cell wall/membrane/envelope biogenesis
F01.PB27915	SPBC1604.14c	COG0515	Serine/threonine protein kinase	[RTKL]	--	--
F01.PB27916	YJL095w	COG0515	Serine/threonine protein kinase	[RTKL]	--	--
F01.PB27917	CAC0404_1	COG0515	Serine/threonine protein kinase	[RTKL]	--	--
F01.PB27918	RSp0842	COG4886	Leucine-rich repeat (LRR) protein	[S]	POORLY CHARACTERIZED	Function unknown
F01.PB27924	PA0397	COG1230	Co/Zn/Cd efflux system component	[P]	METABOLISM	Inorganic ion transport and metabolism
F01.PB27926	SPBC1D7.05c	COG0515	Serine/threonine protein kinase	[RTKL]	--	--
F01.PB27927	sml0006	COG0257	Ribosomal protein L36	[J]	INFORMATION STORAGE AND PROCESSING	Translation, ribosomal structure and biogenesis
F01.PB27929	SPBC2F12.13	COG5059	Kinesin-like protein	[Z]	CELLULAR PROCESSES AND SIGNALING	Cytoskeleton
F01.PB27930	PA3687	COG2352	Phosphoenolpyruvate carboxylase	[C]	METABOLISM	Energy production and conversion
F01.PB27936	alr4344_2	COG0069	Glutamate synthase domain 2	[E]	METABOLISM	Amino acid transport and metabolism
F01.PB27941	alr1348	COG0155	Sulfite reductase, beta subunit (hemoprotein)	[P]	METABOLISM	Inorganic ion transport and metabolism
F01.PB27942	SPAPB2B4.04c	COG0474	Cation transport ATPase	[P]	METABOLISM	Inorganic ion transport and metabolism
F01.PB27947	SPCC24B10.10c	COG0464	ATPases of the AAA+ class	[O]	CELLULAR PROCESSES AND SIGNALING	Posttranslational modification, protein turnover, chaperones
F01.PB27954	sll1805	COG0197	Ribosomal protein L16/L10E	[J]	INFORMATION STORAGE AND PROCESSING	Translation, ribosomal structure and biogenesis
F01.PB27955	slr1759_4	COG0642	Signal transduction histidine kinase	[T]	CELLULAR PROCESSES AND SIGNALING	Signal transduction mechanisms
F01.PB27956	SPAC144.13c	COG2319	FOG: WD40 repeat	[R]	POORLY CHARACTERIZED	General function prediction only
F01.PB27958	SPAC2F7.11	COG0724	RNA-binding proteins (RRM domain)	[R]	POORLY CHARACTERIZED	General function prediction only
F01.PB27962	SPBC887.12	COG0474	Cation transport ATPase	[P]	METABOLISM	Inorganic ion transport and metabolism
F01.PB27963	SPBC13G1.10c	COG1204	Superfamily II helicase	[R]	POORLY CHARACTERIZED	General function prediction only
F01.PB27967	alr1524	COG1850	Ribulose 1,5-bisphosphate carboxylase, large subunit	[G]	METABOLISM	Carbohydrate transport and metabolism
F01.PB27968	SPCC1620.05	COG5536	Protein prenyltransferase, alpha subunit	[O]	CELLULAR PROCESSES AND SIGNALING	Posttranslational modification, protein turnover, chaperones
F01.PB27969	SPAC1687.22c	COG5099	RNA-binding protein of the Puf family, translational repressor	[J]	INFORMATION STORAGE AND PROCESSING	Translation, ribosomal structure and biogenesis
F01.PB27970	SPBC651.09c	COG5296	Transcription factor involved in TATA site selection and in elongation by RNA polymerase II	[K]	INFORMATION STORAGE AND PROCESSING	Transcription
F01.PB27972	BS_vpr	COG1404	Subtilisin-like serine proteases	[O]	CELLULAR PROCESSES AND SIGNALING	Posttranslational modification, protein turnover, chaperones
F01.PB27973	SPCC31H12.07	COG5047	Vesicle coat complex COPII, subunit SEC23	[U]	CELLULAR PROCESSES AND SIGNALING	Intracellular trafficking, secretion, and vesicular transport
F01.PB27975	YCR011c_2	COG1131	ABC-type multidrug transport system, ATPase component	[V]	CELLULAR PROCESSES AND SIGNALING	Defense mechanisms
F01.PB27976	SPAC4D7.01c	COG5307	SEC7 domain proteins	[R]	POORLY CHARACTERIZED	General function prediction only
F01.PB27977	CC1107	COG3914	Predicted O-linked N-acetylglucosamine transferase, SPINDLY family	[O]	CELLULAR PROCESSES AND SIGNALING	Posttranslational modification, protein turnover, chaperones
F01.PB27978	SPBC428.08c	COG2940	Proteins containing SET domain	[R]	POORLY CHARACTERIZED	General function prediction only
F01.PB27980	SPCC553.03	COG0464	ATPases of the AAA+ class	[O]	CELLULAR PROCESSES AND SIGNALING	Posttranslational modification, protein turnover, chaperones
F01.PB27981	SPBC16G5.12c	COG0550	Topoisomerase IA	[L]	INFORMATION STORAGE AND PROCESSING	Replication, recombination and repair
F01.PB27983	alr4773	COG1501	Alpha-glucosidases, family 31 of glycosyl hydrolases	[G]	METABOLISM	Carbohydrate transport and metabolism
F01.PB27984	slr1759_4	COG0642	Signal transduction histidine kinase	[T]	CELLULAR PROCESSES AND SIGNALING	Signal transduction mechanisms
F01.PB27985	SPBC1D7.05c	COG0515	Serine/threonine protein kinase	[RTKL]	--	--
F01.PB27988	YAR019c	COG0515	Serine/threonine protein kinase	[RTKL]	--	--
F01.PB27989	YEL041w	COG0061	Predicted sugar kinase	[G]	METABOLISM	Carbohydrate transport and metabolism
F01.PB27992	SPCC1494.05c	COG5560	Ubiquitin C-terminal hydrolase	[O]	CELLULAR PROCESSES AND SIGNALING	Posttranslational modification, protein turnover, chaperones
F01.PB27993	alr4344_2	COG0069	Glutamate synthase domain 2	[E]	METABOLISM	Amino acid transport and metabolism
F01.PB27994	lin1934_1	COG0515	Serine/threonine protein kinase	[RTKL]	--	--
F01.PB27995	CC2670_3	COG0642	Signal transduction histidine kinase	[T]	CELLULAR PROCESSES AND SIGNALING	Signal transduction mechanisms
F01.PB27996	BH1857	COG0524	Sugar kinases, ribokinase family	[G]	METABOLISM	Carbohydrate transport and metabolism
F01.PB280	ECU01g1330	COG5094	Transcription initiation factor TFIID, subunit TAF9 (also component of histone acetyltransferase SAGA)	[K]	INFORMATION STORAGE AND PROCESSING	Transcription
F01.PB28000	YNL267w	COG5032	Phosphatidylinositol kinase and protein kinases of the PI-3 kinase family	[TDBLU]	--	--
F01.PB28001	SPBC1711.07	COG2319	FOG: WD40 repeat	[R]	POORLY CHARACTERIZED	General function prediction only
F01.PB28002	L113400	COG0038	Chloride channel protein EriC	[P]	METABOLISM	Inorganic ion transport and metabolism
F01.PB28003	YDR135c	COG1132	ABC-type multidrug transport system, ATPase and permease components	[V]	CELLULAR PROCESSES AND SIGNALING	Defense mechanisms
F01.PB28006	lin1934_1	COG0515	Serine/threonine protein kinase	[RTKL]	--	--
F01.PB28009	all3841	COG0377	NADH:ubiquinone oxidoreductase 20 kD subunit and related Fe-S oxidoreductases	[C]	METABOLISM	Energy production and conversion
F01.PB28010	SPAC12G12.13c	COG5260	DNA polymerase sigma	[L]	INFORMATION STORAGE AND PROCESSING	Replication, recombination and repair
F01.PB28016	SPBC21B10.03c	COG5180	Protein interacting with poly(A)-binding protein	[A]	INFORMATION STORAGE AND PROCESSING	RNA processing and modification
F01.PB28017	YNL329c	COG0464	ATPases of the AAA+ class	[O]	CELLULAR PROCESSES AND SIGNALING	Posttranslational modification, protein turnover, chaperones
F01.PB2802	YDL006w	COG0631	Serine/threonine protein phosphatase	[T]	CELLULAR PROCESSES AND SIGNALING	Signal transduction mechanisms
F01.PB28020	MYPU_6850	COG0515	Serine/threonine protein kinase	[RTKL]	--	--
F01.PB28021	SPAC20G8.06	COG5103	Cell division control protein, negative regulator of transcription	[DK]	--	--
F01.PB28023	SPBC660.15	COG0724	RNA-binding proteins (RRM domain)	[R]	POORLY CHARACTERIZED	General function prediction only
F01.PB28024	SPAC18B11.07c	COG5078	Ubiquitin-protein ligase	[O]	CELLULAR PROCESSES AND SIGNALING	Posttranslational modification, protein turnover, chaperones
F01.PB28026	YHR117w	COG0457	FOG: TPR repeat	[R]	POORLY CHARACTERIZED	General function prediction only
F01.PB28029	SPCC1919.10c	COG5022	Myosin heavy chain	[Z]	CELLULAR PROCESSES AND SIGNALING	Cytoskeleton
F01.PB28033	SPBC23E6.07c_2	COG0470	ATPase involved in DNA replication	[L]	INFORMATION STORAGE AND PROCESSING	Replication, recombination and repair
F01.PB28034	YNL102w	COG0417	DNA polymerase elongation subunit (family B)	[L]	INFORMATION STORAGE AND PROCESSING	Replication, recombination and repair
F01.PB28035	YOL124c	COG1041	Predicted DNA modification methylase	[L]	INFORMATION STORAGE AND PROCESSING	Replication, recombination and repair
F01.PB28037	SPBC2F12.13	COG5059	Kinesin-like protein	[Z]	CELLULAR PROCESSES AND SIGNALING	Cytoskeleton
F01.PB28038	YNR050c	COG1748	Saccharopine dehydrogenase and related proteins	[E]	METABOLISM	Amino acid transport and metabolism
F01.PB28039	SPBC16H5.10c	COG1643	HrpA-like helicases	[L]	INFORMATION STORAGE AND PROCESSING	Replication, recombination and repair
F01.PB28041	SPAC1834.07	COG5059	Kinesin-like protein	[Z]	CELLULAR PROCESSES AND SIGNALING	Cytoskeleton
F01.PB28044	YDR135c	COG1132	ABC-type multidrug transport system, ATPase and permease components	[V]	CELLULAR PROCESSES AND SIGNALING	Defense mechanisms
F01.PB28045	SPAPB2B4.04c	COG0474	Cation transport ATPase	[P]	METABOLISM	Inorganic ion transport and metabolism
F01.PB28046	SPAC1E11.03	COG0515	Serine/threonine protein kinase	[RTKL]	--	--
F01.PB28054	SPBP8B7.15c	COG5222	Uncharacterized conserved protein, contains RING Zn-finger	[R]	POORLY CHARACTERIZED	General function prediction only
F01.PB28056	VC1445_2	COG0784	FOG: CheY-like receiver	[T]	CELLULAR PROCESSES AND SIGNALING	Signal transduction mechanisms
F01.PB28057	SPAC17H9.20	COG5537	Cohesin	[D]	CELLULAR PROCESSES AND SIGNALING	Cell cycle control, cell division, chromosome partitioning
F01.PB28065	SPAC6B12.12	COG0457	FOG: TPR repeat	[R]	POORLY CHARACTERIZED	General function prediction only
F01.PB28067	CAC1282	COG0443	Molecular chaperone	[O]	CELLULAR PROCESSES AND SIGNALING	Posttranslational modification, protein turnover, chaperones
F01.PB28070	RSp0842	COG4886	Leucine-rich repeat (LRR) protein	[S]	POORLY CHARACTERIZED	Function unknown
F01.PB28076	slr1055	COG1429	Cobalamin biosynthesis protein CobN and related Mg-chelatases	[H]	METABOLISM	Coenzyme transport and metabolism
F01.PB28077	SPAC1B1.03c	COG5215	Karyopherin (importin) beta	[U]	CELLULAR PROCESSES AND SIGNALING	Intracellular trafficking, secretion, and vesicular transport
F01.PB28079	mll4940	COG0804	Urea amidohydrolase (urease) alpha subunit	[E]	METABOLISM	Amino acid transport and metabolism
F01.PB28080	RSp0842	COG4886	Leucine-rich repeat (LRR) protein	[S]	POORLY CHARACTERIZED	Function unknown
F01.PB28082	alr4716_1	COG2202	FOG: PAS/PAC domain	[T]	CELLULAR PROCESSES AND SIGNALING	Signal transduction mechanisms
F01.PB28085	SPAC323.07c	COG0534	Na+-driven multidrug efflux pump	[V]	CELLULAR PROCESSES AND SIGNALING	Defense mechanisms
F01.PB28091	SPBC1D7.05c	COG0515	Serine/threonine protein kinase	[RTKL]	--	--
F01.PB28094	lin0252	COG0465	ATP-dependent Zn proteases	[O]	CELLULAR PROCESSES AND SIGNALING	Posttranslational modification, protein turnover, chaperones
F01.PB28095	SPBC660.15	COG0724	RNA-binding proteins (RRM domain)	[R]	POORLY CHARACTERIZED	General function prediction only
F01.PB28096	SA2344	COG2217	Cation transport ATPase	[P]	METABOLISM	Inorganic ion transport and metabolism
F01.PB28098	all2899	COG4251	Bacteriophytochrome (light-regulated signal transduction histidine kinase)	[T]	CELLULAR PROCESSES AND SIGNALING	Signal transduction mechanisms
F01.PB28101	RSc1425	COG2867	Oligoketide cyclase/lipid transport protein	[I]	METABOLISM	Lipid transport and metabolism
F01.PB28103	YBR126c	COG0380	Trehalose-6-phosphate synthase	[G]	METABOLISM	Carbohydrate transport and metabolism
F01.PB28104	SPAC664.10	COG5059	Kinesin-like protein	[Z]	CELLULAR PROCESSES AND SIGNALING	Cytoskeleton
F01.PB28105	ECU11g1030	COG0464	ATPases of the AAA+ class	[O]	CELLULAR PROCESSES AND SIGNALING	Posttranslational modification, protein turnover, chaperones
F01.PB28106	PA0441	COG0044	Dihydroorotase and related cyclic amidohydrolases	[F]	METABOLISM	Nucleotide transport and metabolism
F01.PB28112	SPBC16H5.08c	COG0488	ATPase components of ABC transporters with duplicated ATPase domains	[R]	POORLY CHARACTERIZED	General function prediction only
F01.PB28113	PA0074_1	COG0515	Serine/threonine protein kinase	[RTKL]	--	--
F01.PB28116	SPAC27D7.14c	COG0457	FOG: TPR repeat	[R]	POORLY CHARACTERIZED	General function prediction only
F01.PB2812	SPBC4B4.07c	COG0724	RNA-binding proteins (RRM domain)	[R]	POORLY CHARACTERIZED	General function prediction only
F01.PB28120	YOR231w	COG0515	Serine/threonine protein kinase	[RTKL]	--	--
F01.PB28121	SPBC1D7.05c	COG0515	Serine/threonine protein kinase	[RTKL]	--	--
F01.PB28122	lin1934_1	COG0515	Serine/threonine protein kinase	[RTKL]	--	--
F01.PB28124	SPAC4G8.05	COG0515	Serine/threonine protein kinase	[RTKL]	--	--
F01.PB28127	YNR047w_2	COG0515	Serine/threonine protein kinase	[RTKL]	--	--
F01.PB28128	SPCC550.11	COG5656	Importin, protein involved in nuclear import	[O]	CELLULAR PROCESSES AND SIGNALING	Posttranslational modification, protein turnover, chaperones
F01.PB28130	slr1604	COG0465	ATP-dependent Zn proteases	[O]	CELLULAR PROCESSES AND SIGNALING	Posttranslational modification, protein turnover, chaperones
F01.PB28131	PA2550	COG1960	Acyl-CoA dehydrogenases	[I]	METABOLISM	Lipid transport and metabolism
F01.PB28134	sll1356	COG0058	Glucan phosphorylase	[G]	METABOLISM	Carbohydrate transport and metabolism
F01.PB28137	sll0222	COG1409	Predicted phosphohydrolases	[R]	POORLY CHARACTERIZED	General function prediction only
F01.PB28138	SPAC2C4.14c	COG0515	Serine/threonine protein kinase	[RTKL]	--	--
F01.PB28139	SPAC637.09	COG0847	DNA polymerase III, epsilon subunit and related 3'-5' exonucleases	[L]	INFORMATION STORAGE AND PROCESSING	Replication, recombination and repair
F01.PB28144	SPAC16E8.07c	COG1269	Archaeal/vacuolar-type H+-ATPase subunit I	[C]	METABOLISM	Energy production and conversion
F01.PB28145	SPAC323.05c	COG2890	Methylase of polypeptide chain release factors	[J]	INFORMATION STORAGE AND PROCESSING	Translation, ribosomal structure and biogenesis
F01.PB28146	sll1393	COG0297	Glycogen synthase	[G]	METABOLISM	Carbohydrate transport and metabolism
F01.PB28148	SPAC19G12.14	COG5253	Phosphatidylinositol-4-phosphate 5-kinase	[T]	CELLULAR PROCESSES AND SIGNALING	Signal transduction mechanisms
F01.PB28149	PH1622	COG1793	ATP-dependent DNA ligase	[L]	INFORMATION STORAGE AND PROCESSING	Replication, recombination and repair
F01.PB2815	SPCC1442.06	COG0638	20S proteasome, alpha and beta subunits	[O]	CELLULAR PROCESSES AND SIGNALING	Posttranslational modification, protein turnover, chaperones
F01.PB28153	SPAC19A8.13	COG0724	RNA-binding proteins (RRM domain)	[R]	POORLY CHARACTERIZED	General function prediction only
F01.PB28154	SPBC19F5.02c	COG2319	FOG: WD40 repeat	[R]	POORLY CHARACTERIZED	General function prediction only
F01.PB28158	SPCC188.13c	COG0571	dsRNA-specific ribonuclease	[K]	INFORMATION STORAGE AND PROCESSING	Transcription
F01.PB2816	SPBC3E7.14	COG1958	Small nuclear ribonucleoprotein (snRNP) homolog	[K]	INFORMATION STORAGE AND PROCESSING	Transcription
F01.PB28161	CAC1728_1	COG0515	Serine/threonine protein kinase	[RTKL]	--	--
F01.PB28162	SPBC3H7.03c	COG0567	2-oxoglutarate dehydrogenase complex, dehydrogenase (E1) component, and related enzymes	[C]	METABOLISM	Energy production and conversion
F01.PB28163	all4607_2	COG1003	Glycine cleavage system protein P (pyridoxal-binding), C-terminal domain	[E]	METABOLISM	Amino acid transport and metabolism
F01.PB28164	BS_pps	COG0574	Phosphoenolpyruvate synthase/pyruvate phosphate dikinase	[G]	METABOLISM	Carbohydrate transport and metabolism
F01.PB28168	SPCC74.09	COG0724	RNA-binding proteins (RRM domain)	[R]	POORLY CHARACTERIZED	General function prediction only
F01.PB28169	L94405	COG1640	4-alpha-glucanotransferase	[G]	METABOLISM	Carbohydrate transport and metabolism
F01.PB28170	MTH72	COG0457	FOG: TPR repeat	[R]	POORLY CHARACTERIZED	General function prediction only
F01.PB28172	ECs3646_1	COG0642	Signal transduction histidine kinase	[T]	CELLULAR PROCESSES AND SIGNALING	Signal transduction mechanisms
F01.PB28173	SPAC26A3.16	COG5272	Ubiquitin	[O]	CELLULAR PROCESSES AND SIGNALING	Posttranslational modification, protein turnover, chaperones
F01.PB28177	SPCC663.03	COG1132	ABC-type multidrug transport system, ATPase and permease components	[V]	CELLULAR PROCESSES AND SIGNALING	Defense mechanisms
F01.PB28181	YPO0006	COG3158	K+ transporter	[P]	METABOLISM	Inorganic ion transport and metabolism
F01.PB28182	SA0317	COG0451	Nucleoside-diphosphate-sugar epimerases	[MG]	--	--
F01.PB28184	SPCC663.03	COG1132	ABC-type multidrug transport system, ATPase and permease components	[V]	CELLULAR PROCESSES AND SIGNALING	Defense mechanisms
F01.PB28185	YDR291w	COG1205	Distinct helicase family with a unique C-terminal domain including a metal-binding cysteine cluster	[R]	POORLY CHARACTERIZED	General function prediction only
F01.PB28187	SPCC10H11.01	COG0513	Superfamily II DNA and RNA helicases	[LKJ]	--	--
F01.PB28191	alr0124_1	COG4886	Leucine-rich repeat (LRR) protein	[S]	POORLY CHARACTERIZED	Function unknown
F01.PB28193	CAC0404_1	COG0515	Serine/threonine protein kinase	[RTKL]	--	--
F01.PB28194	alr1238	COG0740	Protease subunit of ATP-dependent Clp proteases	[OU]	--	--
F01.PB28195	sll0045_1	COG0438	Glycosyltransferase	[M]	CELLULAR PROCESSES AND SIGNALING	Cell wall/membrane/envelope biogenesis
F01.PB282	alr1526	COG4451	Ribulose bisphosphate carboxylase small subunit	[C]	METABOLISM	Energy production and conversion
F01.PB28201	SPBC6B1.02	COG0515	Serine/threonine protein kinase	[RTKL]	--	--
F01.PB28213	alr3757	COG1215	Glycosyltransferases, probably involved in cell wall biogenesis	[M]	CELLULAR PROCESSES AND SIGNALING	Cell wall/membrane/envelope biogenesis
F01.PB28214	YLR430w	COG1112	Superfamily I DNA and RNA helicases and helicase subunits	[L]	INFORMATION STORAGE AND PROCESSING	Replication, recombination and repair
F01.PB28218	YAR019c	COG0515	Serine/threonine protein kinase	[RTKL]	--	--
F01.PB28219	SPAC16E8.07c	COG1269	Archaeal/vacuolar-type H+-ATPase subunit I	[C]	METABOLISM	Energy production and conversion
F01.PB2822	ZyadF	COG0288	Carbonic anhydrase	[P]	METABOLISM	Inorganic ion transport and metabolism
F01.PB28220	lin1894	COG0708	Exonuclease III	[L]	INFORMATION STORAGE AND PROCESSING	Replication, recombination and repair
F01.PB28223	MTH1093	COG1131	ABC-type multidrug transport system, ATPase component	[V]	CELLULAR PROCESSES AND SIGNALING	Defense mechanisms
F01.PB28225	alr3757	COG1215	Glycosyltransferases, probably involved in cell wall biogenesis	[M]	CELLULAR PROCESSES AND SIGNALING	Cell wall/membrane/envelope biogenesis
F01.PB28226	alr0124_1	COG4886	Leucine-rich repeat (LRR) protein	[S]	POORLY CHARACTERIZED	Function unknown
F01.PB28227	RC1252_1	COG0475	Kef-type K+ transport systems, membrane components	[P]	METABOLISM	Inorganic ion transport and metabolism
F01.PB28229	SPAC14C4.02c	COG1196	Chromosome segregation ATPases	[D]	CELLULAR PROCESSES AND SIGNALING	Cell cycle control, cell division, chromosome partitioning
F01.PB28231	SPBC839.06	COG0474	Cation transport ATPase	[P]	METABOLISM	Inorganic ion transport and metabolism
F01.PB28232	slr0744	COG0532	Translation initiation factor 2 (IF-2; GTPase)	[J]	INFORMATION STORAGE AND PROCESSING	Translation, ribosomal structure and biogenesis
F01.PB28233	SPAC1952.13	COG5083	Uncharacterized protein involved in plasmid maintenance	[R]	POORLY CHARACTERIZED	General function prediction only
F01.PB28234	alr3602	COG1022	Long-chain acyl-CoA synthetases (AMP-forming)	[I]	METABOLISM	Lipid transport and metabolism
F01.PB28235	all2748	COG0666	FOG: Ankyrin repeat	[R]	POORLY CHARACTERIZED	General function prediction only
F01.PB28236	BH2369	COG0249	Mismatch repair ATPase (MutS family)	[L]	INFORMATION STORAGE AND PROCESSING	Replication, recombination and repair
F01.PB28238	alr2999	COG0542	ATPases with chaperone activity, ATP-binding subunit	[O]	CELLULAR PROCESSES AND SIGNALING	Posttranslational modification, protein turnover, chaperones
F01.PB28239	SPCC306.04c	COG2940	Proteins containing SET domain	[R]	POORLY CHARACTERIZED	General function prediction only
F01.PB28242	ECU05g0060_1	COG5059	Kinesin-like protein	[Z]	CELLULAR PROCESSES AND SIGNALING	Cytoskeleton
F01.PB28244	YCR091w	COG0515	Serine/threonine protein kinase	[RTKL]	--	--
F01.PB28248	sll0362	COG0013	Alanyl-tRNA synthetase	[J]	INFORMATION STORAGE AND PROCESSING	Translation, ribosomal structure and biogenesis
F01.PB28249	alr3466	COG5635	Predicted NTPase (NACHT family)	[T]	CELLULAR PROCESSES AND SIGNALING	Signal transduction mechanisms
F01.PB28252	SPBC2F12.13	COG5059	Kinesin-like protein	[Z]	CELLULAR PROCESSES AND SIGNALING	Cytoskeleton
F01.PB2826	CT460	COG5531	SWIB-domain-containing proteins implicated in chromatin remodeling	[B]	INFORMATION STORAGE AND PROCESSING	Chromatin structure and dynamics
F01.PB28263	mll5321	COG2844	UTP:GlnB (protein PII) uridylyltransferase	[O]	CELLULAR PROCESSES AND SIGNALING	Posttranslational modification, protein turnover, chaperones
F01.PB28264	SPCC188.13c	COG0571	dsRNA-specific ribonuclease	[K]	INFORMATION STORAGE AND PROCESSING	Transcription
F01.PB28267	BS_yloP_1	COG0515	Serine/threonine protein kinase	[RTKL]	--	--
F01.PB28268	BS_yetO_1	COG2124	Cytochrome P450	[Q]	METABOLISM	Secondary metabolites biosynthesis, transport and catabolism
F01.PB28269	SPBC21B10.03c	COG5180	Protein interacting with poly(A)-binding protein	[A]	INFORMATION STORAGE AND PROCESSING	RNA processing and modification
F01.PB28271	BMEII1134	COG0154	Asp-tRNAAsn/Glu-tRNAGln amidotransferase A subunit and related amidases	[J]	INFORMATION STORAGE AND PROCESSING	Translation, ribosomal structure and biogenesis
F01.PB28272	SPCC306.04c	COG2940	Proteins containing SET domain	[R]	POORLY CHARACTERIZED	General function prediction only
F01.PB28273	SPBC336.04	COG0417	DNA polymerase elongation subunit (family B)	[L]	INFORMATION STORAGE AND PROCESSING	Replication, recombination and repair
F01.PB28275	alr0124_1	COG4886	Leucine-rich repeat (LRR) protein	[S]	POORLY CHARACTERIZED	Function unknown
F01.PB28277	MJ1104	COG0083	Homoserine kinase	[E]	METABOLISM	Amino acid transport and metabolism
F01.PB28279	SPCC31H12.07	COG5047	Vesicle coat complex COPII, subunit SEC23	[U]	CELLULAR PROCESSES AND SIGNALING	Intracellular trafficking, secretion, and vesicular transport
F01.PB28282	BH3281	COG0495	Leucyl-tRNA synthetase	[J]	INFORMATION STORAGE AND PROCESSING	Translation, ribosomal structure and biogenesis
F01.PB28283	CC2638	COG0612	Predicted Zn-dependent peptidases	[R]	POORLY CHARACTERIZED	General function prediction only
F01.PB28286	SPBC19F5.01c	COG5024	Cyclin	[D]	CELLULAR PROCESSES AND SIGNALING	Cell cycle control, cell division, chromosome partitioning
F01.PB28291	MA0188	COG0457	FOG: TPR repeat	[R]	POORLY CHARACTERIZED	General function prediction only
F01.PB28292	YNL313c_2	COG0457	FOG: TPR repeat	[R]	POORLY CHARACTERIZED	General function prediction only
F01.PB28295	alr0124_1	COG4886	Leucine-rich repeat (LRR) protein	[S]	POORLY CHARACTERIZED	Function unknown
F01.PB28296	SPBP8B7.15c	COG5222	Uncharacterized conserved protein, contains RING Zn-finger	[R]	POORLY CHARACTERIZED	General function prediction only
F01.PB28297	MA2013_2	COG0642	Signal transduction histidine kinase	[T]	CELLULAR PROCESSES AND SIGNALING	Signal transduction mechanisms
F01.PB28298	SPAPB2B4.04c	COG0474	Cation transport ATPase	[P]	METABOLISM	Inorganic ion transport and metabolism
F01.PB28299	SPAC26F1.13c	COG0495	Leucyl-tRNA synthetase	[J]	INFORMATION STORAGE AND PROCESSING	Translation, ribosomal structure and biogenesis
F01.PB283	PAE2453	COG1435	Thymidine kinase	[F]	METABOLISM	Nucleotide transport and metabolism
F01.PB28300	RSp0842	COG4886	Leucine-rich repeat (LRR) protein	[S]	POORLY CHARACTERIZED	Function unknown
F01.PB28301	SPBC2F12.13	COG5059	Kinesin-like protein	[Z]	CELLULAR PROCESSES AND SIGNALING	Cytoskeleton
F01.PB28303	YAL026c	COG0474	Cation transport ATPase	[P]	METABOLISM	Inorganic ion transport and metabolism
F01.PB28304	slr1759_4	COG0642	Signal transduction histidine kinase	[T]	CELLULAR PROCESSES AND SIGNALING	Signal transduction mechanisms
F01.PB28305	ECU09g1750	COG2940	Proteins containing SET domain	[R]	POORLY CHARACTERIZED	General function prediction only
F01.PB28306	YMR080c	COG1112	Superfamily I DNA and RNA helicases and helicase subunits	[L]	INFORMATION STORAGE AND PROCESSING	Replication, recombination and repair
F01.PB28307	alr4625	COG0596	Predicted hydrolases or acyltransferases (alpha/beta hydrolase superfamily)	[R]	POORLY CHARACTERIZED	General function prediction only
F01.PB28310	YBL039c	COG0504	CTP synthase (UTP-ammonia lyase)	[F]	METABOLISM	Nucleotide transport and metabolism
F01.PB28312	ECU11g1050	COG3104	Dipeptide/tripeptide permease	[E]	METABOLISM	Amino acid transport and metabolism
F01.PB28313	RSp0842	COG4886	Leucine-rich repeat (LRR) protein	[S]	POORLY CHARACTERIZED	Function unknown
F01.PB28315	SPBC21D10.09c	COG5219	Uncharacterized conserved protein, contains RING Zn-finger	[R]	POORLY CHARACTERIZED	General function prediction only
F01.PB28317	slr0844	COG1009	NADH:ubiquinone oxidoreductase subunit 5 (chain L)/Multisubunit Na+/H+ antiporter, MnhA subunit	[CP]	--	--
F01.PB28319	SPBC26H8.10	COG0557	Exoribonuclease R	[K]	INFORMATION STORAGE AND PROCESSING	Transcription
F01.PB28321	YGL179c	COG0515	Serine/threonine protein kinase	[RTKL]	--	--
F01.PB28327	SPBC4B4.09	COG0457	FOG: TPR repeat	[R]	POORLY CHARACTERIZED	General function prediction only
F01.PB28329	alr3157	COG4251	Bacteriophytochrome (light-regulated signal transduction histidine kinase)	[T]	CELLULAR PROCESSES AND SIGNALING	Signal transduction mechanisms
F01.PB2833	YBR221c	COG0022	Pyruvate/2-oxoglutarate dehydrogenase complex, dehydrogenase (E1) component, eukaryotic type, beta subunit	[C]	METABOLISM	Energy production and conversion
F01.PB28330	mlr2501	COG1914	Mn2+ and Fe2+ transporters of the NRAMP family	[P]	METABOLISM	Inorganic ion transport and metabolism
F01.PB28338	SPCC306.04c	COG2940	Proteins containing SET domain	[R]	POORLY CHARACTERIZED	General function prediction only
F01.PB28341	DR1235	COG0699	Predicted GTPases (dynamin-related)	[R]	POORLY CHARACTERIZED	General function prediction only
F01.PB28344	SPBC244.03	COG2319	FOG: WD40 repeat	[R]	POORLY CHARACTERIZED	General function prediction only
F01.PB28346	alr5084	COG0542	ATPases with chaperone activity, ATP-binding subunit	[O]	CELLULAR PROCESSES AND SIGNALING	Posttranslational modification, protein turnover, chaperones
F01.PB28347	DR0405	COG1523	Type II secretory pathway, pullulanase PulA and related glycosidases	[G]	METABOLISM	Carbohydrate transport and metabolism
F01.PB28349	SPCC132.04c	COG2902	NAD-specific glutamate dehydrogenase	[E]	METABOLISM	Amino acid transport and metabolism
F01.PB28350	SPAC20G8.06	COG5103	Cell division control protein, negative regulator of transcription	[DK]	--	--
F01.PB28352	SPBC3H7.03c	COG0567	2-oxoglutarate dehydrogenase complex, dehydrogenase (E1) component, and related enzymes	[C]	METABOLISM	Energy production and conversion
F01.PB28355	alr4344_2	COG0069	Glutamate synthase domain 2	[E]	METABOLISM	Amino acid transport and metabolism
F01.PB28357	SPAC1527.03	COG5193	La protein, small RNA-binding pol III transcript stabilizing protein and related La-motif-containing proteins involved in translation	[OJ]	--	--
F01.PB28358	RSc0261	COG0119	Isopropylmalate/homocitrate/citramalate synthases	[E]	METABOLISM	Amino acid transport and metabolism
F01.PB28359	BS_pps	COG0574	Phosphoenolpyruvate synthase/pyruvate phosphate dikinase	[G]	METABOLISM	Carbohydrate transport and metabolism
F01.PB28360	BH2504_1	COG0515	Serine/threonine protein kinase	[RTKL]	--	--
F01.PB28363	YIL143c	COG1061	DNA or RNA helicases of superfamily II	[KL]	--	--
F01.PB28367	SPBC557.03c	COG5184	Alpha-tubulin suppressor and related RCC1 domain-containing proteins	[DZ]	--	--
F01.PB28376	sll0519	COG1005	NADH:ubiquinone oxidoreductase subunit 1 (chain H)	[C]	METABOLISM	Energy production and conversion
F01.PB28378	slr1759_4	COG0642	Signal transduction histidine kinase	[T]	CELLULAR PROCESSES AND SIGNALING	Signal transduction mechanisms
F01.PB28379	SPAC23C11.16	COG0515	Serine/threonine protein kinase	[RTKL]	--	--
F01.PB28380	SPCC663.03	COG1132	ABC-type multidrug transport system, ATPase and permease components	[V]	CELLULAR PROCESSES AND SIGNALING	Defense mechanisms
F01.PB28383	alr4232	COG1171	Threonine dehydratase	[E]	METABOLISM	Amino acid transport and metabolism
F01.PB28386	SPBC776.02c	COG0639	Diadenosine tetraphosphatase and related serine/threonine protein phosphatases	[T]	CELLULAR PROCESSES AND SIGNALING	Signal transduction mechanisms
F01.PB28389	YJR040w_1	COG0038	Chloride channel protein EriC	[P]	METABOLISM	Inorganic ion transport and metabolism
F01.PB2839	YDR064w	COG0184	Ribosomal protein S15P/S13E	[J]	INFORMATION STORAGE AND PROCESSING	Translation, ribosomal structure and biogenesis
F01.PB28395	SPAC1687.22c	COG5099	RNA-binding protein of the Puf family, translational repressor	[J]	INFORMATION STORAGE AND PROCESSING	Translation, ribosomal structure and biogenesis
F01.PB28399	SPCC553.08c	COG0480	Translation elongation factors (GTPases)	[J]	INFORMATION STORAGE AND PROCESSING	Translation, ribosomal structure and biogenesis
F01.PB28400	SPCC1795.11	COG0513	Superfamily II DNA and RNA helicases	[LKJ]	--	--
F01.PB28401	SPAC644.11c	COG0642	Signal transduction histidine kinase	[T]	CELLULAR PROCESSES AND SIGNALING	Signal transduction mechanisms
F01.PB28402	SPAC14C4.02c	COG1196	Chromosome segregation ATPases	[D]	CELLULAR PROCESSES AND SIGNALING	Cell cycle control, cell division, chromosome partitioning
F01.PB28403	SPCC663.03	COG1132	ABC-type multidrug transport system, ATPase and permease components	[V]	CELLULAR PROCESSES AND SIGNALING	Defense mechanisms
F01.PB28405	alr3757	COG1215	Glycosyltransferases, probably involved in cell wall biogenesis	[M]	CELLULAR PROCESSES AND SIGNALING	Cell wall/membrane/envelope biogenesis
F01.PB28407	SPCC1223.11	COG0631	Serine/threonine protein phosphatase	[T]	CELLULAR PROCESSES AND SIGNALING	Signal transduction mechanisms
F01.PB28410	SPAC31G5.15_2	COG0688	Phosphatidylserine decarboxylase	[I]	METABOLISM	Lipid transport and metabolism
F01.PB28418	YEL041w	COG0061	Predicted sugar kinase	[G]	METABOLISM	Carbohydrate transport and metabolism
F01.PB28422	SPBC21B10.03c	COG5180	Protein interacting with poly(A)-binding protein	[A]	INFORMATION STORAGE AND PROCESSING	RNA processing and modification
F01.PB28427	SSO2554	COG0174	Glutamine synthetase	[E]	METABOLISM	Amino acid transport and metabolism
F01.PB28428	alr4344_2	COG0069	Glutamate synthase domain 2	[E]	METABOLISM	Amino acid transport and metabolism
F01.PB2843	alr4683	COG0724	RNA-binding proteins (RRM domain)	[R]	POORLY CHARACTERIZED	General function prediction only
F01.PB28432	SPAC3A11.08	COG5647	Cullin, a subunit of E3 ubiquitin ligase	[O]	CELLULAR PROCESSES AND SIGNALING	Posttranslational modification, protein turnover, chaperones
F01.PB28433	RSp0842	COG4886	Leucine-rich repeat (LRR) protein	[S]	POORLY CHARACTERIZED	Function unknown
F01.PB28434	YPL209c	COG0515	Serine/threonine protein kinase	[RTKL]	--	--
F01.PB28436	SPAC57A7.06	COG5644	Uncharacterized conserved protein	[S]	POORLY CHARACTERIZED	Function unknown
F01.PB28437	YLR069c	COG0480	Translation elongation factors (GTPases)	[J]	INFORMATION STORAGE AND PROCESSING	Translation, ribosomal structure and biogenesis
F01.PB28438	SPCC1795.11	COG0513	Superfamily II DNA and RNA helicases	[LKJ]	--	--
F01.PB28442	PAE0835	COG0524	Sugar kinases, ribokinase family	[G]	METABOLISM	Carbohydrate transport and metabolism
F01.PB28443	YOR304w	COG0553	Superfamily II DNA/RNA helicases, SNF2 family	[KL]	--	--
F01.PB28444	SPBC18H10.16	COG0531	Amino acid transporters	[E]	METABOLISM	Amino acid transport and metabolism
F01.PB28450	slr0809	COG0451	Nucleoside-diphosphate-sugar epimerases	[MG]	--	--
F01.PB28451	BH2504_1	COG0515	Serine/threonine protein kinase	[RTKL]	--	--
F01.PB28455	YCR011c_2	COG1131	ABC-type multidrug transport system, ATPase component	[V]	CELLULAR PROCESSES AND SIGNALING	Defense mechanisms
F01.PB28459	alr1348	COG0155	Sulfite reductase, beta subunit (hemoprotein)	[P]	METABOLISM	Inorganic ion transport and metabolism
F01.PB2846	SPAP27G11.07c	COG3642	Mn2+-dependent serine/threonine protein kinase	[T]	CELLULAR PROCESSES AND SIGNALING	Signal transduction mechanisms
F01.PB28461	SPBC4B4.01c	COG5146	Pantothenate kinase, acetyl-CoA regulated	[H]	METABOLISM	Coenzyme transport and metabolism
F01.PB28467	YDR353w	COG0492	Thioredoxin reductase	[O]	CELLULAR PROCESSES AND SIGNALING	Posttranslational modification, protein turnover, chaperones
F01.PB28470	YER133w	COG0639	Diadenosine tetraphosphatase and related serine/threonine protein phosphatases	[T]	CELLULAR PROCESSES AND SIGNALING	Signal transduction mechanisms
F01.PB28471	alr1832	COG3349	Uncharacterized conserved protein	[S]	POORLY CHARACTERIZED	Function unknown
F01.PB28473	all4985	COG0438	Glycosyltransferase	[M]	CELLULAR PROCESSES AND SIGNALING	Cell wall/membrane/envelope biogenesis
F01.PB28475	Cgl2027	COG0334	Glutamate dehydrogenase/leucine dehydrogenase	[E]	METABOLISM	Amino acid transport and metabolism
F01.PB28476	SPAC1B3.05	COG5665	CCR4-NOT transcriptional regulation complex, NOT5 subunit	[K]	INFORMATION STORAGE AND PROCESSING	Transcription
F01.PB28477	RSp0842	COG4886	Leucine-rich repeat (LRR) protein	[S]	POORLY CHARACTERIZED	Function unknown
F01.PB28479	PA0074_1	COG0515	Serine/threonine protein kinase	[RTKL]	--	--
F01.PB2848	SPBC32H8.12c	COG5277	Actin and related proteins	[Z]	CELLULAR PROCESSES AND SIGNALING	Cytoskeleton
F01.PB28484	all0284_3	COG2319	FOG: WD40 repeat	[R]	POORLY CHARACTERIZED	General function prediction only
F01.PB28486	SPAC1F5.03c	COG0665	Glycine/D-amino acid oxidases (deaminating)	[E]	METABOLISM	Amino acid transport and metabolism
F01.PB28489	CPn0307	COG0058	Glucan phosphorylase	[G]	METABOLISM	Carbohydrate transport and metabolism
F01.PB28490	SPCC550.11	COG5656	Importin, protein involved in nuclear import	[O]	CELLULAR PROCESSES AND SIGNALING	Posttranslational modification, protein turnover, chaperones
F01.PB28491	alr3119_2	COG2319	FOG: WD40 repeat	[R]	POORLY CHARACTERIZED	General function prediction only
F01.PB28492	YMR229c_2	COG0457	FOG: TPR repeat	[R]	POORLY CHARACTERIZED	General function prediction only
F01.PB28494	XF2225_2	COG0460	Homoserine dehydrogenase	[E]	METABOLISM	Amino acid transport and metabolism
F01.PB28496	SPBC2F12.13	COG5059	Kinesin-like protein	[Z]	CELLULAR PROCESSES AND SIGNALING	Cytoskeleton
F01.PB28497	YAL026c	COG0474	Cation transport ATPase	[P]	METABOLISM	Inorganic ion transport and metabolism
F01.PB28500	SPAC26A3.12c	COG5049	5'-3' exonuclease	[LDA]	--	--
F01.PB28508	mlr7474	COG1154	Deoxyxylulose-5-phosphate synthase	[HI]	--	--
F01.PB28509	YAR019c	COG0515	Serine/threonine protein kinase	[RTKL]	--	--
F01.PB2851	SPAC4G9.21c	COG1657	Squalene cyclase	[I]	METABOLISM	Lipid transport and metabolism
F01.PB28511	BH0579	COG2124	Cytochrome P450	[Q]	METABOLISM	Secondary metabolites biosynthesis, transport and catabolism
F01.PB28513	SPCC330.01c	COG0553	Superfamily II DNA/RNA helicases, SNF2 family	[KL]	--	--
F01.PB28516	all4985	COG0438	Glycosyltransferase	[M]	CELLULAR PROCESSES AND SIGNALING	Cell wall/membrane/envelope biogenesis
F01.PB28517	SPAPB2B4.04c	COG0474	Cation transport ATPase	[P]	METABOLISM	Inorganic ion transport and metabolism
F01.PB28518	YPL249c	COG5210	GTPase-activating protein	[R]	POORLY CHARACTERIZED	General function prediction only
F01.PB28519	SPCC306.04c	COG2940	Proteins containing SET domain	[R]	POORLY CHARACTERIZED	General function prediction only
F01.PB2852	YDL006w	COG0631	Serine/threonine protein phosphatase	[T]	CELLULAR PROCESSES AND SIGNALING	Signal transduction mechanisms
F01.PB28520	SPBC23E6.02	COG0553	Superfamily II DNA/RNA helicases, SNF2 family	[KL]	--	--
F01.PB28522	SPBC106.04	COG1816	Adenosine deaminase	[F]	METABOLISM	Nucleotide transport and metabolism
F01.PB28523	YDR477w_1	COG0515	Serine/threonine protein kinase	[RTKL]	--	--
F01.PB28528	SPCC10H11.01	COG0513	Superfamily II DNA and RNA helicases	[LKJ]	--	--
F01.PB28530	SPCC16C4.18c	COG5095	Transcription initiation factor TFIID, subunit TAF6 (also component of histone acetyltransferase SAGA)	[K]	INFORMATION STORAGE AND PROCESSING	Transcription
F01.PB28531	SPAC23C11.16	COG0515	Serine/threonine protein kinase	[RTKL]	--	--
F01.PB28533	alr0205	COG0514	Superfamily II DNA helicase	[L]	INFORMATION STORAGE AND PROCESSING	Replication, recombination and repair
F01.PB28534	SPAC17A2.09c	COG0724	RNA-binding proteins (RRM domain)	[R]	POORLY CHARACTERIZED	General function prediction only
F01.PB28535	slr1325	COG0317	Guanosine polyphosphate pyrophosphohydrolases/synthetases	[TK]	--	--
F01.PB28536	SPAC1687.22c	COG5099	RNA-binding protein of the Puf family, translational repressor	[J]	INFORMATION STORAGE AND PROCESSING	Translation, ribosomal structure and biogenesis
F01.PB28538	SPAC2F3.15	COG0515	Serine/threonine protein kinase	[RTKL]	--	--
F01.PB28539	SPAC16E8.07c	COG1269	Archaeal/vacuolar-type H+-ATPase subunit I	[C]	METABOLISM	Energy production and conversion
F01.PB28540	SPAC23H3.06	COG5096	Vesicle coat complex, various subunits	[U]	CELLULAR PROCESSES AND SIGNALING	Intracellular trafficking, secretion, and vesicular transport
F01.PB28541	SPAC664.10	COG5059	Kinesin-like protein	[Z]	CELLULAR PROCESSES AND SIGNALING	Cytoskeleton
F01.PB28543	SPBC18H10.15	COG0515	Serine/threonine protein kinase	[RTKL]	--	--
F01.PB28546	BS_citB	COG1048	Aconitase A	[C]	METABOLISM	Energy production and conversion
F01.PB2855	SPBC19F8.07	COG0515	Serine/threonine protein kinase	[RTKL]	--	--
F01.PB28557	SPBC3D6.12	COG2319	FOG: WD40 repeat	[R]	POORLY CHARACTERIZED	General function prediction only
F01.PB28561	YDR477w_1	COG0515	Serine/threonine protein kinase	[RTKL]	--	--
F01.PB28564	sll1356	COG0058	Glucan phosphorylase	[G]	METABOLISM	Carbohydrate transport and metabolism
F01.PB28569	SPBC577.12_1	COG2102	Predicted ATPases of PP-loop superfamily	[R]	POORLY CHARACTERIZED	General function prediction only
F01.PB28570	BH0557	COG2217	Cation transport ATPase	[P]	METABOLISM	Inorganic ion transport and metabolism
F01.PB28579	YDR135c	COG1132	ABC-type multidrug transport system, ATPase and permease components	[V]	CELLULAR PROCESSES AND SIGNALING	Defense mechanisms
F01.PB2858	MA1479	COG0484	DnaJ-class molecular chaperone with C-terminal Zn finger domain	[O]	CELLULAR PROCESSES AND SIGNALING	Posttranslational modification, protein turnover, chaperones
F01.PB28580	slr1254	COG3349	Uncharacterized conserved protein	[S]	POORLY CHARACTERIZED	Function unknown
F01.PB28582	alr4015	COG0767	ABC-type transport system involved in resistance to organic solvents, permease component	[Q]	METABOLISM	Secondary metabolites biosynthesis, transport and catabolism
F01.PB28584	SPBC1604.14c	COG0515	Serine/threonine protein kinase	[RTKL]	--	--
F01.PB2859	MA1655	COG0778	Nitroreductase	[C]	METABOLISM	Energy production and conversion
F01.PB28592	SPAC19G12.07c	COG0724	RNA-binding proteins (RRM domain)	[R]	POORLY CHARACTERIZED	General function prediction only
F01.PB28595	BMEII0666_1	COG0550	Topoisomerase IA	[L]	INFORMATION STORAGE AND PROCESSING	Replication, recombination and repair
F01.PB28597	alr3443_2	COG0147	Anthranilate/para-aminobenzoate synthases component I	[EH]	--	--
F01.PB28598	ECU08g1640	COG5076	Transcription factor involved in chromatin remodeling, contains bromodomain	[BK]	--	--
F01.PB286	alr0657	COG0451	Nucleoside-diphosphate-sugar epimerases	[MG]	--	--
F01.PB2860	SMb20358_2	COG0784	FOG: CheY-like receiver	[T]	CELLULAR PROCESSES AND SIGNALING	Signal transduction mechanisms
F01.PB28601	alr3757	COG1215	Glycosyltransferases, probably involved in cell wall biogenesis	[M]	CELLULAR PROCESSES AND SIGNALING	Cell wall/membrane/envelope biogenesis
F01.PB28605	BS_vpr	COG1404	Subtilisin-like serine proteases	[O]	CELLULAR PROCESSES AND SIGNALING	Posttranslational modification, protein turnover, chaperones
F01.PB28608	SPBP16F5.03c	COG5032	Phosphatidylinositol kinase and protein kinases of the PI-3 kinase family	[TDBLU]	--	--
F01.PB28609	HI0748	COG2937	Glycerol-3-phosphate O-acyltransferase	[I]	METABOLISM	Lipid transport and metabolism
F01.PB28610	alr3119_2	COG2319	FOG: WD40 repeat	[R]	POORLY CHARACTERIZED	General function prediction only
F01.PB28612	YNL161w	COG0515	Serine/threonine protein kinase	[RTKL]	--	--
F01.PB28613	SPBC1A4.08c	COG0459	Chaperonin GroEL (HSP60 family)	[O]	CELLULAR PROCESSES AND SIGNALING	Posttranslational modification, protein turnover, chaperones
F01.PB28618	sll0373	COG0014	Gamma-glutamyl phosphate reductase	[E]	METABOLISM	Amino acid transport and metabolism
F01.PB28619	SPBC1D7.05c	COG0515	Serine/threonine protein kinase	[RTKL]	--	--
F01.PB28622	SPAPB2B4.04c	COG0474	Cation transport ATPase	[P]	METABOLISM	Inorganic ion transport and metabolism
F01.PB28623	alr3757	COG1215	Glycosyltransferases, probably involved in cell wall biogenesis	[M]	CELLULAR PROCESSES AND SIGNALING	Cell wall/membrane/envelope biogenesis
F01.PB28624	alr4851	COG0653	Preprotein translocase subunit SecA (ATPase, RNA helicase)	[U]	CELLULAR PROCESSES AND SIGNALING	Intracellular trafficking, secretion, and vesicular transport
F01.PB28625	ZgabD	COG1012	NAD-dependent aldehyde dehydrogenases	[C]	METABOLISM	Energy production and conversion
F01.PB28630	SPAC10F6.02c_2	COG1643	HrpA-like helicases	[L]	INFORMATION STORAGE AND PROCESSING	Replication, recombination and repair
F01.PB28631	SPAC31A2.07c	COG0513	Superfamily II DNA and RNA helicases	[LKJ]	--	--
F01.PB28632	SPAC1834.07	COG5059	Kinesin-like protein	[Z]	CELLULAR PROCESSES AND SIGNALING	Cytoskeleton
F01.PB28633	Cgl2127_1	COG0515	Serine/threonine protein kinase	[RTKL]	--	--
F01.PB28634	alr4773	COG1501	Alpha-glucosidases, family 31 of glycosyl hydrolases	[G]	METABOLISM	Carbohydrate transport and metabolism
F01.PB2864	BH1923	COG2723	Beta-glucosidase/6-phospho-beta-glucosidase/beta-galactosidase	[G]	METABOLISM	Carbohydrate transport and metabolism
F01.PB28640	YNL132w	COG1444	Predicted P-loop ATPase fused to an acetyltransferase	[R]	POORLY CHARACTERIZED	General function prediction only
F01.PB28641	SPCC1494.05c	COG5560	Ubiquitin C-terminal hydrolase	[O]	CELLULAR PROCESSES AND SIGNALING	Posttranslational modification, protein turnover, chaperones
F01.PB28642	SPAC19A8.13	COG0724	RNA-binding proteins (RRM domain)	[R]	POORLY CHARACTERIZED	General function prediction only
F01.PB28647	YIR026c	COG2453	Predicted protein-tyrosine phosphatase	[T]	CELLULAR PROCESSES AND SIGNALING	Signal transduction mechanisms
F01.PB28651	SPAC25G10.07c	COG5059	Kinesin-like protein	[Z]	CELLULAR PROCESSES AND SIGNALING	Cytoskeleton
F01.PB28652	YAL026c	COG0474	Cation transport ATPase	[P]	METABOLISM	Inorganic ion transport and metabolism
F01.PB28656	SPBC2A9.03	COG2319	FOG: WD40 repeat	[R]	POORLY CHARACTERIZED	General function prediction only
F01.PB28658	APE2579	COG1131	ABC-type multidrug transport system, ATPase component	[V]	CELLULAR PROCESSES AND SIGNALING	Defense mechanisms
F01.PB28659	ECU11g0170	COG4886	Leucine-rich repeat (LRR) protein	[S]	POORLY CHARACTERIZED	Function unknown
F01.PB2866	SPCC31H12.04c	COG0080	Ribosomal protein L11	[J]	INFORMATION STORAGE AND PROCESSING	Translation, ribosomal structure and biogenesis
F01.PB28664	SPBC3B9.11c	COG0724	RNA-binding proteins (RRM domain)	[R]	POORLY CHARACTERIZED	General function prediction only
F01.PB28665	alr3443_2	COG0147	Anthranilate/para-aminobenzoate synthases component I	[EH]	--	--
F01.PB28667	alr4773	COG1501	Alpha-glucosidases, family 31 of glycosyl hydrolases	[G]	METABOLISM	Carbohydrate transport and metabolism
F01.PB28668	ECU05g0630	COG0515	Serine/threonine protein kinase	[RTKL]	--	--
F01.PB28669	YJR040w_1	COG0038	Chloride channel protein EriC	[P]	METABOLISM	Inorganic ion transport and metabolism
F01.PB28671	SPAC20G8.09c	COG1444	Predicted P-loop ATPase fused to an acetyltransferase	[R]	POORLY CHARACTERIZED	General function prediction only
F01.PB28672	BS_aprE	COG1404	Subtilisin-like serine proteases	[O]	CELLULAR PROCESSES AND SIGNALING	Posttranslational modification, protein turnover, chaperones
F01.PB28673	SPAC4G8.05	COG0515	Serine/threonine protein kinase	[RTKL]	--	--
F01.PB28674	BH0557	COG2217	Cation transport ATPase	[P]	METABOLISM	Inorganic ion transport and metabolism
F01.PB28678	all4985	COG0438	Glycosyltransferase	[M]	CELLULAR PROCESSES AND SIGNALING	Cell wall/membrane/envelope biogenesis
F01.PB28679	SPAC1527.03	COG5193	La protein, small RNA-binding pol III transcript stabilizing protein and related La-motif-containing proteins involved in translation	[OJ]	--	--
F01.PB28680	SPBC1D7.05c	COG0515	Serine/threonine protein kinase	[RTKL]	--	--
F01.PB28681	alr7129_2	COG2319	FOG: WD40 repeat	[R]	POORLY CHARACTERIZED	General function prediction only
F01.PB28682	alr7129_2	COG2319	FOG: WD40 repeat	[R]	POORLY CHARACTERIZED	General function prediction only
F01.PB28683	SPBC8D2.20c	COG2319	FOG: WD40 repeat	[R]	POORLY CHARACTERIZED	General function prediction only
F01.PB28684	SPBC660.13c	COG1599	Single-stranded DNA-binding replication protein A (RPA), large (70 kD) subunit and related ssDNA-binding proteins	[L]	INFORMATION STORAGE AND PROCESSING	Replication, recombination and repair
F01.PB28687	sll1393	COG0297	Glycogen synthase	[G]	METABOLISM	Carbohydrate transport and metabolism
F01.PB28688	SPBC31F10.13c	COG2319	FOG: WD40 repeat	[R]	POORLY CHARACTERIZED	General function prediction only
F01.PB28690	TM0555	COG0066	3-isopropylmalate dehydratase small subunit	[E]	METABOLISM	Amino acid transport and metabolism
F01.PB28692	lin1934_1	COG0515	Serine/threonine protein kinase	[RTKL]	--	--
F01.PB28693	YKL166c	COG0515	Serine/threonine protein kinase	[RTKL]	--	--
F01.PB28698	YLL034c	COG0464	ATPases of the AAA+ class	[O]	CELLULAR PROCESSES AND SIGNALING	Posttranslational modification, protein turnover, chaperones
F01.PB28699	STM0380	COG1181	D-alanine-D-alanine ligase and related ATP-grasp enzymes	[M]	CELLULAR PROCESSES AND SIGNALING	Cell wall/membrane/envelope biogenesis
F01.PB2870	all4802	COG0360	Ribosomal protein S6	[J]	INFORMATION STORAGE AND PROCESSING	Translation, ribosomal structure and biogenesis
F01.PB28703	YGR028w	COG0464	ATPases of the AAA+ class	[O]	CELLULAR PROCESSES AND SIGNALING	Posttranslational modification, protein turnover, chaperones
F01.PB28705	SPBC26H8.06_2	COG0278	Glutaredoxin-related protein	[O]	CELLULAR PROCESSES AND SIGNALING	Posttranslational modification, protein turnover, chaperones
F01.PB28707	SPCC330.01c	COG0553	Superfamily II DNA/RNA helicases, SNF2 family	[KL]	--	--
F01.PB28709	YBR126c	COG0380	Trehalose-6-phosphate synthase	[G]	METABOLISM	Carbohydrate transport and metabolism
F01.PB28710	PA5221	COG0654	2-polyprenyl-6-methoxyphenol hydroxylase and related FAD-dependent oxidoreductases	[HC]	--	--
F01.PB28711	YIL142w	COG0459	Chaperonin GroEL (HSP60 family)	[O]	CELLULAR PROCESSES AND SIGNALING	Posttranslational modification, protein turnover, chaperones
F01.PB28712	ECU07g0360	COG0515	Serine/threonine protein kinase	[RTKL]	--	--
F01.PB28714	SPCC663.03	COG1132	ABC-type multidrug transport system, ATPase and permease components	[V]	CELLULAR PROCESSES AND SIGNALING	Defense mechanisms
F01.PB28715	SPBC1D7.05c	COG0515	Serine/threonine protein kinase	[RTKL]	--	--
F01.PB28717	CAC0404_1	COG0515	Serine/threonine protein kinase	[RTKL]	--	--
F01.PB28719	SPCC320.12c	COG0515	Serine/threonine protein kinase	[RTKL]	--	--
F01.PB28721	mll1362	COG1034	NADH dehydrogenase/NADH:ubiquinone oxidoreductase 75 kD subunit (chain G)	[C]	METABOLISM	Energy production and conversion
F01.PB28725	SPBC16E9.10c	COG0464	ATPases of the AAA+ class	[O]	CELLULAR PROCESSES AND SIGNALING	Posttranslational modification, protein turnover, chaperones
F01.PB28726	slr0692	COG3854	Uncharacterized protein conserved in bacteria	[S]	POORLY CHARACTERIZED	Function unknown
F01.PB28729	SPAPB2B4.04c	COG0474	Cation transport ATPase	[P]	METABOLISM	Inorganic ion transport and metabolism
F01.PB28730	TP0670	COG1181	D-alanine-D-alanine ligase and related ATP-grasp enzymes	[M]	CELLULAR PROCESSES AND SIGNALING	Cell wall/membrane/envelope biogenesis
F01.PB28731	BH2504_1	COG0515	Serine/threonine protein kinase	[RTKL]	--	--
F01.PB28737	alr3761_5	COG0642	Signal transduction histidine kinase	[T]	CELLULAR PROCESSES AND SIGNALING	Signal transduction mechanisms
F01.PB28738	alr4716_1	COG2202	FOG: PAS/PAC domain	[T]	CELLULAR PROCESSES AND SIGNALING	Signal transduction mechanisms
F01.PB28739	SPAC17H9.20	COG5537	Cohesin	[D]	CELLULAR PROCESSES AND SIGNALING	Cell cycle control, cell division, chromosome partitioning
F01.PB28740	SPBC839.06	COG0474	Cation transport ATPase	[P]	METABOLISM	Inorganic ion transport and metabolism
F01.PB28742	YER133w	COG0639	Diadenosine tetraphosphatase and related serine/threonine protein phosphatases	[T]	CELLULAR PROCESSES AND SIGNALING	Signal transduction mechanisms
F01.PB28746	SPAC23H3.10	COG5259	RSC chromatin remodeling complex subunit RSC8	[BK]	--	--
F01.PB28748	SPBC557.03c	COG5184	Alpha-tubulin suppressor and related RCC1 domain-containing proteins	[DZ]	--	--
F01.PB28753	alr0247	COG2319	FOG: WD40 repeat	[R]	POORLY CHARACTERIZED	General function prediction only
F01.PB28755	BH2504_1	COG0515	Serine/threonine protein kinase	[RTKL]	--	--
F01.PB28757	ECU10g1430	COG5076	Transcription factor involved in chromatin remodeling, contains bromodomain	[BK]	--	--
F01.PB28758	SPBP19A11.03c	COG5110	26S proteasome regulatory complex component	[O]	CELLULAR PROCESSES AND SIGNALING	Posttranslational modification, protein turnover, chaperones
F01.PB2876	all2390	COG1090	Predicted nucleoside-diphosphate sugar epimerase	[R]	POORLY CHARACTERIZED	General function prediction only
F01.PB28760	SPAC26H5.12	COG5108	Mitochondrial DNA-directed RNA polymerase	[K]	INFORMATION STORAGE AND PROCESSING	Transcription
F01.PB28763	PA0074_1	COG0515	Serine/threonine protein kinase	[RTKL]	--	--
F01.PB28768	SPBC26H8.10	COG0557	Exoribonuclease R	[K]	INFORMATION STORAGE AND PROCESSING	Transcription
F01.PB28769	SPBC947.02	COG5096	Vesicle coat complex, various subunits	[U]	CELLULAR PROCESSES AND SIGNALING	Intracellular trafficking, secretion, and vesicular transport
F01.PB2877	all3773_2	COG0457	FOG: TPR repeat	[R]	POORLY CHARACTERIZED	General function prediction only
F01.PB28770	RSp0842	COG4886	Leucine-rich repeat (LRR) protein	[S]	POORLY CHARACTERIZED	Function unknown
F01.PB28771	SPAC4G8.05	COG0515	Serine/threonine protein kinase	[RTKL]	--	--
F01.PB28775	slr0844	COG1009	NADH:ubiquinone oxidoreductase subunit 5 (chain L)/Multisubunit Na+/H+ antiporter, MnhA subunit	[CP]	--	--
F01.PB28777	alr4773	COG1501	Alpha-glucosidases, family 31 of glycosyl hydrolases	[G]	METABOLISM	Carbohydrate transport and metabolism
F01.PB28779	SPAC227.12	COG2319	FOG: WD40 repeat	[R]	POORLY CHARACTERIZED	General function prediction only
F01.PB28782	alr3466	COG5635	Predicted NTPase (NACHT family)	[T]	CELLULAR PROCESSES AND SIGNALING	Signal transduction mechanisms
F01.PB28783	SPAC3F10.11c	COG1132	ABC-type multidrug transport system, ATPase and permease components	[V]	CELLULAR PROCESSES AND SIGNALING	Defense mechanisms
F01.PB28789	SPBC28F2.03	COG0652	Peptidyl-prolyl cis-trans isomerase (rotamase) - cyclophilin family	[O]	CELLULAR PROCESSES AND SIGNALING	Posttranslational modification, protein turnover, chaperones
F01.PB28790	all0284_3	COG2319	FOG: WD40 repeat	[R]	POORLY CHARACTERIZED	General function prediction only
F01.PB28794	SPAC20H4.10	COG5113	Ubiquitin fusion degradation protein 2	[O]	CELLULAR PROCESSES AND SIGNALING	Posttranslational modification, protein turnover, chaperones
F01.PB28795	YLR399c	COG5076	Transcription factor involved in chromatin remodeling, contains bromodomain	[BK]	--	--
F01.PB28796	CAC3006	COG1026	Predicted Zn-dependent peptidases, insulinase-like	[R]	POORLY CHARACTERIZED	General function prediction only
F01.PB28797	SPCC663.03	COG1132	ABC-type multidrug transport system, ATPase and permease components	[V]	CELLULAR PROCESSES AND SIGNALING	Defense mechanisms
F01.PB28799	SPBC215.08c	COG0458	Carbamoylphosphate synthase large subunit (split gene in MJ)	[EF]	--	--
F01.PB28800	SPAC16C9.06c	COG1112	Superfamily I DNA and RNA helicases and helicase subunits	[L]	INFORMATION STORAGE AND PROCESSING	Replication, recombination and repair
F01.PB28802	SPBC887.12	COG0474	Cation transport ATPase	[P]	METABOLISM	Inorganic ion transport and metabolism
F01.PB28803	SPAC1556.03	COG0631	Serine/threonine protein phosphatase	[T]	CELLULAR PROCESSES AND SIGNALING	Signal transduction mechanisms
F01.PB28804	SPBC359.05	COG1132	ABC-type multidrug transport system, ATPase and permease components	[V]	CELLULAR PROCESSES AND SIGNALING	Defense mechanisms
F01.PB28806	SPAC6G9.14	COG5099	RNA-binding protein of the Puf family, translational repressor	[J]	INFORMATION STORAGE AND PROCESSING	Translation, ribosomal structure and biogenesis
F01.PB28808	SPCC663.03	COG1132	ABC-type multidrug transport system, ATPase and permease components	[V]	CELLULAR PROCESSES AND SIGNALING	Defense mechanisms
F01.PB28809	SPBC16A3.12c	COG0596	Predicted hydrolases or acyltransferases (alpha/beta hydrolase superfamily)	[R]	POORLY CHARACTERIZED	General function prediction only
F01.PB28810	ECs3423_1	COG0046	Phosphoribosylformylglycinamidine (FGAM) synthase, synthetase domain	[F]	METABOLISM	Nucleotide transport and metabolism
F01.PB28813	all0005	COG0056	F0F1-type ATP synthase, alpha subunit	[C]	METABOLISM	Energy production and conversion
F01.PB28814	SPAC664.10	COG5059	Kinesin-like protein	[Z]	CELLULAR PROCESSES AND SIGNALING	Cytoskeleton
F01.PB28816	YBR126c	COG0380	Trehalose-6-phosphate synthase	[G]	METABOLISM	Carbohydrate transport and metabolism
F01.PB28818	SPCC320.12c	COG0515	Serine/threonine protein kinase	[RTKL]	--	--
F01.PB28819	SPAC56F8.03	COG0532	Translation initiation factor 2 (IF-2; GTPase)	[J]	INFORMATION STORAGE AND PROCESSING	Translation, ribosomal structure and biogenesis
F01.PB28821	SPBC1711.07	COG2319	FOG: WD40 repeat	[R]	POORLY CHARACTERIZED	General function prediction only
F01.PB28828	SPAC4G8.05	COG0515	Serine/threonine protein kinase	[RTKL]	--	--
F01.PB28830	alr0124_1	COG4886	Leucine-rich repeat (LRR) protein	[S]	POORLY CHARACTERIZED	Function unknown
F01.PB28833	SPAC24H6.11c	COG0659	Sulfate permease and related transporters (MFS superfamily)	[P]	METABOLISM	Inorganic ion transport and metabolism
F01.PB28834	SPAC16E8.07c	COG1269	Archaeal/vacuolar-type H+-ATPase subunit I	[C]	METABOLISM	Energy production and conversion
F01.PB28837	YGR094w	COG0525	Valyl-tRNA synthetase	[J]	INFORMATION STORAGE AND PROCESSING	Translation, ribosomal structure and biogenesis
F01.PB28839	alr0124_1	COG4886	Leucine-rich repeat (LRR) protein	[S]	POORLY CHARACTERIZED	Function unknown
F01.PB28843	SPCC306.04c	COG2940	Proteins containing SET domain	[R]	POORLY CHARACTERIZED	General function prediction only
F01.PB28844	SPAC1B1.03c	COG5215	Karyopherin (importin) beta	[U]	CELLULAR PROCESSES AND SIGNALING	Intracellular trafficking, secretion, and vesicular transport
F01.PB28845	SPBC23G7.12c	COG1222	ATP-dependent 26S proteasome regulatory subunit	[O]	CELLULAR PROCESSES AND SIGNALING	Posttranslational modification, protein turnover, chaperones
F01.PB28846	alr2999	COG0542	ATPases with chaperone activity, ATP-binding subunit	[O]	CELLULAR PROCESSES AND SIGNALING	Posttranslational modification, protein turnover, chaperones
F01.PB28849	YNL112w	COG0513	Superfamily II DNA and RNA helicases	[LKJ]	--	--
F01.PB28850	SPAC1F5.06	COG0443	Molecular chaperone	[O]	CELLULAR PROCESSES AND SIGNALING	Posttranslational modification, protein turnover, chaperones
F01.PB28853	SPAC16E8.07c	COG1269	Archaeal/vacuolar-type H+-ATPase subunit I	[C]	METABOLISM	Energy production and conversion
F01.PB28855	YER166w	COG0474	Cation transport ATPase	[P]	METABOLISM	Inorganic ion transport and metabolism
F01.PB28857	SPAC227.12	COG2319	FOG: WD40 repeat	[R]	POORLY CHARACTERIZED	General function prediction only
F01.PB28858	SPAC19A8.13	COG0724	RNA-binding proteins (RRM domain)	[R]	POORLY CHARACTERIZED	General function prediction only
F01.PB28859	sll1356	COG0058	Glucan phosphorylase	[G]	METABOLISM	Carbohydrate transport and metabolism
F01.PB2886	PA5107	COG3040	Bacterial lipocalin	[M]	CELLULAR PROCESSES AND SIGNALING	Cell wall/membrane/envelope biogenesis
F01.PB28860	SPCC663.03	COG1132	ABC-type multidrug transport system, ATPase and permease components	[V]	CELLULAR PROCESSES AND SIGNALING	Defense mechanisms
F01.PB28865	MT0676	COG0383	Alpha-mannosidase	[G]	METABOLISM	Carbohydrate transport and metabolism
F01.PB28868	SPBC17D11.07c	COG5116	26S proteasome regulatory complex component	[O]	CELLULAR PROCESSES AND SIGNALING	Posttranslational modification, protein turnover, chaperones
F01.PB2887	YIR022w	COG0681	Signal peptidase I	[U]	CELLULAR PROCESSES AND SIGNALING	Intracellular trafficking, secretion, and vesicular transport
F01.PB28873	sll0373	COG0014	Gamma-glutamyl phosphate reductase	[E]	METABOLISM	Amino acid transport and metabolism
F01.PB28874	alr1595	COG0086	DNA-directed RNA polymerase, beta' subunit/160 kD subunit	[K]	INFORMATION STORAGE AND PROCESSING	Transcription
F01.PB28877	mll6250	COG3733	Cu2+-containing amine oxidase	[Q]	METABOLISM	Secondary metabolites biosynthesis, transport and catabolism
F01.PB28879	SPAC1B3.05	COG5665	CCR4-NOT transcriptional regulation complex, NOT5 subunit	[K]	INFORMATION STORAGE AND PROCESSING	Transcription
F01.PB2888	BMEI0766	COG0186	Ribosomal protein S17	[J]	INFORMATION STORAGE AND PROCESSING	Translation, ribosomal structure and biogenesis
F01.PB28880	SPBC3H7.15	COG0515	Serine/threonine protein kinase	[RTKL]	--	--
F01.PB28885	SPAC4F8.04	COG2136	Predicted exosome subunit/U3 small nucleolar ribonucleoprotein (snoRNP) component, contains IMP4 domain	[JA]	--	--
F01.PB28886	YIL082w-a_2	COG2801	Transposase and inactivated derivatives	[L]	INFORMATION STORAGE AND PROCESSING	Replication, recombination and repair
F01.PB28887	RSp0842	COG4886	Leucine-rich repeat (LRR) protein	[S]	POORLY CHARACTERIZED	Function unknown
F01.PB28888	XF0845	COG1472	Beta-glucosidase-related glycosidases	[G]	METABOLISM	Carbohydrate transport and metabolism
F01.PB28892	SPBC16H5.07c	COG0639	Diadenosine tetraphosphatase and related serine/threonine protein phosphatases	[T]	CELLULAR PROCESSES AND SIGNALING	Signal transduction mechanisms
F01.PB28894	all2521	COG0031	Cysteine synthase	[E]	METABOLISM	Amino acid transport and metabolism
F01.PB28896	SPBC211.03c	COG5307	SEC7 domain proteins	[R]	POORLY CHARACTERIZED	General function prediction only
F01.PB28897	YBR126c	COG0380	Trehalose-6-phosphate synthase	[G]	METABOLISM	Carbohydrate transport and metabolism
F01.PB28899	CC1078_2	COG0784	FOG: CheY-like receiver	[T]	CELLULAR PROCESSES AND SIGNALING	Signal transduction mechanisms
F01.PB2890	YPR043w	COG1997	Ribosomal protein L37AE/L43A	[J]	INFORMATION STORAGE AND PROCESSING	Translation, ribosomal structure and biogenesis
F01.PB28904	alr0657	COG0451	Nucleoside-diphosphate-sugar epimerases	[MG]	--	--
F01.PB28905	SPAPB2B4.04c	COG0474	Cation transport ATPase	[P]	METABOLISM	Inorganic ion transport and metabolism
F01.PB28913	RSp1178	COG0642	Signal transduction histidine kinase	[T]	CELLULAR PROCESSES AND SIGNALING	Signal transduction mechanisms
F01.PB28915	PA0441	COG0044	Dihydroorotase and related cyclic amidohydrolases	[F]	METABOLISM	Nucleotide transport and metabolism
F01.PB28917	SPBC3H7.15	COG0515	Serine/threonine protein kinase	[RTKL]	--	--
F01.PB28918	MTH1368	COG0750	Predicted membrane-associated Zn-dependent proteases 1	[M]	CELLULAR PROCESSES AND SIGNALING	Cell wall/membrane/envelope biogenesis
F01.PB28920	SPBC1D7.05c	COG0515	Serine/threonine protein kinase	[RTKL]	--	--
F01.PB28921	SPAC1527.03	COG5193	La protein, small RNA-binding pol III transcript stabilizing protein and related La-motif-containing proteins involved in translation	[OJ]	--	--
F01.PB28922	all4985	COG0438	Glycosyltransferase	[M]	CELLULAR PROCESSES AND SIGNALING	Cell wall/membrane/envelope biogenesis
F01.PB28923	SPAPB2B4.04c	COG0474	Cation transport ATPase	[P]	METABOLISM	Inorganic ion transport and metabolism
F01.PB28924	YDR135c	COG1132	ABC-type multidrug transport system, ATPase and permease components	[V]	CELLULAR PROCESSES AND SIGNALING	Defense mechanisms
F01.PB28926	SPAC4G8.05	COG0515	Serine/threonine protein kinase	[RTKL]	--	--
F01.PB28928	alr4344_2	COG0069	Glutamate synthase domain 2	[E]	METABOLISM	Amino acid transport and metabolism
F01.PB28929	SPBC28F2.03	COG0652	Peptidyl-prolyl cis-trans isomerase (rotamase) - cyclophilin family	[O]	CELLULAR PROCESSES AND SIGNALING	Posttranslational modification, protein turnover, chaperones
F01.PB2893	SPBC543.02c_2	COG2214	DnaJ-class molecular chaperone	[O]	CELLULAR PROCESSES AND SIGNALING	Posttranslational modification, protein turnover, chaperones
F01.PB28930	slr1105	COG1217	Predicted membrane GTPase involved in stress response	[T]	CELLULAR PROCESSES AND SIGNALING	Signal transduction mechanisms
F01.PB28931	Ta1088	COG0484	DnaJ-class molecular chaperone with C-terminal Zn finger domain	[O]	CELLULAR PROCESSES AND SIGNALING	Posttranslational modification, protein turnover, chaperones
F01.PB28932	SPAC1805.17	COG5101	Importin beta-related nuclear transport receptor	[YU]	--	--
F01.PB28934	SPAC167.07c	COG5021	Ubiquitin-protein ligase	[O]	CELLULAR PROCESSES AND SIGNALING	Posttranslational modification, protein turnover, chaperones
F01.PB28935	HI0258	COG1442	Lipopolysaccharide biosynthesis proteins, LPS:glycosyltransferases	[M]	CELLULAR PROCESSES AND SIGNALING	Cell wall/membrane/envelope biogenesis
F01.PB28936	SPAC23G3.01	COG0085	DNA-directed RNA polymerase, beta subunit/140 kD subunit	[K]	INFORMATION STORAGE AND PROCESSING	Transcription
F01.PB28937	SPAC3H5.08c	COG2319	FOG: WD40 repeat	[R]	POORLY CHARACTERIZED	General function prediction only
F01.PB28938	alr4773	COG1501	Alpha-glucosidases, family 31 of glycosyl hydrolases	[G]	METABOLISM	Carbohydrate transport and metabolism
F01.PB28939	YEL056w	COG2319	FOG: WD40 repeat	[R]	POORLY CHARACTERIZED	General function prediction only
F01.PB28940	SPBC16H5.07c	COG0639	Diadenosine tetraphosphatase and related serine/threonine protein phosphatases	[T]	CELLULAR PROCESSES AND SIGNALING	Signal transduction mechanisms
F01.PB28941	YEL041w	COG0061	Predicted sugar kinase	[G]	METABOLISM	Carbohydrate transport and metabolism
F01.PB28943	YLR383w	COG1196	Chromosome segregation ATPases	[D]	CELLULAR PROCESSES AND SIGNALING	Cell cycle control, cell division, chromosome partitioning
F01.PB28944	SPBC3B9.11c	COG0724	RNA-binding proteins (RRM domain)	[R]	POORLY CHARACTERIZED	General function prediction only
F01.PB28946	YLR399c	COG5076	Transcription factor involved in chromatin remodeling, contains bromodomain	[BK]	--	--
F01.PB28947	SPBC713.02c	COG5077	Ubiquitin carboxyl-terminal hydrolase	[O]	CELLULAR PROCESSES AND SIGNALING	Posttranslational modification, protein turnover, chaperones
F01.PB28950	all4985	COG0438	Glycosyltransferase	[M]	CELLULAR PROCESSES AND SIGNALING	Cell wall/membrane/envelope biogenesis
F01.PB28952	SPAC664.10	COG5059	Kinesin-like protein	[Z]	CELLULAR PROCESSES AND SIGNALING	Cytoskeleton
F01.PB2896	SPAC23A1.08c	COG2174	Ribosomal protein L34E	[J]	INFORMATION STORAGE AND PROCESSING	Translation, ribosomal structure and biogenesis
F01.PB28965	ML0559_2	COG0807	GTP cyclohydrolase II	[H]	METABOLISM	Coenzyme transport and metabolism
F01.PB28966	SPAC1F5.09c	COG0515	Serine/threonine protein kinase	[RTKL]	--	--
F01.PB28970	SPBC577.13_2	COG5411	Phosphatidylinositol 5-phosphate phosphatase	[T]	CELLULAR PROCESSES AND SIGNALING	Signal transduction mechanisms
F01.PB28976	CAC2895	COG1181	D-alanine-D-alanine ligase and related ATP-grasp enzymes	[M]	CELLULAR PROCESSES AND SIGNALING	Cell wall/membrane/envelope biogenesis
F01.PB28981	alr1073	COG0060	Isoleucyl-tRNA synthetase	[J]	INFORMATION STORAGE AND PROCESSING	Translation, ribosomal structure and biogenesis
F01.PB28982	CC3042	COG3693	Beta-1,4-xylanase	[G]	METABOLISM	Carbohydrate transport and metabolism
F01.PB28984	alr4095	COG1011	Predicted hydrolase (HAD superfamily)	[R]	POORLY CHARACTERIZED	General function prediction only
F01.PB28987	AGc3186	COG1914	Mn2+ and Fe2+ transporters of the NRAMP family	[P]	METABOLISM	Inorganic ion transport and metabolism
F01.PB28988	SPCC970.01	COG1948	ERCC4-type nuclease	[L]	INFORMATION STORAGE AND PROCESSING	Replication, recombination and repair
F01.PB28989	SPAC12G12.13c	COG5260	DNA polymerase sigma	[L]	INFORMATION STORAGE AND PROCESSING	Replication, recombination and repair
F01.PB28990	SPBC28F2.03	COG0652	Peptidyl-prolyl cis-trans isomerase (rotamase) - cyclophilin family	[O]	CELLULAR PROCESSES AND SIGNALING	Posttranslational modification, protein turnover, chaperones
F01.PB28991	SPAC4D7.13	COG5104	Splicing factor	[A]	INFORMATION STORAGE AND PROCESSING	RNA processing and modification
F01.PB28992	YOR217w_2	COG0470	ATPase involved in DNA replication	[L]	INFORMATION STORAGE AND PROCESSING	Replication, recombination and repair
F01.PB28993	DRA0196	COG1960	Acyl-CoA dehydrogenases	[I]	METABOLISM	Lipid transport and metabolism
F01.PB29001	CAC0855	COG0637	Predicted phosphatase/phosphohexomutase	[R]	POORLY CHARACTERIZED	General function prediction only
F01.PB29003	YPO1316	COG3491	Isopenicillin N synthase and related dioxygenases	[R]	POORLY CHARACTERIZED	General function prediction only
F01.PB29004	YNL298w_2	COG0515	Serine/threonine protein kinase	[RTKL]	--	--
F01.PB29007	SPAC458.05	COG5032	Phosphatidylinositol kinase and protein kinases of the PI-3 kinase family	[TDBLU]	--	--
F01.PB29008	ZglyS	COG0751	Glycyl-tRNA synthetase, beta subunit	[J]	INFORMATION STORAGE AND PROCESSING	Translation, ribosomal structure and biogenesis
F01.PB29010	SPBC36.09	COG5188	Splicing factor 3a, subunit 3	[A]	INFORMATION STORAGE AND PROCESSING	RNA processing and modification
F01.PB29012	SPAC10F6.03c	COG0504	CTP synthase (UTP-ammonia lyase)	[F]	METABOLISM	Nucleotide transport and metabolism
F01.PB29014	all0284_3	COG2319	FOG: WD40 repeat	[R]	POORLY CHARACTERIZED	General function prediction only
F01.PB29017	YEL011w	COG0296	1,4-alpha-glucan branching enzyme	[G]	METABOLISM	Carbohydrate transport and metabolism
F01.PB29018	YBR126c	COG0380	Trehalose-6-phosphate synthase	[G]	METABOLISM	Carbohydrate transport and metabolism
F01.PB29019	SPAC9G1.09	COG0515	Serine/threonine protein kinase	[RTKL]	--	--
F01.PB29023	SPCC663.03	COG1132	ABC-type multidrug transport system, ATPase and permease components	[V]	CELLULAR PROCESSES AND SIGNALING	Defense mechanisms
F01.PB29024	SPBC3B8.03	COG1748	Saccharopine dehydrogenase and related proteins	[E]	METABOLISM	Amino acid transport and metabolism
F01.PB29026	SPAC23C11.14	COG1230	Co/Zn/Cd efflux system component	[P]	METABOLISM	Inorganic ion transport and metabolism
F01.PB29027	SPAC4G8.05	COG0515	Serine/threonine protein kinase	[RTKL]	--	--
F01.PB29029	CAC3280_2	COG4886	Leucine-rich repeat (LRR) protein	[S]	POORLY CHARACTERIZED	Function unknown
F01.PB29030	SPAC57A7.10c	COG5240	Vesicle coat complex COPI, gamma subunit	[U]	CELLULAR PROCESSES AND SIGNALING	Intracellular trafficking, secretion, and vesicular transport
F01.PB29033	SPBC1D7.05c	COG0515	Serine/threonine protein kinase	[RTKL]	--	--
F01.PB29035	SPBC211.04c	COG1241	Predicted ATPase involved in replication control, Cdc46/Mcm family	[L]	INFORMATION STORAGE AND PROCESSING	Replication, recombination and repair
F01.PB29036	SP0060	COG1874	Beta-galactosidase	[G]	METABOLISM	Carbohydrate transport and metabolism
F01.PB29039	PAE2423	COG0574	Phosphoenolpyruvate synthase/pyruvate phosphate dikinase	[G]	METABOLISM	Carbohydrate transport and metabolism
F01.PB29040	slr1434	COG1282	NAD/NADP transhydrogenase beta subunit	[C]	METABOLISM	Energy production and conversion
F01.PB29041	RSp0842	COG4886	Leucine-rich repeat (LRR) protein	[S]	POORLY CHARACTERIZED	Function unknown
F01.PB29042	SPAC2G11.07c	COG0631	Serine/threonine protein phosphatase	[T]	CELLULAR PROCESSES AND SIGNALING	Signal transduction mechanisms
F01.PB29045	YAR019c	COG0515	Serine/threonine protein kinase	[RTKL]	--	--
F01.PB29046	SPAC22F8.08	COG5028	Vesicle coat complex COPII, subunit SEC24/subunit SFB2/subunit SFB3	[U]	CELLULAR PROCESSES AND SIGNALING	Intracellular trafficking, secretion, and vesicular transport
F01.PB2905	SPAC24H6.07	COG0522	Ribosomal protein S4 and related proteins	[J]	INFORMATION STORAGE AND PROCESSING	Translation, ribosomal structure and biogenesis
F01.PB29050	SPBC1D7.05c	COG0515	Serine/threonine protein kinase	[RTKL]	--	--
F01.PB29053	alr7129_2	COG2319	FOG: WD40 repeat	[R]	POORLY CHARACTERIZED	General function prediction only
F01.PB29057	SPBC21.06c	COG0515	Serine/threonine protein kinase	[RTKL]	--	--
F01.PB29058	SPCC663.03	COG1132	ABC-type multidrug transport system, ATPase and permease components	[V]	CELLULAR PROCESSES AND SIGNALING	Defense mechanisms
F01.PB29060	SPCC4B3.13	COG0534	Na+-driven multidrug efflux pump	[V]	CELLULAR PROCESSES AND SIGNALING	Defense mechanisms
F01.PB29062	YER065c	COG2224	Isocitrate lyase	[C]	METABOLISM	Energy production and conversion
F01.PB29063	SPBC215.08c	COG0458	Carbamoylphosphate synthase large subunit (split gene in MJ)	[EF]	--	--
F01.PB29064	sll0045_1	COG0438	Glycosyltransferase	[M]	CELLULAR PROCESSES AND SIGNALING	Cell wall/membrane/envelope biogenesis
F01.PB29067	BS_murE	COG0769	UDP-N-acetylmuramyl tripeptide synthase	[M]	CELLULAR PROCESSES AND SIGNALING	Cell wall/membrane/envelope biogenesis
F01.PB29068	SPBC337.12	COG5084	Cleavage and polyadenylation specificity factor (CPSF) Clipper subunit and related makorin family Zn-finger proteins	[R]	POORLY CHARACTERIZED	General function prediction only
F01.PB29069	SPBC336.04	COG0417	DNA polymerase elongation subunit (family B)	[L]	INFORMATION STORAGE AND PROCESSING	Replication, recombination and repair
F01.PB2907	SP2156	COG0330	Membrane protease subunits, stomatin/prohibitin homologs	[O]	CELLULAR PROCESSES AND SIGNALING	Posttranslational modification, protein turnover, chaperones
F01.PB29071	all0284_3	COG2319	FOG: WD40 repeat	[R]	POORLY CHARACTERIZED	General function prediction only
F01.PB29072	YMR207c_3	COG4799	Acetyl-CoA carboxylase, carboxyltransferase component (subunits alpha and beta)	[I]	METABOLISM	Lipid transport and metabolism
F01.PB29074	SPBC887.12	COG0474	Cation transport ATPase	[P]	METABOLISM	Inorganic ion transport and metabolism
F01.PB29082	SPAC22F8.08	COG5028	Vesicle coat complex COPII, subunit SEC24/subunit SFB2/subunit SFB3	[U]	CELLULAR PROCESSES AND SIGNALING	Intracellular trafficking, secretion, and vesicular transport
F01.PB29088	Rv3696c	COG0554	Glycerol kinase	[C]	METABOLISM	Energy production and conversion
F01.PB29093	YOR328w_3	COG1131	ABC-type multidrug transport system, ATPase component	[V]	CELLULAR PROCESSES AND SIGNALING	Defense mechanisms
F01.PB29094	SPBC2F12.13	COG5059	Kinesin-like protein	[Z]	CELLULAR PROCESSES AND SIGNALING	Cytoskeleton
F01.PB29095	MA2013_2	COG0642	Signal transduction histidine kinase	[T]	CELLULAR PROCESSES AND SIGNALING	Signal transduction mechanisms
F01.PB29096	AGc2809	COG3250	Beta-galactosidase/beta-glucuronidase	[G]	METABOLISM	Carbohydrate transport and metabolism
F01.PB29099	SPBC713.02c	COG5077	Ubiquitin carboxyl-terminal hydrolase	[O]	CELLULAR PROCESSES AND SIGNALING	Posttranslational modification, protein turnover, chaperones
F01.PB291	SPAP27G11.06c	COG5030	Clathrin adaptor complex, small subunit	[U]	CELLULAR PROCESSES AND SIGNALING	Intracellular trafficking, secretion, and vesicular transport
F01.PB29103	SPAC3F10.11c	COG1132	ABC-type multidrug transport system, ATPase and permease components	[V]	CELLULAR PROCESSES AND SIGNALING	Defense mechanisms
F01.PB29104	SPBC1734.16c	COG5602	Histone deacetylase complex, SIN3 component	[B]	INFORMATION STORAGE AND PROCESSING	Chromatin structure and dynamics
F01.PB29105	SPCC188.13c	COG0571	dsRNA-specific ribonuclease	[K]	INFORMATION STORAGE AND PROCESSING	Transcription
F01.PB2911	alr3185	COG0321	Lipoate-protein ligase B	[H]	METABOLISM	Coenzyme transport and metabolism
F01.PB29111	SPAC12B10.01c	COG5021	Ubiquitin-protein ligase	[O]	CELLULAR PROCESSES AND SIGNALING	Posttranslational modification, protein turnover, chaperones
F01.PB29114	PAE0901	COG1241	Predicted ATPase involved in replication control, Cdc46/Mcm family	[L]	INFORMATION STORAGE AND PROCESSING	Replication, recombination and repair
F01.PB29115	YPR160w	COG0058	Glucan phosphorylase	[G]	METABOLISM	Carbohydrate transport and metabolism
F01.PB29117	VC2000	COG0057	Glyceraldehyde-3-phosphate dehydrogenase/erythrose-4-phosphate dehydrogenase	[G]	METABOLISM	Carbohydrate transport and metabolism
F01.PB29119	RSp0875	COG4886	Leucine-rich repeat (LRR) protein	[S]	POORLY CHARACTERIZED	Function unknown
F01.PB2912	alr5126	COG3001	Fructosamine-3-kinase	[G]	METABOLISM	Carbohydrate transport and metabolism
F01.PB29123	YLR362w	COG0515	Serine/threonine protein kinase	[RTKL]	--	--
F01.PB29127	SPCC320.12c	COG0515	Serine/threonine protein kinase	[RTKL]	--	--
F01.PB2913	SPBC31F10.06c	COG1100	GTPase SAR1 and related small G proteins	[R]	POORLY CHARACTERIZED	General function prediction only
F01.PB29132	YOR335c	COG0013	Alanyl-tRNA synthetase	[J]	INFORMATION STORAGE AND PROCESSING	Translation, ribosomal structure and biogenesis
F01.PB29136	alr0124_1	COG4886	Leucine-rich repeat (LRR) protein	[S]	POORLY CHARACTERIZED	Function unknown
F01.PB2914	mlr1135	COG0625	Glutathione S-transferase	[O]	CELLULAR PROCESSES AND SIGNALING	Posttranslational modification, protein turnover, chaperones
F01.PB29141	alr2999	COG0542	ATPases with chaperone activity, ATP-binding subunit	[O]	CELLULAR PROCESSES AND SIGNALING	Posttranslational modification, protein turnover, chaperones
F01.PB29143	SPAPB1E7.07_4	COG0493	NADPH-dependent glutamate synthase beta chain and related oxidoreductases	[ER]	--	--
F01.PB29144	SPBP23A10.10	COG0515	Serine/threonine protein kinase	[RTKL]	--	--
F01.PB29146	YGL006w	COG0474	Cation transport ATPase	[P]	METABOLISM	Inorganic ion transport and metabolism
F01.PB29148	YER133w	COG0639	Diadenosine tetraphosphatase and related serine/threonine protein phosphatases	[T]	CELLULAR PROCESSES AND SIGNALING	Signal transduction mechanisms
F01.PB29149	RSc1621	COG3158	K+ transporter	[P]	METABOLISM	Inorganic ion transport and metabolism
F01.PB29152	SPAC31G5.15_2	COG0688	Phosphatidylserine decarboxylase	[I]	METABOLISM	Lipid transport and metabolism
F01.PB29155	SPAC12G12.13c	COG5260	DNA polymerase sigma	[L]	INFORMATION STORAGE AND PROCESSING	Replication, recombination and repair
F01.PB29157	MT0676	COG0383	Alpha-mannosidase	[G]	METABOLISM	Carbohydrate transport and metabolism
F01.PB29158	PA0074_1	COG0515	Serine/threonine protein kinase	[RTKL]	--	--
F01.PB29160	SPAPB2B4.04c	COG0474	Cation transport ATPase	[P]	METABOLISM	Inorganic ion transport and metabolism
F01.PB29161	sll0377	COG1197	Transcription-repair coupling factor (superfamily II helicase)	[LK]	--	--
F01.PB29166	CAC3006	COG1026	Predicted Zn-dependent peptidases, insulinase-like	[R]	POORLY CHARACTERIZED	General function prediction only
F01.PB29168	slr1055	COG1429	Cobalamin biosynthesis protein CobN and related Mg-chelatases	[H]	METABOLISM	Coenzyme transport and metabolism
F01.PB29169	ECU11g0170	COG4886	Leucine-rich repeat (LRR) protein	[S]	POORLY CHARACTERIZED	Function unknown
F01.PB29170	SPBC2F12.13	COG5059	Kinesin-like protein	[Z]	CELLULAR PROCESSES AND SIGNALING	Cytoskeleton
F01.PB29171	SPBP23A10.10	COG0515	Serine/threonine protein kinase	[RTKL]	--	--
F01.PB29172	SPBC1D7.05c	COG0515	Serine/threonine protein kinase	[RTKL]	--	--
F01.PB29173	lacZ	COG3250	Beta-galactosidase/beta-glucuronidase	[G]	METABOLISM	Carbohydrate transport and metabolism
F01.PB29174	RSp0842	COG4886	Leucine-rich repeat (LRR) protein	[S]	POORLY CHARACTERIZED	Function unknown
F01.PB29177	SPBC21.06c	COG0515	Serine/threonine protein kinase	[RTKL]	--	--
F01.PB29178	SPAC664.10	COG5059	Kinesin-like protein	[Z]	CELLULAR PROCESSES AND SIGNALING	Cytoskeleton
F01.PB29180	BS_pps	COG0574	Phosphoenolpyruvate synthase/pyruvate phosphate dikinase	[G]	METABOLISM	Carbohydrate transport and metabolism
F01.PB29183	SPBC839.08c	COG1524	Uncharacterized proteins of the AP superfamily	[R]	POORLY CHARACTERIZED	General function prediction only
F01.PB29185	YLR399c	COG5076	Transcription factor involved in chromatin remodeling, contains bromodomain	[BK]	--	--
F01.PB29186	SPBC14F5.07	COG5183	Protein involved in mRNA turnover and stability	[A]	INFORMATION STORAGE AND PROCESSING	RNA processing and modification
F01.PB29187	SPBC3B8.03	COG1748	Saccharopine dehydrogenase and related proteins	[E]	METABOLISM	Amino acid transport and metabolism
F01.PB29189	RSp0842	COG4886	Leucine-rich repeat (LRR) protein	[S]	POORLY CHARACTERIZED	Function unknown
F01.PB29191	YMR080c	COG1112	Superfamily I DNA and RNA helicases and helicase subunits	[L]	INFORMATION STORAGE AND PROCESSING	Replication, recombination and repair
F01.PB29194	SPAPB2B4.04c	COG0474	Cation transport ATPase	[P]	METABOLISM	Inorganic ion transport and metabolism
F01.PB29197	YPR160w	COG0058	Glucan phosphorylase	[G]	METABOLISM	Carbohydrate transport and metabolism
F01.PB2920	ssl0020	COG0633	Ferredoxin	[C]	METABOLISM	Energy production and conversion
F01.PB29200	SPCC777.14	COG0515	Serine/threonine protein kinase	[RTKL]	--	--
F01.PB29202	SPAC1687.22c	COG5099	RNA-binding protein of the Puf family, translational repressor	[J]	INFORMATION STORAGE AND PROCESSING	Translation, ribosomal structure and biogenesis
F01.PB29205	SPy1625_1	COG0515	Serine/threonine protein kinase	[RTKL]	--	--
F01.PB29206	SPAC17H9.20	COG5537	Cohesin	[D]	CELLULAR PROCESSES AND SIGNALING	Cell cycle control, cell division, chromosome partitioning
F01.PB29207	SPBC887.12	COG0474	Cation transport ATPase	[P]	METABOLISM	Inorganic ion transport and metabolism
F01.PB29209	BS_citB	COG1048	Aconitase A	[C]	METABOLISM	Energy production and conversion
F01.PB29212	YKL210w	COG0476	Dinucleotide-utilizing enzymes involved in molybdopterin and thiamine biosynthesis family 2	[H]	METABOLISM	Coenzyme transport and metabolism
F01.PB29213	alr0124_1	COG4886	Leucine-rich repeat (LRR) protein	[S]	POORLY CHARACTERIZED	Function unknown
F01.PB29215	SPAC1527.03	COG5193	La protein, small RNA-binding pol III transcript stabilizing protein and related La-motif-containing proteins involved in translation	[OJ]	--	--
F01.PB29217	all4365	COG1429	Cobalamin biosynthesis protein CobN and related Mg-chelatases	[H]	METABOLISM	Coenzyme transport and metabolism
F01.PB29218	BS_yloP_1	COG0515	Serine/threonine protein kinase	[RTKL]	--	--
F01.PB29219	PA3083	COG0308	Aminopeptidase N	[E]	METABOLISM	Amino acid transport and metabolism
F01.PB29221	SPAC18B11.07c	COG5078	Ubiquitin-protein ligase	[O]	CELLULAR PROCESSES AND SIGNALING	Posttranslational modification, protein turnover, chaperones
F01.PB29222	SPAC630.14c	COG2319	FOG: WD40 repeat	[R]	POORLY CHARACTERIZED	General function prediction only
F01.PB29224	SPAC167.07c	COG5021	Ubiquitin-protein ligase	[O]	CELLULAR PROCESSES AND SIGNALING	Posttranslational modification, protein turnover, chaperones
F01.PB29225	SPAC57A7.10c	COG5240	Vesicle coat complex COPI, gamma subunit	[U]	CELLULAR PROCESSES AND SIGNALING	Intracellular trafficking, secretion, and vesicular transport
F01.PB29226	SPAC1B1.03c	COG5215	Karyopherin (importin) beta	[U]	CELLULAR PROCESSES AND SIGNALING	Intracellular trafficking, secretion, and vesicular transport
F01.PB29227	SPCC24B10.10c	COG0464	ATPases of the AAA+ class	[O]	CELLULAR PROCESSES AND SIGNALING	Posttranslational modification, protein turnover, chaperones
F01.PB29230	SPCC320.12c	COG0515	Serine/threonine protein kinase	[RTKL]	--	--
F01.PB29232	BH2504_1	COG0515	Serine/threonine protein kinase	[RTKL]	--	--
F01.PB29233	SPAC1B3.05	COG5665	CCR4-NOT transcriptional regulation complex, NOT5 subunit	[K]	INFORMATION STORAGE AND PROCESSING	Transcription
F01.PB29234	SPBC651.09c	COG5296	Transcription factor involved in TATA site selection and in elongation by RNA polymerase II	[K]	INFORMATION STORAGE AND PROCESSING	Transcription
F01.PB29237	SPAC1B1.03c	COG5215	Karyopherin (importin) beta	[U]	CELLULAR PROCESSES AND SIGNALING	Intracellular trafficking, secretion, and vesicular transport
F01.PB29238	alr4851	COG0653	Preprotein translocase subunit SecA (ATPase, RNA helicase)	[U]	CELLULAR PROCESSES AND SIGNALING	Intracellular trafficking, secretion, and vesicular transport
F01.PB29239	SPCC663.03	COG1132	ABC-type multidrug transport system, ATPase and permease components	[V]	CELLULAR PROCESSES AND SIGNALING	Defense mechanisms
F01.PB29242	SPCC320.12c	COG0515	Serine/threonine protein kinase	[RTKL]	--	--
F01.PB29243	CC0119_2	COG3914	Predicted O-linked N-acetylglucosamine transferase, SPINDLY family	[O]	CELLULAR PROCESSES AND SIGNALING	Posttranslational modification, protein turnover, chaperones
F01.PB29244	PA3687	COG2352	Phosphoenolpyruvate carboxylase	[C]	METABOLISM	Energy production and conversion
F01.PB29247	SPAC1687.22c	COG5099	RNA-binding protein of the Puf family, translational repressor	[J]	INFORMATION STORAGE AND PROCESSING	Translation, ribosomal structure and biogenesis
F01.PB2925	mlr8483	COG0794	Predicted sugar phosphate isomerase involved in capsule formation	[M]	CELLULAR PROCESSES AND SIGNALING	Cell wall/membrane/envelope biogenesis
F01.PB29254	alr3757	COG1215	Glycosyltransferases, probably involved in cell wall biogenesis	[M]	CELLULAR PROCESSES AND SIGNALING	Cell wall/membrane/envelope biogenesis
F01.PB29256	SPBC651.09c	COG5296	Transcription factor involved in TATA site selection and in elongation by RNA polymerase II	[K]	INFORMATION STORAGE AND PROCESSING	Transcription
F01.PB29257	alr0124_1	COG4886	Leucine-rich repeat (LRR) protein	[S]	POORLY CHARACTERIZED	Function unknown
F01.PB29265	alr5084	COG0542	ATPases with chaperone activity, ATP-binding subunit	[O]	CELLULAR PROCESSES AND SIGNALING	Posttranslational modification, protein turnover, chaperones
F01.PB29267	YER133w	COG0639	Diadenosine tetraphosphatase and related serine/threonine protein phosphatases	[T]	CELLULAR PROCESSES AND SIGNALING	Signal transduction mechanisms
F01.PB29268	YAR019c	COG0515	Serine/threonine protein kinase	[RTKL]	--	--
F01.PB2927	PA0147	COG3491	Isopenicillin N synthase and related dioxygenases	[R]	POORLY CHARACTERIZED	General function prediction only
F01.PB29270	SPCC320.12c	COG0515	Serine/threonine protein kinase	[RTKL]	--	--
F01.PB29275	SPAC6B12.12	COG0457	FOG: TPR repeat	[R]	POORLY CHARACTERIZED	General function prediction only
F01.PB29279	MT1801	COG2041	Sulfite oxidase and related enzymes	[R]	POORLY CHARACTERIZED	General function prediction only
F01.PB29285	SPCC338.07c	COG0457	FOG: TPR repeat	[R]	POORLY CHARACTERIZED	General function prediction only
F01.PB29287	MA0131	COG0527	Aspartokinases	[E]	METABOLISM	Amino acid transport and metabolism
F01.PB29288	STM1566	COG0281	Malic enzyme	[C]	METABOLISM	Energy production and conversion
F01.PB29289	ECU09g0410	COG0553	Superfamily II DNA/RNA helicases, SNF2 family	[KL]	--	--
F01.PB29291	SPBC1D7.05c	COG0515	Serine/threonine protein kinase	[RTKL]	--	--
F01.PB29294	SA1729	COG1488	Nicotinic acid phosphoribosyltransferase	[H]	METABOLISM	Coenzyme transport and metabolism
F01.PB29295	YNL298w_2	COG0515	Serine/threonine protein kinase	[RTKL]	--	--
F01.PB29296	sll0362	COG0013	Alanyl-tRNA synthetase	[J]	INFORMATION STORAGE AND PROCESSING	Translation, ribosomal structure and biogenesis
F01.PB29298	SPAPB2B4.04c	COG0474	Cation transport ATPase	[P]	METABOLISM	Inorganic ion transport and metabolism
F01.PB29299	BS_srfAB_1	COG1020	Non-ribosomal peptide synthetase modules and related proteins	[Q]	METABOLISM	Secondary metabolites biosynthesis, transport and catabolism
F01.PB29301	CAC0456	COG0466	ATP-dependent Lon protease, bacterial type	[O]	CELLULAR PROCESSES AND SIGNALING	Posttranslational modification, protein turnover, chaperones
F01.PB29302	ZbarA_1	COG0642	Signal transduction histidine kinase	[T]	CELLULAR PROCESSES AND SIGNALING	Signal transduction mechanisms
F01.PB29303	DR1838	COG0317	Guanosine polyphosphate pyrophosphohydrolases/synthetases	[TK]	--	--
F01.PB29308	YGR028w	COG0464	ATPases of the AAA+ class	[O]	CELLULAR PROCESSES AND SIGNALING	Posttranslational modification, protein turnover, chaperones
F01.PB29310	YER133w	COG0639	Diadenosine tetraphosphatase and related serine/threonine protein phosphatases	[T]	CELLULAR PROCESSES AND SIGNALING	Signal transduction mechanisms
F01.PB29312	SPCC737.07c	COG1112	Superfamily I DNA and RNA helicases and helicase subunits	[L]	INFORMATION STORAGE AND PROCESSING	Replication, recombination and repair
F01.PB29313	SPBC887.12	COG0474	Cation transport ATPase	[P]	METABOLISM	Inorganic ion transport and metabolism
F01.PB29314	SPBC3B8.03	COG1748	Saccharopine dehydrogenase and related proteins	[E]	METABOLISM	Amino acid transport and metabolism
F01.PB29315	SPAC30D11.03	COG0513	Superfamily II DNA and RNA helicases	[LKJ]	--	--
F01.PB29319	SPBC4B4.09	COG0457	FOG: TPR repeat	[R]	POORLY CHARACTERIZED	General function prediction only
F01.PB29320	sll0045_1	COG0438	Glycosyltransferase	[M]	CELLULAR PROCESSES AND SIGNALING	Cell wall/membrane/envelope biogenesis
F01.PB29321	MA1950	COG0520	Selenocysteine lyase	[E]	METABOLISM	Amino acid transport and metabolism
F01.PB29322	Rv0969	COG2217	Cation transport ATPase	[P]	METABOLISM	Inorganic ion transport and metabolism
F01.PB29323	ECU05g0060_1	COG5059	Kinesin-like protein	[Z]	CELLULAR PROCESSES AND SIGNALING	Cytoskeleton
F01.PB29325	YDR456w	COG0025	NhaP-type Na+/H+ and K+/H+ antiporters	[P]	METABOLISM	Inorganic ion transport and metabolism
F01.PB29327	SPAC25G10.07c	COG5059	Kinesin-like protein	[Z]	CELLULAR PROCESSES AND SIGNALING	Cytoskeleton
F01.PB29328	CAC0404_1	COG0515	Serine/threonine protein kinase	[RTKL]	--	--
F01.PB29330	alr1348	COG0155	Sulfite reductase, beta subunit (hemoprotein)	[P]	METABOLISM	Inorganic ion transport and metabolism
F01.PB29331	SPBC12D12.03	COG0459	Chaperonin GroEL (HSP60 family)	[O]	CELLULAR PROCESSES AND SIGNALING	Posttranslational modification, protein turnover, chaperones
F01.PB29334	YDL164c	COG1793	ATP-dependent DNA ligase	[L]	INFORMATION STORAGE AND PROCESSING	Replication, recombination and repair
F01.PB29335	sll1805	COG0197	Ribosomal protein L16/L10E	[J]	INFORMATION STORAGE AND PROCESSING	Translation, ribosomal structure and biogenesis
F01.PB29338	SPAC2G11.03c	COG5158	Proteins involved in synaptic transmission and general secretion, Sec1 family	[U]	CELLULAR PROCESSES AND SIGNALING	Intracellular trafficking, secretion, and vesicular transport
F01.PB29339	YEL011w	COG0296	1,4-alpha-glucan branching enzyme	[G]	METABOLISM	Carbohydrate transport and metabolism
F01.PB2934	YPR035w	COG0174	Glutamine synthetase	[E]	METABOLISM	Amino acid transport and metabolism
F01.PB29340	DR1235	COG0699	Predicted GTPases (dynamin-related)	[R]	POORLY CHARACTERIZED	General function prediction only
F01.PB29349	YGL163c	COG0553	Superfamily II DNA/RNA helicases, SNF2 family	[KL]	--	--
F01.PB2935	SPAC18G6.03	COG1100	GTPase SAR1 and related small G proteins	[R]	POORLY CHARACTERIZED	General function prediction only
F01.PB29351	YOR290c_1	COG0553	Superfamily II DNA/RNA helicases, SNF2 family	[KL]	--	--
F01.PB29354	SPBC29A10.10c	COG1112	Superfamily I DNA and RNA helicases and helicase subunits	[L]	INFORMATION STORAGE AND PROCESSING	Replication, recombination and repair
F01.PB29356	SPAP8A3.12c	COG1404	Subtilisin-like serine proteases	[O]	CELLULAR PROCESSES AND SIGNALING	Posttranslational modification, protein turnover, chaperones
F01.PB29358	YBR126c	COG0380	Trehalose-6-phosphate synthase	[G]	METABOLISM	Carbohydrate transport and metabolism
F01.PB29361	SPAC25B8.05	COG0101	Pseudouridylate synthase	[J]	INFORMATION STORAGE AND PROCESSING	Translation, ribosomal structure and biogenesis
F01.PB29364	alr3119_2	COG2319	FOG: WD40 repeat	[R]	POORLY CHARACTERIZED	General function prediction only
F01.PB29365	SPCC320.12c	COG0515	Serine/threonine protein kinase	[RTKL]	--	--
F01.PB29366	alr2816	COG4354	Predicted bile acid beta-glucosidase	[G]	METABOLISM	Carbohydrate transport and metabolism
F01.PB29368	SPAC4D7.13	COG5104	Splicing factor	[A]	INFORMATION STORAGE AND PROCESSING	RNA processing and modification
F01.PB29370	SPBC660.15	COG0724	RNA-binding proteins (RRM domain)	[R]	POORLY CHARACTERIZED	General function prediction only
F01.PB29371	alr2494	COG0719	ABC-type transport system involved in Fe-S cluster assembly, permease component	[O]	CELLULAR PROCESSES AND SIGNALING	Posttranslational modification, protein turnover, chaperones
F01.PB29373	YJL095w	COG0515	Serine/threonine protein kinase	[RTKL]	--	--
F01.PB29374	all4963_3	COG0642	Signal transduction histidine kinase	[T]	CELLULAR PROCESSES AND SIGNALING	Signal transduction mechanisms
F01.PB29375	BS_yqjJ	COG0364	Glucose-6-phosphate 1-dehydrogenase	[G]	METABOLISM	Carbohydrate transport and metabolism
F01.PB29378	XF0840	COG1874	Beta-galactosidase	[G]	METABOLISM	Carbohydrate transport and metabolism
F01.PB29382	SPCC663.03	COG1132	ABC-type multidrug transport system, ATPase and permease components	[V]	CELLULAR PROCESSES AND SIGNALING	Defense mechanisms
F01.PB29383	SPCC306.04c	COG2940	Proteins containing SET domain	[R]	POORLY CHARACTERIZED	General function prediction only
F01.PB29384	AGl2704	COG4770	Acetyl/propionyl-CoA carboxylase, alpha subunit	[I]	METABOLISM	Lipid transport and metabolism
F01.PB29387	mll5321	COG2844	UTP:GlnB (protein PII) uridylyltransferase	[O]	CELLULAR PROCESSES AND SIGNALING	Posttranslational modification, protein turnover, chaperones
F01.PB29388	alr3757	COG1215	Glycosyltransferases, probably involved in cell wall biogenesis	[M]	CELLULAR PROCESSES AND SIGNALING	Cell wall/membrane/envelope biogenesis
F01.PB29389	sll1770	COG0661	Predicted unusual protein kinase	[R]	POORLY CHARACTERIZED	General function prediction only
F01.PB29390	all0284_3	COG2319	FOG: WD40 repeat	[R]	POORLY CHARACTERIZED	General function prediction only
F01.PB29391	slr1485	COG4642	Uncharacterized protein conserved in bacteria	[S]	POORLY CHARACTERIZED	Function unknown
F01.PB29392	YBL039c	COG0504	CTP synthase (UTP-ammonia lyase)	[F]	METABOLISM	Nucleotide transport and metabolism
F01.PB29393	SPCC306.04c	COG2940	Proteins containing SET domain	[R]	POORLY CHARACTERIZED	General function prediction only
F01.PB29394	mll0907	COG1226	Kef-type K+ transport systems, predicted NAD-binding component	[P]	METABOLISM	Inorganic ion transport and metabolism
F01.PB29395	slr1759_4	COG0642	Signal transduction histidine kinase	[T]	CELLULAR PROCESSES AND SIGNALING	Signal transduction mechanisms
F01.PB29396	DR0844	COG1331	Highly conserved protein containing a thioredoxin domain	[O]	CELLULAR PROCESSES AND SIGNALING	Posttranslational modification, protein turnover, chaperones
F01.PB29402	SPAC926.04c	COG0326	Molecular chaperone, HSP90 family	[O]	CELLULAR PROCESSES AND SIGNALING	Posttranslational modification, protein turnover, chaperones
F01.PB29403	SPAC2F7.16c	COG1502	Phosphatidylserine/phosphatidylglycerophosphate/cardiolipin synthases and related enzymes	[I]	METABOLISM	Lipid transport and metabolism
F01.PB29404	all3375	COG0474	Cation transport ATPase	[P]	METABOLISM	Inorganic ion transport and metabolism
F01.PB29407	SPAC27F1.09c	COG5181	U2 snRNP spliceosome subunit	[A]	INFORMATION STORAGE AND PROCESSING	RNA processing and modification
F01.PB29411	alr3421	COG1290	Cytochrome b subunit of the bc complex	[C]	METABOLISM	Energy production and conversion
F01.PB29414	SPAC328.03	COG0380	Trehalose-6-phosphate synthase	[G]	METABOLISM	Carbohydrate transport and metabolism
F01.PB29418	PA2011	COG0119	Isopropylmalate/homocitrate/citramalate synthases	[E]	METABOLISM	Amino acid transport and metabolism
F01.PB29421	SPBC14F5.07	COG5183	Protein involved in mRNA turnover and stability	[A]	INFORMATION STORAGE AND PROCESSING	RNA processing and modification
F01.PB29422	sll1356	COG0058	Glucan phosphorylase	[G]	METABOLISM	Carbohydrate transport and metabolism
F01.PB29423	YEL031w	COG0474	Cation transport ATPase	[P]	METABOLISM	Inorganic ion transport and metabolism
F01.PB29428	YKL210w	COG0476	Dinucleotide-utilizing enzymes involved in molybdopterin and thiamine biosynthesis family 2	[H]	METABOLISM	Coenzyme transport and metabolism
F01.PB29430	all7601	COG1914	Mn2+ and Fe2+ transporters of the NRAMP family	[P]	METABOLISM	Inorganic ion transport and metabolism
F01.PB29431	YEL011w	COG0296	1,4-alpha-glucan branching enzyme	[G]	METABOLISM	Carbohydrate transport and metabolism
F01.PB29433	SPBP23A10.10	COG0515	Serine/threonine protein kinase	[RTKL]	--	--
F01.PB29434	SPBC3B8.03	COG1748	Saccharopine dehydrogenase and related proteins	[E]	METABOLISM	Amino acid transport and metabolism
F01.PB29436	BS_vpr	COG1404	Subtilisin-like serine proteases	[O]	CELLULAR PROCESSES AND SIGNALING	Posttranslational modification, protein turnover, chaperones
F01.PB29437	SPAC26H5.05	COG0666	FOG: Ankyrin repeat	[R]	POORLY CHARACTERIZED	General function prediction only
F01.PB29438	SPAC1834.07	COG5059	Kinesin-like protein	[Z]	CELLULAR PROCESSES AND SIGNALING	Cytoskeleton
F01.PB2944	FN2030	COG3808	Inorganic pyrophosphatase	[C]	METABOLISM	Energy production and conversion
F01.PB29440	ECU11g1500	COG0515	Serine/threonine protein kinase	[RTKL]	--	--
F01.PB29441	SPBC1D7.05c	COG0515	Serine/threonine protein kinase	[RTKL]	--	--
F01.PB29444	alr2999	COG0542	ATPases with chaperone activity, ATP-binding subunit	[O]	CELLULAR PROCESSES AND SIGNALING	Posttranslational modification, protein turnover, chaperones
F01.PB29446	BH4036	COG2217	Cation transport ATPase	[P]	METABOLISM	Inorganic ion transport and metabolism
F01.PB29447	SPAC821.08c	COG2319	FOG: WD40 repeat	[R]	POORLY CHARACTERIZED	General function prediction only
F01.PB29449	YLR086w	COG1196	Chromosome segregation ATPases	[D]	CELLULAR PROCESSES AND SIGNALING	Cell cycle control, cell division, chromosome partitioning
F01.PB2945	STM3359	COG0039	Malate/lactate dehydrogenases	[C]	METABOLISM	Energy production and conversion
F01.PB29453	SPBC4B4.09	COG0457	FOG: TPR repeat	[R]	POORLY CHARACTERIZED	General function prediction only
F01.PB29454	SPAC664.10	COG5059	Kinesin-like protein	[Z]	CELLULAR PROCESSES AND SIGNALING	Cytoskeleton
F01.PB29456	alr0124_1	COG4886	Leucine-rich repeat (LRR) protein	[S]	POORLY CHARACTERIZED	Function unknown
F01.PB29460	YER089c_1	COG0631	Serine/threonine protein phosphatase	[T]	CELLULAR PROCESSES AND SIGNALING	Signal transduction mechanisms
F01.PB29461	alr0124_1	COG4886	Leucine-rich repeat (LRR) protein	[S]	POORLY CHARACTERIZED	Function unknown
F01.PB29462	YAL026c	COG0474	Cation transport ATPase	[P]	METABOLISM	Inorganic ion transport and metabolism
F01.PB29463	SPAC1F3.02c	COG0515	Serine/threonine protein kinase	[RTKL]	--	--
F01.PB29466	SPAC1834.07	COG5059	Kinesin-like protein	[Z]	CELLULAR PROCESSES AND SIGNALING	Cytoskeleton
F01.PB29468	SPAC31G5.15_2	COG0688	Phosphatidylserine decarboxylase	[I]	METABOLISM	Lipid transport and metabolism
F01.PB29469	SPAC26A3.12c	COG5049	5'-3' exonuclease	[LDA]	--	--
F01.PB29470	YLL031c	COG1524	Uncharacterized proteins of the AP superfamily	[R]	POORLY CHARACTERIZED	General function prediction only
F01.PB29473	SPAC959.03c	COG2319	FOG: WD40 repeat	[R]	POORLY CHARACTERIZED	General function prediction only
F01.PB29477	alr3119_2	COG2319	FOG: WD40 repeat	[R]	POORLY CHARACTERIZED	General function prediction only
F01.PB29480	YDR135c	COG1132	ABC-type multidrug transport system, ATPase and permease components	[V]	CELLULAR PROCESSES AND SIGNALING	Defense mechanisms
F01.PB29481	SPAPB2B4.04c	COG0474	Cation transport ATPase	[P]	METABOLISM	Inorganic ion transport and metabolism
F01.PB29483	SPAC10F6.02c_2	COG1643	HrpA-like helicases	[L]	INFORMATION STORAGE AND PROCESSING	Replication, recombination and repair
F01.PB29486	SPAC1687.22c	COG5099	RNA-binding protein of the Puf family, translational repressor	[J]	INFORMATION STORAGE AND PROCESSING	Translation, ribosomal structure and biogenesis
F01.PB2949	SMc01815_1	COG0167	Dihydroorotate dehydrogenase	[F]	METABOLISM	Nucleotide transport and metabolism
F01.PB29490	TP0542	COG0205	6-phosphofructokinase	[G]	METABOLISM	Carbohydrate transport and metabolism
F01.PB29492	BS_citB	COG1048	Aconitase A	[C]	METABOLISM	Energy production and conversion
F01.PB29493	YJL095w	COG0515	Serine/threonine protein kinase	[RTKL]	--	--
F01.PB29496	BS_vpr	COG1404	Subtilisin-like serine proteases	[O]	CELLULAR PROCESSES AND SIGNALING	Posttranslational modification, protein turnover, chaperones
F01.PB29498	SPBC16D10.03	COG0533	Metal-dependent proteases with possible chaperone activity	[O]	CELLULAR PROCESSES AND SIGNALING	Posttranslational modification, protein turnover, chaperones
F01.PB29500	YAR018c	COG0515	Serine/threonine protein kinase	[RTKL]	--	--
F01.PB29504	SPCC777.14	COG0515	Serine/threonine protein kinase	[RTKL]	--	--
F01.PB29507	SPAC29A4.16	COG0515	Serine/threonine protein kinase	[RTKL]	--	--
F01.PB29509	SPAC4F10.09c	COG5593	Nucleic-acid-binding protein possibly involved in ribosomal biogenesis	[J]	INFORMATION STORAGE AND PROCESSING	Translation, ribosomal structure and biogenesis
F01.PB29510	SPAC23H3.10	COG5259	RSC chromatin remodeling complex subunit RSC8	[BK]	--	--
F01.PB29511	lin1934_1	COG0515	Serine/threonine protein kinase	[RTKL]	--	--
F01.PB29513	SPAC23C4.19_2	COG0250	Transcription antiterminator	[K]	INFORMATION STORAGE AND PROCESSING	Transcription
F01.PB29516	SPCC1183.11	COG0668	Small-conductance mechanosensitive channel	[M]	CELLULAR PROCESSES AND SIGNALING	Cell wall/membrane/envelope biogenesis
F01.PB29521	YJL095w	COG0515	Serine/threonine protein kinase	[RTKL]	--	--
F01.PB29529	SPBC2F12.13	COG5059	Kinesin-like protein	[Z]	CELLULAR PROCESSES AND SIGNALING	Cytoskeleton
F01.PB29531	FN1787	COG0457	FOG: TPR repeat	[R]	POORLY CHARACTERIZED	General function prediction only
F01.PB29533	SPAC1F5.09c	COG0515	Serine/threonine protein kinase	[RTKL]	--	--
F01.PB29537	SPAC4D7.01c	COG5307	SEC7 domain proteins	[R]	POORLY CHARACTERIZED	General function prediction only
F01.PB29538	SPAP4C9.01c	COG0419	ATPase involved in DNA repair	[L]	INFORMATION STORAGE AND PROCESSING	Replication, recombination and repair
F01.PB29542	SSO2554	COG0174	Glutamine synthetase	[E]	METABOLISM	Amino acid transport and metabolism
F01.PB29545	BS_yloP_1	COG0515	Serine/threonine protein kinase	[RTKL]	--	--
F01.PB29547	ECU09g0410	COG0553	Superfamily II DNA/RNA helicases, SNF2 family	[KL]	--	--
F01.PB29548	SPBC4F6.14	COG0724	RNA-binding proteins (RRM domain)	[R]	POORLY CHARACTERIZED	General function prediction only
F01.PB2955	SPBC11G11.06c	COG1958	Small nuclear ribonucleoprotein (snRNP) homolog	[K]	INFORMATION STORAGE AND PROCESSING	Transcription
F01.PB29550	YGR094w	COG0525	Valyl-tRNA synthetase	[J]	INFORMATION STORAGE AND PROCESSING	Translation, ribosomal structure and biogenesis
F01.PB29552	alr0247	COG2319	FOG: WD40 repeat	[R]	POORLY CHARACTERIZED	General function prediction only
F01.PB29553	mlr5099	COG3145	Alkylated DNA repair protein	[L]	INFORMATION STORAGE AND PROCESSING	Replication, recombination and repair
F01.PB29554	SPAC1F5.09c	COG0515	Serine/threonine protein kinase	[RTKL]	--	--
F01.PB29559	SPBC14F5.07	COG5183	Protein involved in mRNA turnover and stability	[A]	INFORMATION STORAGE AND PROCESSING	RNA processing and modification
F01.PB29563	SPCC320.12c	COG0515	Serine/threonine protein kinase	[RTKL]	--	--
F01.PB29565	slr2098_5	COG0784	FOG: CheY-like receiver	[T]	CELLULAR PROCESSES AND SIGNALING	Signal transduction mechanisms
F01.PB29566	SPAC21E11.07	COG0354	Predicted aminomethyltransferase related to GcvT	[R]	POORLY CHARACTERIZED	General function prediction only
F01.PB29567	SPCC1682.07	COG5151	RNA polymerase II transcription initiation/nucleotide excision repair factor TFIIH, subunit SSL1	[KL]	--	--
F01.PB29568	SPBC1D7.05c	COG0515	Serine/threonine protein kinase	[RTKL]	--	--
F01.PB29573	SPBC23E6.02	COG0553	Superfamily II DNA/RNA helicases, SNF2 family	[KL]	--	--
F01.PB29575	SPAC13G6.12c	COG1215	Glycosyltransferases, probably involved in cell wall biogenesis	[M]	CELLULAR PROCESSES AND SIGNALING	Cell wall/membrane/envelope biogenesis
F01.PB29577	all4960	COG0661	Predicted unusual protein kinase	[R]	POORLY CHARACTERIZED	General function prediction only
F01.PB29578	RSp0842	COG4886	Leucine-rich repeat (LRR) protein	[S]	POORLY CHARACTERIZED	Function unknown
F01.PB29579	YEL011w	COG0296	1,4-alpha-glucan branching enzyme	[G]	METABOLISM	Carbohydrate transport and metabolism
F01.PB29580	SPAC328.03	COG0380	Trehalose-6-phosphate synthase	[G]	METABOLISM	Carbohydrate transport and metabolism
F01.PB29584	SPAC3F10.11c	COG1132	ABC-type multidrug transport system, ATPase and permease components	[V]	CELLULAR PROCESSES AND SIGNALING	Defense mechanisms
F01.PB29585	YAR019c	COG0515	Serine/threonine protein kinase	[RTKL]	--	--
F01.PB29586	SPAC23H4.15	COG5177	Uncharacterized conserved protein	[S]	POORLY CHARACTERIZED	Function unknown
F01.PB29587	slr0020	COG1200	RecG-like helicase	[LK]	--	--
F01.PB29589	ECU07g0360	COG0515	Serine/threonine protein kinase	[RTKL]	--	--
F01.PB29592	YBL076c	COG0060	Isoleucyl-tRNA synthetase	[J]	INFORMATION STORAGE AND PROCESSING	Translation, ribosomal structure and biogenesis
F01.PB29593	slr1759_4	COG0642	Signal transduction histidine kinase	[T]	CELLULAR PROCESSES AND SIGNALING	Signal transduction mechanisms
F01.PB29596	SPBC3B8.03	COG1748	Saccharopine dehydrogenase and related proteins	[E]	METABOLISM	Amino acid transport and metabolism
F01.PB29599	SPCC1672.07	COG2319	FOG: WD40 repeat	[R]	POORLY CHARACTERIZED	General function prediction only
F01.PB2960	YLR185w	COG2126	Ribosomal protein L37E	[J]	INFORMATION STORAGE AND PROCESSING	Translation, ribosomal structure and biogenesis
F01.PB29602	ddlB	COG1181	D-alanine-D-alanine ligase and related ATP-grasp enzymes	[M]	CELLULAR PROCESSES AND SIGNALING	Cell wall/membrane/envelope biogenesis
F01.PB29607	sll0370	COG0458	Carbamoylphosphate synthase large subunit (split gene in MJ)	[EF]	--	--
F01.PB29608	alr1896	COG0459	Chaperonin GroEL (HSP60 family)	[O]	CELLULAR PROCESSES AND SIGNALING	Posttranslational modification, protein turnover, chaperones
F01.PB29611	alr2999	COG0542	ATPases with chaperone activity, ATP-binding subunit	[O]	CELLULAR PROCESSES AND SIGNALING	Posttranslational modification, protein turnover, chaperones
F01.PB29612	all0284_3	COG2319	FOG: WD40 repeat	[R]	POORLY CHARACTERIZED	General function prediction only
F01.PB29613	SPBC32F12.06	COG5333	Cdk activating kinase (CAK)/RNA polymerase II transcription initiation/nucleotide excision repair factor TFIIH/TFIIK, cyclin H subunit	[DKL]	--	--
F01.PB29617	BH2515	COG0474	Cation transport ATPase	[P]	METABOLISM	Inorganic ion transport and metabolism
F01.PB29618	alr3119_2	COG2319	FOG: WD40 repeat	[R]	POORLY CHARACTERIZED	General function prediction only
F01.PB11619	SPBC12C2.08	COG0699	Predicted GTPases (dynamin-related)	[R]	POORLY CHARACTERIZED	General function prediction only
F01.PB11620	SPAC31G5.14	COG0404	Glycine cleavage system T protein (aminomethyltransferase)	[E]	METABOLISM	Amino acid transport and metabolism
F01.PB11626	BS_spoVC	COG0193	Peptidyl-tRNA hydrolase	[J]	INFORMATION STORAGE AND PROCESSING	Translation, ribosomal structure and biogenesis
F01.PB11630	CC3379	COG2070	Dioxygenases related to 2-nitropropane dioxygenase	[R]	POORLY CHARACTERIZED	General function prediction only
F01.PB11631	SPAC144.16	COG5133	Uncharacterized conserved protein	[S]	POORLY CHARACTERIZED	Function unknown
F01.PB11634	ECU11g1690	COG5147	Myb superfamily proteins, including transcription factors and mRNA splicing factors	[KAD]	--	--
F01.PB11635	galP	COG0477	Permeases of the major facilitator superfamily	[GEPR]	--	--
F01.PB11638	SPAC17A2.09c	COG0724	RNA-binding proteins (RRM domain)	[R]	POORLY CHARACTERIZED	General function prediction only
F01.PB11643	AGl2432	COG3703	Uncharacterized protein involved in cation transport	[P]	METABOLISM	Inorganic ion transport and metabolism
F01.PB11646	PAB0522	COG0120	Ribose 5-phosphate isomerase	[G]	METABOLISM	Carbohydrate transport and metabolism
F01.PB11647	SSO2493	COG0657	Esterase/lipase	[I]	METABOLISM	Lipid transport and metabolism
F01.PB11649	SPBC16G5.05c	COG5066	VAMP-associated protein involved in inositol metabolism	[U]	CELLULAR PROCESSES AND SIGNALING	Intracellular trafficking, secretion, and vesicular transport
F01.PB11651	RP516	COG0663	Carbonic anhydrases/acetyltransferases, isoleucine patch superfamily	[R]	POORLY CHARACTERIZED	General function prediction only
F01.PB11652	YBR143c	COG1503	Peptide chain release factor 1 (eRF1)	[J]	INFORMATION STORAGE AND PROCESSING	Translation, ribosomal structure and biogenesis
F01.PB11654	SPBC3E7.11c	COG2214	DnaJ-class molecular chaperone	[O]	CELLULAR PROCESSES AND SIGNALING	Posttranslational modification, protein turnover, chaperones
F01.PB11655	SPAC3G9.11c	COG3961	Pyruvate decarboxylase and related thiamine pyrophosphate-requiring enzymes	[GHR]	--	--
F01.PB11656	TM1344	COG0184	Ribosomal protein S15P/S13E	[J]	INFORMATION STORAGE AND PROCESSING	Translation, ribosomal structure and biogenesis
F01.PB11658	sll1525	COG0572	Uridine kinase	[F]	METABOLISM	Nucleotide transport and metabolism
F01.PB11661	PH1322	COG0436	Aspartate/tyrosine/aromatic aminotransferase	[E]	METABOLISM	Amino acid transport and metabolism
F01.PB11662	YOR388c	COG1052	Lactate dehydrogenase and related dehydrogenases	[CHR]	--	--
F01.PB11663	STM4483	COG1028	Dehydrogenases with different specificities (related to short-chain alcohol dehydrogenases)	[IQR]	--	--
F01.PB11667	SA0317	COG0451	Nucleoside-diphosphate-sugar epimerases	[MG]	--	--
F01.PB11668	Rv1928c	COG1028	Dehydrogenases with different specificities (related to short-chain alcohol dehydrogenases)	[IQR]	--	--
F01.PB11670	alr5007	COG4638	Phenylpropionate dioxygenase and related ring-hydroxylating dioxygenases, large terminal subunit	[PR]	--	--
F01.PB11671	SPAC1142.06	COG0003	Oxyanion-translocating ATPase	[P]	METABOLISM	Inorganic ion transport and metabolism
F01.PB11673	VC2544	COG0158	Fructose-1,6-bisphosphatase	[G]	METABOLISM	Carbohydrate transport and metabolism
F01.PB11677	YLR447c	COG1527	Archaeal/vacuolar-type H+-ATPase subunit C	[C]	METABOLISM	Energy production and conversion
F01.PB1168	SPBC11C11.07	COG1727	Ribosomal protein L18E	[J]	INFORMATION STORAGE AND PROCESSING	Translation, ribosomal structure and biogenesis
F01.PB11681	SPAPB1A10.04c	COG5536	Protein prenyltransferase, alpha subunit	[O]	CELLULAR PROCESSES AND SIGNALING	Posttranslational modification, protein turnover, chaperones
F01.PB11682	SPBC582.03	COG5024	Cyclin	[D]	CELLULAR PROCESSES AND SIGNALING	Cell cycle control, cell division, chromosome partitioning
F01.PB11683	VC2642	COG0137	Argininosuccinate synthase	[E]	METABOLISM	Amino acid transport and metabolism
F01.PB11685	CAC0355	COG5434	Endopolygalacturonase	[M]	CELLULAR PROCESSES AND SIGNALING	Cell wall/membrane/envelope biogenesis
F01.PB11688	YOL123w	COG0724	RNA-binding proteins (RRM domain)	[R]	POORLY CHARACTERIZED	General function prediction only
F01.PB11690	SPCC1281.07c	COG0435	Predicted glutathione S-transferase	[O]	CELLULAR PROCESSES AND SIGNALING	Posttranslational modification, protein turnover, chaperones
F01.PB11693	betA	COG2303	Choline dehydrogenase and related flavoproteins	[E]	METABOLISM	Amino acid transport and metabolism
F01.PB11697	SPBC14F5.05c	COG0192	S-adenosylmethionine synthetase	[H]	METABOLISM	Coenzyme transport and metabolism
F01.PB11699	SPBC543.02c_1	COG0457	FOG: TPR repeat	[R]	POORLY CHARACTERIZED	General function prediction only
F01.PB117	ML2703_2	COG0526	Thiol-disulfide isomerase and thioredoxins	[OC]	--	--
F01.PB1170	alr4831	COG0451	Nucleoside-diphosphate-sugar epimerases	[MG]	--	--
F01.PB11702	SPCC16C4.10	COG0363	6-phosphogluconolactonase/Glucosamine-6-phosphate isomerase/deaminase	[G]	METABOLISM	Carbohydrate transport and metabolism
F01.PB11707	CAC0385	COG2723	Beta-glucosidase/6-phospho-beta-glucosidase/beta-galactosidase	[G]	METABOLISM	Carbohydrate transport and metabolism
F01.PB11711	AGc2890	COG2124	Cytochrome P450	[Q]	METABOLISM	Secondary metabolites biosynthesis, transport and catabolism
F01.PB11714	SPBC4F6.06	COG0515	Serine/threonine protein kinase	[RTKL]	--	--
F01.PB11716	CAC2137	COG0474	Cation transport ATPase	[P]	METABOLISM	Inorganic ion transport and metabolism
F01.PB11719	SPAC1F7.02c	COG0513	Superfamily II DNA and RNA helicases	[LKJ]	--	--
F01.PB11720	SMc03230	COG0533	Metal-dependent proteases with possible chaperone activity	[O]	CELLULAR PROCESSES AND SIGNALING	Posttranslational modification, protein turnover, chaperones
F01.PB11721	SPCC4B3.13	COG0534	Na+-driven multidrug efflux pump	[V]	CELLULAR PROCESSES AND SIGNALING	Defense mechanisms
F01.PB11722	SPAC17A5.15c	COG0008	Glutamyl- and glutaminyl-tRNA synthetases	[J]	INFORMATION STORAGE AND PROCESSING	Translation, ribosomal structure and biogenesis
F01.PB11729	BS_katA	COG0753	Catalase	[P]	METABOLISM	Inorganic ion transport and metabolism
F01.PB1173	YBL056w_1	COG0631	Serine/threonine protein phosphatase	[T]	CELLULAR PROCESSES AND SIGNALING	Signal transduction mechanisms
F01.PB11730	Rv2577	COG1409	Predicted phosphohydrolases	[R]	POORLY CHARACTERIZED	General function prediction only
F01.PB11732	SPAC2F7.02c	COG5190	TFIIF-interacting CTD phosphatases, including NLI-interacting factor	[K]	INFORMATION STORAGE AND PROCESSING	Transcription
F01.PB11735	sll0306	COG0568	DNA-directed RNA polymerase, sigma subunit (sigma70/sigma32)	[K]	INFORMATION STORAGE AND PROCESSING	Transcription
F01.PB11736	SPAC1D4.04	COG0459	Chaperonin GroEL (HSP60 family)	[O]	CELLULAR PROCESSES AND SIGNALING	Posttranslational modification, protein turnover, chaperones
F01.PB11737	SPCC16C4.18c	COG5095	Transcription initiation factor TFIID, subunit TAF6 (also component of histone acetyltransferase SAGA)	[K]	INFORMATION STORAGE AND PROCESSING	Transcription
F01.PB11738	YML123c	COG0477	Permeases of the major facilitator superfamily	[GEPR]	--	--
F01.PB11739	mll0635	COG1044	UDP-3-O-[3-hydroxymyristoyl] glucosamine N-acyltransferase	[M]	CELLULAR PROCESSES AND SIGNALING	Cell wall/membrane/envelope biogenesis
F01.PB11741	YLR450w	COG1257	Hydroxymethylglutaryl-CoA reductase	[I]	METABOLISM	Lipid transport and metabolism
F01.PB11742	BH0633	COG0138	AICAR transformylase/IMP cyclohydrolase PurH (only IMP cyclohydrolase domain in Aful)	[F]	METABOLISM	Nucleotide transport and metabolism
F01.PB11743	alr1450	COG2124	Cytochrome P450	[Q]	METABOLISM	Secondary metabolites biosynthesis, transport and catabolism
F01.PB11745	BH1923	COG2723	Beta-glucosidase/6-phospho-beta-glucosidase/beta-galactosidase	[G]	METABOLISM	Carbohydrate transport and metabolism
F01.PB11746	CC3379	COG2070	Dioxygenases related to 2-nitropropane dioxygenase	[R]	POORLY CHARACTERIZED	General function prediction only
F01.PB11747	SMc03983	COG3588	Fructose-1,6-bisphosphate aldolase	[G]	METABOLISM	Carbohydrate transport and metabolism
F01.PB11748	SPAC824.09c	COG5347	GTPase-activating protein that regulates ARFs (ADP-ribosylation factors), involved in ARF-mediated vesicular transport	[U]	CELLULAR PROCESSES AND SIGNALING	Intracellular trafficking, secretion, and vesicular transport
F01.PB11751	alr0300	COG0667	Predicted oxidoreductases (related to aryl-alcohol dehydrogenases)	[C]	METABOLISM	Energy production and conversion
F01.PB11752	SPAC4D7.09	COG1208	Nucleoside-diphosphate-sugar pyrophosphorylase involved in lipopolysaccharide biosynthesis/translation initiation factor 2B, gamma/epsilon subunits (eIF-2Bgamma/eIF-2Bepsilon)	[MJ]	--	--
F01.PB11753	SPAC890.07c	COG0500	SAM-dependent methyltransferases	[QR]	--	--
F01.PB11755	all1884	COG1028	Dehydrogenases with different specificities (related to short-chain alcohol dehydrogenases)	[IQR]	--	--
F01.PB11756	YMR161w	COG2214	DnaJ-class molecular chaperone	[O]	CELLULAR PROCESSES AND SIGNALING	Posttranslational modification, protein turnover, chaperones
F01.PB11758	APE0706	COG1389	DNA topoisomerase VI, subunit B	[L]	INFORMATION STORAGE AND PROCESSING	Replication, recombination and repair
F01.PB11759	SPAC869.01	COG0154	Asp-tRNAAsn/Glu-tRNAGln amidotransferase A subunit and related amidases	[J]	INFORMATION STORAGE AND PROCESSING	Translation, ribosomal structure and biogenesis
F01.PB1176	YDR050c	COG0149	Triosephosphate isomerase	[G]	METABOLISM	Carbohydrate transport and metabolism
F01.PB11764	mlr5402	COG0489	ATPases involved in chromosome partitioning	[D]	CELLULAR PROCESSES AND SIGNALING	Cell cycle control, cell division, chromosome partitioning
F01.PB11768	SPAC11G7.03	COG0473	Isocitrate/isopropylmalate dehydrogenase	[CE]	--	--
F01.PB1177	ECU02g1250	COG5251	Transcription initiation factor TFIID, subunit TAF11	[K]	INFORMATION STORAGE AND PROCESSING	Transcription
F01.PB11773	XF0911	COG0625	Glutathione S-transferase	[O]	CELLULAR PROCESSES AND SIGNALING	Posttranslational modification, protein turnover, chaperones
F01.PB11774	YNL290w	COG0470	ATPase involved in DNA replication	[L]	INFORMATION STORAGE AND PROCESSING	Replication, recombination and repair
F01.PB11777	SPBC725.01	COG1448	Aspartate/tyrosine/aromatic aminotransferase	[E]	METABOLISM	Amino acid transport and metabolism
F01.PB11780	YKL024c	COG0563	Adenylate kinase and related kinases	[F]	METABOLISM	Nucleotide transport and metabolism
F01.PB11781	SPBP22H7.07	COG2319	FOG: WD40 repeat	[R]	POORLY CHARACTERIZED	General function prediction only
F01.PB11782	SPBC660.13c	COG1599	Single-stranded DNA-binding replication protein A (RPA), large (70 kD) subunit and related ssDNA-binding proteins	[L]	INFORMATION STORAGE AND PROCESSING	Replication, recombination and repair
F01.PB11783	SMc00680	COG1064	Zn-dependent alcohol dehydrogenases	[R]	POORLY CHARACTERIZED	General function prediction only
F01.PB11785	CAC0385	COG2723	Beta-glucosidase/6-phospho-beta-glucosidase/beta-galactosidase	[G]	METABOLISM	Carbohydrate transport and metabolism
F01.PB11787	alr2903	COG0702	Predicted nucleoside-diphosphate-sugar epimerases	[MG]	--	--
F01.PB11788	YOL060c_1	COG1253	Hemolysins and related proteins containing CBS domains	[R]	POORLY CHARACTERIZED	General function prediction only
F01.PB11790	YPR035w	COG0174	Glutamine synthetase	[E]	METABOLISM	Amino acid transport and metabolism
F01.PB11792	PH1802	COG1346	Putative effector of murein hydrolase	[M]	CELLULAR PROCESSES AND SIGNALING	Cell wall/membrane/envelope biogenesis
F01.PB11793	SPCC31H12.04c	COG0080	Ribosomal protein L11	[J]	INFORMATION STORAGE AND PROCESSING	Translation, ribosomal structure and biogenesis
F01.PB11794	SPBC1D7.04c	COG0724	RNA-binding proteins (RRM domain)	[R]	POORLY CHARACTERIZED	General function prediction only
F01.PB11795	BH0579	COG2124	Cytochrome P450	[Q]	METABOLISM	Secondary metabolites biosynthesis, transport and catabolism
F01.PB11797	SMc00410	COG0702	Predicted nucleoside-diphosphate-sugar epimerases	[MG]	--	--
F01.PB11798	CC0111	COG3760	Uncharacterized conserved protein	[S]	POORLY CHARACTERIZED	Function unknown
F01.PB2962	slr1917	COG0596	Predicted hydrolases or acyltransferases (alpha/beta hydrolase superfamily)	[R]	POORLY CHARACTERIZED	General function prediction only
F01.PB29621	alr7129_2	COG2319	FOG: WD40 repeat	[R]	POORLY CHARACTERIZED	General function prediction only
F01.PB29625	SPBC4C3.10c	COG0638	20S proteasome, alpha and beta subunits	[O]	CELLULAR PROCESSES AND SIGNALING	Posttranslational modification, protein turnover, chaperones
F01.PB29626	SPAC1783.05	COG0553	Superfamily II DNA/RNA helicases, SNF2 family	[KL]	--	--
F01.PB29627	YLR113w	COG0515	Serine/threonine protein kinase	[RTKL]	--	--
F01.PB29633	SPBC32F12.04	COG5023	Tubulin	[Z]	CELLULAR PROCESSES AND SIGNALING	Cytoskeleton
F01.PB29640	ZaceB	COG2225	Malate synthase	[C]	METABOLISM	Energy production and conversion
F01.PB29647	SPAC16C9.04c	COG5175	Transcriptional repressor	[K]	INFORMATION STORAGE AND PROCESSING	Transcription
F01.PB29648	ECU11g0770_1	COG4886	Leucine-rich repeat (LRR) protein	[S]	POORLY CHARACTERIZED	Function unknown
F01.PB29650	YAL026c	COG0474	Cation transport ATPase	[P]	METABOLISM	Inorganic ion transport and metabolism
F01.PB29658	SPCC63.12c	COG0638	20S proteasome, alpha and beta subunits	[O]	CELLULAR PROCESSES AND SIGNALING	Posttranslational modification, protein turnover, chaperones
F01.PB29662	SPBC1D7.05c	COG0515	Serine/threonine protein kinase	[RTKL]	--	--
F01.PB29663	SPBC839.16_2	COG2759	Formyltetrahydrofolate synthetase	[F]	METABOLISM	Nucleotide transport and metabolism
F01.PB29671	SPAC3A12.14	COG5126	Ca2+-binding protein (EF-Hand superfamily)	[TZDR]	--	--
F01.PB29672	YEL011w	COG0296	1,4-alpha-glucan branching enzyme	[G]	METABOLISM	Carbohydrate transport and metabolism
F01.PB29673	SPBC1D7.05c	COG0515	Serine/threonine protein kinase	[RTKL]	--	--
F01.PB29675	SPBC4F6.14	COG0724	RNA-binding proteins (RRM domain)	[R]	POORLY CHARACTERIZED	General function prediction only
F01.PB29676	RSp0842	COG4886	Leucine-rich repeat (LRR) protein	[S]	POORLY CHARACTERIZED	Function unknown
F01.PB29677	SPCC320.12c	COG0515	Serine/threonine protein kinase	[RTKL]	--	--
F01.PB29680	SPAPB2B4.04c	COG0474	Cation transport ATPase	[P]	METABOLISM	Inorganic ion transport and metabolism
F01.PB29682	SPCP25A2.02c	COG0553	Superfamily II DNA/RNA helicases, SNF2 family	[KL]	--	--
F01.PB29685	SPBC215.12	COG0480	Translation elongation factors (GTPases)	[J]	INFORMATION STORAGE AND PROCESSING	Translation, ribosomal structure and biogenesis
F01.PB29686	HI1353	COG1530	Ribonucleases G and E	[J]	INFORMATION STORAGE AND PROCESSING	Translation, ribosomal structure and biogenesis
F01.PB29687	SPBC11C11.04c	COG5234	Beta-tubulin folding cofactor D	[OZ]	--	--
F01.PB29691	alr5084	COG0542	ATPases with chaperone activity, ATP-binding subunit	[O]	CELLULAR PROCESSES AND SIGNALING	Posttranslational modification, protein turnover, chaperones
F01.PB29694	alr3466	COG5635	Predicted NTPase (NACHT family)	[T]	CELLULAR PROCESSES AND SIGNALING	Signal transduction mechanisms
F01.PB29695	SPAC1F3.02c	COG0515	Serine/threonine protein kinase	[RTKL]	--	--
F01.PB29701	BH3281	COG0495	Leucyl-tRNA synthetase	[J]	INFORMATION STORAGE AND PROCESSING	Translation, ribosomal structure and biogenesis
F01.PB29702	SPAC4G8.05	COG0515	Serine/threonine protein kinase	[RTKL]	--	--
F01.PB29703	L94405	COG1640	4-alpha-glucanotransferase	[G]	METABOLISM	Carbohydrate transport and metabolism
F01.PB29704	ECU11g1500	COG0515	Serine/threonine protein kinase	[RTKL]	--	--
F01.PB29709	alr3757	COG1215	Glycosyltransferases, probably involved in cell wall biogenesis	[M]	CELLULAR PROCESSES AND SIGNALING	Cell wall/membrane/envelope biogenesis
F01.PB29710	YOR304w	COG0553	Superfamily II DNA/RNA helicases, SNF2 family	[KL]	--	--
F01.PB29712	SPBC428.08c	COG2940	Proteins containing SET domain	[R]	POORLY CHARACTERIZED	General function prediction only
F01.PB29714	SPCC10H11.01	COG0513	Superfamily II DNA and RNA helicases	[LKJ]	--	--
F01.PB29716	RSp0842	COG4886	Leucine-rich repeat (LRR) protein	[S]	POORLY CHARACTERIZED	Function unknown
F01.PB29718	sll0362	COG0013	Alanyl-tRNA synthetase	[J]	INFORMATION STORAGE AND PROCESSING	Translation, ribosomal structure and biogenesis
F01.PB29721	SPAC167.07c	COG5021	Ubiquitin-protein ligase	[O]	CELLULAR PROCESSES AND SIGNALING	Posttranslational modification, protein turnover, chaperones
F01.PB29724	SPAC1B3.05	COG5665	CCR4-NOT transcriptional regulation complex, NOT5 subunit	[K]	INFORMATION STORAGE AND PROCESSING	Transcription
F01.PB29726	sll1356	COG0058	Glucan phosphorylase	[G]	METABOLISM	Carbohydrate transport and metabolism
F01.PB29727	SPBC31F10.13c	COG2319	FOG: WD40 repeat	[R]	POORLY CHARACTERIZED	General function prediction only
F01.PB29728	YJL095w	COG0515	Serine/threonine protein kinase	[RTKL]	--	--
F01.PB29729	BH2515	COG0474	Cation transport ATPase	[P]	METABOLISM	Inorganic ion transport and metabolism
F01.PB2973	SPBC83.17	COG1813	Predicted transcription factor, homolog of eukaryotic MBF1	[K]	INFORMATION STORAGE AND PROCESSING	Transcription
F01.PB29732	SPAC6F12.16c	COG4581	Superfamily II RNA helicase	[L]	INFORMATION STORAGE AND PROCESSING	Replication, recombination and repair
F01.PB29734	SPAC1783.05	COG0553	Superfamily II DNA/RNA helicases, SNF2 family	[KL]	--	--
F01.PB29736	alr3757	COG1215	Glycosyltransferases, probably involved in cell wall biogenesis	[M]	CELLULAR PROCESSES AND SIGNALING	Cell wall/membrane/envelope biogenesis
F01.PB29737	MA0188	COG0457	FOG: TPR repeat	[R]	POORLY CHARACTERIZED	General function prediction only
F01.PB29738	SPBC29A10.10c	COG1112	Superfamily I DNA and RNA helicases and helicase subunits	[L]	INFORMATION STORAGE AND PROCESSING	Replication, recombination and repair
F01.PB29740	SPCC895.09c	COG1643	HrpA-like helicases	[L]	INFORMATION STORAGE AND PROCESSING	Replication, recombination and repair
F01.PB29743	SPBC4B4.09	COG0457	FOG: TPR repeat	[R]	POORLY CHARACTERIZED	General function prediction only
F01.PB29747	SPAC19G12.14	COG5253	Phosphatidylinositol-4-phosphate 5-kinase	[T]	CELLULAR PROCESSES AND SIGNALING	Signal transduction mechanisms
F01.PB29750	SPCC550.11	COG5656	Importin, protein involved in nuclear import	[O]	CELLULAR PROCESSES AND SIGNALING	Posttranslational modification, protein turnover, chaperones
F01.PB29751	SPAC10F6.02c_2	COG1643	HrpA-like helicases	[L]	INFORMATION STORAGE AND PROCESSING	Replication, recombination and repair
F01.PB29752	SPAC1834.07	COG5059	Kinesin-like protein	[Z]	CELLULAR PROCESSES AND SIGNALING	Cytoskeleton
F01.PB29756	all4985	COG0438	Glycosyltransferase	[M]	CELLULAR PROCESSES AND SIGNALING	Cell wall/membrane/envelope biogenesis
F01.PB29757	CAC0103	COG0529	Adenylylsulfate kinase and related kinases	[P]	METABOLISM	Inorganic ion transport and metabolism
F01.PB29758	SPBP23A10.10	COG0515	Serine/threonine protein kinase	[RTKL]	--	--
F01.PB29759	SPBC3B9.11c	COG0724	RNA-binding proteins (RRM domain)	[R]	POORLY CHARACTERIZED	General function prediction only
F01.PB29761	alr2492	COG0719	ABC-type transport system involved in Fe-S cluster assembly, permease component	[O]	CELLULAR PROCESSES AND SIGNALING	Posttranslational modification, protein turnover, chaperones
F01.PB29762	SPAC11D3.06	COG0534	Na+-driven multidrug efflux pump	[V]	CELLULAR PROCESSES AND SIGNALING	Defense mechanisms
F01.PB29763	SPCC663.03	COG1132	ABC-type multidrug transport system, ATPase and permease components	[V]	CELLULAR PROCESSES AND SIGNALING	Defense mechanisms
F01.PB29764	alr4716_1	COG2202	FOG: PAS/PAC domain	[T]	CELLULAR PROCESSES AND SIGNALING	Signal transduction mechanisms
F01.PB29766	SPAC17A5.07c	COG5160	Protease, Ulp1 family	[O]	CELLULAR PROCESSES AND SIGNALING	Posttranslational modification, protein turnover, chaperones
F01.PB29767	XF1903	COG3158	K+ transporter	[P]	METABOLISM	Inorganic ion transport and metabolism
F01.PB29771	SPBC29A3.01	COG2217	Cation transport ATPase	[P]	METABOLISM	Inorganic ion transport and metabolism
F01.PB29773	CC0482	COG0620	Methionine synthase II (cobalamin-independent)	[E]	METABOLISM	Amino acid transport and metabolism
F01.PB29774	ECU11g1050	COG3104	Dipeptide/tripeptide permease	[E]	METABOLISM	Amino acid transport and metabolism
F01.PB29778	SPCC794.07	COG0508	Pyruvate/2-oxoglutarate dehydrogenase complex, dihydrolipoamide acyltransferase (E2) component, and related enzymes	[C]	METABOLISM	Energy production and conversion
F01.PB2978	YKR066c	COG0376	Catalase (peroxidase I)	[P]	METABOLISM	Inorganic ion transport and metabolism
F01.PB29781	SPAC6F6.07c	COG0184	Ribosomal protein S15P/S13E	[J]	INFORMATION STORAGE AND PROCESSING	Translation, ribosomal structure and biogenesis
F01.PB29787	STM3619	COG1215	Glycosyltransferases, probably involved in cell wall biogenesis	[M]	CELLULAR PROCESSES AND SIGNALING	Cell wall/membrane/envelope biogenesis
F01.PB29788	ECU03g1170	COG5576	Homeodomain-containing transcription factor	[K]	INFORMATION STORAGE AND PROCESSING	Transcription
F01.PB2979	STM3253	COG0191	Fructose/tagatose bisphosphate aldolase	[G]	METABOLISM	Carbohydrate transport and metabolism
F01.PB29792	BB0682	COG0482	Predicted tRNA(5-methylaminomethyl-2-thiouridylate) methyltransferase, contains the PP-loop ATPase domain	[J]	INFORMATION STORAGE AND PROCESSING	Translation, ribosomal structure and biogenesis
F01.PB29794	sll0370	COG0458	Carbamoylphosphate synthase large subunit (split gene in MJ)	[EF]	--	--
F01.PB29795	DR1514	COG2074	2-phosphoglycerate kinase	[G]	METABOLISM	Carbohydrate transport and metabolism
F01.PB29796	CC2671	COG1506	Dipeptidyl aminopeptidases/acylaminoacyl-peptidases	[E]	METABOLISM	Amino acid transport and metabolism
F01.PB29799	SPAC24H6.03	COG5647	Cullin, a subunit of E3 ubiquitin ligase	[O]	CELLULAR PROCESSES AND SIGNALING	Posttranslational modification, protein turnover, chaperones
F01.PB298	VC2587	COG0186	Ribosomal protein S17	[J]	INFORMATION STORAGE AND PROCESSING	Translation, ribosomal structure and biogenesis
F01.PB29805	SPBC30D10.07c_2	COG0340	Biotin-(acetyl-CoA carboxylase) ligase	[H]	METABOLISM	Coenzyme transport and metabolism
F01.PB29808	ECU11g0470	COG5059	Kinesin-like protein	[Z]	CELLULAR PROCESSES AND SIGNALING	Cytoskeleton
F01.PB29809	SPBC32H8.12c	COG5277	Actin and related proteins	[Z]	CELLULAR PROCESSES AND SIGNALING	Cytoskeleton
F01.PB29810	SPBC3H7.15	COG0515	Serine/threonine protein kinase	[RTKL]	--	--
F01.PB29812	SPBC887.12	COG0474	Cation transport ATPase	[P]	METABOLISM	Inorganic ion transport and metabolism
F01.PB29819	all3782	COG2217	Cation transport ATPase	[P]	METABOLISM	Inorganic ion transport and metabolism
F01.PB29822	PAE3003	COG0251	Putative translation initiation inhibitor, yjgF family	[J]	INFORMATION STORAGE AND PROCESSING	Translation, ribosomal structure and biogenesis
F01.PB29824	ECU11g0170	COG4886	Leucine-rich repeat (LRR) protein	[S]	POORLY CHARACTERIZED	Function unknown
F01.PB29829	SPAC1B3.05	COG5665	CCR4-NOT transcriptional regulation complex, NOT5 subunit	[K]	INFORMATION STORAGE AND PROCESSING	Transcription
F01.PB29830	YOR151c	COG0085	DNA-directed RNA polymerase, beta subunit/140 kD subunit	[K]	INFORMATION STORAGE AND PROCESSING	Transcription
F01.PB29831	sll0362	COG0013	Alanyl-tRNA synthetase	[J]	INFORMATION STORAGE AND PROCESSING	Translation, ribosomal structure and biogenesis
F01.PB29832	mll6250	COG3733	Cu2+-containing amine oxidase	[Q]	METABOLISM	Secondary metabolites biosynthesis, transport and catabolism
F01.PB29834	STM3619	COG1215	Glycosyltransferases, probably involved in cell wall biogenesis	[M]	CELLULAR PROCESSES AND SIGNALING	Cell wall/membrane/envelope biogenesis
F01.PB29835	ECs2666	COG0366	Glycosidases	[G]	METABOLISM	Carbohydrate transport and metabolism
F01.PB29836	SPAC23H3.06	COG5096	Vesicle coat complex, various subunits	[U]	CELLULAR PROCESSES AND SIGNALING	Intracellular trafficking, secretion, and vesicular transport
F01.PB29837	YDL154w	COG0249	Mismatch repair ATPase (MutS family)	[L]	INFORMATION STORAGE AND PROCESSING	Replication, recombination and repair
F01.PB2984	ECU07g0330	COG5540	RING-finger-containing ubiquitin ligase	[O]	CELLULAR PROCESSES AND SIGNALING	Posttranslational modification, protein turnover, chaperones
F01.PB29840	SPAC4G8.05	COG0515	Serine/threonine protein kinase	[RTKL]	--	--
F01.PB29845	SPAC328.03	COG0380	Trehalose-6-phosphate synthase	[G]	METABOLISM	Carbohydrate transport and metabolism
F01.PB29849	alr3757	COG1215	Glycosyltransferases, probably involved in cell wall biogenesis	[M]	CELLULAR PROCESSES AND SIGNALING	Cell wall/membrane/envelope biogenesis
F01.PB29850	YOR153w_3	COG1131	ABC-type multidrug transport system, ATPase component	[V]	CELLULAR PROCESSES AND SIGNALING	Defense mechanisms
F01.PB29851	YHR119w	COG2940	Proteins containing SET domain	[R]	POORLY CHARACTERIZED	General function prediction only
F01.PB29853	SPAC9G1.05	COG2319	FOG: WD40 repeat	[R]	POORLY CHARACTERIZED	General function prediction only
F01.PB29857	SPCC338.07c	COG0457	FOG: TPR repeat	[R]	POORLY CHARACTERIZED	General function prediction only
F01.PB29858	SPAC1F5.09c	COG0515	Serine/threonine protein kinase	[RTKL]	--	--
F01.PB29861	SPAC20H4.10	COG5113	Ubiquitin fusion degradation protein 2	[O]	CELLULAR PROCESSES AND SIGNALING	Posttranslational modification, protein turnover, chaperones
F01.PB29863	alr3757	COG1215	Glycosyltransferases, probably involved in cell wall biogenesis	[M]	CELLULAR PROCESSES AND SIGNALING	Cell wall/membrane/envelope biogenesis
F01.PB29865	YDL006w	COG0631	Serine/threonine protein phosphatase	[T]	CELLULAR PROCESSES AND SIGNALING	Signal transduction mechanisms
F01.PB2987	SPAC1F5.10	COG0513	Superfamily II DNA and RNA helicases	[LKJ]	--	--
F01.PB29871	SPAC22G7.01c	COG0006	Xaa-Pro aminopeptidase	[E]	METABOLISM	Amino acid transport and metabolism
F01.PB29872	SPAC19E9.02	COG0515	Serine/threonine protein kinase	[RTKL]	--	--
F01.PB29873	SPCC550.11	COG5656	Importin, protein involved in nuclear import	[O]	CELLULAR PROCESSES AND SIGNALING	Posttranslational modification, protein turnover, chaperones
F01.PB29876	SPBC4B4.01c	COG5146	Pantothenate kinase, acetyl-CoA regulated	[H]	METABOLISM	Coenzyme transport and metabolism
F01.PB29877	SPBC1D7.05c	COG0515	Serine/threonine protein kinase	[RTKL]	--	--
F01.PB29878	YIL160c	COG0183	Acetyl-CoA acetyltransferase	[I]	METABOLISM	Lipid transport and metabolism
F01.PB29879	YNL298w_2	COG0515	Serine/threonine protein kinase	[RTKL]	--	--
F01.PB29881	SPCC663.03	COG1132	ABC-type multidrug transport system, ATPase and permease components	[V]	CELLULAR PROCESSES AND SIGNALING	Defense mechanisms
F01.PB29882	SPCC663.03	COG1132	ABC-type multidrug transport system, ATPase and permease components	[V]	CELLULAR PROCESSES AND SIGNALING	Defense mechanisms
F01.PB29884	YDR135c	COG1132	ABC-type multidrug transport system, ATPase and permease components	[V]	CELLULAR PROCESSES AND SIGNALING	Defense mechanisms
F01.PB29886	SPCC338.07c	COG0457	FOG: TPR repeat	[R]	POORLY CHARACTERIZED	General function prediction only
F01.PB29888	YOR328w_3	COG1131	ABC-type multidrug transport system, ATPase component	[V]	CELLULAR PROCESSES AND SIGNALING	Defense mechanisms
F01.PB29890	alr3157	COG4251	Bacteriophytochrome (light-regulated signal transduction histidine kinase)	[T]	CELLULAR PROCESSES AND SIGNALING	Signal transduction mechanisms
F01.PB29896	MT1801	COG2041	Sulfite oxidase and related enzymes	[R]	POORLY CHARACTERIZED	General function prediction only
F01.PB299	SPAC4F10.20	COG0695	Glutaredoxin and related proteins	[O]	CELLULAR PROCESSES AND SIGNALING	Posttranslational modification, protein turnover, chaperones
F01.PB29901	PA0074_1	COG0515	Serine/threonine protein kinase	[RTKL]	--	--
F01.PB29903	SPAC1F3.02c	COG0515	Serine/threonine protein kinase	[RTKL]	--	--
F01.PB29906	slr1251	COG0652	Peptidyl-prolyl cis-trans isomerase (rotamase) - cyclophilin family	[O]	CELLULAR PROCESSES AND SIGNALING	Posttranslational modification, protein turnover, chaperones
F01.PB29907	SPCC1183.11	COG0668	Small-conductance mechanosensitive channel	[M]	CELLULAR PROCESSES AND SIGNALING	Cell wall/membrane/envelope biogenesis
F01.PB29912	SPCC10H11.01	COG0513	Superfamily II DNA and RNA helicases	[LKJ]	--	--
F01.PB29913	SPAC2C4.14c	COG0515	Serine/threonine protein kinase	[RTKL]	--	--
F01.PB29914	SPAC630.05	COG5210	GTPase-activating protein	[R]	POORLY CHARACTERIZED	General function prediction only
F01.PB29915	Q0055	COG3344	Retron-type reverse transcriptase	[L]	INFORMATION STORAGE AND PROCESSING	Replication, recombination and repair
F01.PB29917	slr0074	COG0719	ABC-type transport system involved in Fe-S cluster assembly, permease component	[O]	CELLULAR PROCESSES AND SIGNALING	Posttranslational modification, protein turnover, chaperones
F01.PB29921	alr0124_1	COG4886	Leucine-rich repeat (LRR) protein	[S]	POORLY CHARACTERIZED	Function unknown
F01.PB29922	SPAC20G8.06	COG5103	Cell division control protein, negative regulator of transcription	[DK]	--	--
F01.PB29925	YDR135c	COG1132	ABC-type multidrug transport system, ATPase and permease components	[V]	CELLULAR PROCESSES AND SIGNALING	Defense mechanisms
F01.PB29929	alr3757	COG1215	Glycosyltransferases, probably involved in cell wall biogenesis	[M]	CELLULAR PROCESSES AND SIGNALING	Cell wall/membrane/envelope biogenesis
F01.PB2993	PA0117	COG1028	Dehydrogenases with different specificities (related to short-chain alcohol dehydrogenases)	[IQR]	--	--
F01.PB29930	SA1063_1	COG0515	Serine/threonine protein kinase	[RTKL]	--	--
F01.PB29933	SPBC3D6.12	COG2319	FOG: WD40 repeat	[R]	POORLY CHARACTERIZED	General function prediction only
F01.PB29936	alr3443_2	COG0147	Anthranilate/para-aminobenzoate synthases component I	[EH]	--	--
F01.PB29937	ECU10g1430	COG5076	Transcription factor involved in chromatin remodeling, contains bromodomain	[BK]	--	--
F01.PB2994	SPBC16H5.06	COG0723	Rieske Fe-S protein	[C]	METABOLISM	Energy production and conversion
F01.PB29940	lin0264	COG0542	ATPases with chaperone activity, ATP-binding subunit	[O]	CELLULAR PROCESSES AND SIGNALING	Posttranslational modification, protein turnover, chaperones
F01.PB29942	SPBC14F5.07	COG5183	Protein involved in mRNA turnover and stability	[A]	INFORMATION STORAGE AND PROCESSING	RNA processing and modification
F01.PB29943	SPCC1494.05c	COG5560	Ubiquitin C-terminal hydrolase	[O]	CELLULAR PROCESSES AND SIGNALING	Posttranslational modification, protein turnover, chaperones
F01.PB29944	L138452_1	COG0515	Serine/threonine protein kinase	[RTKL]	--	--
F01.PB29946	BS_aprE	COG1404	Subtilisin-like serine proteases	[O]	CELLULAR PROCESSES AND SIGNALING	Posttranslational modification, protein turnover, chaperones
F01.PB29947	BH2398	COG0595	Predicted hydrolase of the metallo-beta-lactamase superfamily	[R]	POORLY CHARACTERIZED	General function prediction only
F01.PB29948	HI1368	COG0612	Predicted Zn-dependent peptidases	[R]	POORLY CHARACTERIZED	General function prediction only
F01.PB29950	sll1393	COG0297	Glycogen synthase	[G]	METABOLISM	Carbohydrate transport and metabolism
F01.PB29952	alr3757	COG1215	Glycosyltransferases, probably involved in cell wall biogenesis	[M]	CELLULAR PROCESSES AND SIGNALING	Cell wall/membrane/envelope biogenesis
F01.PB29953	YOR304w	COG0553	Superfamily II DNA/RNA helicases, SNF2 family	[KL]	--	--
F01.PB29954	slr0744	COG0532	Translation initiation factor 2 (IF-2; GTPase)	[J]	INFORMATION STORAGE AND PROCESSING	Translation, ribosomal structure and biogenesis
F01.PB29956	all4985	COG0438	Glycosyltransferase	[M]	CELLULAR PROCESSES AND SIGNALING	Cell wall/membrane/envelope biogenesis
F01.PB29958	SPAPB2B4.04c	COG0474	Cation transport ATPase	[P]	METABOLISM	Inorganic ion transport and metabolism
F01.PB29959	SPBC1685.05	COG0265	Trypsin-like serine proteases, typically periplasmic, contain C-terminal PDZ domain	[O]	CELLULAR PROCESSES AND SIGNALING	Posttranslational modification, protein turnover, chaperones
F01.PB29962	SPCC320.12c	COG0515	Serine/threonine protein kinase	[RTKL]	--	--
F01.PB29966	TM1624	COG3250	Beta-galactosidase/beta-glucuronidase	[G]	METABOLISM	Carbohydrate transport and metabolism
F01.PB29967	RSp0875	COG4886	Leucine-rich repeat (LRR) protein	[S]	POORLY CHARACTERIZED	Function unknown
F01.PB29968	alr5084	COG0542	ATPases with chaperone activity, ATP-binding subunit	[O]	CELLULAR PROCESSES AND SIGNALING	Posttranslational modification, protein turnover, chaperones
F01.PB2997	aq_1660	COG0663	Carbonic anhydrases/acetyltransferases, isoleucine patch superfamily	[R]	POORLY CHARACTERIZED	General function prediction only
F01.PB29970	SPAC26F1.13c	COG0495	Leucyl-tRNA synthetase	[J]	INFORMATION STORAGE AND PROCESSING	Translation, ribosomal structure and biogenesis
F01.PB29971	ECU11g1180	COG1502	Phosphatidylserine/phosphatidylglycerophosphate/cardiolipin synthases and related enzymes	[I]	METABOLISM	Lipid transport and metabolism
F01.PB29975	YGR028w	COG0464	ATPases of the AAA+ class	[O]	CELLULAR PROCESSES AND SIGNALING	Posttranslational modification, protein turnover, chaperones
F01.PB29979	ECU05g0060_1	COG5059	Kinesin-like protein	[Z]	CELLULAR PROCESSES AND SIGNALING	Cytoskeleton
F01.PB29981	YJL095w	COG0515	Serine/threonine protein kinase	[RTKL]	--	--
F01.PB29982	SPAPB2B4.04c	COG0474	Cation transport ATPase	[P]	METABOLISM	Inorganic ion transport and metabolism
F01.PB29990	SPAC1687.22c	COG5099	RNA-binding protein of the Puf family, translational repressor	[J]	INFORMATION STORAGE AND PROCESSING	Translation, ribosomal structure and biogenesis
F01.PB29991	YJL095w	COG0515	Serine/threonine protein kinase	[RTKL]	--	--
F01.PB29992	SPBC1D7.05c	COG0515	Serine/threonine protein kinase	[RTKL]	--	--
F01.PB29993	ECU11g0770_1	COG4886	Leucine-rich repeat (LRR) protein	[S]	POORLY CHARACTERIZED	Function unknown
F01.PB29997	SPAC631.02	COG5076	Transcription factor involved in chromatin remodeling, contains bromodomain	[BK]	--	--
F01.PB29999	BH2515	COG0474	Cation transport ATPase	[P]	METABOLISM	Inorganic ion transport and metabolism
F01.PB30	alr3183	COG1225	Peroxiredoxin	[O]	CELLULAR PROCESSES AND SIGNALING	Posttranslational modification, protein turnover, chaperones
F01.PB30001	alr3443_2	COG0147	Anthranilate/para-aminobenzoate synthases component I	[EH]	--	--
F01.PB30002	SPCC320.12c	COG0515	Serine/threonine protein kinase	[RTKL]	--	--
F01.PB30003	YOR304w	COG0553	Superfamily II DNA/RNA helicases, SNF2 family	[KL]	--	--
F01.PB30005	lin1934_1	COG0515	Serine/threonine protein kinase	[RTKL]	--	--
F01.PB30006	SPBC1D7.05c	COG0515	Serine/threonine protein kinase	[RTKL]	--	--
F01.PB30012	TM1851	COG0383	Alpha-mannosidase	[G]	METABOLISM	Carbohydrate transport and metabolism
F01.PB30015	STM4119	COG2352	Phosphoenolpyruvate carboxylase	[C]	METABOLISM	Energy production and conversion
F01.PB30018	BS_pps	COG0574	Phosphoenolpyruvate synthase/pyruvate phosphate dikinase	[G]	METABOLISM	Carbohydrate transport and metabolism
F01.PB30020	SPBC2D10.14c	COG5022	Myosin heavy chain	[Z]	CELLULAR PROCESSES AND SIGNALING	Cytoskeleton
F01.PB30022	SPAC26A3.12c	COG5049	5'-3' exonuclease	[LDA]	--	--
F01.PB30023	L77437	COG0366	Glycosidases	[G]	METABOLISM	Carbohydrate transport and metabolism
F01.PB30024	SPBC1604.14c	COG0515	Serine/threonine protein kinase	[RTKL]	--	--
F01.PB30025	SPAPB24D3.10c	COG1501	Alpha-glucosidases, family 31 of glycosyl hydrolases	[G]	METABOLISM	Carbohydrate transport and metabolism
F01.PB30027	all3782	COG2217	Cation transport ATPase	[P]	METABOLISM	Inorganic ion transport and metabolism
F01.PB30029	SPAC3H5.08c	COG2319	FOG: WD40 repeat	[R]	POORLY CHARACTERIZED	General function prediction only
F01.PB30031	SPAC26F1.13c	COG0495	Leucyl-tRNA synthetase	[J]	INFORMATION STORAGE AND PROCESSING	Translation, ribosomal structure and biogenesis
F01.PB30032	BH2515	COG0474	Cation transport ATPase	[P]	METABOLISM	Inorganic ion transport and metabolism
F01.PB30033	SPBC17D11.07c	COG5116	26S proteasome regulatory complex component	[O]	CELLULAR PROCESSES AND SIGNALING	Posttranslational modification, protein turnover, chaperones
F01.PB30034	alr0124_1	COG4886	Leucine-rich repeat (LRR) protein	[S]	POORLY CHARACTERIZED	Function unknown
F01.PB30035	SPAPB2B4.04c	COG0474	Cation transport ATPase	[P]	METABOLISM	Inorganic ion transport and metabolism
F01.PB30039	SPCC1259.02c	COG2234	Predicted aminopeptidases	[R]	POORLY CHARACTERIZED	General function prediction only
F01.PB30042	SPCC895.09c	COG1643	HrpA-like helicases	[L]	INFORMATION STORAGE AND PROCESSING	Replication, recombination and repair
F01.PB30045	BS_citB	COG1048	Aconitase A	[C]	METABOLISM	Energy production and conversion
F01.PB30046	SPAC4G8.05	COG0515	Serine/threonine protein kinase	[RTKL]	--	--
F01.PB30047	SPCC320.12c	COG0515	Serine/threonine protein kinase	[RTKL]	--	--
F01.PB30049	PA0074_1	COG0515	Serine/threonine protein kinase	[RTKL]	--	--
F01.PB3005	SPAPJ698.02c	COG0052	Ribosomal protein S2	[J]	INFORMATION STORAGE AND PROCESSING	Translation, ribosomal structure and biogenesis
F01.PB30052	YPR160w	COG0058	Glucan phosphorylase	[G]	METABOLISM	Carbohydrate transport and metabolism
F01.PB30053	alr0124_1	COG4886	Leucine-rich repeat (LRR) protein	[S]	POORLY CHARACTERIZED	Function unknown
F01.PB30054	SPBC4.03c	COG5028	Vesicle coat complex COPII, subunit SEC24/subunit SFB2/subunit SFB3	[U]	CELLULAR PROCESSES AND SIGNALING	Intracellular trafficking, secretion, and vesicular transport
F01.PB30056	alr3757	COG1215	Glycosyltransferases, probably involved in cell wall biogenesis	[M]	CELLULAR PROCESSES AND SIGNALING	Cell wall/membrane/envelope biogenesis
F01.PB30057	CC2671	COG1506	Dipeptidyl aminopeptidases/acylaminoacyl-peptidases	[E]	METABOLISM	Amino acid transport and metabolism
F01.PB30058	PA3687	COG2352	Phosphoenolpyruvate carboxylase	[C]	METABOLISM	Energy production and conversion
F01.PB30061	SPBC146.14c	COG5096	Vesicle coat complex, various subunits	[U]	CELLULAR PROCESSES AND SIGNALING	Intracellular trafficking, secretion, and vesicular transport
F01.PB30062	alr0031	COG0297	Glycogen synthase	[G]	METABOLISM	Carbohydrate transport and metabolism
F01.PB30063	sll0045_1	COG0438	Glycosyltransferase	[M]	CELLULAR PROCESSES AND SIGNALING	Cell wall/membrane/envelope biogenesis
F01.PB30064	YCR057c	COG2319	FOG: WD40 repeat	[R]	POORLY CHARACTERIZED	General function prediction only
F01.PB30066	TM1193	COG3250	Beta-galactosidase/beta-glucuronidase	[G]	METABOLISM	Carbohydrate transport and metabolism
F01.PB30067	alr0124_1	COG4886	Leucine-rich repeat (LRR) protein	[S]	POORLY CHARACTERIZED	Function unknown
F01.PB30068	SPAC328.03	COG0380	Trehalose-6-phosphate synthase	[G]	METABOLISM	Carbohydrate transport and metabolism
F01.PB3007	SPAC110.03	COG1100	GTPase SAR1 and related small G proteins	[R]	POORLY CHARACTERIZED	General function prediction only
F01.PB30070	alr2999	COG0542	ATPases with chaperone activity, ATP-binding subunit	[O]	CELLULAR PROCESSES AND SIGNALING	Posttranslational modification, protein turnover, chaperones
F01.PB30071	CAC3006	COG1026	Predicted Zn-dependent peptidases, insulinase-like	[R]	POORLY CHARACTERIZED	General function prediction only
F01.PB30072	YNR047w_2	COG0515	Serine/threonine protein kinase	[RTKL]	--	--
F01.PB30074	SPBC244.03	COG2319	FOG: WD40 repeat	[R]	POORLY CHARACTERIZED	General function prediction only
F01.PB30076	YNR050c	COG1748	Saccharopine dehydrogenase and related proteins	[E]	METABOLISM	Amino acid transport and metabolism
F01.PB30079	FN1787	COG0457	FOG: TPR repeat	[R]	POORLY CHARACTERIZED	General function prediction only
F01.PB30080	TM1851	COG0383	Alpha-mannosidase	[G]	METABOLISM	Carbohydrate transport and metabolism
F01.PB30081	SPCC320.12c	COG0515	Serine/threonine protein kinase	[RTKL]	--	--
F01.PB30083	SPBC30B4.05	COG5657	CAS/CSE protein involved in chromosome segregation	[D]	CELLULAR PROCESSES AND SIGNALING	Cell cycle control, cell division, chromosome partitioning
F01.PB30084	SPAC26H5.05	COG0666	FOG: Ankyrin repeat	[R]	POORLY CHARACTERIZED	General function prediction only
F01.PB30085	alr0247	COG2319	FOG: WD40 repeat	[R]	POORLY CHARACTERIZED	General function prediction only
F01.PB30087	SPCC1494.05c	COG5560	Ubiquitin C-terminal hydrolase	[O]	CELLULAR PROCESSES AND SIGNALING	Posttranslational modification, protein turnover, chaperones
F01.PB30089	SPAC16E8.07c	COG1269	Archaeal/vacuolar-type H+-ATPase subunit I	[C]	METABOLISM	Energy production and conversion
F01.PB30091	all3782	COG2217	Cation transport ATPase	[P]	METABOLISM	Inorganic ion transport and metabolism
F01.PB30092	HP0051	COG0270	Site-specific DNA methylase	[L]	INFORMATION STORAGE AND PROCESSING	Replication, recombination and repair
F01.PB30095	BH2515	COG0474	Cation transport ATPase	[P]	METABOLISM	Inorganic ion transport and metabolism
F01.PB30097	SPAC1687.22c	COG5099	RNA-binding protein of the Puf family, translational repressor	[J]	INFORMATION STORAGE AND PROCESSING	Translation, ribosomal structure and biogenesis
F01.PB30098	SPAC4F8.12c	COG5178	U5 snRNP spliceosome subunit	[A]	INFORMATION STORAGE AND PROCESSING	RNA processing and modification
F01.PB3010	SPCC4G3.02	COG0537	Diadenosine tetraphosphate (Ap4A) hydrolase and other HIT family hydrolases	[FGR]	--	--
F01.PB30101	SPCC320.12c	COG0515	Serine/threonine protein kinase	[RTKL]	--	--
F01.PB30103	sll0045_1	COG0438	Glycosyltransferase	[M]	CELLULAR PROCESSES AND SIGNALING	Cell wall/membrane/envelope biogenesis
F01.PB30104	PA3083	COG0308	Aminopeptidase N	[E]	METABOLISM	Amino acid transport and metabolism
F01.PB30105	SPCC663.03	COG1132	ABC-type multidrug transport system, ATPase and permease components	[V]	CELLULAR PROCESSES AND SIGNALING	Defense mechanisms
F01.PB30106	ECU11g1690	COG5147	Myb superfamily proteins, including transcription factors and mRNA splicing factors	[KAD]	--	--
F01.PB30107	SPCC320.12c	COG0515	Serine/threonine protein kinase	[RTKL]	--	--
F01.PB30108	PA1207_1	COG0475	Kef-type K+ transport systems, membrane components	[P]	METABOLISM	Inorganic ion transport and metabolism
F01.PB30109	YNR031c_2	COG0515	Serine/threonine protein kinase	[RTKL]	--	--
F01.PB3011	SPCC622.08c	COG5262	Histone H2A	[B]	INFORMATION STORAGE AND PROCESSING	Chromatin structure and dynamics
F01.PB30110	SPAC26F1.13c	COG0495	Leucyl-tRNA synthetase	[J]	INFORMATION STORAGE AND PROCESSING	Translation, ribosomal structure and biogenesis
F01.PB30112	BH2515	COG0474	Cation transport ATPase	[P]	METABOLISM	Inorganic ion transport and metabolism
F01.PB30115	alr0247	COG2319	FOG: WD40 repeat	[R]	POORLY CHARACTERIZED	General function prediction only
F01.PB30116	YGR094w	COG0525	Valyl-tRNA synthetase	[J]	INFORMATION STORAGE AND PROCESSING	Translation, ribosomal structure and biogenesis
F01.PB30117	SPBC26H8.10	COG0557	Exoribonuclease R	[K]	INFORMATION STORAGE AND PROCESSING	Transcription
F01.PB30118	BS_yloP_1	COG0515	Serine/threonine protein kinase	[RTKL]	--	--
F01.PB30119	sll0377	COG1197	Transcription-repair coupling factor (superfamily II helicase)	[LK]	--	--
F01.PB30125	alr0124_1	COG4886	Leucine-rich repeat (LRR) protein	[S]	POORLY CHARACTERIZED	Function unknown
F01.PB30128	SPCC320.12c	COG0515	Serine/threonine protein kinase	[RTKL]	--	--
F01.PB3013	HI0095	COG0500	SAM-dependent methyltransferases	[QR]	--	--
F01.PB30131	alr3757	COG1215	Glycosyltransferases, probably involved in cell wall biogenesis	[M]	CELLULAR PROCESSES AND SIGNALING	Cell wall/membrane/envelope biogenesis
F01.PB30132	YAL026c	COG0474	Cation transport ATPase	[P]	METABOLISM	Inorganic ion transport and metabolism
F01.PB30133	SPBPJ4664.04	COG2319	FOG: WD40 repeat	[R]	POORLY CHARACTERIZED	General function prediction only
F01.PB30134	CC2638	COG0612	Predicted Zn-dependent peptidases	[R]	POORLY CHARACTERIZED	General function prediction only
F01.PB30136	YJL095w	COG0515	Serine/threonine protein kinase	[RTKL]	--	--
F01.PB30141	PA3687	COG2352	Phosphoenolpyruvate carboxylase	[C]	METABOLISM	Energy production and conversion
F01.PB30142	SPAC26A3.12c	COG5049	5'-3' exonuclease	[LDA]	--	--
F01.PB30143	SPBC887.12	COG0474	Cation transport ATPase	[P]	METABOLISM	Inorganic ion transport and metabolism
F01.PB30145	all4607_2	COG1003	Glycine cleavage system protein P (pyridoxal-binding), C-terminal domain	[E]	METABOLISM	Amino acid transport and metabolism
F01.PB30146	SPAPB2B4.04c	COG0474	Cation transport ATPase	[P]	METABOLISM	Inorganic ion transport and metabolism
F01.PB30147	SPAC17H9.20	COG5537	Cohesin	[D]	CELLULAR PROCESSES AND SIGNALING	Cell cycle control, cell division, chromosome partitioning
F01.PB30148	CC2638	COG0612	Predicted Zn-dependent peptidases	[R]	POORLY CHARACTERIZED	General function prediction only
F01.PB30150	all4607_2	COG1003	Glycine cleavage system protein P (pyridoxal-binding), C-terminal domain	[E]	METABOLISM	Amino acid transport and metabolism
F01.PB30153	alr3757	COG1215	Glycosyltransferases, probably involved in cell wall biogenesis	[M]	CELLULAR PROCESSES AND SIGNALING	Cell wall/membrane/envelope biogenesis
F01.PB30154	all4607_2	COG1003	Glycine cleavage system protein P (pyridoxal-binding), C-terminal domain	[E]	METABOLISM	Amino acid transport and metabolism
F01.PB30155	MA2013_2	COG0642	Signal transduction histidine kinase	[T]	CELLULAR PROCESSES AND SIGNALING	Signal transduction mechanisms
F01.PB30156	YOR335c	COG0013	Alanyl-tRNA synthetase	[J]	INFORMATION STORAGE AND PROCESSING	Translation, ribosomal structure and biogenesis
F01.PB30162	alr0031	COG0297	Glycogen synthase	[G]	METABOLISM	Carbohydrate transport and metabolism
F01.PB30163	SPAC3A12.14	COG5126	Ca2+-binding protein (EF-Hand superfamily)	[TZDR]	--	--
F01.PB30167	YMR242c	COG2157	Ribosomal protein L20A (L18A)	[J]	INFORMATION STORAGE AND PROCESSING	Translation, ribosomal structure and biogenesis
F01.PB3017	SPBC1347.02	COG0545	FKBP-type peptidyl-prolyl cis-trans isomerases 1	[O]	CELLULAR PROCESSES AND SIGNALING	Posttranslational modification, protein turnover, chaperones
F01.PB30171	alr4066	COG1547	Uncharacterized conserved protein	[S]	POORLY CHARACTERIZED	Function unknown
F01.PB30172	TM0374	COG0071	Molecular chaperone (small heat shock protein)	[O]	CELLULAR PROCESSES AND SIGNALING	Posttranslational modification, protein turnover, chaperones
F01.PB30173	wrbA	COG0655	Multimeric flavodoxin WrbA	[R]	POORLY CHARACTERIZED	General function prediction only
F01.PB30178	YPR062w	COG0590	Cytosine/adenosine deaminases	[FJ]	--	--
F01.PB30179	all0258	COG3794	Plastocyanin	[C]	METABOLISM	Energy production and conversion
F01.PB30182	MT1801	COG2041	Sulfite oxidase and related enzymes	[R]	POORLY CHARACTERIZED	General function prediction only
F01.PB30184	SMc01320	COG0081	Ribosomal protein L1	[J]	INFORMATION STORAGE AND PROCESSING	Translation, ribosomal structure and biogenesis
F01.PB30190	SPAC1805.11c	COG4830	Ribosomal protein S26	[J]	INFORMATION STORAGE AND PROCESSING	Translation, ribosomal structure and biogenesis
F01.PB30191	SPCC830.08c	COG5052	Protein involved in membrane traffic	[U]	CELLULAR PROCESSES AND SIGNALING	Intracellular trafficking, secretion, and vesicular transport
F01.PB30192	PA1741	COG0695	Glutaredoxin and related proteins	[O]	CELLULAR PROCESSES AND SIGNALING	Posttranslational modification, protein turnover, chaperones
F01.PB30196	YPR043w	COG1997	Ribosomal protein L37AE/L43A	[J]	INFORMATION STORAGE AND PROCESSING	Translation, ribosomal structure and biogenesis
F01.PB30197	YNL256w_3	COG0294	Dihydropteroate synthase and related enzymes	[H]	METABOLISM	Coenzyme transport and metabolism
F01.PB30200	asl4186	COG0254	Ribosomal protein L31	[J]	INFORMATION STORAGE AND PROCESSING	Translation, ribosomal structure and biogenesis
F01.PB30204	HI0480	COG0224	F0F1-type ATP synthase, gamma subunit	[C]	METABOLISM	Energy production and conversion
F01.PB30206	SPAC23H4.09	COG0024	Methionine aminopeptidase	[J]	INFORMATION STORAGE AND PROCESSING	Translation, ribosomal structure and biogenesis
F01.PB30208	Cgl2127_1	COG0515	Serine/threonine protein kinase	[RTKL]	--	--
F01.PB3021	STM3102	COG1872	Uncharacterized conserved protein	[S]	POORLY CHARACTERIZED	Function unknown
F01.PB30211	SPAC2F7.05c	COG1601	Translation initiation factor 2, beta subunit (eIF-2beta)/eIF-5 N-terminal domain	[J]	INFORMATION STORAGE AND PROCESSING	Translation, ribosomal structure and biogenesis
F01.PB30213	SPBC3D6.08c	COG1958	Small nuclear ribonucleoprotein (snRNP) homolog	[K]	INFORMATION STORAGE AND PROCESSING	Transcription
F01.PB30214	SPBC30B4.05	COG5657	CAS/CSE protein involved in chromosome segregation	[D]	CELLULAR PROCESSES AND SIGNALING	Cell cycle control, cell division, chromosome partitioning
F01.PB30215	SPAC8F11.02c	COG5216	Uncharacterized conserved protein	[S]	POORLY CHARACTERIZED	Function unknown
F01.PB30218	CAC1728_1	COG0515	Serine/threonine protein kinase	[RTKL]	--	--
F01.PB30219	SPAC2G11.07c	COG0631	Serine/threonine protein phosphatase	[T]	CELLULAR PROCESSES AND SIGNALING	Signal transduction mechanisms
F01.PB30231	SPCC330.10	COG0500	SAM-dependent methyltransferases	[QR]	--	--
F01.PB30236	BS_cotA	COG2132	Putative multicopper oxidases	[Q]	METABOLISM	Secondary metabolites biosynthesis, transport and catabolism
F01.PB30237	CC1271	COG0100	Ribosomal protein S11	[J]	INFORMATION STORAGE AND PROCESSING	Translation, ribosomal structure and biogenesis
F01.PB3024	SPAC29B12.04	COG0214	Pyridoxine biosynthesis enzyme	[H]	METABOLISM	Coenzyme transport and metabolism
F01.PB30250	YOR261c	COG1310	Predicted metal-dependent protease of the PAD1/JAB1 superfamily	[R]	POORLY CHARACTERIZED	General function prediction only
F01.PB30251	PA5107	COG3040	Bacterial lipocalin	[M]	CELLULAR PROCESSES AND SIGNALING	Cell wall/membrane/envelope biogenesis
F01.PB30254	TP0356	COG0724	RNA-binding proteins (RRM domain)	[R]	POORLY CHARACTERIZED	General function prediction only
F01.PB30258	SPAPB24D3.08c	COG2130	Putative NADP-dependent oxidoreductases	[R]	POORLY CHARACTERIZED	General function prediction only
F01.PB30259	alr3757	COG1215	Glycosyltransferases, probably involved in cell wall biogenesis	[M]	CELLULAR PROCESSES AND SIGNALING	Cell wall/membrane/envelope biogenesis
F01.PB30262	SPAC13G6.02c	COG1890	Ribosomal protein S3AE	[J]	INFORMATION STORAGE AND PROCESSING	Translation, ribosomal structure and biogenesis
F01.PB30264	slr1857	COG1523	Type II secretory pathway, pullulanase PulA and related glycosidases	[G]	METABOLISM	Carbohydrate transport and metabolism
F01.PB30266	SPCC1840.10	COG1958	Small nuclear ribonucleoprotein (snRNP) homolog	[K]	INFORMATION STORAGE AND PROCESSING	Transcription
F01.PB30267	SPAC6F6.15	COG1100	GTPase SAR1 and related small G proteins	[R]	POORLY CHARACTERIZED	General function prediction only
F01.PB3027	BS_gutB	COG1063	Threonine dehydrogenase and related Zn-dependent dehydrogenases	[ER]	--	--
F01.PB3028	alr0570	COG0526	Thiol-disulfide isomerase and thioredoxins	[OC]	--	--
F01.PB30291	YJL078c_1	COG2340	Uncharacterized protein with SCP/PR1 domains	[S]	POORLY CHARACTERIZED	Function unknown
F01.PB30294	SPAC3A12.14	COG5126	Ca2+-binding protein (EF-Hand superfamily)	[TZDR]	--	--
F01.PB303	RSc0818	COG4305	Endoglucanase C-terminal domain/subunit and related proteins	[G]	METABOLISM	Carbohydrate transport and metabolism
F01.PB3030	all2777	COG0724	RNA-binding proteins (RRM domain)	[R]	POORLY CHARACTERIZED	General function prediction only
F01.PB30302	ZwrbA	COG0655	Multimeric flavodoxin WrbA	[R]	POORLY CHARACTERIZED	General function prediction only
F01.PB30305	SPCC63.12c	COG0638	20S proteasome, alpha and beta subunits	[O]	CELLULAR PROCESSES AND SIGNALING	Posttranslational modification, protein turnover, chaperones
F01.PB30306	SPBC30D10.02	COG5150	Class 2 transcription repressor NC2, beta subunit (Dr1)	[K]	INFORMATION STORAGE AND PROCESSING	Transcription
F01.PB30308	TP0356	COG0724	RNA-binding proteins (RRM domain)	[R]	POORLY CHARACTERIZED	General function prediction only
F01.PB30315	AGc2890	COG2124	Cytochrome P450	[Q]	METABOLISM	Secondary metabolites biosynthesis, transport and catabolism
F01.PB30316	YLL045c	COG1358	Ribosomal protein HS6-type (S12/L30/L7a)	[J]	INFORMATION STORAGE AND PROCESSING	Translation, ribosomal structure and biogenesis
F01.PB30319	SPAC1565.06c	COG1100	GTPase SAR1 and related small G proteins	[R]	POORLY CHARACTERIZED	General function prediction only
F01.PB3032	SPAPB24D3.08c	COG2130	Putative NADP-dependent oxidoreductases	[R]	POORLY CHARACTERIZED	General function prediction only
F01.PB30323	SMa0478	COG1052	Lactate dehydrogenase and related dehydrogenases	[CHR]	--	--
F01.PB30327	SPAC18B11.02c	COG0564	Pseudouridylate synthases, 23S RNA-specific	[J]	INFORMATION STORAGE AND PROCESSING	Translation, ribosomal structure and biogenesis
F01.PB30328	DR1147	COG0077	Prephenate dehydratase	[E]	METABOLISM	Amino acid transport and metabolism
F01.PB30329	YNL113w	COG1761	DNA-directed RNA polymerase, subunit L	[K]	INFORMATION STORAGE AND PROCESSING	Transcription
F01.PB3033	SPCC1183.03c	COG1965	Protein implicated in iron transport, frataxin homolog	[P]	METABOLISM	Inorganic ion transport and metabolism
F01.PB30333	BH0699	COG1670	Acetyltransferases, including N-acetylases of ribosomal proteins	[J]	INFORMATION STORAGE AND PROCESSING	Translation, ribosomal structure and biogenesis
F01.PB30335	YIL018w	COG0090	Ribosomal protein L2	[J]	INFORMATION STORAGE AND PROCESSING	Translation, ribosomal structure and biogenesis
F01.PB30336	YLL027w_2	COG0316	Uncharacterized conserved protein	[S]	POORLY CHARACTERIZED	Function unknown
F01.PB30338	YOR063w	COG0087	Ribosomal protein L3	[J]	INFORMATION STORAGE AND PROCESSING	Translation, ribosomal structure and biogenesis
F01.PB3034	asr1714	COG3450	Predicted enzyme of the cupin superfamily	[R]	POORLY CHARACTERIZED	General function prediction only
F01.PB30340	alr0113	COG0454	Histone acetyltransferase HPA2 and related acetyltransferases	[KR]	--	--
F01.PB30343	SPCC1223.11	COG0631	Serine/threonine protein phosphatase	[T]	CELLULAR PROCESSES AND SIGNALING	Signal transduction mechanisms
F01.PB30348	sll1188	COG3542	Uncharacterized conserved protein	[S]	POORLY CHARACTERIZED	Function unknown
F01.PB30349	SPBC119.02	COG5078	Ubiquitin-protein ligase	[O]	CELLULAR PROCESSES AND SIGNALING	Posttranslational modification, protein turnover, chaperones
F01.PB30354	SPBC14F5.05c	COG0192	S-adenosylmethionine synthetase	[H]	METABOLISM	Coenzyme transport and metabolism
F01.PB30357	SPBC83.17	COG1813	Predicted transcription factor, homolog of eukaryotic MBF1	[K]	INFORMATION STORAGE AND PROCESSING	Transcription
F01.PB30359	slr1251	COG0652	Peptidyl-prolyl cis-trans isomerase (rotamase) - cyclophilin family	[O]	CELLULAR PROCESSES AND SIGNALING	Posttranslational modification, protein turnover, chaperones
F01.PB30364	SPAC1805.13	COG2163	Ribosomal protein L14E/L6E/L27E	[J]	INFORMATION STORAGE AND PROCESSING	Translation, ribosomal structure and biogenesis
F01.PB30368	SPAC9G1.11c	COG5019	Septin family protein	[DZ]	--	--
F01.PB30370	SPAC17H9.09c	COG1100	GTPase SAR1 and related small G proteins	[R]	POORLY CHARACTERIZED	General function prediction only
F01.PB30371	VC1026	COG0315	Molybdenum cofactor biosynthesis enzyme	[H]	METABOLISM	Coenzyme transport and metabolism
F01.PB30372	SSO0175	COG1990	Uncharacterized conserved protein	[S]	POORLY CHARACTERIZED	Function unknown
F01.PB30373	YGR223c	COG2319	FOG: WD40 repeat	[R]	POORLY CHARACTERIZED	General function prediction only
F01.PB30375	CC0094	COG1028	Dehydrogenases with different specificities (related to short-chain alcohol dehydrogenases)	[IQR]	--	--
F01.PB30376	NMB1860	COG0511	Biotin carboxyl carrier protein	[I]	METABOLISM	Lipid transport and metabolism
F01.PB30382	MT1801	COG2041	Sulfite oxidase and related enzymes	[R]	POORLY CHARACTERIZED	General function prediction only
F01.PB30384	alr3121_1	COG0784	FOG: CheY-like receiver	[T]	CELLULAR PROCESSES AND SIGNALING	Signal transduction mechanisms
F01.PB30388	AGc3175	COG0655	Multimeric flavodoxin WrbA	[R]	POORLY CHARACTERIZED	General function prediction only
F01.PB30389	DR0921	COG0626	Cystathionine beta-lyases/cystathionine gamma-synthases	[E]	METABOLISM	Amino acid transport and metabolism
F01.PB30390	YCR031c	COG0100	Ribosomal protein S11	[J]	INFORMATION STORAGE AND PROCESSING	Translation, ribosomal structure and biogenesis
F01.PB30393	all2777	COG0724	RNA-binding proteins (RRM domain)	[R]	POORLY CHARACTERIZED	General function prediction only
F01.PB30399	slr1251	COG0652	Peptidyl-prolyl cis-trans isomerase (rotamase) - cyclophilin family	[O]	CELLULAR PROCESSES AND SIGNALING	Posttranslational modification, protein turnover, chaperones
F01.PB30405	SPBC31F10.12	COG2016	Predicted RNA-binding protein (contains PUA domain)	[J]	INFORMATION STORAGE AND PROCESSING	Translation, ribosomal structure and biogenesis
F01.PB30407	SPBC17G9.10	COG0094	Ribosomal protein L5	[J]	INFORMATION STORAGE AND PROCESSING	Translation, ribosomal structure and biogenesis
F01.PB30408	VC0436	COG0211	Ribosomal protein L27	[J]	INFORMATION STORAGE AND PROCESSING	Translation, ribosomal structure and biogenesis
F01.PB3041	YPO3953	COG3265	Gluconate kinase	[G]	METABOLISM	Carbohydrate transport and metabolism
F01.PB30412	asl0009	COG0636	F0F1-type ATP synthase, subunit c/Archaeal/vacuolar-type H+-ATPase, subunit K	[C]	METABOLISM	Energy production and conversion
F01.PB30413	SPAC18G6.03	COG1100	GTPase SAR1 and related small G proteins	[R]	POORLY CHARACTERIZED	General function prediction only
F01.PB30416	RC0922	COG3621	Patatin	[R]	POORLY CHARACTERIZED	General function prediction only
F01.PB30417	mll5057	COG0292	Ribosomal protein L20	[J]	INFORMATION STORAGE AND PROCESSING	Translation, ribosomal structure and biogenesis
F01.PB30420	YLR243w	COG1100	GTPase SAR1 and related small G proteins	[R]	POORLY CHARACTERIZED	General function prediction only
F01.PB30427	SPAC4C5.02c	COG1100	GTPase SAR1 and related small G proteins	[R]	POORLY CHARACTERIZED	General function prediction only
F01.PB3043	SPAC3A12.14	COG5126	Ca2+-binding protein (EF-Hand superfamily)	[TZDR]	--	--
F01.PB30435	SPCC4G3.02	COG0537	Diadenosine tetraphosphate (Ap4A) hydrolase and other HIT family hydrolases	[FGR]	--	--
F01.PB3044	SPBPI060	COG2036	Histones H3 and H4	[B]	INFORMATION STORAGE AND PROCESSING	Chromatin structure and dynamics
F01.PB30445	lin1934_1	COG0515	Serine/threonine protein kinase	[RTKL]	--	--
F01.PB30450	SPBC18E5.04	COG0197	Ribosomal protein L16/L10E	[J]	INFORMATION STORAGE AND PROCESSING	Translation, ribosomal structure and biogenesis
F01.PB30451	CAC3581	COG1011	Predicted hydrolase (HAD superfamily)	[R]	POORLY CHARACTERIZED	General function prediction only
F01.PB30452	SPAC3A12.14	COG5126	Ca2+-binding protein (EF-Hand superfamily)	[TZDR]	--	--
F01.PB30456	sll1101	COG0051	Ribosomal protein S10	[J]	INFORMATION STORAGE AND PROCESSING	Translation, ribosomal structure and biogenesis
F01.PB30460	BMEI0760	COG0090	Ribosomal protein L2	[J]	INFORMATION STORAGE AND PROCESSING	Translation, ribosomal structure and biogenesis
F01.PB30464	all1361	COG2124	Cytochrome P450	[Q]	METABOLISM	Secondary metabolites biosynthesis, transport and catabolism
F01.PB30468	SPBC17G9.10	COG0094	Ribosomal protein L5	[J]	INFORMATION STORAGE AND PROCESSING	Translation, ribosomal structure and biogenesis
F01.PB30471	SPAC3A12.14	COG5126	Ca2+-binding protein (EF-Hand superfamily)	[TZDR]	--	--
F01.PB30473	SPAC1687.15	COG0515	Serine/threonine protein kinase	[RTKL]	--	--
F01.PB30475	VNG0431G	COG0494	NTP pyrophosphohydrolases including oxidative damage repair enzymes	[LR]	--	--
F01.PB30478	SPAC4F8.06	COG0048	Ribosomal protein S12	[J]	INFORMATION STORAGE AND PROCESSING	Translation, ribosomal structure and biogenesis
F01.PB30481	CC1270	COG0099	Ribosomal protein S13	[J]	INFORMATION STORAGE AND PROCESSING	Translation, ribosomal structure and biogenesis
F01.PB30489	YDR064w	COG0184	Ribosomal protein S15P/S13E	[J]	INFORMATION STORAGE AND PROCESSING	Translation, ribosomal structure and biogenesis
F01.PB30498	SPAC328.10c	COG0049	Ribosomal protein S7	[J]	INFORMATION STORAGE AND PROCESSING	Translation, ribosomal structure and biogenesis
F01.PB30499	YJR123w	COG0049	Ribosomal protein S7	[J]	INFORMATION STORAGE AND PROCESSING	Translation, ribosomal structure and biogenesis
F01.PB305	SPAC2C4.03c	COG1958	Small nuclear ribonucleoprotein (snRNP) homolog	[K]	INFORMATION STORAGE AND PROCESSING	Transcription
F01.PB30504	Cgl1171	COG2896	Molybdenum cofactor biosynthesis enzyme	[H]	METABOLISM	Coenzyme transport and metabolism
F01.PB30505	SPBC3B9.12	COG5122	Transport protein particle (TRAPP) complex subunit	[U]	CELLULAR PROCESSES AND SIGNALING	Intracellular trafficking, secretion, and vesicular transport
F01.PB30509	SPCC1450.04	COG2092	Translation elongation factor EF-1beta	[J]	INFORMATION STORAGE AND PROCESSING	Translation, ribosomal structure and biogenesis
F01.PB3051	all1884	COG1028	Dehydrogenases with different specificities (related to short-chain alcohol dehydrogenases)	[IQR]	--	--
F01.PB30510	SPBC839.13c	COG0102	Ribosomal protein L13	[J]	INFORMATION STORAGE AND PROCESSING	Translation, ribosomal structure and biogenesis
F01.PB30513	Cgl2127_1	COG0515	Serine/threonine protein kinase	[RTKL]	--	--
F01.PB30516	YMR161w	COG2214	DnaJ-class molecular chaperone	[O]	CELLULAR PROCESSES AND SIGNALING	Posttranslational modification, protein turnover, chaperones
F01.PB30523	SPCC970.03	COG0543	2-polyprenylphenol hydroxylase and related flavodoxin oxidoreductases	[HC]	--	--
F01.PB30524	YPR192w	COG0580	Glycerol uptake facilitator and related permeases (Major Intrinsic Protein Family)	[G]	METABOLISM	Carbohydrate transport and metabolism
F01.PB30538	SPBC2D10.10c	COG1889	Fibrillarin-like rRNA methylase	[J]	INFORMATION STORAGE AND PROCESSING	Translation, ribosomal structure and biogenesis
F01.PB3054	SPBPI060	COG2036	Histones H3 and H4	[B]	INFORMATION STORAGE AND PROCESSING	Chromatin structure and dynamics
F01.PB30540	SPBC16D10.09	COG0592	DNA polymerase sliding clamp subunit (PCNA homolog)	[L]	INFORMATION STORAGE AND PROCESSING	Replication, recombination and repair
F01.PB30544	YOR185c	COG1100	GTPase SAR1 and related small G proteins	[R]	POORLY CHARACTERIZED	General function prediction only
F01.PB30546	ssr1480	COG0724	RNA-binding proteins (RRM domain)	[R]	POORLY CHARACTERIZED	General function prediction only
F01.PB30548	BH3709	COG0451	Nucleoside-diphosphate-sugar epimerases	[MG]	--	--
F01.PB30549	SPCC1223.11	COG0631	Serine/threonine protein phosphatase	[T]	CELLULAR PROCESSES AND SIGNALING	Signal transduction mechanisms
F01.PB3056	YDR513w	COG0695	Glutaredoxin and related proteins	[O]	CELLULAR PROCESSES AND SIGNALING	Posttranslational modification, protein turnover, chaperones
F01.PB30561	SPBC660.15	COG0724	RNA-binding proteins (RRM domain)	[R]	POORLY CHARACTERIZED	General function prediction only
F01.PB30563	SPBC337.08c	COG5272	Ubiquitin	[O]	CELLULAR PROCESSES AND SIGNALING	Posttranslational modification, protein turnover, chaperones
F01.PB30565	YIL052c	COG2174	Ribosomal protein L34E	[J]	INFORMATION STORAGE AND PROCESSING	Translation, ribosomal structure and biogenesis
F01.PB30569	SPAC10F6.09c	COG1196	Chromosome segregation ATPases	[D]	CELLULAR PROCESSES AND SIGNALING	Cell cycle control, cell division, chromosome partitioning
F01.PB30571	SPBC29B5.03c	COG0198	Ribosomal protein L24	[J]	INFORMATION STORAGE AND PROCESSING	Translation, ribosomal structure and biogenesis
F01.PB30573	slr2057	COG0580	Glycerol uptake facilitator and related permeases (Major Intrinsic Protein Family)	[G]	METABOLISM	Carbohydrate transport and metabolism
F01.PB30579	all2995	COG0020	Undecaprenyl pyrophosphate synthase	[I]	METABOLISM	Lipid transport and metabolism
F01.PB3058	SPBC1685.10	COG2051	Ribosomal protein S27E	[J]	INFORMATION STORAGE AND PROCESSING	Translation, ribosomal structure and biogenesis
F01.PB30581	YPL131w	COG0256	Ribosomal protein L18	[J]	INFORMATION STORAGE AND PROCESSING	Translation, ribosomal structure and biogenesis
F01.PB30590	SPAC6B12.17c	COG1601	Translation initiation factor 2, beta subunit (eIF-2beta)/eIF-5 N-terminal domain	[J]	INFORMATION STORAGE AND PROCESSING	Translation, ribosomal structure and biogenesis
F01.PB30596	BH0699	COG1670	Acetyltransferases, including N-acetylases of ribosomal proteins	[J]	INFORMATION STORAGE AND PROCESSING	Translation, ribosomal structure and biogenesis
F01.PB30597	SPBC405.04c	COG1100	GTPase SAR1 and related small G proteins	[R]	POORLY CHARACTERIZED	General function prediction only
F01.PB30601	jhp0766	COG0724	RNA-binding proteins (RRM domain)	[R]	POORLY CHARACTERIZED	General function prediction only
F01.PB30603	CC0200	COG3491	Isopenicillin N synthase and related dioxygenases	[R]	POORLY CHARACTERIZED	General function prediction only
F01.PB3061	YMR121c	COG1632	Ribosomal protein L15E	[J]	INFORMATION STORAGE AND PROCESSING	Translation, ribosomal structure and biogenesis
F01.PB30610	SPBC16H5.07c	COG0639	Diadenosine tetraphosphatase and related serine/threonine protein phosphatases	[T]	CELLULAR PROCESSES AND SIGNALING	Signal transduction mechanisms
F01.PB30613	SSO0250	COG0468	RecA/RadA recombinase	[L]	INFORMATION STORAGE AND PROCESSING	Replication, recombination and repair
F01.PB30618	SPAC23G3.12c	COG0265	Trypsin-like serine proteases, typically periplasmic, contain C-terminal PDZ domain	[O]	CELLULAR PROCESSES AND SIGNALING	Posttranslational modification, protein turnover, chaperones
F01.PB30624	BH0579	COG2124	Cytochrome P450	[Q]	METABOLISM	Secondary metabolites biosynthesis, transport and catabolism
F01.PB30629	all4645	COG0448	ADP-glucose pyrophosphorylase	[G]	METABOLISM	Carbohydrate transport and metabolism
F01.PB3063	VNG1898C	COG0589	Universal stress protein UspA and related nucleotide-binding proteins	[T]	CELLULAR PROCESSES AND SIGNALING	Signal transduction mechanisms
F01.PB30634	all1686	COG1409	Predicted phosphohydrolases	[R]	POORLY CHARACTERIZED	General function prediction only
F01.PB30635	AGc2901	COG0654	2-polyprenyl-6-methoxyphenol hydroxylase and related FAD-dependent oxidoreductases	[HC]	--	--
F01.PB30639	SPCC970.05	COG5051	Ribosomal protein L36E	[J]	INFORMATION STORAGE AND PROCESSING	Translation, ribosomal structure and biogenesis
F01.PB30641	STM4339	COG3040	Bacterial lipocalin	[M]	CELLULAR PROCESSES AND SIGNALING	Cell wall/membrane/envelope biogenesis
F01.PB30644	YDR064w	COG0184	Ribosomal protein S15P/S13E	[J]	INFORMATION STORAGE AND PROCESSING	Translation, ribosomal structure and biogenesis
F01.PB30645	SPAC167.02	COG5029	Prenyltransferase, beta subunit	[O]	CELLULAR PROCESSES AND SIGNALING	Posttranslational modification, protein turnover, chaperones
F01.PB30646	SPAC323.02c	COG0638	20S proteasome, alpha and beta subunits	[O]	CELLULAR PROCESSES AND SIGNALING	Posttranslational modification, protein turnover, chaperones
F01.PB30653	ECU07g0330	COG5540	RING-finger-containing ubiquitin ligase	[O]	CELLULAR PROCESSES AND SIGNALING	Posttranslational modification, protein turnover, chaperones
F01.PB30655	mll8050	COG0500	SAM-dependent methyltransferases	[QR]	--	--
F01.PB30657	ECU07g0330	COG5540	RING-finger-containing ubiquitin ligase	[O]	CELLULAR PROCESSES AND SIGNALING	Posttranslational modification, protein turnover, chaperones
F01.PB30661	mll1369	COG0852	NADH:ubiquinone oxidoreductase 27 kD subunit	[C]	METABOLISM	Energy production and conversion
F01.PB30663	slr0919	COG3011	Uncharacterized protein conserved in bacteria	[S]	POORLY CHARACTERIZED	Function unknown
F01.PB30665	YEL051w	COG1394	Archaeal/vacuolar-type H+-ATPase subunit D	[C]	METABOLISM	Energy production and conversion
F01.PB30668	ECU07g1760	COG0454	Histone acetyltransferase HPA2 and related acetyltransferases	[KR]	--	--
F01.PB3067	ML1051	COG0318	Acyl-CoA synthetases (AMP-forming)/AMP-acid ligases II	[IQ]	--	--
F01.PB30674	PA5107	COG3040	Bacterial lipocalin	[M]	CELLULAR PROCESSES AND SIGNALING	Cell wall/membrane/envelope biogenesis
F01.PB30679	jhp0766	COG0724	RNA-binding proteins (RRM domain)	[R]	POORLY CHARACTERIZED	General function prediction only
F01.PB30680	RC0728	COG0316	Uncharacterized conserved protein	[S]	POORLY CHARACTERIZED	Function unknown
F01.PB30681	mlr0275	COG0222	Ribosomal protein L7/L12	[J]	INFORMATION STORAGE AND PROCESSING	Translation, ribosomal structure and biogenesis
F01.PB30683	SA0945	COG0508	Pyruvate/2-oxoglutarate dehydrogenase complex, dihydrolipoamide acyltransferase (E2) component, and related enzymes	[C]	METABOLISM	Energy production and conversion
F01.PB30684	SPBC1289.03c	COG1100	GTPase SAR1 and related small G proteins	[R]	POORLY CHARACTERIZED	General function prediction only
F01.PB30685	SPBC18H10.12c	COG1841	Ribosomal protein L30/L7E	[J]	INFORMATION STORAGE AND PROCESSING	Translation, ribosomal structure and biogenesis
F01.PB30694	YJL190c	COG0096	Ribosomal protein S8	[J]	INFORMATION STORAGE AND PROCESSING	Translation, ribosomal structure and biogenesis
F01.PB30699	YML073c	COG2163	Ribosomal protein L14E/L6E/L27E	[J]	INFORMATION STORAGE AND PROCESSING	Translation, ribosomal structure and biogenesis
F01.PB3070	CC2434	COG0625	Glutathione S-transferase	[O]	CELLULAR PROCESSES AND SIGNALING	Posttranslational modification, protein turnover, chaperones
F01.PB30708	SPCC777.06c	COG1235	Metal-dependent hydrolases of the beta-lactamase superfamily I	[R]	POORLY CHARACTERIZED	General function prediction only
F01.PB30713	STM4024	COG0524	Sugar kinases, ribokinase family	[G]	METABOLISM	Carbohydrate transport and metabolism
F01.PB30715	YLR196w	COG2319	FOG: WD40 repeat	[R]	POORLY CHARACTERIZED	General function prediction only
F01.PB30719	aq_951_2	COG0077	Prephenate dehydratase	[E]	METABOLISM	Amino acid transport and metabolism
F01.PB30720	AGc2890	COG2124	Cytochrome P450	[Q]	METABOLISM	Secondary metabolites biosynthesis, transport and catabolism
F01.PB30724	AGc727	COG0401	Uncharacterized homolog of Blt101	[S]	POORLY CHARACTERIZED	Function unknown
F01.PB30726	RSc2565	COG0454	Histone acetyltransferase HPA2 and related acetyltransferases	[KR]	--	--
F01.PB30730	SPAC19G12.06c	COG5262	Histone H2A	[B]	INFORMATION STORAGE AND PROCESSING	Chromatin structure and dynamics
F01.PB30731	sll1101	COG0051	Ribosomal protein S10	[J]	INFORMATION STORAGE AND PROCESSING	Translation, ribosomal structure and biogenesis
F01.PB30732	Q0130	COG0636	F0F1-type ATP synthase, subunit c/Archaeal/vacuolar-type H+-ATPase, subunit K	[C]	METABOLISM	Energy production and conversion
F01.PB30738	SPCC1682.04	COG5126	Ca2+-binding protein (EF-Hand superfamily)	[TZDR]	--	--
F01.PB30739	SPBC25H2.07	COG0361	Translation initiation factor 1 (IF-1)	[J]	INFORMATION STORAGE AND PROCESSING	Translation, ribosomal structure and biogenesis
F01.PB30740	SPAC1071.07c	COG0185	Ribosomal protein S19	[J]	INFORMATION STORAGE AND PROCESSING	Translation, ribosomal structure and biogenesis
F01.PB30741	PAB1056	COG0647	Predicted sugar phosphatases of the HAD superfamily	[G]	METABOLISM	Carbohydrate transport and metabolism
F01.PB30745	SPAC31G5.12c	COG5046	Protein involved in Mod5 protein sorting	[O]	CELLULAR PROCESSES AND SIGNALING	Posttranslational modification, protein turnover, chaperones
F01.PB30749	SPAC3A12.14	COG5126	Ca2+-binding protein (EF-Hand superfamily)	[TZDR]	--	--
F01.PB30755	CAC1570	COG0386	Glutathione peroxidase	[O]	CELLULAR PROCESSES AND SIGNALING	Posttranslational modification, protein turnover, chaperones
F01.PB30765	YNL016w	COG0724	RNA-binding proteins (RRM domain)	[R]	POORLY CHARACTERIZED	General function prediction only
F01.PB30766	SPAC19G12.06c	COG5262	Histone H2A	[B]	INFORMATION STORAGE AND PROCESSING	Chromatin structure and dynamics
F01.PB30767	SPAC926.03	COG5126	Ca2+-binding protein (EF-Hand superfamily)	[TZDR]	--	--
F01.PB3077	SPBC1734.13	COG0224	F0F1-type ATP synthase, gamma subunit	[C]	METABOLISM	Energy production and conversion
F01.PB30772	YDR513w	COG0695	Glutaredoxin and related proteins	[O]	CELLULAR PROCESSES AND SIGNALING	Posttranslational modification, protein turnover, chaperones
F01.PB30775	SMc00383	COG0625	Glutathione S-transferase	[O]	CELLULAR PROCESSES AND SIGNALING	Posttranslational modification, protein turnover, chaperones
F01.PB30776	RP745	COG0278	Glutaredoxin-related protein	[O]	CELLULAR PROCESSES AND SIGNALING	Posttranslational modification, protein turnover, chaperones
F01.PB30777	PA2584	COG0558	Phosphatidylglycerophosphate synthase	[I]	METABOLISM	Lipid transport and metabolism
F01.PB30781	SPAC18G6.03	COG1100	GTPase SAR1 and related small G proteins	[R]	POORLY CHARACTERIZED	General function prediction only
F01.PB30783	SPCC830.06	COG5126	Ca2+-binding protein (EF-Hand superfamily)	[TZDR]	--	--
F01.PB30784	alr1524	COG1850	Ribulose 1,5-bisphosphate carboxylase, large subunit	[G]	METABOLISM	Carbohydrate transport and metabolism
F01.PB30785	all2342	COG1842	Phage shock protein A (IM30), suppresses sigma54-dependent transcription	[KT]	--	--
F01.PB30788	mll8050	COG0500	SAM-dependent methyltransferases	[QR]	--	--
F01.PB30790	SPBC1709.06	COG0042	tRNA-dihydrouridine synthase	[J]	INFORMATION STORAGE AND PROCESSING	Translation, ribosomal structure and biogenesis
F01.PB30792	RSp0162	COG2730	Endoglucanase	[G]	METABOLISM	Carbohydrate transport and metabolism
F01.PB30797	PM1139	COG1442	Lipopolysaccharide biosynthesis proteins, LPS:glycosyltransferases	[M]	CELLULAR PROCESSES AND SIGNALING	Cell wall/membrane/envelope biogenesis
F01.PB30801	BH0283	COG0384	Predicted epimerase, PhzC/PhzF homolog	[R]	POORLY CHARACTERIZED	General function prediction only
F01.PB30804	all1865	COG1902	NADH:flavin oxidoreductases, Old Yellow Enzyme family	[C]	METABOLISM	Energy production and conversion
F01.PB3081	alr4100	COG1512	Beta-propeller domains of methanol dehydrogenase type	[R]	POORLY CHARACTERIZED	General function prediction only
F01.PB30810	mll5179	COG0596	Predicted hydrolases or acyltransferases (alpha/beta hydrolase superfamily)	[R]	POORLY CHARACTERIZED	General function prediction only
F01.PB30812	PA4191	COG3491	Isopenicillin N synthase and related dioxygenases	[R]	POORLY CHARACTERIZED	General function prediction only
F01.PB30815	CAC0406	COG1716	FOG: FHA domain	[T]	CELLULAR PROCESSES AND SIGNALING	Signal transduction mechanisms
F01.PB30821	SPAC6F6.11c	COG2240	Pyridoxal/pyridoxine/pyridoxamine kinase	[H]	METABOLISM	Coenzyme transport and metabolism
F01.PB30826	slr0399	COG0702	Predicted nucleoside-diphosphate-sugar epimerases	[MG]	--	--
F01.PB30830	AGl2342	COG0596	Predicted hydrolases or acyltransferases (alpha/beta hydrolase superfamily)	[R]	POORLY CHARACTERIZED	General function prediction only
F01.PB30831	SPAC24H6.04	COG5026	Hexokinase	[G]	METABOLISM	Carbohydrate transport and metabolism
F01.PB30835	YPR132w	COG0048	Ribosomal protein S12	[J]	INFORMATION STORAGE AND PROCESSING	Translation, ribosomal structure and biogenesis
F01.PB30838	CC1571	COG1028	Dehydrogenases with different specificities (related to short-chain alcohol dehydrogenases)	[IQR]	--	--
F01.PB30842	SPBC29B5.03c	COG0198	Ribosomal protein L24	[J]	INFORMATION STORAGE AND PROCESSING	Translation, ribosomal structure and biogenesis
F01.PB30843	SPBC409.05	COG5201	SCF ubiquitin ligase, SKP1 component	[O]	CELLULAR PROCESSES AND SIGNALING	Posttranslational modification, protein turnover, chaperones
F01.PB30850	PA1293	COG3386	Gluconolactonase	[G]	METABOLISM	Carbohydrate transport and metabolism
F01.PB30851	YPR035w	COG0174	Glutamine synthetase	[E]	METABOLISM	Amino acid transport and metabolism
F01.PB30852	YGL137w	COG2319	FOG: WD40 repeat	[R]	POORLY CHARACTERIZED	General function prediction only
F01.PB30854	SPCP1E11.10	COG0666	FOG: Ankyrin repeat	[R]	POORLY CHARACTERIZED	General function prediction only
F01.PB30856	SPAC31G5.09c	COG0515	Serine/threonine protein kinase	[RTKL]	--	--
F01.PB30859	all3184	COG1544	Ribosome-associated protein Y (PSrp-1)	[J]	INFORMATION STORAGE AND PROCESSING	Translation, ribosomal structure and biogenesis
F01.PB30860	SPCC4F11.02	COG0631	Serine/threonine protein phosphatase	[T]	CELLULAR PROCESSES AND SIGNALING	Signal transduction mechanisms
F01.PB30861	BS_yfmJ	COG2130	Putative NADP-dependent oxidoreductases	[R]	POORLY CHARACTERIZED	General function prediction only
F01.PB30867	SPAC31G5.09c	COG0515	Serine/threonine protein kinase	[RTKL]	--	--
F01.PB30868	SPCC1223.11	COG0631	Serine/threonine protein phosphatase	[T]	CELLULAR PROCESSES AND SIGNALING	Signal transduction mechanisms
F01.PB30869	SPCC320.12c	COG0515	Serine/threonine protein kinase	[RTKL]	--	--
F01.PB30875	CAP0004	COG4870	Cysteine protease	[O]	CELLULAR PROCESSES AND SIGNALING	Posttranslational modification, protein turnover, chaperones
F01.PB3088	all0004	COG0224	F0F1-type ATP synthase, gamma subunit	[C]	METABOLISM	Energy production and conversion
F01.PB30886	SPAC513.07	COG0451	Nucleoside-diphosphate-sugar epimerases	[MG]	--	--
F01.PB30887	SA0317	COG0451	Nucleoside-diphosphate-sugar epimerases	[MG]	--	--
F01.PB30888	SPBC119.06	COG1999	Uncharacterized protein SCO1/SenC/PrrC, involved in biogenesis of respiratory and photosynthetic systems	[R]	POORLY CHARACTERIZED	General function prediction only
F01.PB3089	SPAP27G11.07c	COG3642	Mn2+-dependent serine/threonine protein kinase	[T]	CELLULAR PROCESSES AND SIGNALING	Signal transduction mechanisms
F01.PB30890	lin0974	COG0120	Ribose 5-phosphate isomerase	[G]	METABOLISM	Carbohydrate transport and metabolism
F01.PB30893	YLR340w	COG0244	Ribosomal protein L10	[J]	INFORMATION STORAGE AND PROCESSING	Translation, ribosomal structure and biogenesis
F01.PB30897	aq_1073	COG1230	Co/Zn/Cd efflux system component	[P]	METABOLISM	Inorganic ion transport and metabolism
F01.PB30898	sll1770	COG0661	Predicted unusual protein kinase	[R]	POORLY CHARACTERIZED	General function prediction only
F01.PB3090	SPBC365.06	COG5227	Ubiquitin-like protein (sentrin)	[O]	CELLULAR PROCESSES AND SIGNALING	Posttranslational modification, protein turnover, chaperones
F01.PB30901	SPAC167.07c	COG5021	Ubiquitin-protein ligase	[O]	CELLULAR PROCESSES AND SIGNALING	Posttranslational modification, protein turnover, chaperones
F01.PB30909	SP2156	COG0330	Membrane protease subunits, stomatin/prohibitin homologs	[O]	CELLULAR PROCESSES AND SIGNALING	Posttranslational modification, protein turnover, chaperones
F01.PB3091	slr1761	COG0545	FKBP-type peptidyl-prolyl cis-trans isomerases 1	[O]	CELLULAR PROCESSES AND SIGNALING	Posttranslational modification, protein turnover, chaperones
F01.PB30910	all0352	COG1028	Dehydrogenases with different specificities (related to short-chain alcohol dehydrogenases)	[IQR]	--	--
F01.PB30917	MTH103	COG0580	Glycerol uptake facilitator and related permeases (Major Intrinsic Protein Family)	[G]	METABOLISM	Carbohydrate transport and metabolism
F01.PB3092	sll0286	COG0454	Histone acetyltransferase HPA2 and related acetyltransferases	[KR]	--	--
F01.PB30922	SPBC31F10.03	COG3703	Uncharacterized protein involved in cation transport	[P]	METABOLISM	Inorganic ion transport and metabolism
F01.PB30928	sll0057	COG0576	Molecular chaperone GrpE (heat shock protein)	[O]	CELLULAR PROCESSES AND SIGNALING	Posttranslational modification, protein turnover, chaperones
F01.PB30930	SMc00727	COG1250	3-hydroxyacyl-CoA dehydrogenase	[I]	METABOLISM	Lipid transport and metabolism
F01.PB30932	all3420	COG0793	Periplasmic protease	[M]	CELLULAR PROCESSES AND SIGNALING	Cell wall/membrane/envelope biogenesis
F01.PB30933	slr0440	COG0596	Predicted hydrolases or acyltransferases (alpha/beta hydrolase superfamily)	[R]	POORLY CHARACTERIZED	General function prediction only
F01.PB30936	BS_yngF	COG1024	Enoyl-CoA hydratase/carnithine racemase	[I]	METABOLISM	Lipid transport and metabolism
F01.PB30939	BS_yrkC	COG0662	Mannose-6-phosphate isomerase	[G]	METABOLISM	Carbohydrate transport and metabolism
F01.PB30942	DR0126	COG2214	DnaJ-class molecular chaperone	[O]	CELLULAR PROCESSES AND SIGNALING	Posttranslational modification, protein turnover, chaperones
F01.PB30943	YLR229c	COG1100	GTPase SAR1 and related small G proteins	[R]	POORLY CHARACTERIZED	General function prediction only
F01.PB30944	RSc2011	COG0436	Aspartate/tyrosine/aromatic aminotransferase	[E]	METABOLISM	Amino acid transport and metabolism
F01.PB30945	SPBP8B7.03c	COG0088	Ribosomal protein L4	[J]	INFORMATION STORAGE AND PROCESSING	Translation, ribosomal structure and biogenesis
F01.PB30949	NMB1860	COG0511	Biotin carboxyl carrier protein	[I]	METABOLISM	Lipid transport and metabolism
F01.PB30952	BH0798	COG1607	Acyl-CoA hydrolase	[I]	METABOLISM	Lipid transport and metabolism
F01.PB30953	SPAC22A12.08c_2	COG0558	Phosphatidylglycerophosphate synthase	[I]	METABOLISM	Lipid transport and metabolism
F01.PB30956	CC0094	COG1028	Dehydrogenases with different specificities (related to short-chain alcohol dehydrogenases)	[IQR]	--	--
F01.PB3096	all1743	COG1028	Dehydrogenases with different specificities (related to short-chain alcohol dehydrogenases)	[IQR]	--	--
F01.PB30963	sll1746	COG0222	Ribosomal protein L7/L12	[J]	INFORMATION STORAGE AND PROCESSING	Translation, ribosomal structure and biogenesis
F01.PB30966	PA4613	COG0753	Catalase	[P]	METABOLISM	Inorganic ion transport and metabolism
F01.PB3097	SPAC22H12.04c	COG1890	Ribosomal protein S3AE	[J]	INFORMATION STORAGE AND PROCESSING	Translation, ribosomal structure and biogenesis
F01.PB30970	SPAC9E9.07c	COG1100	GTPase SAR1 and related small G proteins	[R]	POORLY CHARACTERIZED	General function prediction only
F01.PB30971	RSc0520	COG0346	Lactoylglutathione lyase and related lyases	[E]	METABOLISM	Amino acid transport and metabolism
F01.PB30973	all0005	COG0056	F0F1-type ATP synthase, alpha subunit	[C]	METABOLISM	Energy production and conversion
F01.PB30976	MTH675	COG0500	SAM-dependent methyltransferases	[QR]	--	--
F01.PB30977	SPBC336.02	COG0030	Dimethyladenosine transferase (rRNA methylation)	[J]	INFORMATION STORAGE AND PROCESSING	Translation, ribosomal structure and biogenesis
F01.PB30984	alr4250	COG0454	Histone acetyltransferase HPA2 and related acetyltransferases	[KR]	--	--
F01.PB30987	YLL045c	COG1358	Ribosomal protein HS6-type (S12/L30/L7a)	[J]	INFORMATION STORAGE AND PROCESSING	Translation, ribosomal structure and biogenesis
F01.PB3099	YBR011c	COG0221	Inorganic pyrophosphatase	[C]	METABOLISM	Energy production and conversion
F01.PB30990	SPBC12C2.07c	COG0421	Spermidine synthase	[E]	METABOLISM	Amino acid transport and metabolism
F01.PB30992	YOR185c	COG1100	GTPase SAR1 and related small G proteins	[R]	POORLY CHARACTERIZED	General function prediction only
F01.PB30999	SPCC74.03c	COG0515	Serine/threonine protein kinase	[RTKL]	--	--
F01.PB31	SPBC16G5.14c	COG0092	Ribosomal protein S3	[J]	INFORMATION STORAGE AND PROCESSING	Translation, ribosomal structure and biogenesis
F01.PB31000	Q0045	COG0843	Heme/copper-type cytochrome/quinol oxidases, subunit 1	[C]	METABOLISM	Energy production and conversion
F01.PB31001	YDR284c	COG0671	Membrane-associated phospholipid phosphatase	[I]	METABOLISM	Lipid transport and metabolism
F01.PB31004	YDR226w	COG0563	Adenylate kinase and related kinases	[F]	METABOLISM	Nucleotide transport and metabolism
F01.PB31006	SPACUNK12.02c	COG0515	Serine/threonine protein kinase	[RTKL]	--	--
F01.PB31007	TM0225	COG2515	1-aminocyclopropane-1-carboxylate deaminase	[E]	METABOLISM	Amino acid transport and metabolism
F01.PB31010	SPAC1D4.11c	COG0515	Serine/threonine protein kinase	[RTKL]	--	--
F01.PB31013	all0638_2	COG0784	FOG: CheY-like receiver	[T]	CELLULAR PROCESSES AND SIGNALING	Signal transduction mechanisms
F01.PB31014	PA4191	COG3491	Isopenicillin N synthase and related dioxygenases	[R]	POORLY CHARACTERIZED	General function prediction only
F01.PB31019	PM0987	COG0346	Lactoylglutathione lyase and related lyases	[E]	METABOLISM	Amino acid transport and metabolism
F01.PB31023	SPAC17A5.03	COG0087	Ribosomal protein L3	[J]	INFORMATION STORAGE AND PROCESSING	Translation, ribosomal structure and biogenesis
F01.PB31025	aq_1073	COG1230	Co/Zn/Cd efflux system component	[P]	METABOLISM	Inorganic ion transport and metabolism
F01.PB31026	VC2097	COG0596	Predicted hydrolases or acyltransferases (alpha/beta hydrolase superfamily)	[R]	POORLY CHARACTERIZED	General function prediction only
F01.PB31028	BMEI0455	COG0435	Predicted glutathione S-transferase	[O]	CELLULAR PROCESSES AND SIGNALING	Posttranslational modification, protein turnover, chaperones
F01.PB31036	RSc0520	COG0346	Lactoylglutathione lyase and related lyases	[E]	METABOLISM	Amino acid transport and metabolism
F01.PB31038	STM0233	COG3979	Uncharacterized protein contain chitin-binding domain type 3	[R]	POORLY CHARACTERIZED	General function prediction only
F01.PB31043	alr4661	COG0625	Glutathione S-transferase	[O]	CELLULAR PROCESSES AND SIGNALING	Posttranslational modification, protein turnover, chaperones
F01.PB31044	BH2220	COG0673	Predicted dehydrogenases and related proteins	[R]	POORLY CHARACTERIZED	General function prediction only
F01.PB31048	AGc3262	COG2761	Predicted dithiol-disulfide isomerase involved in polyketide biosynthesis	[Q]	METABOLISM	Secondary metabolites biosynthesis, transport and catabolism
F01.PB31050	SPBC14F5.04c	COG0126	3-phosphoglycerate kinase	[G]	METABOLISM	Carbohydrate transport and metabolism
F01.PB31053	SPAC9E9.09c	COG1012	NAD-dependent aldehyde dehydrogenases	[C]	METABOLISM	Energy production and conversion
F01.PB31054	SPAC23G3.11	COG5159	26S proteasome regulatory complex component	[O]	CELLULAR PROCESSES AND SIGNALING	Posttranslational modification, protein turnover, chaperones
F01.PB31055	all0254	COG1075	Predicted acetyltransferases and hydrolases with the alpha/beta hydrolase fold	[R]	POORLY CHARACTERIZED	General function prediction only
F01.PB31058	Rv1399c	COG0657	Esterase/lipase	[I]	METABOLISM	Lipid transport and metabolism
F01.PB3106	mlr0977	COG0702	Predicted nucleoside-diphosphate-sugar epimerases	[MG]	--	--
F01.PB31060	SPBC106.15	COG1443	Isopentenyldiphosphate isomerase	[I]	METABOLISM	Lipid transport and metabolism
F01.PB31061	MTH535	COG0225	Peptide methionine sulfoxide reductase	[O]	CELLULAR PROCESSES AND SIGNALING	Posttranslational modification, protein turnover, chaperones
F01.PB31063	RSc0271	COG0637	Predicted phosphatase/phosphohexomutase	[R]	POORLY CHARACTERIZED	General function prediction only
F01.PB31066	SPCC1450.04	COG2092	Translation elongation factor EF-1beta	[J]	INFORMATION STORAGE AND PROCESSING	Translation, ribosomal structure and biogenesis
F01.PB31067	all0921	COG2146	Ferredoxin subunits of nitrite reductase and ring-hydroxylating dioxygenases	[PR]	--	--
F01.PB31069	slr0399	COG0702	Predicted nucleoside-diphosphate-sugar epimerases	[MG]	--	--
F01.PB31070	SPBC14F5.05c	COG0192	S-adenosylmethionine synthetase	[H]	METABOLISM	Coenzyme transport and metabolism
F01.PB31074	ECU11g1690	COG5147	Myb superfamily proteins, including transcription factors and mRNA splicing factors	[KAD]	--	--
F01.PB31075	YER004w	COG0702	Predicted nucleoside-diphosphate-sugar epimerases	[MG]	--	--
F01.PB31077	sll0519	COG1005	NADH:ubiquinone oxidoreductase subunit 1 (chain H)	[C]	METABOLISM	Energy production and conversion
F01.PB31078	Zppc	COG2352	Phosphoenolpyruvate carboxylase	[C]	METABOLISM	Energy production and conversion
F01.PB3108	SPAC25G10.08_2	COG5354	Uncharacterized protein, contains Trp-Asp (WD) repeat	[R]	POORLY CHARACTERIZED	General function prediction only
F01.PB31080	ECU11g1690	COG5147	Myb superfamily proteins, including transcription factors and mRNA splicing factors	[KAD]	--	--
F01.PB31082	YJR070c	COG1413	FOG: HEAT repeat	[C]	METABOLISM	Energy production and conversion
F01.PB31087	SPBC12C2.09c	COG1272	Predicted membrane protein, hemolysin III homolog	[R]	POORLY CHARACTERIZED	General function prediction only
F01.PB31091	SPAC222.06	COG5129	Nuclear protein with HMG-like acidic region	[R]	POORLY CHARACTERIZED	General function prediction only
F01.PB31092	all5179	COG4122	Predicted O-methyltransferase	[R]	POORLY CHARACTERIZED	General function prediction only
F01.PB31093	PA3957	COG1028	Dehydrogenases with different specificities (related to short-chain alcohol dehydrogenases)	[IQR]	--	--
F01.PB31099	slr1906	COG0454	Histone acetyltransferase HPA2 and related acetyltransferases	[KR]	--	--
F01.PB3110	SPBP8B7.03c	COG0088	Ribosomal protein L4	[J]	INFORMATION STORAGE AND PROCESSING	Translation, ribosomal structure and biogenesis
F01.PB31104	all0316	COG0596	Predicted hydrolases or acyltransferases (alpha/beta hydrolase superfamily)	[R]	POORLY CHARACTERIZED	General function prediction only
F01.PB31106	SPAC17G8.03c	COG5247	Class 2 transcription repressor NC2, alpha subunit (DRAP1 homolog)	[K]	INFORMATION STORAGE AND PROCESSING	Transcription
F01.PB31108	SPAC683.02c	COG5082	Arginine methyltransferase-interacting protein, contains RING Zn-finger	[OU]	--	--
F01.PB31109	PA4191	COG3491	Isopenicillin N synthase and related dioxygenases	[R]	POORLY CHARACTERIZED	General function prediction only
F01.PB31110	VC2544	COG0158	Fructose-1,6-bisphosphatase	[G]	METABOLISM	Carbohydrate transport and metabolism
F01.PB31114	alr3121_1	COG0784	FOG: CheY-like receiver	[T]	CELLULAR PROCESSES AND SIGNALING	Signal transduction mechanisms
F01.PB31116	SPCC970.03	COG0543	2-polyprenylphenol hydroxylase and related flavodoxin oxidoreductases	[HC]	--	--
F01.PB31120	SPBC30D10.09c	COG5052	Protein involved in membrane traffic	[U]	CELLULAR PROCESSES AND SIGNALING	Intracellular trafficking, secretion, and vesicular transport
F01.PB31121	SPACUNK12.02c	COG0515	Serine/threonine protein kinase	[RTKL]	--	--
F01.PB31123	CAC0404_1	COG0515	Serine/threonine protein kinase	[RTKL]	--	--
F01.PB31125	SPAC9E9.04	COG5374	Uncharacterized conserved protein	[S]	POORLY CHARACTERIZED	Function unknown
F01.PB31128	alr2972	COG0406	Fructose-2,6-bisphosphatase	[G]	METABOLISM	Carbohydrate transport and metabolism
F01.PB31131	SPAC637.08	COG0489	ATPases involved in chromosome partitioning	[D]	CELLULAR PROCESSES AND SIGNALING	Cell cycle control, cell division, chromosome partitioning
F01.PB31134	slr1259	COG0491	Zn-dependent hydrolases, including glyoxylases	[R]	POORLY CHARACTERIZED	General function prediction only
F01.PB31143	YDL006w	COG0631	Serine/threonine protein phosphatase	[T]	CELLULAR PROCESSES AND SIGNALING	Signal transduction mechanisms
F01.PB31144	SPBC32H8.12c	COG5277	Actin and related proteins	[Z]	CELLULAR PROCESSES AND SIGNALING	Cytoskeleton
F01.PB31146	all2521	COG0031	Cysteine synthase	[E]	METABOLISM	Amino acid transport and metabolism
F01.PB31151	all1353	COG0596	Predicted hydrolases or acyltransferases (alpha/beta hydrolase superfamily)	[R]	POORLY CHARACTERIZED	General function prediction only
F01.PB31156	MA0387	COG0428	Predicted divalent heavy-metal cations transporter	[P]	METABOLISM	Inorganic ion transport and metabolism
F01.PB31157	SPAC1142.08	COG5025	Transcription factor of the Forkhead/HNF3 family	[K]	INFORMATION STORAGE AND PROCESSING	Transcription
F01.PB31158	SPAC29B12.04	COG0214	Pyridoxine biosynthesis enzyme	[H]	METABOLISM	Coenzyme transport and metabolism
F01.PB31159	YPR113w	COG0558	Phosphatidylglycerophosphate synthase	[I]	METABOLISM	Lipid transport and metabolism
F01.PB3116	SPBC713.11c	COG0401	Uncharacterized homolog of Blt101	[S]	POORLY CHARACTERIZED	Function unknown
F01.PB31162	SPAC513.07	COG0451	Nucleoside-diphosphate-sugar epimerases	[MG]	--	--
F01.PB31164	VC0769	COG3979	Uncharacterized protein contain chitin-binding domain type 3	[R]	POORLY CHARACTERIZED	General function prediction only
F01.PB31165	SPBC3F6.01c_1	COG0457	FOG: TPR repeat	[R]	POORLY CHARACTERIZED	General function prediction only
F01.PB31171	SPBC18H10.12c	COG1841	Ribosomal protein L30/L7E	[J]	INFORMATION STORAGE AND PROCESSING	Translation, ribosomal structure and biogenesis
F01.PB31174	PA3882	COG0500	SAM-dependent methyltransferases	[QR]	--	--
F01.PB31175	VCA0656	COG0524	Sugar kinases, ribokinase family	[G]	METABOLISM	Carbohydrate transport and metabolism
F01.PB31179	slr1706	COG0451	Nucleoside-diphosphate-sugar epimerases	[MG]	--	--
F01.PB31180	YJL078c_1	COG2340	Uncharacterized protein with SCP/PR1 domains	[S]	POORLY CHARACTERIZED	Function unknown
F01.PB31184	alr4683	COG0724	RNA-binding proteins (RRM domain)	[R]	POORLY CHARACTERIZED	General function prediction only
F01.PB31185	RSc0499	COG0406	Fructose-2,6-bisphosphatase	[G]	METABOLISM	Carbohydrate transport and metabolism
F01.PB31192	SPAC869.04	COG2421	Predicted acetamidase/formamidase	[C]	METABOLISM	Energy production and conversion
F01.PB31195	SPCC74.03c	COG0515	Serine/threonine protein kinase	[RTKL]	--	--
F01.PB31196	SPBC17G9.10	COG0094	Ribosomal protein L5	[J]	INFORMATION STORAGE AND PROCESSING	Translation, ribosomal structure and biogenesis
F01.PB31198	SPBC1773.06c	COG0604	NADPH:quinone reductase and related Zn-dependent oxidoreductases	[CR]	--	--
F01.PB31201	SPAC1F12.06c	COG1515	Deoxyinosine 3'endonuclease (endonuclease V)	[L]	INFORMATION STORAGE AND PROCESSING	Replication, recombination and repair
F01.PB31203	YPL106c	COG0443	Molecular chaperone	[O]	CELLULAR PROCESSES AND SIGNALING	Posttranslational modification, protein turnover, chaperones
F01.PB31204	YER178w	COG1071	Pyruvate/2-oxoglutarate dehydrogenase complex, dehydrogenase (E1) component, eukaryotic type, alpha subunit	[C]	METABOLISM	Energy production and conversion
F01.PB31205	Rv0183	COG2267	Lysophospholipase	[I]	METABOLISM	Lipid transport and metabolism
F01.PB31207	BH1923	COG2723	Beta-glucosidase/6-phospho-beta-glucosidase/beta-galactosidase	[G]	METABOLISM	Carbohydrate transport and metabolism
F01.PB31214	SPAC8F11.09c	COG3897	Predicted methyltransferase	[R]	POORLY CHARACTERIZED	General function prediction only
F01.PB31215	SPBC13A2.01c	COG0724	RNA-binding proteins (RRM domain)	[R]	POORLY CHARACTERIZED	General function prediction only
F01.PB31217	YIL069c	COG2004	Ribosomal protein S24E	[J]	INFORMATION STORAGE AND PROCESSING	Translation, ribosomal structure and biogenesis
F01.PB31218	asl4451	COG0238	Ribosomal protein S18	[J]	INFORMATION STORAGE AND PROCESSING	Translation, ribosomal structure and biogenesis
F01.PB31219	CC2997	COG2124	Cytochrome P450	[Q]	METABOLISM	Secondary metabolites biosynthesis, transport and catabolism
F01.PB3122	alr2816	COG4354	Predicted bile acid beta-glucosidase	[G]	METABOLISM	Carbohydrate transport and metabolism
F01.PB31222	SPCC576.09	COG0051	Ribosomal protein S10	[J]	INFORMATION STORAGE AND PROCESSING	Translation, ribosomal structure and biogenesis
F01.PB31224	BH2167	COG1028	Dehydrogenases with different specificities (related to short-chain alcohol dehydrogenases)	[IQR]	--	--
F01.PB31225	Cj1411c	COG2124	Cytochrome P450	[Q]	METABOLISM	Secondary metabolites biosynthesis, transport and catabolism
F01.PB31228	Rv0305c	COG5651	PPE-repeat proteins	[N]	CELLULAR PROCESSES AND SIGNALING	Cell motility
F01.PB31229	SPBC660.15	COG0724	RNA-binding proteins (RRM domain)	[R]	POORLY CHARACTERIZED	General function prediction only
F01.PB3123	SPBC9B6.05c	COG1958	Small nuclear ribonucleoprotein (snRNP) homolog	[K]	INFORMATION STORAGE AND PROCESSING	Transcription
F01.PB31234	PM0119	COG3028	Uncharacterized protein conserved in bacteria	[S]	POORLY CHARACTERIZED	Function unknown
F01.PB31235	PA0662	COG0002	Acetylglutamate semialdehyde dehydrogenase	[E]	METABOLISM	Amino acid transport and metabolism
F01.PB31237	SPAC2E1P5.05	COG2319	FOG: WD40 repeat	[R]	POORLY CHARACTERIZED	General function prediction only
F01.PB31238	RSc0533	COG3380	Predicted NAD/FAD-dependent oxidoreductase	[R]	POORLY CHARACTERIZED	General function prediction only
F01.PB31241	SPAC30C2.02	COG1413	FOG: HEAT repeat	[C]	METABOLISM	Energy production and conversion
F01.PB31244	SPCC4B3.13	COG0534	Na+-driven multidrug efflux pump	[V]	CELLULAR PROCESSES AND SIGNALING	Defense mechanisms
F01.PB31247	SPAC2C4.13	COG0636	F0F1-type ATP synthase, subunit c/Archaeal/vacuolar-type H+-ATPase, subunit K	[C]	METABOLISM	Energy production and conversion
F01.PB31249	SPAC6G10.12c	COG5048	FOG: Zn-finger	[R]	POORLY CHARACTERIZED	General function prediction only
F01.PB31250	SPAC25G10.01	COG0724	RNA-binding proteins (RRM domain)	[R]	POORLY CHARACTERIZED	General function prediction only
F01.PB31254	SPAC8E11.04c	COG0400	Predicted esterase	[R]	POORLY CHARACTERIZED	General function prediction only
F01.PB31257	YNL075w	COG2136	Predicted exosome subunit/U3 small nucleolar ribonucleoprotein (snoRNP) component, contains IMP4 domain	[JA]	--	--
F01.PB31258	PA0147	COG3491	Isopenicillin N synthase and related dioxygenases	[R]	POORLY CHARACTERIZED	General function prediction only
F01.PB31259	SMc00914	COG0446	Uncharacterized NAD(FAD)-dependent dehydrogenases	[R]	POORLY CHARACTERIZED	General function prediction only
F01.PB31260	SA1063_1	COG0515	Serine/threonine protein kinase	[RTKL]	--	--
F01.PB31263	YOL100w	COG0515	Serine/threonine protein kinase	[RTKL]	--	--
F01.PB31265	asr3342	COG0236	Acyl carrier protein	[IQ]	--	--
F01.PB31266	SPAC29B12.06c	COG5209	Uncharacterized protein involved in cell differentiation/sexual development	[R]	POORLY CHARACTERIZED	General function prediction only
F01.PB31268	DR2518_1	COG0515	Serine/threonine protein kinase	[RTKL]	--	--
F01.PB31273	TM1015	COG0334	Glutamate dehydrogenase/leucine dehydrogenase	[E]	METABOLISM	Amino acid transport and metabolism
F01.PB31274	PA0147	COG3491	Isopenicillin N synthase and related dioxygenases	[R]	POORLY CHARACTERIZED	General function prediction only
F01.PB31275	SPAC31G5.09c	COG0515	Serine/threonine protein kinase	[RTKL]	--	--
F01.PB31277	YOR089c	COG1100	GTPase SAR1 and related small G proteins	[R]	POORLY CHARACTERIZED	General function prediction only
F01.PB31278	SPBC887.17	COG2252	Permeases	[R]	POORLY CHARACTERIZED	General function prediction only
F01.PB3128	PA0147	COG3491	Isopenicillin N synthase and related dioxygenases	[R]	POORLY CHARACTERIZED	General function prediction only
F01.PB31281	SPBP8B7.16c	COG0513	Superfamily II DNA and RNA helicases	[LKJ]	--	--
F01.PB31282	aq_1969	COG0436	Aspartate/tyrosine/aromatic aminotransferase	[E]	METABOLISM	Amino acid transport and metabolism
F01.PB31285	YKR066c	COG0376	Catalase (peroxidase I)	[P]	METABOLISM	Inorganic ion transport and metabolism
F01.PB31291	SPBC646.05c	COG1562	Phytoene/squalene synthetase	[I]	METABOLISM	Lipid transport and metabolism
F01.PB31292	all2342	COG1842	Phage shock protein A (IM30), suppresses sigma54-dependent transcription	[KT]	--	--
F01.PB31298	YDL137w	COG1100	GTPase SAR1 and related small G proteins	[R]	POORLY CHARACTERIZED	General function prediction only
F01.PB313	alr5302	COG0244	Ribosomal protein L10	[J]	INFORMATION STORAGE AND PROCESSING	Translation, ribosomal structure and biogenesis
F01.PB3130	YLR043c	COG0526	Thiol-disulfide isomerase and thioredoxins	[OC]	--	--
F01.PB31306	SPBC337.08c	COG5272	Ubiquitin	[O]	CELLULAR PROCESSES AND SIGNALING	Posttranslational modification, protein turnover, chaperones
F01.PB31308	BMEI0793	COG0693	Putative intracellular protease/amidase	[R]	POORLY CHARACTERIZED	General function prediction only
F01.PB31309	SPBC16G5.14c	COG0092	Ribosomal protein S3	[J]	INFORMATION STORAGE AND PROCESSING	Translation, ribosomal structure and biogenesis
F01.PB31310	SPAC22G7.01c	COG0006	Xaa-Pro aminopeptidase	[E]	METABOLISM	Amino acid transport and metabolism
F01.PB31311	CAC0385	COG2723	Beta-glucosidase/6-phospho-beta-glucosidase/beta-galactosidase	[G]	METABOLISM	Carbohydrate transport and metabolism
F01.PB31315	SPBC18H10.03	COG0724	RNA-binding proteins (RRM domain)	[R]	POORLY CHARACTERIZED	General function prediction only
F01.PB31316	ECU11g1690	COG5147	Myb superfamily proteins, including transcription factors and mRNA splicing factors	[KAD]	--	--
F01.PB31319	SMc00383	COG0625	Glutathione S-transferase	[O]	CELLULAR PROCESSES AND SIGNALING	Posttranslational modification, protein turnover, chaperones
F01.PB3132	SPBC1D7.05c	COG0515	Serine/threonine protein kinase	[RTKL]	--	--
F01.PB31323	SP1778	COG0580	Glycerol uptake facilitator and related permeases (Major Intrinsic Protein Family)	[G]	METABOLISM	Carbohydrate transport and metabolism
F01.PB31325	RSc2087	COG1611	Predicted Rossmann fold nucleotide-binding protein	[R]	POORLY CHARACTERIZED	General function prediction only
F01.PB31327	CPn0618	COG0095	Lipoate-protein ligase A	[H]	METABOLISM	Coenzyme transport and metabolism
F01.PB31330	CC1962	COG0560	Phosphoserine phosphatase	[E]	METABOLISM	Amino acid transport and metabolism
F01.PB31331	BB0251	COG0495	Leucyl-tRNA synthetase	[J]	INFORMATION STORAGE AND PROCESSING	Translation, ribosomal structure and biogenesis
F01.PB31333	alr4993	COG0494	NTP pyrophosphohydrolases including oxidative damage repair enzymes	[LR]	--	--
F01.PB31334	HI1296	COG1525	Micrococcal nuclease (thermonuclease) homologs	[L]	INFORMATION STORAGE AND PROCESSING	Replication, recombination and repair
F01.PB31339	ssl3432	COG0185	Ribosomal protein S19	[J]	INFORMATION STORAGE AND PROCESSING	Translation, ribosomal structure and biogenesis
F01.PB31340	SPBC2D10.07c	COG0681	Signal peptidase I	[U]	CELLULAR PROCESSES AND SIGNALING	Intracellular trafficking, secretion, and vesicular transport
F01.PB31344	SPAC630.08c	COG3000	Sterol desaturase	[I]	METABOLISM	Lipid transport and metabolism
F01.PB31346	SMc02903	COG2816	NTP pyrophosphohydrolases containing a Zn-finger, probably nucleic-acid-binding	[L]	INFORMATION STORAGE AND PROCESSING	Replication, recombination and repair
F01.PB31351	SPCC1739.13	COG0443	Molecular chaperone	[O]	CELLULAR PROCESSES AND SIGNALING	Posttranslational modification, protein turnover, chaperones
F01.PB31352	SPAC2F3.15	COG0515	Serine/threonine protein kinase	[RTKL]	--	--
F01.PB31354	mll8050	COG0500	SAM-dependent methyltransferases	[QR]	--	--
F01.PB31361	SPBC530.01	COG5210	GTPase-activating protein	[R]	POORLY CHARACTERIZED	General function prediction only
F01.PB31365	YLR172c	COG1798	Diphthamide biosynthesis methyltransferase	[J]	INFORMATION STORAGE AND PROCESSING	Translation, ribosomal structure and biogenesis
F01.PB31373	AGl379	COG1052	Lactate dehydrogenase and related dehydrogenases	[CHR]	--	--
F01.PB31375	alr0239	COG0332	3-oxoacyl-[acyl-carrier-protein] synthase III	[I]	METABOLISM	Lipid transport and metabolism
F01.PB31380	DR1147	COG0077	Prephenate dehydratase	[E]	METABOLISM	Amino acid transport and metabolism
F01.PB31383	SPBC13G1.07	COG5273	Uncharacterized protein containing DHHC-type Zn finger	[R]	POORLY CHARACTERIZED	General function prediction only
F01.PB31387	YML018c	COG0697	Permeases of the drug/metabolite transporter (DMT) superfamily	[GER]	--	--
F01.PB31388	YMR161w	COG2214	DnaJ-class molecular chaperone	[O]	CELLULAR PROCESSES AND SIGNALING	Posttranslational modification, protein turnover, chaperones
F01.PB31391	PM1535	COG3836	2,4-dihydroxyhept-2-ene-1,7-dioic acid aldolase	[G]	METABOLISM	Carbohydrate transport and metabolism
F01.PB31392	Cgl2127_1	COG0515	Serine/threonine protein kinase	[RTKL]	--	--
F01.PB31393	all0888	COG0120	Ribose 5-phosphate isomerase	[G]	METABOLISM	Carbohydrate transport and metabolism
F01.PB31396	YIL160c	COG0183	Acetyl-CoA acetyltransferase	[I]	METABOLISM	Lipid transport and metabolism
F01.PB31397	SPCC4B3.18	COG0452	Phosphopantothenoylcysteine synthetase/decarboxylase	[H]	METABOLISM	Coenzyme transport and metabolism
F01.PB314	YDL004w	COG0355	F0F1-type ATP synthase, epsilon subunit (mitochondrial delta subunit)	[C]	METABOLISM	Energy production and conversion
F01.PB31400	ECU03g0820i	COG5023	Tubulin	[Z]	CELLULAR PROCESSES AND SIGNALING	Cytoskeleton
F01.PB31413	SPAC1F5.09c	COG0515	Serine/threonine protein kinase	[RTKL]	--	--
F01.PB31417	VNG2310H	COG0695	Glutaredoxin and related proteins	[O]	CELLULAR PROCESSES AND SIGNALING	Posttranslational modification, protein turnover, chaperones
F01.PB118	sll1743	COG0080	Ribosomal protein L11	[J]	INFORMATION STORAGE AND PROCESSING	Translation, ribosomal structure and biogenesis
F01.PB11800	SMc02641	COG1004	Predicted UDP-glucose 6-dehydrogenase	[M]	CELLULAR PROCESSES AND SIGNALING	Cell wall/membrane/envelope biogenesis
F01.PB11805	SPBC1815.01	COG0148	Enolase	[G]	METABOLISM	Carbohydrate transport and metabolism
F01.PB11806	Cgl2127_1	COG0515	Serine/threonine protein kinase	[RTKL]	--	--
F01.PB11807	SPAC24H6.12c	COG0476	Dinucleotide-utilizing enzymes involved in molybdopterin and thiamine biosynthesis family 2	[H]	METABOLISM	Coenzyme transport and metabolism
F01.PB11811	SPCC4B3.13	COG0534	Na+-driven multidrug efflux pump	[V]	CELLULAR PROCESSES AND SIGNALING	Defense mechanisms
F01.PB11812	alr4773	COG1501	Alpha-glucosidases, family 31 of glycosyl hydrolases	[G]	METABOLISM	Carbohydrate transport and metabolism
F01.PB11816	SPAC3H5.08c	COG2319	FOG: WD40 repeat	[R]	POORLY CHARACTERIZED	General function prediction only
F01.PB11818	all4337	COG0050	GTPases - translation elongation factors	[J]	INFORMATION STORAGE AND PROCESSING	Translation, ribosomal structure and biogenesis
F01.PB11819	SPAC144.03	COG0104	Adenylosuccinate synthase	[F]	METABOLISM	Nucleotide transport and metabolism
F01.PB11821	ECU11g1690	COG5147	Myb superfamily proteins, including transcription factors and mRNA splicing factors	[KAD]	--	--
F01.PB11822	SPBP8B7.03c	COG0088	Ribosomal protein L4	[J]	INFORMATION STORAGE AND PROCESSING	Translation, ribosomal structure and biogenesis
F01.PB11823	ECU06g0830	COG5183	Protein involved in mRNA turnover and stability	[A]	INFORMATION STORAGE AND PROCESSING	RNA processing and modification
F01.PB11827	SPBC646.10c	COG1498	Protein implicated in ribosomal biogenesis, Nop56p homolog	[J]	INFORMATION STORAGE AND PROCESSING	Translation, ribosomal structure and biogenesis
F01.PB11828	MTH52	COG0436	Aspartate/tyrosine/aromatic aminotransferase	[E]	METABOLISM	Amino acid transport and metabolism
F01.PB1183	ECU05g0630	COG0515	Serine/threonine protein kinase	[RTKL]	--	--
F01.PB11831	slr1485	COG4642	Uncharacterized protein conserved in bacteria	[S]	POORLY CHARACTERIZED	Function unknown
F01.PB11835	RSc0257	COG0666	FOG: Ankyrin repeat	[R]	POORLY CHARACTERIZED	General function prediction only
F01.PB1184	YPL234c	COG0636	F0F1-type ATP synthase, subunit c/Archaeal/vacuolar-type H+-ATPase, subunit K	[C]	METABOLISM	Energy production and conversion
F01.PB11841	SPAC18G6.03	COG1100	GTPase SAR1 and related small G proteins	[R]	POORLY CHARACTERIZED	General function prediction only
F01.PB11846	BH0283	COG0384	Predicted epimerase, PhzC/PhzF homolog	[R]	POORLY CHARACTERIZED	General function prediction only
F01.PB11847	SPBC4B4.01c	COG5146	Pantothenate kinase, acetyl-CoA regulated	[H]	METABOLISM	Coenzyme transport and metabolism
F01.PB11848	SPBC13A2.03	COG0575	CDP-diglyceride synthetase	[I]	METABOLISM	Lipid transport and metabolism
F01.PB11850	SPAC6B12.15	COG2319	FOG: WD40 repeat	[R]	POORLY CHARACTERIZED	General function prediction only
F01.PB11851	SPBC32H8.10	COG0515	Serine/threonine protein kinase	[RTKL]	--	--
F01.PB11852	SPCC576.08c	COG0098	Ribosomal protein S5	[J]	INFORMATION STORAGE AND PROCESSING	Translation, ribosomal structure and biogenesis
F01.PB11854	all0352	COG1028	Dehydrogenases with different specificities (related to short-chain alcohol dehydrogenases)	[IQR]	--	--
F01.PB11855	BH1547_2	COG0784	FOG: CheY-like receiver	[T]	CELLULAR PROCESSES AND SIGNALING	Signal transduction mechanisms
F01.PB11856	YPR016c	COG1976	Translation initiation factor 6 (eIF-6)	[J]	INFORMATION STORAGE AND PROCESSING	Translation, ribosomal structure and biogenesis
F01.PB1186	SPBC31F10.02	COG2050	Uncharacterized protein, possibly involved in aromatic compounds catabolism	[Q]	METABOLISM	Secondary metabolites biosynthesis, transport and catabolism
F01.PB11860	ssl0020	COG0633	Ferredoxin	[C]	METABOLISM	Energy production and conversion
F01.PB11862	CAC0855	COG0637	Predicted phosphatase/phosphohexomutase	[R]	POORLY CHARACTERIZED	General function prediction only
F01.PB11864	SPBC4C3.07	COG1310	Predicted metal-dependent protease of the PAD1/JAB1 superfamily	[R]	POORLY CHARACTERIZED	General function prediction only
F01.PB11867	TM1261	COG1117	ABC-type phosphate transport system, ATPase component	[P]	METABOLISM	Inorganic ion transport and metabolism
F01.PB11868	slr0942	COG0656	Aldo/keto reductases, related to diketogulonate reductase	[R]	POORLY CHARACTERIZED	General function prediction only
F01.PB11869	SPBC1773.07c	COG5171	Ran GTPase-activating protein (Ran-binding protein)	[U]	CELLULAR PROCESSES AND SIGNALING	Intracellular trafficking, secretion, and vesicular transport
F01.PB11870	SPBC11G11.04	COG5603	Subunit of TRAPP, an ER-Golgi tethering complex	[N]	CELLULAR PROCESSES AND SIGNALING	Cell motility
F01.PB11875	XF0911	COG0625	Glutathione S-transferase	[O]	CELLULAR PROCESSES AND SIGNALING	Posttranslational modification, protein turnover, chaperones
F01.PB11876	CC0282	COG1011	Predicted hydrolase (HAD superfamily)	[R]	POORLY CHARACTERIZED	General function prediction only
F01.PB11877	YJL052w	COG0057	Glyceraldehyde-3-phosphate dehydrogenase/erythrose-4-phosphate dehydrogenase	[G]	METABOLISM	Carbohydrate transport and metabolism
F01.PB11881	YBR164c	COG1100	GTPase SAR1 and related small G proteins	[R]	POORLY CHARACTERIZED	General function prediction only
F01.PB11884	SPBC26H8.01	COG1635	Flavoprotein involved in thiazole biosynthesis	[H]	METABOLISM	Coenzyme transport and metabolism
F01.PB11886	YNL016w	COG0724	RNA-binding proteins (RRM domain)	[R]	POORLY CHARACTERIZED	General function prediction only
F01.PB11888	SMc01870	COG0580	Glycerol uptake facilitator and related permeases (Major Intrinsic Protein Family)	[G]	METABOLISM	Carbohydrate transport and metabolism
F01.PB11890	AGc3327A	COG0596	Predicted hydrolases or acyltransferases (alpha/beta hydrolase superfamily)	[R]	POORLY CHARACTERIZED	General function prediction only
F01.PB11891	lin0622	COG0604	NADPH:quinone reductase and related Zn-dependent oxidoreductases	[CR]	--	--
F01.PB11893	YLR377c	COG0158	Fructose-1,6-bisphosphatase	[G]	METABOLISM	Carbohydrate transport and metabolism
F01.PB11894	all5179	COG4122	Predicted O-methyltransferase	[R]	POORLY CHARACTERIZED	General function prediction only
F01.PB11897	sll1342	COG0057	Glyceraldehyde-3-phosphate dehydrogenase/erythrose-4-phosphate dehydrogenase	[G]	METABOLISM	Carbohydrate transport and metabolism
F01.PB11899	YEL024w	COG0723	Rieske Fe-S protein	[C]	METABOLISM	Energy production and conversion
F01.PB11900	slr1643	COG0369	Sulfite reductase, alpha subunit (flavoprotein)	[P]	METABOLISM	Inorganic ion transport and metabolism
F01.PB11902	SPBC26H8.01	COG1635	Flavoprotein involved in thiazole biosynthesis	[H]	METABOLISM	Coenzyme transport and metabolism
F01.PB11904	TM1009	COG0656	Aldo/keto reductases, related to diketogulonate reductase	[R]	POORLY CHARACTERIZED	General function prediction only
F01.PB11911	SPBC1703.10	COG1100	GTPase SAR1 and related small G proteins	[R]	POORLY CHARACTERIZED	General function prediction only
F01.PB11912	RSc0520	COG0346	Lactoylglutathione lyase and related lyases	[E]	METABOLISM	Amino acid transport and metabolism
F01.PB11913	CC1385	COG0158	Fructose-1,6-bisphosphatase	[G]	METABOLISM	Carbohydrate transport and metabolism
F01.PB11917	VC0769	COG3979	Uncharacterized protein contain chitin-binding domain type 3	[R]	POORLY CHARACTERIZED	General function prediction only
F01.PB11918	SPCC24B10.21	COG0149	Triosephosphate isomerase	[G]	METABOLISM	Carbohydrate transport and metabolism
F01.PB11921	YDR050c	COG0149	Triosephosphate isomerase	[G]	METABOLISM	Carbohydrate transport and metabolism
F01.PB11922	STM0233	COG3979	Uncharacterized protein contain chitin-binding domain type 3	[R]	POORLY CHARACTERIZED	General function prediction only
F01.PB11926	YOR332w	COG1390	Archaeal/vacuolar-type H+-ATPase subunit E	[C]	METABOLISM	Energy production and conversion
F01.PB11927	SMa1606	COG0702	Predicted nucleoside-diphosphate-sugar epimerases	[MG]	--	--
F01.PB11929	BH0698	COG3866	Pectate lyase	[G]	METABOLISM	Carbohydrate transport and metabolism
F01.PB1193	YER102w	COG2007	Ribosomal protein S8E	[J]	INFORMATION STORAGE AND PROCESSING	Translation, ribosomal structure and biogenesis
F01.PB11931	YMR220w	COG3890	Phosphomevalonate kinase	[I]	METABOLISM	Lipid transport and metabolism
F01.PB11933	TVN1054	COG1012	NAD-dependent aldehyde dehydrogenases	[C]	METABOLISM	Energy production and conversion
F01.PB11934	SPAPJ696.02_1	COG2930	Uncharacterized conserved protein	[S]	POORLY CHARACTERIZED	Function unknown
F01.PB11938	sll1814	COG0201	Preprotein translocase subunit SecY	[U]	CELLULAR PROCESSES AND SIGNALING	Intracellular trafficking, secretion, and vesicular transport
F01.PB11939	AGc2890	COG2124	Cytochrome P450	[Q]	METABOLISM	Secondary metabolites biosynthesis, transport and catabolism
F01.PB1194	YBL039c	COG0504	CTP synthase (UTP-ammonia lyase)	[F]	METABOLISM	Nucleotide transport and metabolism
F01.PB11941	all1361	COG2124	Cytochrome P450	[Q]	METABOLISM	Secondary metabolites biosynthesis, transport and catabolism
F01.PB11942	BS_pykA_1	COG0469	Pyruvate kinase	[G]	METABOLISM	Carbohydrate transport and metabolism
F01.PB11944	sll1342	COG0057	Glyceraldehyde-3-phosphate dehydrogenase/erythrose-4-phosphate dehydrogenase	[G]	METABOLISM	Carbohydrate transport and metabolism
F01.PB11945	sll0329	COG0362	6-phosphogluconate dehydrogenase	[G]	METABOLISM	Carbohydrate transport and metabolism
F01.PB11946	SPCC794.09c	COG5256	Translation elongation factor EF-1alpha (GTPase)	[J]	INFORMATION STORAGE AND PROCESSING	Translation, ribosomal structure and biogenesis
F01.PB11947	PA4198	COG0318	Acyl-CoA synthetases (AMP-forming)/AMP-acid ligases II	[IQ]	--	--
F01.PB11948	SPAPB8E5.02c	COG5071	26S proteasome regulatory complex component	[O]	CELLULAR PROCESSES AND SIGNALING	Posttranslational modification, protein turnover, chaperones
F01.PB11950	SPAC664.09	COG0405	Gamma-glutamyltransferase	[E]	METABOLISM	Amino acid transport and metabolism
F01.PB11951	PAE1861	COG0666	FOG: Ankyrin repeat	[R]	POORLY CHARACTERIZED	General function prediction only
F01.PB11954	CC3525	COG0446	Uncharacterized NAD(FAD)-dependent dehydrogenases	[R]	POORLY CHARACTERIZED	General function prediction only
F01.PB11957	BH0579	COG2124	Cytochrome P450	[Q]	METABOLISM	Secondary metabolites biosynthesis, transport and catabolism
F01.PB11961	YDL006w	COG0631	Serine/threonine protein phosphatase	[T]	CELLULAR PROCESSES AND SIGNALING	Signal transduction mechanisms
F01.PB11963	alr5275	COG0362	6-phosphogluconate dehydrogenase	[G]	METABOLISM	Carbohydrate transport and metabolism
F01.PB11964	BS_pykA_1	COG0469	Pyruvate kinase	[G]	METABOLISM	Carbohydrate transport and metabolism
F01.PB11965	BH1923	COG2723	Beta-glucosidase/6-phospho-beta-glucosidase/beta-galactosidase	[G]	METABOLISM	Carbohydrate transport and metabolism
F01.PB11969	DRA0271	COG0477	Permeases of the major facilitator superfamily	[GEPR]	--	--
F01.PB1197	SPBC1198.13c	COG5090	Transcription initiation factor IIF, small subunit (RAP30)	[K]	INFORMATION STORAGE AND PROCESSING	Transcription
F01.PB11971	ECU11g1050	COG3104	Dipeptide/tripeptide permease	[E]	METABOLISM	Amino acid transport and metabolism
F01.PB11973	aq_1977	COG4229	Predicted enolase-phosphatase	[C]	METABOLISM	Energy production and conversion
F01.PB11976	YNL016w	COG0724	RNA-binding proteins (RRM domain)	[R]	POORLY CHARACTERIZED	General function prediction only
F01.PB11977	SPBC800.05c	COG5023	Tubulin	[Z]	CELLULAR PROCESSES AND SIGNALING	Cytoskeleton
F01.PB11978	SPCPJ732.01	COG5391	Phox homology (PX) domain protein	[UR]	--	--
F01.PB31422	alr0180	COG1127	ABC-type transport system involved in resistance to organic solvents, ATPase component	[Q]	METABOLISM	Secondary metabolites biosynthesis, transport and catabolism
F01.PB31425	sll1441	COG3239	Fatty acid desaturase	[I]	METABOLISM	Lipid transport and metabolism
F01.PB31427	SPBC2D10.12	COG5272	Ubiquitin	[O]	CELLULAR PROCESSES AND SIGNALING	Posttranslational modification, protein turnover, chaperones
F01.PB31428	RSp0681	COG0547	Anthranilate phosphoribosyltransferase	[E]	METABOLISM	Amino acid transport and metabolism
F01.PB3143	YGL232w	COG1818	Predicted RNA-binding protein, contains THUMP domain	[R]	POORLY CHARACTERIZED	General function prediction only
F01.PB31431	slr0623	COG0526	Thiol-disulfide isomerase and thioredoxins	[OC]	--	--
F01.PB31432	YOR231w	COG0515	Serine/threonine protein kinase	[RTKL]	--	--
F01.PB31433	SPCC576.08c	COG0098	Ribosomal protein S5	[J]	INFORMATION STORAGE AND PROCESSING	Translation, ribosomal structure and biogenesis
F01.PB31434	slr0959	COG1266	Predicted metal-dependent membrane protease	[R]	POORLY CHARACTERIZED	General function prediction only
F01.PB31440	SPBC1718.07c	COG5063	CCCH-type Zn-finger protein	[R]	POORLY CHARACTERIZED	General function prediction only
F01.PB31444	SPBC14F5.05c	COG0192	S-adenosylmethionine synthetase	[H]	METABOLISM	Coenzyme transport and metabolism
F01.PB31447	Cj1411c	COG2124	Cytochrome P450	[Q]	METABOLISM	Secondary metabolites biosynthesis, transport and catabolism
F01.PB31448	sll1865	COG1186	Protein chain release factor B	[J]	INFORMATION STORAGE AND PROCESSING	Translation, ribosomal structure and biogenesis
F01.PB31450	YOL086c	COG1064	Zn-dependent alcohol dehydrogenases	[R]	POORLY CHARACTERIZED	General function prediction only
F01.PB31451	ECU11g1690	COG5147	Myb superfamily proteins, including transcription factors and mRNA splicing factors	[KAD]	--	--
F01.PB3146	SPBP22H7.08	COG5045	Ribosomal protein S10E	[J]	INFORMATION STORAGE AND PROCESSING	Translation, ribosomal structure and biogenesis
F01.PB31463	SPBC409.05	COG5201	SCF ubiquitin ligase, SKP1 component	[O]	CELLULAR PROCESSES AND SIGNALING	Posttranslational modification, protein turnover, chaperones
F01.PB31466	SPAC22E12.17c	COG5347	GTPase-activating protein that regulates ARFs (ADP-ribosylation factors), involved in ARF-mediated vesicular transport	[U]	CELLULAR PROCESSES AND SIGNALING	Intracellular trafficking, secretion, and vesicular transport
F01.PB31467	ECU01g0750	COG5243	HRD ubiquitin ligase complex, ER membrane component	[O]	CELLULAR PROCESSES AND SIGNALING	Posttranslational modification, protein turnover, chaperones
F01.PB31474	SPBC32H8.07	COG2319	FOG: WD40 repeat	[R]	POORLY CHARACTERIZED	General function prediction only
F01.PB31475	Rv2861c	COG0024	Methionine aminopeptidase	[J]	INFORMATION STORAGE AND PROCESSING	Translation, ribosomal structure and biogenesis
F01.PB31476	SPBC30D10.07c_2	COG0340	Biotin-(acetyl-CoA carboxylase) ligase	[H]	METABOLISM	Coenzyme transport and metabolism
F01.PB3148	alr1526	COG4451	Ribulose bisphosphate carboxylase small subunit	[C]	METABOLISM	Energy production and conversion
F01.PB31483	YKL139w	COG0515	Serine/threonine protein kinase	[RTKL]	--	--
F01.PB31490	SPBC16G5.14c	COG0092	Ribosomal protein S3	[J]	INFORMATION STORAGE AND PROCESSING	Translation, ribosomal structure and biogenesis
F01.PB31492	SMc02037	COG1028	Dehydrogenases with different specificities (related to short-chain alcohol dehydrogenases)	[IQR]	--	--
F01.PB31494	Rv2577	COG1409	Predicted phosphohydrolases	[R]	POORLY CHARACTERIZED	General function prediction only
F01.PB31496	alr0570	COG0526	Thiol-disulfide isomerase and thioredoxins	[OC]	--	--
F01.PB31497	YMR318c	COG1064	Zn-dependent alcohol dehydrogenases	[R]	POORLY CHARACTERIZED	General function prediction only
F01.PB31499	BMEI0184	COG0695	Glutaredoxin and related proteins	[O]	CELLULAR PROCESSES AND SIGNALING	Posttranslational modification, protein turnover, chaperones
F01.PB315	YDR513w	COG0695	Glutaredoxin and related proteins	[O]	CELLULAR PROCESSES AND SIGNALING	Posttranslational modification, protein turnover, chaperones
F01.PB31502	YJL167w	COG0142	Geranylgeranyl pyrophosphate synthase	[H]	METABOLISM	Coenzyme transport and metabolism
F01.PB31504	YCR011c_2	COG1131	ABC-type multidrug transport system, ATPase component	[V]	CELLULAR PROCESSES AND SIGNALING	Defense mechanisms
F01.PB31506	SPCC1223.11	COG0631	Serine/threonine protein phosphatase	[T]	CELLULAR PROCESSES AND SIGNALING	Signal transduction mechanisms
F01.PB31507	sll1342	COG0057	Glyceraldehyde-3-phosphate dehydrogenase/erythrose-4-phosphate dehydrogenase	[G]	METABOLISM	Carbohydrate transport and metabolism
F01.PB31509	YIR027c	COG0044	Dihydroorotase and related cyclic amidohydrolases	[F]	METABOLISM	Nucleotide transport and metabolism
F01.PB31513	all0513	COG0526	Thiol-disulfide isomerase and thioredoxins	[OC]	--	--
F01.PB31518	SPAC513.07	COG0451	Nucleoside-diphosphate-sugar epimerases	[MG]	--	--
F01.PB31519	all1865	COG1902	NADH:flavin oxidoreductases, Old Yellow Enzyme family	[C]	METABOLISM	Energy production and conversion
F01.PB3152	ECU11g1050	COG3104	Dipeptide/tripeptide permease	[E]	METABOLISM	Amino acid transport and metabolism
F01.PB31525	PAE2325	COG1324	Uncharacterized protein involved in tolerance to divalent cations	[P]	METABOLISM	Inorganic ion transport and metabolism
F01.PB31526	SPCC1827.02c	COG0615	Cytidylyltransferase	[MI]	--	--
F01.PB31528	BS_dhaS	COG1012	NAD-dependent aldehyde dehydrogenases	[C]	METABOLISM	Energy production and conversion
F01.PB31530	CC0968	COG1472	Beta-glucosidase-related glycosidases	[G]	METABOLISM	Carbohydrate transport and metabolism
F01.PB31537	ECU03g0820i	COG5023	Tubulin	[Z]	CELLULAR PROCESSES AND SIGNALING	Cytoskeleton
F01.PB3154	SPAC1D4.04	COG0459	Chaperonin GroEL (HSP60 family)	[O]	CELLULAR PROCESSES AND SIGNALING	Posttranslational modification, protein turnover, chaperones
F01.PB31542	lin0600	COG3752	Predicted membrane protein	[S]	POORLY CHARACTERIZED	Function unknown
F01.PB3155	SPCC830.08c	COG5052	Protein involved in membrane traffic	[U]	CELLULAR PROCESSES AND SIGNALING	Intracellular trafficking, secretion, and vesicular transport
F01.PB31550	ECU11g1690	COG5147	Myb superfamily proteins, including transcription factors and mRNA splicing factors	[KAD]	--	--
F01.PB31552	asl0009	COG0636	F0F1-type ATP synthase, subunit c/Archaeal/vacuolar-type H+-ATPase, subunit K	[C]	METABOLISM	Energy production and conversion
F01.PB31554	YJR105w	COG0524	Sugar kinases, ribokinase family	[G]	METABOLISM	Carbohydrate transport and metabolism
F01.PB31558	aq_226a	COG0184	Ribosomal protein S15P/S13E	[J]	INFORMATION STORAGE AND PROCESSING	Translation, ribosomal structure and biogenesis
F01.PB31561	YDR477w_1	COG0515	Serine/threonine protein kinase	[RTKL]	--	--
F01.PB31562	YDL006w	COG0631	Serine/threonine protein phosphatase	[T]	CELLULAR PROCESSES AND SIGNALING	Signal transduction mechanisms
F01.PB31564	SPBC2D10.10c	COG1889	Fibrillarin-like rRNA methylase	[J]	INFORMATION STORAGE AND PROCESSING	Translation, ribosomal structure and biogenesis
F01.PB31566	STM0233	COG3979	Uncharacterized protein contain chitin-binding domain type 3	[R]	POORLY CHARACTERIZED	General function prediction only
F01.PB31567	PA4191	COG3491	Isopenicillin N synthase and related dioxygenases	[R]	POORLY CHARACTERIZED	General function prediction only
F01.PB31568	YOR089c	COG1100	GTPase SAR1 and related small G proteins	[R]	POORLY CHARACTERIZED	General function prediction only
F01.PB31569	ECU03g0820i	COG5023	Tubulin	[Z]	CELLULAR PROCESSES AND SIGNALING	Cytoskeleton
F01.PB31579	SPAC664.09	COG0405	Gamma-glutamyltransferase	[E]	METABOLISM	Amino acid transport and metabolism
F01.PB31581	VC2379	COG0775	Nucleoside phosphorylase	[F]	METABOLISM	Nucleotide transport and metabolism
F01.PB31584	SPAC23H4.09	COG0024	Methionine aminopeptidase	[J]	INFORMATION STORAGE AND PROCESSING	Translation, ribosomal structure and biogenesis
F01.PB31585	SPAC19B12.10	COG1310	Predicted metal-dependent protease of the PAD1/JAB1 superfamily	[R]	POORLY CHARACTERIZED	General function prediction only
F01.PB31588	ECU06g1380	COG1528	Ferritin-like protein	[P]	METABOLISM	Inorganic ion transport and metabolism
F01.PB31590	SPAC5D6.04	COG0679	Predicted permeases	[R]	POORLY CHARACTERIZED	General function prediction only
F01.PB31592	SPCC1620.08	COG0045	Succinyl-CoA synthetase, beta subunit	[C]	METABOLISM	Energy production and conversion
F01.PB31595	APE0767	COG0421	Spermidine synthase	[E]	METABOLISM	Amino acid transport and metabolism
F01.PB31599	SPBC12C2.09c	COG1272	Predicted membrane protein, hemolysin III homolog	[R]	POORLY CHARACTERIZED	General function prediction only
F01.PB3160	YPR035w	COG0174	Glutamine synthetase	[E]	METABOLISM	Amino acid transport and metabolism
F01.PB31600	lin1894	COG0708	Exonuclease III	[L]	INFORMATION STORAGE AND PROCESSING	Replication, recombination and repair
F01.PB31607	all0283_3	COG2319	FOG: WD40 repeat	[R]	POORLY CHARACTERIZED	General function prediction only
F01.PB31611	YGR231c	COG0330	Membrane protease subunits, stomatin/prohibitin homologs	[O]	CELLULAR PROCESSES AND SIGNALING	Posttranslational modification, protein turnover, chaperones
F01.PB31613	PA5038	COG0337	3-dehydroquinate synthetase	[E]	METABOLISM	Amino acid transport and metabolism
F01.PB31616	SPBC947.15c	COG1252	NADH dehydrogenase, FAD-containing subunit	[C]	METABOLISM	Energy production and conversion
F01.PB31617	DR1160	COG3648	Uricase (urate oxidase)	[Q]	METABOLISM	Secondary metabolites biosynthesis, transport and catabolism
F01.PB31618	YOR126c	COG2755	Lysophospholipase L1 and related esterases	[E]	METABOLISM	Amino acid transport and metabolism
F01.PB31621	alr0214	COG1963	Uncharacterized protein conserved in bacteria	[S]	POORLY CHARACTERIZED	Function unknown
F01.PB31622	SPBPI060	COG2036	Histones H3 and H4	[B]	INFORMATION STORAGE AND PROCESSING	Chromatin structure and dynamics
F01.PB31625	slr1906	COG0454	Histone acetyltransferase HPA2 and related acetyltransferases	[KR]	--	--
F01.PB31626	PA1293	COG3386	Gluconolactonase	[G]	METABOLISM	Carbohydrate transport and metabolism
F01.PB31628	SPBC26H8.08c	COG1161	Predicted GTPases	[R]	POORLY CHARACTERIZED	General function prediction only
F01.PB31629	SPAC1565.06c	COG1100	GTPase SAR1 and related small G proteins	[R]	POORLY CHARACTERIZED	General function prediction only
F01.PB31634	alr4100	COG1512	Beta-propeller domains of methanol dehydrogenase type	[R]	POORLY CHARACTERIZED	General function prediction only
F01.PB31635	AGc4759	COG0712	F0F1-type ATP synthase, delta subunit (mitochondrial oligomycin sensitivity protein)	[C]	METABOLISM	Energy production and conversion
F01.PB31636	ECU06g0410	COG5244	Dynactin complex subunit involved in mitotic spindle partitioning in anaphase B	[D]	CELLULAR PROCESSES AND SIGNALING	Cell cycle control, cell division, chromosome partitioning
F01.PB31639	SPCC777.06c	COG1235	Metal-dependent hydrolases of the beta-lactamase superfamily I	[R]	POORLY CHARACTERIZED	General function prediction only
F01.PB3164	alr0113	COG0454	Histone acetyltransferase HPA2 and related acetyltransferases	[KR]	--	--
F01.PB31640	SPAC806.02c_2	COG2319	FOG: WD40 repeat	[R]	POORLY CHARACTERIZED	General function prediction only
F01.PB31643	YEL034w	COG0231	Translation elongation factor P (EF-P)/translation initiation factor 5A (eIF-5A)	[J]	INFORMATION STORAGE AND PROCESSING	Translation, ribosomal structure and biogenesis
F01.PB31644	SPBC409.07c	COG0515	Serine/threonine protein kinase	[RTKL]	--	--
F01.PB3165	YOR259c	COG1222	ATP-dependent 26S proteasome regulatory subunit	[O]	CELLULAR PROCESSES AND SIGNALING	Posttranslational modification, protein turnover, chaperones
F01.PB31651	YPO1502	COG1062	Zn-dependent alcohol dehydrogenases, class III	[C]	METABOLISM	Energy production and conversion
F01.PB31654	SPCC18B5.06	COG1537	Predicted RNA-binding proteins	[R]	POORLY CHARACTERIZED	General function prediction only
F01.PB31656	SPAC3A12.14	COG5126	Ca2+-binding protein (EF-Hand superfamily)	[TZDR]	--	--
F01.PB31657	YPR080w	COG5256	Translation elongation factor EF-1alpha (GTPase)	[J]	INFORMATION STORAGE AND PROCESSING	Translation, ribosomal structure and biogenesis
F01.PB31658	MYPU_6850	COG0515	Serine/threonine protein kinase	[RTKL]	--	--
F01.PB31661	CAC2722	COG5184	Alpha-tubulin suppressor and related RCC1 domain-containing proteins	[DZ]	--	--
F01.PB31662	ECU08g0260	COG5024	Cyclin	[D]	CELLULAR PROCESSES AND SIGNALING	Cell cycle control, cell division, chromosome partitioning
F01.PB31664	all1865	COG1902	NADH:flavin oxidoreductases, Old Yellow Enzyme family	[C]	METABOLISM	Energy production and conversion
F01.PB31665	YPO1502	COG1062	Zn-dependent alcohol dehydrogenases, class III	[C]	METABOLISM	Energy production and conversion
F01.PB31672	SPAC57A7.04c	COG0724	RNA-binding proteins (RRM domain)	[R]	POORLY CHARACTERIZED	General function prediction only
F01.PB31677	SPAC24B11.05	COG1011	Predicted hydrolase (HAD superfamily)	[R]	POORLY CHARACTERIZED	General function prediction only
F01.PB3168	SPAC6F6.15	COG1100	GTPase SAR1 and related small G proteins	[R]	POORLY CHARACTERIZED	General function prediction only
F01.PB31680	RSp1581	COG0753	Catalase	[P]	METABOLISM	Inorganic ion transport and metabolism
F01.PB31681	all4607_2	COG1003	Glycine cleavage system protein P (pyridoxal-binding), C-terminal domain	[E]	METABOLISM	Amino acid transport and metabolism
F01.PB31684	SPAC1D4.13	COG0515	Serine/threonine protein kinase	[RTKL]	--	--
F01.PB31685	SPBC365.02c	COG0109	Polyprenyltransferase (cytochrome oxidase assembly factor)	[O]	CELLULAR PROCESSES AND SIGNALING	Posttranslational modification, protein turnover, chaperones
F01.PB31688	BMEI0222	COG0288	Carbonic anhydrase	[P]	METABOLISM	Inorganic ion transport and metabolism
F01.PB31689	ECU11g1690	COG5147	Myb superfamily proteins, including transcription factors and mRNA splicing factors	[KAD]	--	--
F01.PB31691	CC2052	COG1472	Beta-glucosidase-related glycosidases	[G]	METABOLISM	Carbohydrate transport and metabolism
F01.PB31694	YJR104c	COG2032	Cu/Zn superoxide dismutase	[P]	METABOLISM	Inorganic ion transport and metabolism
F01.PB31695	MA4595_1	COG0287	Prephenate dehydrogenase	[E]	METABOLISM	Amino acid transport and metabolism
F01.PB31697	slr0809	COG0451	Nucleoside-diphosphate-sugar epimerases	[MG]	--	--
F01.PB317	SPBC2D10.20	COG5078	Ubiquitin-protein ligase	[O]	CELLULAR PROCESSES AND SIGNALING	Posttranslational modification, protein turnover, chaperones
F01.PB31700	all0352	COG1028	Dehydrogenases with different specificities (related to short-chain alcohol dehydrogenases)	[IQR]	--	--
F01.PB31701	PM1602	COG0176	Transaldolase	[G]	METABOLISM	Carbohydrate transport and metabolism
F01.PB31703	FN1224	COG2877	3-deoxy-D-manno-octulosonic acid (KDO) 8-phosphate synthase	[M]	CELLULAR PROCESSES AND SIGNALING	Cell wall/membrane/envelope biogenesis
F01.PB31706	SPAC56F8.09	COG0500	SAM-dependent methyltransferases	[QR]	--	--
F01.PB31707	YDR353w	COG0492	Thioredoxin reductase	[O]	CELLULAR PROCESSES AND SIGNALING	Posttranslational modification, protein turnover, chaperones
F01.PB31709	all0082_2	COG1985	Pyrimidine reductase, riboflavin biosynthesis	[H]	METABOLISM	Coenzyme transport and metabolism
F01.PB31714	YIR027c	COG0044	Dihydroorotase and related cyclic amidohydrolases	[F]	METABOLISM	Nucleotide transport and metabolism
F01.PB31719	SPAC8E11.04c	COG0400	Predicted esterase	[R]	POORLY CHARACTERIZED	General function prediction only
F01.PB3172	BH2504_1	COG0515	Serine/threonine protein kinase	[RTKL]	--	--
F01.PB31724	aq_1969	COG0436	Aspartate/tyrosine/aromatic aminotransferase	[E]	METABOLISM	Amino acid transport and metabolism
F01.PB31725	YGR254w	COG0148	Enolase	[G]	METABOLISM	Carbohydrate transport and metabolism
F01.PB31726	YOR185c	COG1100	GTPase SAR1 and related small G proteins	[R]	POORLY CHARACTERIZED	General function prediction only
F01.PB31728	YPO0121	COG0705	Uncharacterized membrane protein (homolog of Drosophila rhomboid)	[R]	POORLY CHARACTERIZED	General function prediction only
F01.PB31729	mll0832	COG2928	Uncharacterized conserved protein	[S]	POORLY CHARACTERIZED	Function unknown
F01.PB31731	SPAC17H9.14c	COG0526	Thiol-disulfide isomerase and thioredoxins	[OC]	--	--
F01.PB31733	PA2386	COG3486	Lysine/ornithine N-monooxygenase	[Q]	METABOLISM	Secondary metabolites biosynthesis, transport and catabolism
F01.PB31736	YGL103w	COG0200	Ribosomal protein L15	[J]	INFORMATION STORAGE AND PROCESSING	Translation, ribosomal structure and biogenesis
F01.PB31739	SPBC2F12.15c	COG5273	Uncharacterized protein containing DHHC-type Zn finger	[R]	POORLY CHARACTERIZED	General function prediction only
F01.PB3174	Cgl0528	COG1841	Ribosomal protein L30/L7E	[J]	INFORMATION STORAGE AND PROCESSING	Translation, ribosomal structure and biogenesis
F01.PB31742	Cj1411c	COG2124	Cytochrome P450	[Q]	METABOLISM	Secondary metabolites biosynthesis, transport and catabolism
F01.PB31745	BS_yvdP	COG0277	FAD/FMN-containing dehydrogenases	[C]	METABOLISM	Energy production and conversion
F01.PB31746	SPCC31H12.08c_2	COG5239	mRNA deadenylase, exonuclease subunit and related nucleases	[A]	INFORMATION STORAGE AND PROCESSING	RNA processing and modification
F01.PB31747	SPBC16H5.07c	COG0639	Diadenosine tetraphosphatase and related serine/threonine protein phosphatases	[T]	CELLULAR PROCESSES AND SIGNALING	Signal transduction mechanisms
F01.PB31752	SPAC323.07c	COG0534	Na+-driven multidrug efflux pump	[V]	CELLULAR PROCESSES AND SIGNALING	Defense mechanisms
F01.PB31753	alr0657	COG0451	Nucleoside-diphosphate-sugar epimerases	[MG]	--	--
F01.PB31756	BS_ywtG	COG0477	Permeases of the major facilitator superfamily	[GEPR]	--	--
F01.PB31763	SPAC3C7.06c	COG0515	Serine/threonine protein kinase	[RTKL]	--	--
F01.PB31768	YCR023c	COG0477	Permeases of the major facilitator superfamily	[GEPR]	--	--
F01.PB31769	YNR050c	COG1748	Saccharopine dehydrogenase and related proteins	[E]	METABOLISM	Amino acid transport and metabolism
F01.PB31770	sll1441	COG3239	Fatty acid desaturase	[I]	METABOLISM	Lipid transport and metabolism
F01.PB31772	AGl2706	COG4799	Acetyl-CoA carboxylase, carboxyltransferase component (subunits alpha and beta)	[I]	METABOLISM	Lipid transport and metabolism
F01.PB31776	SPAC6G10.03c	COG0596	Predicted hydrolases or acyltransferases (alpha/beta hydrolase superfamily)	[R]	POORLY CHARACTERIZED	General function prediction only
F01.PB31778	SMc02271	COG1028	Dehydrogenases with different specificities (related to short-chain alcohol dehydrogenases)	[IQR]	--	--
F01.PB31780	SPAC1D4.08	COG0558	Phosphatidylglycerophosphate synthase	[I]	METABOLISM	Lipid transport and metabolism
F01.PB31781	SPBC3F6.01c_2	COG0639	Diadenosine tetraphosphatase and related serine/threonine protein phosphatases	[T]	CELLULAR PROCESSES AND SIGNALING	Signal transduction mechanisms
F01.PB31783	L140856	COG0477	Permeases of the major facilitator superfamily	[GEPR]	--	--
F01.PB31787	SPAC12G12.03	COG0724	RNA-binding proteins (RRM domain)	[R]	POORLY CHARACTERIZED	General function prediction only
F01.PB31789	SPCC1795.02c	COG0387	Ca2+/H+ antiporter	[P]	METABOLISM	Inorganic ion transport and metabolism
F01.PB3179	YDL075w	COG2097	Ribosomal protein L31E	[J]	INFORMATION STORAGE AND PROCESSING	Translation, ribosomal structure and biogenesis
F01.PB31790	CAC1075	COG1472	Beta-glucosidase-related glycosidases	[G]	METABOLISM	Carbohydrate transport and metabolism
F01.PB31791	SPBC1105.05	COG2730	Endoglucanase	[G]	METABOLISM	Carbohydrate transport and metabolism
F01.PB31792	XF2259	COG1520	FOG: WD40-like repeat	[S]	POORLY CHARACTERIZED	Function unknown
F01.PB31794	mll8456	COG0103	Ribosomal protein S9	[J]	INFORMATION STORAGE AND PROCESSING	Translation, ribosomal structure and biogenesis
F01.PB31796	BB0727	COG0205	6-phosphofructokinase	[G]	METABOLISM	Carbohydrate transport and metabolism
F01.PB31797	BS_yloP_1	COG0515	Serine/threonine protein kinase	[RTKL]	--	--
F01.PB31798	YPL165c	COG2940	Proteins containing SET domain	[R]	POORLY CHARACTERIZED	General function prediction only
F01.PB31799	BH0579	COG2124	Cytochrome P450	[Q]	METABOLISM	Secondary metabolites biosynthesis, transport and catabolism
F01.PB318	SPBC119.02	COG5078	Ubiquitin-protein ligase	[O]	CELLULAR PROCESSES AND SIGNALING	Posttranslational modification, protein turnover, chaperones
F01.PB31800	YPR145w	COG0367	Asparagine synthase (glutamine-hydrolyzing)	[E]	METABOLISM	Amino acid transport and metabolism
F01.PB31801	SPAC513.07	COG0451	Nucleoside-diphosphate-sugar epimerases	[MG]	--	--
F01.PB31803	SPBC36.12c	COG5091	Suppressor of G2 allele of skp1 and related proteins	[R]	POORLY CHARACTERIZED	General function prediction only
F01.PB31809	SPAC11D3.06	COG0534	Na+-driven multidrug efflux pump	[V]	CELLULAR PROCESSES AND SIGNALING	Defense mechanisms
F01.PB31810	alr1612	COG1836	Predicted membrane protein	[S]	POORLY CHARACTERIZED	Function unknown
F01.PB31812	CPn0526_1	COG0794	Predicted sugar phosphate isomerase involved in capsule formation	[M]	CELLULAR PROCESSES AND SIGNALING	Cell wall/membrane/envelope biogenesis
F01.PB31815	alr1450	COG2124	Cytochrome P450	[Q]	METABOLISM	Secondary metabolites biosynthesis, transport and catabolism
F01.PB31816	SPBC646.10c	COG1498	Protein implicated in ribosomal biogenesis, Nop56p homolog	[J]	INFORMATION STORAGE AND PROCESSING	Translation, ribosomal structure and biogenesis
F01.PB31823	SP0671	COG0324	tRNA delta(2)-isopentenylpyrophosphate transferase	[J]	INFORMATION STORAGE AND PROCESSING	Translation, ribosomal structure and biogenesis
F01.PB31827	slr1736	COG0382	4-hydroxybenzoate polyprenyltransferase and related prenyltransferases	[H]	METABOLISM	Coenzyme transport and metabolism
F01.PB31829	CC0336	COG0477	Permeases of the major facilitator superfamily	[GEPR]	--	--
F01.PB31832	TP0773	COG0265	Trypsin-like serine proteases, typically periplasmic, contain C-terminal PDZ domain	[O]	CELLULAR PROCESSES AND SIGNALING	Posttranslational modification, protein turnover, chaperones
F01.PB31835	alr4833	COG2124	Cytochrome P450	[Q]	METABOLISM	Secondary metabolites biosynthesis, transport and catabolism
F01.PB31836	SPAC17A2.09c	COG0724	RNA-binding proteins (RRM domain)	[R]	POORLY CHARACTERIZED	General function prediction only
F01.PB31837	YCR023c	COG0477	Permeases of the major facilitator superfamily	[GEPR]	--	--
F01.PB3184	ssl0020	COG0633	Ferredoxin	[C]	METABOLISM	Energy production and conversion
F01.PB31840	SPAC1687.15	COG0515	Serine/threonine protein kinase	[RTKL]	--	--
F01.PB31841	SPAC1952.17c	COG5210	GTPase-activating protein	[R]	POORLY CHARACTERIZED	General function prediction only
F01.PB31843	sll1193	COG1403	Restriction endonuclease	[V]	CELLULAR PROCESSES AND SIGNALING	Defense mechanisms
F01.PB31847	slr0574	COG2124	Cytochrome P450	[Q]	METABOLISM	Secondary metabolites biosynthesis, transport and catabolism
F01.PB31848	MA0131	COG0527	Aspartokinases	[E]	METABOLISM	Amino acid transport and metabolism
F01.PB31849	CAC2235	COG0031	Cysteine synthase	[E]	METABOLISM	Amino acid transport and metabolism
F01.PB31855	SPAC11D3.06	COG0534	Na+-driven multidrug efflux pump	[V]	CELLULAR PROCESSES AND SIGNALING	Defense mechanisms
F01.PB31857	MT3482_2	COG1877	Trehalose-6-phosphatase	[G]	METABOLISM	Carbohydrate transport and metabolism
F01.PB31865	SPAC6B12.10c	COG1467	Eukaryotic-type DNA primase, catalytic (small) subunit	[L]	INFORMATION STORAGE AND PROCESSING	Replication, recombination and repair
F01.PB31866	alr0657	COG0451	Nucleoside-diphosphate-sugar epimerases	[MG]	--	--
F01.PB31869	slr1978	COG0619	ABC-type cobalt transport system, permease component CbiQ and related transporters	[P]	METABOLISM	Inorganic ion transport and metabolism
F01.PB31870	BS_pnbA	COG2272	Carboxylesterase type B	[I]	METABOLISM	Lipid transport and metabolism
F01.PB31871	Rv2793c	COG0130	Pseudouridine synthase	[J]	INFORMATION STORAGE AND PROCESSING	Translation, ribosomal structure and biogenesis
F01.PB31875	PAB1509	COG1656	Uncharacterized conserved protein	[S]	POORLY CHARACTERIZED	Function unknown
F01.PB31876	AGc1602	COG1409	Predicted phosphohydrolases	[R]	POORLY CHARACTERIZED	General function prediction only
F01.PB31880	all5037	COG2220	Predicted Zn-dependent hydrolases of the beta-lactamase fold	[R]	POORLY CHARACTERIZED	General function prediction only
F01.PB31881	SPAC890.03	COG0515	Serine/threonine protein kinase	[RTKL]	--	--
F01.PB31883	SPAC29A4.15	COG0172	Seryl-tRNA synthetase	[J]	INFORMATION STORAGE AND PROCESSING	Translation, ribosomal structure and biogenesis
F01.PB31884	SPBC29A3.06	COG2319	FOG: WD40 repeat	[R]	POORLY CHARACTERIZED	General function prediction only
F01.PB31885	BH0579	COG2124	Cytochrome P450	[Q]	METABOLISM	Secondary metabolites biosynthesis, transport and catabolism
F01.PB31886	all5026	COG0702	Predicted nucleoside-diphosphate-sugar epimerases	[MG]	--	--
F01.PB31888	ECU11g1050	COG3104	Dipeptide/tripeptide permease	[E]	METABOLISM	Amino acid transport and metabolism
F01.PB31889	SPAC21E11.07	COG0354	Predicted aminomethyltransferase related to GcvT	[R]	POORLY CHARACTERIZED	General function prediction only
F01.PB31892	SPBC21.06c	COG0515	Serine/threonine protein kinase	[RTKL]	--	--
F01.PB31894	AGc2890	COG2124	Cytochrome P450	[Q]	METABOLISM	Secondary metabolites biosynthesis, transport and catabolism
F01.PB31899	SPAC27E2.06c	COG0143	Methionyl-tRNA synthetase	[J]	INFORMATION STORAGE AND PROCESSING	Translation, ribosomal structure and biogenesis
F01.PB31901	SPAC2F3.15	COG0515	Serine/threonine protein kinase	[RTKL]	--	--
F01.PB31910	SPAC22F3.08c	COG0513	Superfamily II DNA and RNA helicases	[LKJ]	--	--
F01.PB31914	Rv3059	COG2124	Cytochrome P450	[Q]	METABOLISM	Secondary metabolites biosynthesis, transport and catabolism
F01.PB31915	ECU07g0330	COG5540	RING-finger-containing ubiquitin ligase	[O]	CELLULAR PROCESSES AND SIGNALING	Posttranslational modification, protein turnover, chaperones
F01.PB31925	all1597	COG3239	Fatty acid desaturase	[I]	METABOLISM	Lipid transport and metabolism
F01.PB31928	BH0215	COG0508	Pyruvate/2-oxoglutarate dehydrogenase complex, dihydrolipoamide acyltransferase (E2) component, and related enzymes	[C]	METABOLISM	Energy production and conversion
F01.PB3193	SPCC1450.13c	COG0307	Riboflavin synthase alpha chain	[H]	METABOLISM	Coenzyme transport and metabolism
F01.PB31932	alr3338	COG0406	Fructose-2,6-bisphosphatase	[G]	METABOLISM	Carbohydrate transport and metabolism
F01.PB31933	SPBC365.02c	COG0109	Polyprenyltransferase (cytochrome oxidase assembly factor)	[O]	CELLULAR PROCESSES AND SIGNALING	Posttranslational modification, protein turnover, chaperones
F01.PB31934	YIR031c	COG2225	Malate synthase	[C]	METABOLISM	Energy production and conversion
F01.PB31936	BMEII0089	COG0524	Sugar kinases, ribokinase family	[G]	METABOLISM	Carbohydrate transport and metabolism
F01.PB31938	SPAC17A2.09c	COG0724	RNA-binding proteins (RRM domain)	[R]	POORLY CHARACTERIZED	General function prediction only
[truncated: 15,157 more rows]
