# Supplementary material for: Screening and identification of multiple abiotic stress responsive candidate genes based on hybrid-sequencing in Vicia sativa
Source: Heliyon. 2023 Feb 4;9(2):e13536. doi: 10.1016/j.heliyon.2023.e13536 (PMC9929474; doi:10.1016/j.heliyon.2023.e13536)
Supplement: Multimedia component 10 [file mmc10.xlsx]

## Sheet: Sheet1
Table S10 KEGG annotation information data.
KEGG pathway	Pathway ID	Gene number	Gene ID	KOs
Betalain biosynthesis	ko00965	2	F01.PB13153;F01.PB31817;	K01593+K00505
Vancomycin resistance	ko01502	2	F01.PB12341;F01.PB39041;	K01000+K01000
Glucosinolate biosynthesis	ko00966	3	F01.PB13373;F01.PB1647;F01.PB3350;	K12153+K11820+K11820
Lipoic acid metabolism	ko00785	4	F01.PB2911;F01.PB36775;F01.PB4137;F01.PB9258;	K03801+K03644+K03801+K03644
Isoflavonoid biosynthesis	ko00943	4	F01.PB12323;F01.PB31835;F01.PB3806;F01.PB7245;	K13262+K13260+K13260+K13260
Glycosphingolipid biosynthesis - ganglio series	ko00604	5	F01.PB12104;F01.PB14292;F01.PB16170;F01.PB17355;F01.PB21349;	K12373+K12309+K12373+K12373+K12309
Glycosphingolipid biosynthesis - globo series	ko00603	8	F01.PB12104;F01.PB15760;F01.PB16170;F01.PB17355;F01.PB31034;F01.PB32080;F01.PB32627;F01.PB9636;	K12373+K07407+K12373+K12373+K07407+K07407+K07407+K07407
Flavone and flavonol biosynthesis	ko00944	9	F01.PB11743;F01.PB13159;F01.PB19971;F01.PB20675;F01.PB23822;F01.PB28511;F01.PB32919;F01.PB36074;F01.PB36442;	K05280+K05280+K05280+K05280+K05280+K05280+K05280+K05280+K05280
Synthesis and degradation of ketone bodies	ko00072	11	F01.PB10744;F01.PB13588;F01.PB13690;F01.PB15643;F01.PB19724;F01.PB20915;F01.PB28358;F01.PB29418;F01.PB31948;F01.PB3671;F01.PB8507;	K01640+K01641+K00626+K00626+K01640+K01640+K01640+K01640+K00626+K00626+K00626
Caffeine metabolism	ko00232	11	F01.PB11535;F01.PB22818;F01.PB26603;F01.PB29927;F01.PB31617;F01.PB34088;F01.PB35529;F01.PB35993;F01.PB36152;F01.PB36228;F01.PB36996;	K00365+K00365+K00106+K00106+K00365+K00365+K00106+K00106+K00365+K00365+K00365
Diterpenoid biosynthesis	ko00904	11	F01.PB10473;F01.PB12562;F01.PB14796;F01.PB16164;F01.PB18314;F01.PB31961;F01.PB32469;F01.PB32822;F01.PB33143;F01.PB36115;F01.PB38669;	K04124+K04123+K04125+K04125+K04125+K04122+K17982+K04121+K04125+K04121+K05282
C5-Branched dibasic acid metabolism	ko00660	13	F01.PB10605;F01.PB10842;F01.PB14204;F01.PB15691;F01.PB16652;F01.PB1857;F01.PB19772;F01.PB20625;F01.PB21536;F01.PB26529;F01.PB28690;F01.PB35391;F01.PB5610;	K01653+K01703+K01652+K01652+K01652+K01653+K01703+K01652+K01652+K01703+K01704+K01703+K01704
Brassinosteroid biosynthesis	ko00905	14	F01.PB16582;F01.PB19210;F01.PB20167;F01.PB2776;F01.PB29664;F01.PB31405;F01.PB31847;F01.PB31914;F01.PB32090;F01.PB3483;F01.PB37581;F01.PB38723;F01.PB4395;F01.PB9970;	K09588+K09591+K15639+K12640+K09591+K09591+K09587+K12640+K12637+K12637+K15639+K15639+K09591+K15639
Zeatin biosynthesis	ko00908	15	F01.PB11487;F01.PB12437;F01.PB13436;F01.PB16233;F01.PB18185;F01.PB18745;F01.PB22624;F01.PB25821;F01.PB2748;F01.PB31742;F01.PB31823;F01.PB31944;F01.PB32441;F01.PB4596;F01.PB7426;	K13495+K00279+K00279+K00279+K00791+K00791+K00279+K00279+K10760+K10717+K00791+K00791+K10717+K00279+K10760
Non-homologous end-joining	ko03450	15	F01.PB1037;F01.PB14280;F01.PB15577;F01.PB16693;F01.PB17290;F01.PB18880;F01.PB20330;F01.PB20929;F01.PB20945;F01.PB21145;F01.PB22002;F01.PB28149;F01.PB29538;F01.PB35299;F01.PB37909;	K10886+K10885+K10884+K10884+K10884+K03512+K10777+K10884+K10865+K10777+K10884+K10777+K10866+K10777+K10884
Limonene and pinene degradation	ko00903	16	F01.PB10045;F01.PB11050;F01.PB11957;F01.PB12688;F01.PB13298;F01.PB13341;F01.PB15323;F01.PB16053;F01.PB16800;F01.PB20076;F01.PB20166;F01.PB31528;F01.PB36189;F01.PB6054;F01.PB9083;F01.PB9121;	K00128+K00128+K00517+K00128+K00128+K00128+K00128+K00128+K00128+K00128+K00128+K00128+K00128+K00128+K00128+K00128
Degradation of aromatic compounds	ko01220	16	F01.PB10317;F01.PB10405;F01.PB10968;F01.PB13619;F01.PB25425;F01.PB30635;F01.PB33070;F01.PB34077;F01.PB3603;F01.PB3836;F01.PB3997;F01.PB8152;F01.PB9081;F01.PB9386;F01.PB9634;F01.PB9954;	K00487+K00121+K01053+K00487+K00487+K00480+K00487+K00001+K01053+K00121+K00001+K00121+K00487+K00121+K00001+K00001
Cutin, suberine and wax biosynthesis	ko00073	17	F01.PB12753;F01.PB14053;F01.PB14194;F01.PB16669;F01.PB18747;F01.PB19883;F01.PB21194;F01.PB22120;F01.PB25896;F01.PB27287;F01.PB28609;F01.PB31976;F01.PB31997;F01.PB33570;F01.PB33903;F01.PB34554;F01.PB4682;	K13356+K15404+K15404+K15398+K15404+K13407+K15403+K15401+K13356+K13356+K13356+K13407+K13356+K15398+K15402+K15404+K13407
Monoterpenoid biosynthesis	ko00902	19	F01.PB10306;F01.PB11058;F01.PB11301;F01.PB11854;F01.PB13378;F01.PB16258;F01.PB18742;F01.PB30910;F01.PB31700;F01.PB398;F01.PB4556;F01.PB5568;F01.PB5660;F01.PB5962;F01.PB6291;F01.PB7378;F01.PB8020;F01.PB8629;F01.PB8875;	K15095+K15095+K15095+K15095+K15095+K15095+K15086+K15095+K15095+K15095+K15095+K15095+K15095+K15095+K15095+K15095+K15095+K15095+K15095
Sesquiterpenoid and triterpenoid biosynthesis	ko00909	23	F01.PB10121;F01.PB12641;F01.PB13546;F01.PB13748;F01.PB13885;F01.PB15343;F01.PB15762;F01.PB16304;F01.PB21608;F01.PB22871;F01.PB23617;F01.PB24216;F01.PB26147;F01.PB2851;F01.PB31179;F01.PB31291;F01.PB32355;F01.PB33608;F01.PB36542;F01.PB38449;F01.PB38944;F01.PB8674;F01.PB9075;	K15814+K00801+K00511+K00511+K00511+K00511+K15813+K00511+K15891+K15813+K00801+K15813+K00801+K15813+K15891+K00801+K15813+K15813+K15813+K00511+K15814+K15813+K00511
Vitamin B6 metabolism	ko00750	24	F01.PB10660;F01.PB11149;F01.PB12013;F01.PB12613;F01.PB12837;F01.PB13573;F01.PB16101;F01.PB23890;F01.PB3024;F01.PB30821;F01.PB31158;F01.PB32027;F01.PB34956;F01.PB5602;F01.PB5733;F01.PB7006;F01.PB705;F01.PB7593;F01.PB7757;F01.PB8296;F01.PB8475;F01.PB8550;F01.PB8890;F01.PB9554;	K06215+K13248+K01733+K00831+K00868+K01733+K00275+K00275+K06215+K00868+K06215+K00275+K00275+K06215+K13248+K06215+K00868+K13248+K00868+K06215+K06215+K08681+K13248+K08681
Taurine and hypotaurine metabolism	ko00430	25	F01.PB10668;F01.PB10820;F01.PB11022;F01.PB11950;F01.PB12592;F01.PB13322;F01.PB14962;F01.PB15589;F01.PB16579;F01.PB17822;F01.PB17848;F01.PB19073;F01.PB19594;F01.PB19631;F01.PB20750;F01.PB21680;F01.PB27683;F01.PB31579;F01.PB39328;F01.PB6263;F01.PB6699;F01.PB7710;F01.PB8784;F01.PB897;F01.PB9300;	K01580+K10712+K18592+K18592+K18592+K10712+K18592+K10712+K01580+K18592+K18592+K18592+K18592+K01580+K18592+K18592+K10712+K18592+K01580+K10712+K10712+K10712+K18592+K18592+K18592
Stilbenoid, diarylheptanoid and gingerol biosynthesis	ko00945	25	F01.PB10317;F01.PB11894;F01.PB11941;F01.PB11957;F01.PB13071;F01.PB13365;F01.PB13619;F01.PB13830;F01.PB14003;F01.PB17301;F01.PB20190;F01.PB2370;F01.PB25425;F01.PB30594;F01.PB30720;F01.PB31092;F01.PB33070;F01.PB34085;F01.PB34417;F01.PB4515;F01.PB6384;F01.PB7696;F01.PB8613;F01.PB9014;F01.PB9081;	K00487+K00588+K09754+K00517+K13065+K13065+K00487+K00588+K00588+K09754+K13065+K00588+K00487+K13065+K09754+K00588+K00487+K00588+K00588+K13065+K13065+K13065+K00588+K13065+K00487
Sulfur relay system	ko04122	25	F01.PB10719;F01.PB11508;F01.PB12222;F01.PB12892;F01.PB13093;F01.PB1472;F01.PB1512;F01.PB16107;F01.PB17285;F01.PB17476;F01.PB20406;F01.PB22671;F01.PB26642;F01.PB29792;F01.PB30371;F01.PB30504;F01.PB30806;F01.PB34020;F01.PB38724;F01.PB4009;F01.PB5005;F01.PB5310;F01.PB639;F01.PB6764;F01.PB9272;	K01011+K04487+K04487+K00566+K03639+K03635+K12161+K00566+K03639+K00566+K03639+K03639+K04487+K00566+K03639+K03639+K14169+K01011+K03639+K01011+K03639+K03635+K03635+K01011+K01011
Riboflavin metabolism	ko00740	26	F01.PB10723;F01.PB10998;F01.PB12082;F01.PB13023;F01.PB13271;F01.PB1340;F01.PB13754;F01.PB13880;F01.PB16325;F01.PB16931;F01.PB17589;F01.PB1784;F01.PB18860;F01.PB19661;F01.PB1988;F01.PB20206;F01.PB2234;F01.PB22761;F01.PB28965;F01.PB31817;F01.PB3193;F01.PB32049;F01.PB33754;F01.PB35790;F01.PB5866;F01.PB5908;	K14652+K11752+K14652+K14652+K14652+K14652+K14652+K14652+K14652+K00861+K14652+K00861+K14652+K14652+K00793+K14652+K14652+K14652+K14652+K00505+K00793+K14652+K14652+K14652+K00794+K00794
Valine, leucine and isoleucine biosynthesis	ko00290	28	F01.PB10134;F01.PB10318;F01.PB10605;F01.PB10842;F01.PB13487;F01.PB14204;F01.PB14354;F01.PB14371;F01.PB15691;F01.PB16652;F01.PB16784;F01.PB1857;F01.PB19772;F01.PB19931;F01.PB20625;F01.PB21536;F01.PB21973;F01.PB26529;F01.PB28383;F01.PB28690;F01.PB32713;F01.PB33045;F01.PB33100;F01.PB35391;F01.PB5610;F01.PB7074;F01.PB8066;F01.PB9468;	K01649+K01649+K01653+K01703+K01687+K01652+K00053+K01687+K01652+K01652+K01754+K01653+K01703+K00826+K01652+K01652+K01649+K01703+K01754+K01704+K01687+K01702+K01754+K01703+K01704+K00826+K00826+K00053
Other types of O-glycan biosynthesis	ko00514	29	F01.PB16085;F01.PB17472;F01.PB17802;F01.PB20774;F01.PB22294;F01.PB22990;F01.PB23699;F01.PB23904;F01.PB24155;F01.PB24948;F01.PB25479;F01.PB26000;F01.PB26716;F01.PB27292;F01.PB27977;F01.PB28370;F01.PB28704;F01.PB35038;F01.PB35473;F01.PB3563;F01.PB35797;F01.PB36178;F01.PB36402;F01.PB37488;F01.PB37629;F01.PB37654;F01.PB38178;F01.PB38357;F01.PB38584;	K00728+K13667+K03691+K10967+K09667+K09667+K09667+K09667+K09667+K09667+K09667+K03691+K09667+K09667+K09667+K03691+K00728+K09667+K09667+K10967+K13667+K09667+K09667+K09667+K09667+K09667+K09667+K09667+K00728
Glycosaminoglycan degradation	ko00531	30	F01.PB10910;F01.PB12104;F01.PB12654;F01.PB12981;F01.PB14137;F01.PB14292;F01.PB14443;F01.PB15836;F01.PB16139;F01.PB16170;F01.PB17341;F01.PB17355;F01.PB17756;F01.PB18067;F01.PB18988;F01.PB21349;F01.PB22777;F01.PB25291;F01.PB26062;F01.PB27729;F01.PB28754;F01.PB29442;F01.PB35126;F01.PB3582;F01.PB36813;F01.PB37250;F01.PB37317;F01.PB38206;F01.PB5151;F01.PB7118;	K07964+K12373+K07964+K10532+K01205+K12309+K07964+K01205+K07964+K12373+K07964+K12373+K07964+K07964+K07964+K12309+K01205+K01205+K07964+K07964+K01205+K01205+K01205+K07964+K01205+K10532+K10532+K01205+K07964+K10532
Biotin metabolism	ko00780	31	F01.PB12123;F01.PB12246;F01.PB13058;F01.PB14345;F01.PB14760;F01.PB16426;F01.PB17083;F01.PB17112;F01.PB17478;F01.PB20990;F01.PB21085;F01.PB21543;F01.PB269;F01.PB28915;F01.PB29805;F01.PB31476;F01.PB32003;F01.PB32575;F01.PB34374;F01.PB3731;F01.PB37479;F01.PB38114;F01.PB4332;F01.PB6437;F01.PB6470;F01.PB7482;F01.PB8501;F01.PB8570;F01.PB9467;F01.PB95;F01.PB9768;	K09458+K09458+K00208+K09458+K09458+K09458+K09458+K09458+K09458+K01012+K09458+K09458+K00059+K00208+K01942+K01942+K00652+K00833+K00059+K00059+K09458+K00833+K00059+K00208+K00059+K02372+K00059+K02372+K09458+K00059+K01012
Thiamine metabolism	ko00730	32	F01.PB11326;F01.PB11338;F01.PB11508;F01.PB11884;F01.PB11902;F01.PB12222;F01.PB1237;F01.PB14017;F01.PB14742;F01.PB15579;F01.PB16240;F01.PB18365;F01.PB19001;F01.PB20407;F01.PB21654;F01.PB21936;F01.PB24271;F01.PB25994;F01.PB26380;F01.PB26642;F01.PB28508;F01.PB32162;F01.PB32992;F01.PB34537;F01.PB35683;F01.PB39495;F01.PB4946;F01.PB6562;F01.PB7595;F01.PB7864;F01.PB9220;F01.PB9307;	K14153+K03146+K04487+K03146+K03146+K04487+K03146+K03147+K03147+K01662+K01662+K01662+K14153+K01662+K03147+K01662+K01662+K01662+K00949+K04487+K01662+K03146+K01662+K03147+K03147+K03147+K06928+K03146+K00949+K03146+K03146+K00878
Histidine metabolism	ko00340	35	F01.PB10045;F01.PB10255;F01.PB11050;F01.PB11933;F01.PB12446;F01.PB12614;F01.PB12688;F01.PB12721;F01.PB12752;F01.PB12909;F01.PB13153;F01.PB1318;F01.PB13298;F01.PB13341;F01.PB13671;F01.PB14589;F01.PB15250;F01.PB15323;F01.PB15868;F01.PB16053;F01.PB16285;F01.PB16800;F01.PB19517;F01.PB19669;F01.PB20076;F01.PB20166;F01.PB31528;F01.PB33060;F01.PB33129;F01.PB36189;F01.PB6054;F01.PB7624;F01.PB8664;F01.PB9…	K00128+K01590+K00128+K14085+K00765+K11755+K00128+K14085+K00013+K00817+K01593+K01663+K00128+K00128+K00013+K01663+K01663+K00128+K14085+K00128+K01663+K00128+K00817+K14085+K00128+K00128+K00128+K14085+K01590+K00128+K00128+K18649+K01693+K00128+K00128
Fatty acid elongation	ko00062	36	F01.PB10029;F01.PB10165;F01.PB10456;F01.PB11258;F01.PB11648;F01.PB11843;F01.PB1242;F01.PB12455;F01.PB12994;F01.PB13229;F01.PB14176;F01.PB17038;F01.PB1722;F01.PB19565;F01.PB19601;F01.PB21129;F01.PB23591;F01.PB31547;F01.PB3462;F01.PB34845;F01.PB3758;F01.PB37947;F01.PB392;F01.PB39341;F01.PB39358;F01.PB6750;F01.PB7430;F01.PB7541;F01.PB7880;F01.PB7939;F01.PB8227;F01.PB9084;F01.PB9163;F01.PB9185;F01.PB…	K10703+K15397+K10251+K01074+K10258+K15397+K10258+K15397+K15397+K01068+K15397+K15397+K15397+K10258+K15397+K15397+K01068+K15397+K10703+K15397+K07511+K01068+K10251+K15397+K15397+K10251+K01074+K10258+K10251+K07512+K10258+K15397+K15397+K10703+K15397+K15397
Nicotinate and nicotinamide metabolism	ko00760	40	F01.PB1104;F01.PB13007;F01.PB14064;F01.PB14230;F01.PB14501;F01.PB16796;F01.PB17651;F01.PB17787;F01.PB18765;F01.PB18921;F01.PB18925;F01.PB19314;F01.PB20889;F01.PB22772;F01.PB22821;F01.PB2374;F01.PB24495;F01.PB26504;F01.PB29040;F01.PB29294;F01.PB31346;F01.PB31677;F01.PB32219;F01.PB3237;F01.PB35924;F01.PB36412;F01.PB36706;F01.PB36711;F01.PB39413;F01.PB544;F01.PB5591;F01.PB581;F01.PB6094;F01.PB6705;F…	K00767+K00858+K00763+K01950+K03517+K03787+K00858+K00763+K01950+K01950+K03517+K00858+K00858+K00763+K00323+K00763+K00858+K00323+K00323+K00763+K03426+K18551+K18551+K03787+K00763+K00763+K00763+K03517+K00278+K03787+K18551+K06210+K18551+K01240+K18551+K01081+K01240+K01240+K00858+K03787
Lysine biosynthesis	ko00300	41	F01.PB11448;F01.PB11828;F01.PB11933;F01.PB12127;F01.PB12721;F01.PB12751;F01.PB12885;F01.PB13422;F01.PB15868;F01.PB15874;F01.PB17459;F01.PB17730;F01.PB18266;F01.PB19669;F01.PB21395;F01.PB22213;F01.PB23291;F01.PB23935;F01.PB25815;F01.PB26080;F01.PB26566;F01.PB26658;F01.PB27164;F01.PB28494;F01.PB29287;F01.PB31848;F01.PB33060;F01.PB35063;F01.PB35558;F01.PB3727;F01.PB37351;F01.PB38312;F01.PB38680;F01.…	K00928+K10206+K14085+K01586+K14085+K10206+K01714+K01714+K14085+K10206+K12524+K00928+K12524+K14085+K00928+K00928+K12524+K12524+K12524+K00928+K12524+K00928+K12524+K12524+K00928+K00928+K14085+K01586+K00928+K10206+K00928+K10206+K12524+K00928+K01778+K01714+K01714+K01714+K10206+K00215+K01778
Isoquinoline alkaloid biosynthesis	ko00950	41	F01.PB11046;F01.PB11151;F01.PB11438;F01.PB11661;F01.PB11777;F01.PB12097;F01.PB12128;F01.PB12820;F01.PB13037;F01.PB13153;F01.PB13467;F01.PB14207;F01.PB15670;F01.PB17110;F01.PB18107;F01.PB18138;F01.PB18278;F01.PB19074;F01.PB19362;F01.PB19387;F01.PB19925;F01.PB20249;F01.PB21076;F01.PB21099;F01.PB21575;F01.PB22163;F01.PB24364;F01.PB24382;F01.PB25026;F01.PB26543;F01.PB26928;F01.PB28877;F01.PB29832;F01…	K00815+K14454+K14454+K00815+K00811+K14455+K01592+K01592+K14454+K01593+K14454+K00276+K00276+K00276+K15849+K00276+K01592+K00276+K14454+K00276+K00276+K14454+K00276+K00276+K00276+K00276+K14455+K00276+K00276+K00276+K00276+K00276+K00276+K00505+K14455+K00276+K00276+K00276+K15849+K14454+K00815
Steroid biosynthesis	ko00100	44	F01.PB10581;F01.PB1096;F01.PB1228;F01.PB12641;F01.PB13546;F01.PB13748;F01.PB13885;F01.PB1459;F01.PB14821;F01.PB15343;F01.PB16304;F01.PB1680;F01.PB17611;F01.PB17873;F01.PB18472;F01.PB19079;F01.PB19272;F01.PB19293;F01.PB19805;F01.PB20060;F01.PB21241;F01.PB22082;F01.PB23152;F01.PB23617;F01.PB23959;F01.PB26147;F01.PB31291;F01.PB31344;F01.PB32634;F01.PB38449;F01.PB5872;F01.PB6297;F01.PB6309;F01.PB6447…	K08242+K00559+K05917+K00801+K00511+K00511+K00511+K01824+K07748+K00511+K00511+K08242+K14674+K07748+K00222+K14674+K07748+K01853+K07748+K14674+K00227+K09828+K14674+K00801+K14674+K00801+K00801+K14424+K07748+K00511+K14424+K08242+K00227+K00227+K01853+K09832+K01824+K01824+K00213+K00511+K07748+K05917+K14424+K08246
Butanoate metabolism	ko00650	45	F01.PB10605;F01.PB10668;F01.PB10744;F01.PB10798;F01.PB13000;F01.PB13375;F01.PB13588;F01.PB13690;F01.PB14204;F01.PB14981;F01.PB15482;F01.PB15564;F01.PB15643;F01.PB15691;F01.PB16579;F01.PB16644;F01.PB16652;F01.PB18457;F01.PB1857;F01.PB19631;F01.PB19724;F01.PB20625;F01.PB20915;F01.PB20922;F01.PB21536;F01.PB28358;F01.PB28625;F01.PB29418;F01.PB3085;F01.PB30930;F01.PB31948;F01.PB32836;F01.PB35269;F01.P…	K01653+K01580+K01640+K17761+K16871+K16871+K01641+K00626+K01652+K16871+K16871+K16871+K00626+K01652+K01580+K16871+K01652+K17761+K01653+K01580+K01640+K01652+K01640+K16871+K01652+K01640+K17761+K01640+K18121+K00074+K00626+K16871+K16871+K00626+K07511+K16871+K18121+K16871+K16871+K01580+K18121+K18121+K18121+K00626+K16871
Glycosylphosphatidylinositol(GPI)-anchor biosynthesis	ko00563	46	F01.PB10132;F01.PB10223;F01.PB12718;F01.PB13228;F01.PB15028;F01.PB15217;F01.PB15981;F01.PB17230;F01.PB17692;F01.PB18863;F01.PB22786;F01.PB24130;F01.PB24548;F01.PB24935;F01.PB2511;F01.PB26350;F01.PB26478;F01.PB2747;F01.PB2756;F01.PB27807;F01.PB28889;F01.PB29183;F01.PB29470;F01.PB30555;F01.PB3121;F01.PB32092;F01.PB32377;F01.PB33276;F01.PB33331;F01.PB33531;F01.PB34041;F01.PB34753;F01.PB34909;F01.PB3…	K05293+K05292+K07542+K05290+K05292+K05289+K05291+K08098+K05291+K05292+K05310+K05310+K05288+K05310+K05292+K05291+K05290+K09658+K09658+K05310+K05291+K05285+K05288+K05287+K09658+K05284+K03857+K05286+K03434+K05290+K05284+K05285+K05283+K05285+K05291+K05283+K05310+K03860+K05291+K09658+K05283+K03434+K03861+K09658+K05287+K05293
Arachidonic acid metabolism	ko00590	46	F01.PB10182;F01.PB11022;F01.PB11950;F01.PB12592;F01.PB12794;F01.PB1349;F01.PB14962;F01.PB17268;F01.PB17329;F01.PB17529;F01.PB17611;F01.PB17822;F01.PB17848;F01.PB18038;F01.PB19073;F01.PB19079;F01.PB19594;F01.PB20060;F01.PB2031;F01.PB20750;F01.PB21680;F01.PB22930;F01.PB23152;F01.PB23959;F01.PB25636;F01.PB26345;F01.PB2653;F01.PB2771;F01.PB29631;F01.PB30301;F01.PB30755;F01.PB30816;F01.PB31579;F01.PB3…	K05309+K18592+K18592+K18592+K00432+K00432+K18592+K01254+K00432+K00432+K14674+K18592+K18592+K01254+K18592+K14674+K18592+K14674+K00432+K18592+K18592+K00432+K14674+K14674+K00432+K00432+K00432+K00432+K00432+K05309+K00432+K15730+K18592+K00432+K00432+K00432+K00432+K15730+K00432+K00432+K00432+K18592+K18592+K00432+K18592+K00432
Tropane, piperidine and pyridine alkaloid biosynthesis	ko00960	47	F01.PB10740;F01.PB11046;F01.PB11151;F01.PB11438;F01.PB11661;F01.PB11777;F01.PB12097;F01.PB12909;F01.PB13037;F01.PB13467;F01.PB14207;F01.PB15670;F01.PB17110;F01.PB18107;F01.PB18138;F01.PB19074;F01.PB19362;F01.PB19387;F01.PB19517;F01.PB19925;F01.PB20249;F01.PB21076;F01.PB21099;F01.PB21575;F01.PB22163;F01.PB2344;F01.PB24364;F01.PB24382;F01.PB25026;F01.PB26543;F01.PB26928;F01.PB28877;F01.PB29832;F01.…	K08081+K00815+K14454+K14454+K00815+K00811+K14455+K00817+K14454+K14454+K00276+K00276+K00276+K15849+K00276+K00276+K14454+K00276+K00817+K00276+K14454+K00276+K00276+K00276+K00276+K08081+K14455+K00276+K00276+K00276+K00276+K00276+K00276+K14455+K00276+K00276+K00276+K08081+K15849+K08081+K08081+K08081+K08081+K08081+K14454+K08081+K00815
Ether lipid metabolism	ko00565	48	F01.PB1026;F01.PB10526;F01.PB12250;F01.PB13386;F01.PB14449;F01.PB14985;F01.PB17564;F01.PB17611;F01.PB17693;F01.PB17943;F01.PB18876;F01.PB19079;F01.PB20027;F01.PB20060;F01.PB20231;F01.PB21398;F01.PB22279;F01.PB22615;F01.PB23152;F01.PB23248;F01.PB23621;F01.PB23959;F01.PB24261;F01.PB25072;F01.PB25126;F01.PB25452;F01.PB25594;F01.PB25676;F01.PB25786;F01.PB29403;F01.PB29546;F01.PB29971;F01.PB31353;F01.…	K01115+K00993+K13510+K01114+K01115+K13510+K13519+K14674+K01114+K13510+K01114+K14674+K01115+K14674+K13510+K01115+K01115+K01115+K14674+K01115+K01115+K14674+K01115+K01115+K01115+K01115+K00993+K01115+K01115+K01115+K13510+K01115+K00993+K01115+K13510+K01115+K01115+K13510+K01115+K01115+K01115+K01115+K01115+K13510+K13510+K13510+K13510+K01114
Pantothenate and CoA biosynthesis	ko00770	49	F01.PB10605;F01.PB10611;F01.PB11280;F01.PB11847;F01.PB12633;F01.PB13116;F01.PB13487;F01.PB14204;F01.PB14354;F01.PB14371;F01.PB15691;F01.PB16652;F01.PB1857;F01.PB19847;F01.PB19931;F01.PB20309;F01.PB20625;F01.PB2077;F01.PB21536;F01.PB22806;F01.PB23543;F01.PB23993;F01.PB24404;F01.PB26526;F01.PB28461;F01.PB2949;F01.PB29876;F01.PB31397;F01.PB31969;F01.PB32713;F01.PB33815;F01.PB34171;F01.PB35122;F01.PB…	K01653+K01464+K01431+K09680+K00606+K01431+K01687+K01652+K00053+K01687+K01652+K01652+K01653+K01464+K00826+K09680+K01652+K00207+K01652+K09680+K00207+K09680+K00207+K09680+K09680+K00207+K09680+K01922+K01598+K01687+K01598+K00207+K01598+K01598+K01431+K02201+K00859+K00207+K00826+K00606+K06133+K00826+K01922+K01464+K00053+K01464+K01431+K09680+K01464
Linoleic acid metabolism	ko00591	50	F01.PB10417;F01.PB10846;F01.PB12944;F01.PB14326;F01.PB14584;F01.PB15794;F01.PB16019;F01.PB16384;F01.PB16910;F01.PB17611;F01.PB17954;F01.PB18758;F01.PB19079;F01.PB19249;F01.PB19419;F01.PB20060;F01.PB20155;F01.PB20393;F01.PB20616;F01.PB20856;F01.PB20996;F01.PB21239;F01.PB21724;F01.PB21828;F01.PB22459;F01.PB23152;F01.PB23236;F01.PB23959;F01.PB24308;F01.PB25340;F01.PB25589;F01.PB26234;F01.PB27359;F01…	K00454+K00454+K15718+K15718+K15718+K15718+K00454+K15718+K15718+K14674+K15718+K15718+K14674+K15718+K15718+K14674+K15718+K00454+K15718+K00454+K15718+K15718+K15718+K15718+K00454+K14674+K00454+K14674+K15718+K00454+K00454+K15718+K15718+K00454+K00454+K15718+K15718+K15718+K15718+K15718+K00454+K15718+K15718+K15718+K00454+K15718+K00454+K15718+K00454+K15718
Other glycan degradation	ko00511	51	F01.PB11733;F01.PB12104;F01.PB14292;F01.PB16170;F01.PB17355;F01.PB17519;F01.PB18403;F01.PB19596;F01.PB21349;F01.PB22198;F01.PB22314;F01.PB22580;F01.PB22660;F01.PB22793;F01.PB22835;F01.PB23672;F01.PB24061;F01.PB24400;F01.PB24666;F01.PB25503;F01.PB25586;F01.PB25778;F01.PB26042;F01.PB26364;F01.PB26653;F01.PB28865;F01.PB29157;F01.PB29173;F01.PB29366;F01.PB29932;F01.PB30012;F01.PB30066;F01.PB30080;F01…	K01191+K12373+K12309+K12373+K12373+K01206+K17108+K01227+K12309+K01227+K01191+K01191+K17108+K17108+K17108+K01191+K17108+K01191+K17108+K01191+K01191+K15923+K01191+K01190+K17108+K01191+K01191+K01190+K17108+K01191+K01191+K01190+K01191+K17108+K17108+K17108+K17108+K01191+K01191+K01191+K17108+K01191+K17108+K01191+K17108+K01191+K01191+K01191+K17108+K01191+K01191
Folate biosynthesis	ko00790	51	F01.PB13093;F01.PB13413;F01.PB1472;F01.PB14776;F01.PB15019;F01.PB15237;F01.PB15431;F01.PB17080;F01.PB17090;F01.PB17108;F01.PB17285;F01.PB17800;F01.PB18722;F01.PB18932;F01.PB20406;F01.PB21274;F01.PB21587;F01.PB21809;F01.PB22671;F01.PB22729;F01.PB23299;F01.PB24389;F01.PB24804;F01.PB28597;F01.PB28665;F01.PB29936;F01.PB30001;F01.PB30197;F01.PB30371;F01.PB30504;F01.PB32890;F01.PB33111;F01.PB33775;F01.…	K03639+K01930+K03635+K01930+K01930+K01495+K13941+K01930+K13941+K01930+K03639+K13998+K13998+K13998+K03639+K01930+K01930+K01495+K03639+K01930+K01930+K13950+K13950+K13950+K13950+K13950+K13950+K13941+K03639+K03639+K01077+K01930+K01930+K13950+K13950+K13950+K13950+K13950+K13950+K13950+K03639+K13950+K01930+K13950+K03639+K03635+K18482+K03635+K01307+K13998+K01495
Selenocompound metabolism	ko00450	53	F01.PB10637;F01.PB10825;F01.PB11551;F01.PB13325;F01.PB13777;F01.PB14046;F01.PB14248;F01.PB15059;F01.PB15354;F01.PB17741;F01.PB18263;F01.PB18332;F01.PB18626;F01.PB19119;F01.PB19276;F01.PB19310;F01.PB19531;F01.PB19673;F01.PB19740;F01.PB19900;F01.PB20395;F01.PB20620;F01.PB20986;F01.PB22145;F01.PB22734;F01.PB24284;F01.PB26460;F01.PB27219;F01.PB27753;F01.PB28467;F01.PB29773;F01.PB30232;F01.PB30389;F01…	K01761+K00384+K00549+K11717+K01874+K00549+K01874+K00384+K01874+K00958+K13811+K13811+K00384+K00384+K00384+K00549+K01874+K01874+K00549+K00549+K00384+K01739+K00549+K00549+K00549+K00548+K00384+K08247+K01874+K00384+K00549+K13811+K01761+K00384+K00549+K01739+K00958+K01739+K01758+K00549+K00549+K00549+K01874+K00548+K00548+K00549+K00549+K00549+K00549+K00549+K00549+K13811+K11717
Tryptophan metabolism	ko00380	57	F01.PB10045;F01.PB11050;F01.PB11729;F01.PB11933;F01.PB12316;F01.PB12409;F01.PB12688;F01.PB12721;F01.PB13153;F01.PB13298;F01.PB13341;F01.PB13690;F01.PB13976;F01.PB15323;F01.PB15643;F01.PB15645;F01.PB15868;F01.PB16053;F01.PB1647;F01.PB16800;F01.PB18058;F01.PB18994;F01.PB19669;F01.PB20076;F01.PB20166;F01.PB22255;F01.PB23155;F01.PB23923;F01.PB24590;F01.PB24598;F01.PB25639;F01.PB26069;F01.PB26552;F01.…	K00128+K00128+K03781+K14085+K03781+K00164+K00128+K14085+K01593+K00128+K00128+K00626+K03781+K00128+K00626+K11816+K14085+K00128+K11820+K00128+K00164+K03781+K14085+K00128+K00128+K00164+K00164+K00164+K00164+K00164+K00164+K00164+K00164+K00164+K00164+K00164+K00164+K03781+K00128+K03781+K00626+K14085+K11820+K00164+K00128+K00626+K00164+K00164+K07511+K00164+K00164+K00164+K00128+K00626+K00128+K00128+K03781
Homologous recombination	ko03440	58	F01.PB10295;F01.PB11782;F01.PB12003;F01.PB13485;F01.PB14271;F01.PB1476;F01.PB15472;F01.PB15622;F01.PB1809;F01.PB18206;F01.PB19104;F01.PB1921;F01.PB20656;F01.PB20838;F01.PB2084;F01.PB20945;F01.PB2099;F01.PB21107;F01.PB21897;F01.PB23141;F01.PB2337;F01.PB23953;F01.PB24021;F01.PB24290;F01.PB25646;F01.PB25720;F01.PB27218;F01.PB27282;F01.PB27981;F01.PB28273;F01.PB28684;F01.PB29069;F01.PB29349;F01.PB295…	K02328+K07466+K10882+K10882+K07466+K10881+K07466+K10901+K03111+K10871+K07466+K03111+K10901+K07466+K10740+K10865+K10739+K10871+K10867+K02335+K03505+K07466+K10875+K02335+K02335+K10875+K03165+K02327+K03165+K02327+K07466+K02327+K10875+K10866+K03655+K07466+K07466+K10880+K03553+K07466+K03504+K10901+K07466+K08775+K03165+K08775+K10875+K10875+K03655+K03655+K10901+K10901+K02335+K08775+K10881+K02328+K07466+…
Base excision repair	ko03410	60	F01.PB10125;F01.PB10295;F01.PB10475;F01.PB1068;F01.PB12057;F01.PB1294;F01.PB15490;F01.PB16266;F01.PB17898;F01.PB1800;F01.PB18025;F01.PB18451;F01.PB18494;F01.PB18676;F01.PB18880;F01.PB19787;F01.PB19816;F01.PB20400;F01.PB20965;F01.PB21059;F01.PB21836;F01.PB22328;F01.PB2261;F01.PB22981;F01.PB23141;F01.PB2337;F01.PB24232;F01.PB24290;F01.PB2489;F01.PB25646;F01.PB27033;F01.PB27282;F01.PB27872;F01.PB282…	K01246+K02328+K10802+K10802+K01142+K03648+K10798+K01142+K03660+K10802+K01246+K01246+K10772+K10747+K03512+K10798+K10798+K10801+K10772+K03575+K10798+K10798+K10802+K10798+K02335+K03505+K10747+K02335+K10802+K02335+K03648+K02327+K10747+K02327+K02327+K10798+K10747+K04802+K10563+K10802+K03504+K01246+K10747+K10802+K03648+K10747+K01247+K01246+K02335+K10801+K02326+K02328+K10802+K01246+K04802+K01246+K10802+…
One carbon pool by folate	ko00670	61	F01.PB10001;F01.PB10106;F01.PB10160;F01.PB10975;F01.PB11213;F01.PB11620;F01.PB11742;F01.PB12070;F01.PB12073;F01.PB12597;F01.PB12805;F01.PB12816;F01.PB13146;F01.PB13147;F01.PB13211;F01.PB13936;F01.PB14430;F01.PB14486;F01.PB15267;F01.PB16099;F01.PB16700;F01.PB16773;F01.PB17800;F01.PB18722;F01.PB18790;F01.PB18932;F01.PB19965;F01.PB20523;F01.PB20588;F01.PB21195;F01.PB21495;F01.PB21618;F01.PB22714;F01…	K00605+K01934+K00600+K00600+K00297+K00605+K00602+K00600+K00600+K00605+K00600+K00600+K00602+K00600+K00600+K00600+K01938+K00600+K00297+K01938+K00602+K00600+K13998+K13998+K00297+K13998+K01938+K00297+K00297+K00600+K00605+K00297+K00297+K01938+K00548+K00297+K00600+K01938+K00297+K00600+K01433+K00601+K00600+K01938+K00600+K00548+K00297+K00548+K00297+K00600+K00297+K01938+K00600+K01934+K13998+K00600+K01433+…
ABC transporters	ko02010	63	F01.PB15236;F01.PB15396;F01.PB17075;F01.PB18212;F01.PB18404;F01.PB18503;F01.PB18908;F01.PB19468;F01.PB21500;F01.PB21507;F01.PB22352;F01.PB22461;F01.PB22558;F01.PB23321;F01.PB24143;F01.PB24293;F01.PB24310;F01.PB24422;F01.PB25084;F01.PB25625;F01.PB26315;F01.PB26372;F01.PB26456;F01.PB26671;F01.PB27083;F01.PB27115;F01.PB27234;F01.PB27519;F01.PB27856;F01.PB28003;F01.PB28177;F01.PB28380;F01.PB28403;F01…	K05658+K05658+K05658+K05658+K05641+K05656+K05658+K05677+K05681+K05663+K05658+K05658+K05658+K05656+K05658+K05658+K05658+K05658+K05658+K05658+K05658+K05658+K05641+K05658+K05666+K05641+K05658+K05658+K05658+K05666+K05658+K05658+K05658+K05658+K05658+K05658+K05658+K05658+K05658+K05658+K05658+K05658+K05658+K05658+K05658+K05658+K05643+K05658+K05658+K05641+K05658+K05658+K05663+K05658+K05666+K05658+K05674+…
Ubiquinone and other terpenoid-quinone biosynthesis	ko00130	64	F01.PB10171;F01.PB10317;F01.PB10701;F01.PB11046;F01.PB11256;F01.PB11661;F01.PB12255;F01.PB12335;F01.PB12343;F01.PB12780;F01.PB13046;F01.PB13108;F01.PB13619;F01.PB14275;F01.PB14461;F01.PB14686;F01.PB15493;F01.PB15731;F01.PB15779;F01.PB15846;F01.PB15910;F01.PB16094;F01.PB17410;F01.PB17686;F01.PB19188;F01.PB20098;F01.PB22102;F01.PB25425;F01.PB25962;F01.PB28710;F01.PB30446;F01.PB31299;F01.PB31827;F01…	K06127+K00487+K12502+K00815+K00457+K00815+K01904+K02552+K06125+K01904+K06126+K09833+K00487+K01904+K06126+K01904+K01904+K06126+K01904+K06126+K06126+K01904+K02552+K01904+K01904+K01904+K06126+K00487+K06126+K06126+K00457+K09834+K09833+K12502+K14759+K02552+K00487+K01904+K02552+K14759+K09833+K09833+K14759+K06126+K06126+K12502+K01904+K14759+K06126+K01904+K02552+K01661+K12502+K00591+K12502+K01904+K12501+…
Flavonoid biosynthesis	ko00941	64	F01.PB10317;F01.PB10837;F01.PB10969;F01.PB11092;F01.PB1117;F01.PB11743;F01.PB11894;F01.PB11941;F01.PB13071;F01.PB13159;F01.PB13365;F01.PB13619;F01.PB13796;F01.PB13818;F01.PB13830;F01.PB13837;F01.PB14003;F01.PB17301;F01.PB195;F01.PB19971;F01.PB20190;F01.PB20675;F01.PB2118;F01.PB221;F01.PB2370;F01.PB23822;F01.PB25425;F01.PB28511;F01.PB30409;F01.PB30474;F01.PB30575;F01.PB30594;F01.PB30720;F01.PB3086…	K00487+K13082+K13082+K00660+K05277+K05280+K00588+K09754+K13065+K05280+K13065+K00487+K00660+K00660+K00588+K13081+K00588+K09754+K01859+K05280+K13065+K05280+K00660+K01859+K00588+K05280+K00487+K05280+K13081+K01859+K00660+K13065+K09754+K13082+K00660+K01859+K00588+K05278+K01859+K05280+K00487+K00588+K00588+K05280+K05280+K13081+K13065+K00660+K01859+K00660+K13065+K00660+K00660+K05278+K05278+K00660+K13065+…
Mismatch repair	ko03430	64	F01.PB10295;F01.PB11774;F01.PB11782;F01.PB14271;F01.PB15472;F01.PB16701;F01.PB1809;F01.PB18676;F01.PB19104;F01.PB1921;F01.PB19709;F01.PB20770;F01.PB20838;F01.PB2084;F01.PB2099;F01.PB21261;F01.PB21693;F01.PB22298;F01.PB22797;F01.PB2337;F01.PB23953;F01.PB24232;F01.PB24423;F01.PB25162;F01.PB25249;F01.PB26833;F01.PB27282;F01.PB27436;F01.PB27497;F01.PB27616;F01.PB27634;F01.PB27822;F01.PB27872;F01.PB28…	K02328+K10756+K07466+K07466+K07466+K10746+K03111+K10747+K07466+K03111+K07456+K07456+K07466+K10740+K10739+K07456+K10754+K10754+K08739+K03505+K07466+K10747+K08735+K10754+K08737+K08734+K02327+K10754+K08734+K08735+K08737+K08736+K10747+K10754+K02327+K07466+K02327+K10747+K07466+K04802+K07466+K07466+K08737+K10746+K03504+K08739+K08739+K08735+K07466+K10747+K08734+K10756+K10754+K08736+K08739+K10747+K07456+…
Propanoate metabolism	ko00640	67	F01.PB10147;F01.PB11220;F01.PB12233;F01.PB12739;F01.PB13207;F01.PB13690;F01.PB13774;F01.PB14459;F01.PB14658;F01.PB14867;F01.PB15326;F01.PB15643;F01.PB15693;F01.PB15705;F01.PB16242;F01.PB16417;F01.PB17762;F01.PB18030;F01.PB18594;F01.PB19455;F01.PB19703;F01.PB21761;F01.PB22157;F01.PB22763;F01.PB22822;F01.PB24030;F01.PB24132;F01.PB24218;F01.PB24741;F01.PB25781;F01.PB26563;F01.PB26882;F01.PB28131;F01…	K00140+K02160+K00140+K01895+K01720+K00626+K01900+K01895+K01895+K01895+K01895+K00626+K01962+K01962+K05605+K01895+K01961+K01895+K05605+K01965+K05605+K01895+K01961+K01961+K01963+K00249+K01963+K05605+K11262+K01578+K01963+K01578+K00249+K00249+K11262+K02160+K01963+K02160+K01900+K00626+K01963+K01578+K00249+K01963+K01961+K01895+K01963+K01900+K00249+K00249+K01962+K00249+K01578+K11262+K00626+K07511+K01900+…
SNARE interactions in vesicular transport	ko04130	69	F01.PB10479;F01.PB10525;F01.PB11131;F01.PB11303;F01.PB11345;F01.PB11422;F01.PB1167;F01.PB12416;F01.PB15948;F01.PB16000;F01.PB1638;F01.PB1668;F01.PB17201;F01.PB17294;F01.PB20150;F01.PB2247;F01.PB23430;F01.PB23471;F01.PB25638;F01.PB2956;F01.PB29570;F01.PB30166;F01.PB30379;F01.PB30743;F01.PB31189;F01.PB31676;F01.PB32323;F01.PB33030;F01.PB3375;F01.PB33770;F01.PB33908;F01.PB34054;F01.PB3454;F01.PB3484…	K08486+K08495+K08486+K08488+K08515+K08486+K08493+K08490+K08486+K08493+K08495+K08504+K08516+K08516+K08493+K08515+K08490+K08506+K08493+K08492+K08495+K08516+K08504+K08495+K08498+K08486+K08493+K08516+K08503+K08504+K08488+K08498+K08505+K08515+K08493+K08517+K08505+K08503+K08496+K08495+K08495+K08495+K08516+K08515+K08493+K08507+K08486+K08506+K08515+K08492+K08497+K08516+K08493+K08493+K08495+K08498+K08486+…
Terpenoid backbone biosynthesis	ko00900	70	F01.PB10250;F01.PB10651;F01.PB10739;F01.PB10891;F01.PB10921;F01.PB11681;F01.PB11741;F01.PB11931;F01.PB11962;F01.PB12874;F01.PB12953;F01.PB13419;F01.PB13588;F01.PB13690;F01.PB14033;F01.PB14076;F01.PB14251;F01.PB14639;F01.PB15115;F01.PB15118;F01.PB15139;F01.PB15579;F01.PB15643;F01.PB16240;F01.PB16933;F01.PB18365;F01.PB18897;F01.PB19223;F01.PB19917;F01.PB20407;F01.PB21454;F01.PB21608;F01.PB21936;F01…	K00787+K01770+K00099+K13789+K11778+K05955+K00021+K00938+K05906+K03526+K00021+K14066+K01641+K00626+K00021+K00021+K00021+K05906+K05954+K00021+K11778+K01662+K00626+K01662+K13789+K01662+K05906+K11778+K00021+K01662+K13789+K15891+K01662+K03526+K00021+K01662+K00021+K01662+K01770+K14066+K01662+K11778+K01823+K15891+K00787+K00626+K01597+K11778+K01662+K11778+K15889+K00869+K00626+K15889+K15889+K03526+K13789+…
Carotenoid biosynthesis	ko00906	71	F01.PB10144;F01.PB10310;F01.PB10793;F01.PB10950;F01.PB11767;F01.PB11824;F01.PB12355;F01.PB12661;F01.PB12897;F01.PB13288;F01.PB13329;F01.PB13488;F01.PB13606;F01.PB13765;F01.PB13823;F01.PB13953;F01.PB14149;F01.PB14462;F01.PB14908;F01.PB15628;F01.PB15714;F01.PB15996;F01.PB16392;F01.PB16504;F01.PB16569;F01.PB16648;F01.PB16830;F01.PB17760;F01.PB17916;F01.PB18402;F01.PB19203;F01.PB19397;F01.PB19440;F01…	K02291+K06444+K14593+K15746+K06443+K06443+K09839+K09843+K09837+K02291+K02291+K09840+K06444+K09843+K09843+K06444+K00514+K15747+K00514+K02293+K09835+K02291+K02291+K09835+K00514+K09837+K02291+K02293+K09838+K09838+K15744+K15747+K02291+K06444+K06444+K02291+K09838+K09838+K00514+K09838+K09842+K09842+K00514+K09842+K02293+K02293+K09838+K15747+K15747+K09841+K15747+K02293+K02291+K09838+K09837+K09840+K00514+…
Regulation of autophagy	ko04140	71	F01.PB1114;F01.PB11419;F01.PB12002;F01.PB12702;F01.PB12770;F01.PB14650;F01.PB14676;F01.PB14678;F01.PB14852;F01.PB14859;F01.PB1516;F01.PB15293;F01.PB15352;F01.PB15732;F01.PB15848;F01.PB16276;F01.PB16570;F01.PB16913;F01.PB1811;F01.PB1815;F01.PB18175;F01.PB18244;F01.PB18670;F01.PB18715;F01.PB18832;F01.PB18952;F01.PB19290;F01.PB19526;F01.PB20174;F01.PB20260;F01.PB20459;F01.PB20814;F01.PB21717;F01.PB2…	K08341+K08342+K08342+K08334+K08341+K07198+K08269+K08337+K08269+K07198+K08341+K07198+K08342+K07198+K08342+K17890+K08337+K08331+K08341+K08341+K17890+K08334+K08332+K08331+K08331+K07198+K17890+K08337+K08334+K07198+K08332+K07198+K08342+K08341+K07198+K08331+K07198+K08341+K08332+K08342+K08333+K08333+K08332+K08341+K00914+K08333+K17888+K08341+K08341+K08341+K17890+K08332+K07198+K08331+K07198+K08269+K07198+…
Sphingolipid metabolism	ko00600	72	F01.PB10301;F01.PB12145;F01.PB12482;F01.PB12494;F01.PB12746;F01.PB12862;F01.PB13067;F01.PB13276;F01.PB13684;F01.PB14292;F01.PB15335;F01.PB15728;F01.PB15760;F01.PB15822;F01.PB15947;F01.PB15959;F01.PB16013;F01.PB16354;F01.PB17494;F01.PB18262;F01.PB18382;F01.PB18403;F01.PB18553;F01.PB19035;F01.PB19330;F01.PB21067;F01.PB21349;F01.PB21405;F01.PB22660;F01.PB22793;F01.PB22835;F01.PB23351;F01.PB23519;F01…	K04718+K04708+K04718+K04713+K04710+K01634+K04711+K00654+K04713+K12309+K00654+K01634+K07407+K04715+K04715+K00654+K01634+K04713+K04715+K00654+K00654+K17108+K04710+K00654+K00654+K04718+K12309+K00654+K17108+K17108+K17108+K04718+K00654+K17108+K17108+K04710+K00654+K12349+K01190+K17108+K01190+K17108+K01190+K12349+K07407+K17108+K04708+K07407+K04718+K07407+K01634+K04708+K04718+K17108+K04718+K17108+K17108+…
Tyrosine metabolism	ko00350	74	F01.PB10405;F01.PB11046;F01.PB11076;F01.PB11151;F01.PB11256;F01.PB11438;F01.PB11661;F01.PB11777;F01.PB12097;F01.PB12128;F01.PB12259;F01.PB12820;F01.PB12909;F01.PB13037;F01.PB13153;F01.PB13467;F01.PB13600;F01.PB14207;F01.PB14772;F01.PB15119;F01.PB15299;F01.PB15670;F01.PB16751;F01.PB17110;F01.PB18107;F01.PB18138;F01.PB18278;F01.PB19074;F01.PB19362;F01.PB19387;F01.PB19517;F01.PB19925;F01.PB20249;F01…	K00121+K00815+K18857+K14454+K00457+K14454+K00815+K00811+K14455+K01592+K00451+K01592+K00817+K14454+K01593+K14454+K01800+K00276+K18857+K18857+K01557+K00276+K01800+K00276+K15849+K00276+K01592+K00276+K14454+K00276+K00817+K00276+K14454+K00276+K00276+K00276+K01557+K01557+K00276+K14455+K00276+K18857+K00276+K00276+K00276+K00276+K00276+K00457+K18857+K18857+K00505+K14455+K18857+K00001+K00276+K00276+K00276+…
Biosynthesis of unsaturated fatty acids	ko01040	74	F01.PB10029;F01.PB10456;F01.PB11032;F01.PB11281;F01.PB11310;F01.PB11413;F01.PB11558;F01.PB11648;F01.PB1169;F01.PB1242;F01.PB12485;F01.PB12969;F01.PB13229;F01.PB14920;F01.PB14929;F01.PB15427;F01.PB15706;F01.PB16261;F01.PB16390;F01.PB17966;F01.PB18540;F01.PB18933;F01.PB19565;F01.PB19704;F01.PB20590;F01.PB20765;F01.PB20785;F01.PB21032;F01.PB21176;F01.PB22130;F01.PB22230;F01.PB2246;F01.PB22716;F01.PB…	K10703+K10251+K10257+K10256+K10256+K10256+K10256+K10258+K03921+K10258+K10257+K00232+K01068+K00232+K00507+K00232+K00507+K00232+K00232+K00232+K00232+K00232+K10258+K07513+K00232+K00232+K00232+K00232+K10256+K00232+K00232+K00507+K00232+K00232+K00232+K01068+K00232+K00232+K00059+K00232+K07513+K10256+K10256+K10257+K00232+K10256+K00059+K07513+K10703+K00232+K00232+K00232+K00059+K01068+K10251+K00232+K00059+…
DNA replication	ko03030	75	F01.PB10295;F01.PB11774;F01.PB11782;F01.PB12923;F01.PB14271;F01.PB1445;F01.PB15472;F01.PB16643;F01.PB1809;F01.PB18676;F01.PB18864;F01.PB19093;F01.PB19104;F01.PB1921;F01.PB19399;F01.PB20779;F01.PB20838;F01.PB2084;F01.PB2099;F01.PB21508;F01.PB21693;F01.PB22298;F01.PB23141;F01.PB2337;F01.PB23924;F01.PB23953;F01.PB24232;F01.PB24290;F01.PB25051;F01.PB25162;F01.PB25619;F01.PB25646;F01.PB26553;F01.PB268…	K02328+K10756+K07466+K02542+K07466+K10745+K07466+K02212+K03111+K10747+K02541+K02209+K07466+K03111+K02541+K02321+K07466+K10740+K10739+K02210+K10754+K10754+K02335+K03505+K10742+K07466+K10747+K02335+K02540+K10754+K10742+K02335+K03469+K10742+K02327+K10754+K10747+K10754+K02320+K02327+K07466+K02542+K02327+K10747+K07466+K04802+K07466+K10744+K02684+K10743+K07466+K03504+K02321+K02541+K02209+K07466+K10742+…
RNA polymerase	ko03020	83	F01.PB10538;F01.PB10614;F01.PB10916;F01.PB11473;F01.PB1379;F01.PB15247;F01.PB15560;F01.PB16874;F01.PB16979;F01.PB17609;F01.PB18592;F01.PB18656;F01.PB21048;F01.PB2107;F01.PB22566;F01.PB226;F01.PB23262;F01.PB23683;F01.PB23698;F01.PB23748;F01.PB23909;F01.PB24668;F01.PB24824;F01.PB25555;F01.PB25692;F01.PB26016;F01.PB26034;F01.PB26086;F01.PB26308;F01.PB2655;F01.PB26594;F01.PB27094;F01.PB27138;F01.PB27…	K03026+K03046+K03025+K03015+K03008+K14721+K03025+K03019+K14721+K03043+K03027+K03006+K03021+K03012+K03002+K03012+K03046+K03010+K03046+K03046+K03019+K03010+K03018+K03040+K03021+K03046+K03002+K14721+K03002+K03013+K03040+K03006+K03005+K03010+K03046+K03010+K03010+K03040+K03012+K03020+K03012+K03024+K03013+K03040+K03010+K02999+K03043+K03002+K03046+K02999+K03010+K03006+K03046+K03043+K03016+K03010+K03010+…
Porphyrin and chlorophyll metabolism	ko00860	84	F01.PB10004;F01.PB10052;F01.PB10110;F01.PB10686;F01.PB10995;F01.PB11075;F01.PB11170;F01.PB11298;F01.PB11389;F01.PB11670;F01.PB11722;F01.PB12197;F01.PB12478;F01.PB12519;F01.PB12616;F01.PB12628;F01.PB12906;F01.PB13123;F01.PB13248;F01.PB14291;F01.PB14775;F01.PB15439;F01.PB16069;F01.PB1658;F01.PB16613;F01.PB17462;F01.PB17506;F01.PB18272;F01.PB18474;F01.PB19211;F01.PB19322;F01.PB1976;F01.PB19914;F01.P…	K01772+K13071+K03405+K18010+K00231+K00231+K00510+K01599+K02492+K13600+K01885+K13600+K00231+K13071+K18010+K03404+K00231+K00231+K01772+K01885+K01885+K13600+K03404+K08099+K00228+K13606+K01719+K13600+K01885+K01698+K01772+K01772+K01772+K13606+K01772+K13071+K02495+K13606+K02492+K03403+K03403+K01719+K03404+K03403+K03403+K03403+K13600+K03403+K03403+K00218+K04035+K02257+K00228+K02257+K03428+K01772+K03404+…
Phenylalanine, tyrosine and tryptophan biosynthesis	ko00400	87	F01.PB10847;F01.PB10884;F01.PB11046;F01.PB11151;F01.PB11244;F01.PB11438;F01.PB11594;F01.PB11661;F01.PB11777;F01.PB12011;F01.PB12097;F01.PB12830;F01.PB12909;F01.PB13026;F01.PB13037;F01.PB13328;F01.PB13467;F01.PB13549;F01.PB13802;F01.PB14182;F01.PB14744;F01.PB16455;F01.PB16477;F01.PB16584;F01.PB17515;F01.PB18107;F01.PB18374;F01.PB18683;F01.PB1885;F01.PB19059;F01.PB19096;F01.PB19362;F01.PB19517;F01.…	K01736+K00766+K00815+K14454+K01695+K14454+K01626+K00815+K00811+K01626+K14455+K01626+K00817+K00766+K14454+K13832+K14454+K06001+K13832+K00800+K01657+K15227+K01696+K01657+K01626+K15849+K06001+K00800+K05359+K01657+K01736+K14454+K00817+K14454+K01696+K13832+K01696+K00891+K01626+K01736+K01657+K01626+K14455+K05359+K15227+K01657+K05359+K05359+K05359+K00766+K01735+K15227+K14455+K01850+K01657+K01657+K00891+…
Fatty acid biosynthesis	ko00061	88	F01.PB11220;F01.PB1169;F01.PB12123;F01.PB12246;F01.PB12866;F01.PB13058;F01.PB13255;F01.PB14211;F01.PB14244;F01.PB14345;F01.PB14517;F01.PB14689;F01.PB14695;F01.PB14760;F01.PB15497;F01.PB15693;F01.PB15705;F01.PB16376;F01.PB16426;F01.PB17083;F01.PB17112;F01.PB17135;F01.PB17478;F01.PB17762;F01.PB17770;F01.PB17950;F01.PB18296;F01.PB18322;F01.PB18461;F01.PB18814;F01.PB19652;F01.PB19758;F01.PB20501;F01.…	K02160+K03921+K09458+K09458+K00667+K00208+K01897+K01897+K01897+K09458+K01897+K01897+K01897+K09458+K01897+K01962+K01962+K01897+K09458+K09458+K09458+K01897+K09458+K01961+K01897+K01897+K01897+K10782+K01897+K10781+K10781+K01897+K01897+K09458+K09458+K01897+K01961+K01897+K01961+K01963+K01897+K01963+K11262+K01963+K00059+K01897+K01897+K00208+K11262+K02160+K01963+K10782+K02160+K00648+K01963+K01897+K01963+…
Sulfur metabolism	ko00920	88	F01.PB10024;F01.PB1010;F01.PB10572;F01.PB10711;F01.PB10719;F01.PB11458;F01.PB12895;F01.PB13668;F01.PB13871;F01.PB14554;F01.PB14628;F01.PB15208;F01.PB15227;F01.PB15517;F01.PB1569;F01.PB16072;F01.PB16378;F01.PB16699;F01.PB16938;F01.PB17741;F01.PB18263;F01.PB18332;F01.PB18686;F01.PB20033;F01.PB20137;F01.PB20620;F01.PB20807;F01.PB22487;F01.PB22498;F01.PB22978;F01.PB24947;F01.PB25876;F01.PB26522;F01.P…	K13034+K01082+K15422+K17725+K01011+K01738+K00640+K05907+K00640+K00392+K05907+K08738+K00392+K00392+K08738+K00392+K00860+K00392+K01738+K00958+K13811+K13811+K05907+K05907+K00392+K01739+K00387+K00387+K00392+K00860+K00392+K00392+K00392+K00387+K01738+K00392+K00392+K01738+K00387+K00392+K00860+K00387+K00387+K13811+K00387+K17725+K01738+K01738+K00392+K01082+K01739+K00958+K01739+K00392+K01011+K08738+K00860+…
Ascorbate and aldarate metabolism	ko00053	90	F01.PB10045;F01.PB10097;F01.PB10394;F01.PB10688;F01.PB10968;F01.PB11001;F01.PB11050;F01.PB11059;F01.PB11175;F01.PB11329;F01.PB11366;F01.PB11386;F01.PB11503;F01.PB11800;F01.PB11933;F01.PB11954;F01.PB12065;F01.PB12688;F01.PB12721;F01.PB12732;F01.PB12903;F01.PB13298;F01.PB13341;F01.PB13628;F01.PB14800;F01.PB15083;F01.PB15323;F01.PB15669;F01.PB15868;F01.PB16053;F01.PB16800;F01.PB17087;F01.PB17131;F01…	K00128+K10047+K00434+K10046+K01053+K10046+K00128+K17744+K00434+K14190+K00434+K00434+K08232+K00012+K14085+K08232+K08232+K00128+K14085+K08232+K00012+K00128+K00128+K08232+K08232+K14190+K00128+K12447+K14085+K00128+K00128+K14190+K00225+K08232+K00423+K08232+K00434+K14190+K10046+K14085+K00128+K00128+K08232+K00012+K14190+K14190+K00434+K08232+K00434+K16190+K08232+K00434+K00128+K08232+K14190+K14190+K14085+…
Lysine degradation	ko00310	96	F01.PB10045;F01.PB10119;F01.PB10298;F01.PB11050;F01.PB11933;F01.PB12058;F01.PB12147;F01.PB12409;F01.PB12688;F01.PB12721;F01.PB1322;F01.PB13298;F01.PB13341;F01.PB13690;F01.PB14998;F01.PB15068;F01.PB15323;F01.PB15498;F01.PB15643;F01.PB15868;F01.PB16053;F01.PB16800;F01.PB17473;F01.PB18058;F01.PB18771;F01.PB19605;F01.PB19669;F01.PB19937;F01.PB20076;F01.PB20166;F01.PB20179;F01.PB20420;F01.PB21835;F01.…	K00128+K00658+K14157+K00128+K14085+K14157+K18826+K00164+K00128+K14085+K00658+K00128+K00128+K00626+K11423+K11420+K00128+K11420+K00626+K14085+K00128+K00128+K11420+K00164+K11420+K14157+K14085+K11420+K00128+K00128+K11420+K11420+K11420+K00164+K11420+K14157+K00164+K00164+K11423+K11420+K00164+K00164+K11420+K11423+K00164+K14157+K00164+K14157+K00164+K11423+K00164+K14157+K14157+K14157+K11420+K14157+K00164+…
N-Glycan biosynthesis	ko00510	99	F01.PB10260;F01.PB10333;F01.PB10918;F01.PB10929;F01.PB11034;F01.PB11341;F01.PB11974;F01.PB125;F01.PB12884;F01.PB12932;F01.PB13222;F01.PB13428;F01.PB13489;F01.PB14114;F01.PB14126;F01.PB14199;F01.PB14201;F01.PB14475;F01.PB14483;F01.PB14832;F01.PB15759;F01.PB16236;F01.PB16245;F01.PB16816;F01.PB16958;F01.PB17099;F01.PB1717;F01.PB18497;F01.PB20209;F01.PB20306;F01.PB20334;F01.PB20621;F01.PB20791;F01.PB…	K03843+K03842+K00737+K12669+K07252+K00737+K03846+K12668+K12666+K12666+K03850+K00726+K00726+K12667+K12666+K12666+K07151+K12667+K12666+K03842+K00902+K03846+K01230+K03846+K12666+K00902+K09659+K01230+K00737+K03849+K01230+K07432+K01228+K12667+K00737+K01228+K12668+K03846+K01230+K00737+K01230+K01230+K07151+K01230+K01230+K01231+K12667+K01228+K07252+K05546+K07151+K07151+K01231+K09658+K07432+K09658+K01228+…
beta-Alanine metabolism	ko00410	101	F01.PB10045;F01.PB10147;F01.PB10611;F01.PB10668;F01.PB11050;F01.PB11280;F01.PB11291;F01.PB11933;F01.PB12233;F01.PB12688;F01.PB12721;F01.PB13116;F01.PB13298;F01.PB13341;F01.PB13390;F01.PB14207;F01.PB15323;F01.PB15670;F01.PB15868;F01.PB16038;F01.PB16053;F01.PB16152;F01.PB16242;F01.PB16579;F01.PB16800;F01.PB17015;F01.PB17110;F01.PB17185;F01.PB18138;F01.PB18594;F01.PB18706;F01.PB19074;F01.PB19387;F01…	K00128+K00140+K01464+K01580+K00128+K01431+K00797+K14085+K00140+K00128+K14085+K01431+K00128+K00128+K17839+K00276+K00128+K00276+K14085+K17839+K00128+K17839+K05605+K01580+K00128+K17839+K00276+K17839+K00276+K05605+K17839+K00276+K00276+K01580+K14085+K05605+K01464+K00276+K00128+K00128+K17839+K12259+K00207+K00276+K00276+K00276+K17839+K17839+K00276+K13366+K00207+K00249+K05605+K00276+K00207+K00276+K01578+…
Valine, leucine and isoleucine degradation	ko00280	103	F01.PB10045;F01.PB10147;F01.PB10744;F01.PB11050;F01.PB11933;F01.PB12233;F01.PB12666;F01.PB12675;F01.PB12688;F01.PB12721;F01.PB13298;F01.PB13341;F01.PB13395;F01.PB13588;F01.PB13690;F01.PB14702;F01.PB15323;F01.PB15643;F01.PB15857;F01.PB15868;F01.PB16053;F01.PB16242;F01.PB16800;F01.PB16908;F01.PB17167;F01.PB17168;F01.PB17264;F01.PB17920;F01.PB17955;F01.PB18056;F01.PB18301;F01.PB18430;F01.PB18454;F01…	K00128+K00140+K01640+K00128+K14085+K00140+K18660+K09699+K00128+K14085+K00128+K00128+K00166+K01641+K00626+K00382+K00128+K00626+K01968+K14085+K00128+K05605+K00128+K01968+K00167+K01968+K01968+K18660+K18660+K00382+K18660+K01969+K18660+K05605+K18660+K18660+K01969+K01965+K01968+K14085+K05605+K07513+K01640+K01968+K00826+K00128+K01968+K00128+K00382+K01640+K18660+K00166+K00249+K05605+K01968+K01968+K01968+…
Basal transcription factors	ko03022	107	F01.PB11178;F01.PB11460;F01.PB11737;F01.PB1177;F01.PB1197;F01.PB13273;F01.PB13310;F01.PB13601;F01.PB13615;F01.PB13639;F01.PB1385;F01.PB1407;F01.PB14472;F01.PB14516;F01.PB14643;F01.PB14819;F01.PB14837;F01.PB15001;F01.PB15047;F01.PB15233;F01.PB15296;F01.PB15459;F01.PB15795;F01.PB16064;F01.PB16286;F01.PB16381;F01.PB16550;F01.PB16676;F01.PB17450;F01.PB17470;F01.PB18168;F01.PB1823;F01.PB18337;F01.PB18…	K03124+K03137+K03131+K03135+K03139+K03120+K03126+K03144+K03125+K03120+K03127+K03120+K03136+K02202+K03141+K10843+K03122+K03126+K03136+K03126+K03141+K10843+K03142+K03126+K03136+K14649+K03130+K14649+K03122+K03138+K03137+K03123+K03137+K03122+K03122+K10843+K06634+K02202+K03129+K03126+K03123+K03141+K10843+K10845+K03129+K10843+K10843+K03125+K02202+K03131+K03142+K03122+K03129+K03128+K03128+K03128+K03133+…
Pentose and glucuronate interconversions	ko00040	109	F01.PB10045;F01.PB10269;F01.PB10337;F01.PB10454;F01.PB10486;F01.PB10760;F01.PB11050;F01.PB11074;F01.PB11093;F01.PB11164;F01.PB11362;F01.PB11416;F01.PB11590;F01.PB11601;F01.PB11800;F01.PB11929;F01.PB12069;F01.PB12084;F01.PB12116;F01.PB12142;F01.PB12178;F01.PB12639;F01.PB12682;F01.PB12688;F01.PB12726;F01.PB12761;F01.PB12817;F01.PB12903;F01.PB12957;F01.PB13002;F01.PB13298;F01.PB13302;F01.PB13341;F01…	K00128+K01051+K01051+K01051+K01805+K00008+K00128+K00854+K01051+K01051+K01783+K01051+K01805+K00008+K00012+K01728+K01051+K01051+K01728+K01051+K01728+K01051+K01051+K00128+K01805+K00963+K01051+K00012+K01728+K01051+K00128+K01805+K00128+K00963+K00963+K01051+K01728+K01051+K00963+K01051+K01051+K01728+K00128+K12447+K00128+K00963+K00128+K01051+K00963+K00854+K00963+K01051+K01051+K00128+K00128+K01051+K01051+…
Nitrogen metabolism	ko00910	114	F01.PB10705;F01.PB11082;F01.PB11790;F01.PB12408;F01.PB12541;F01.PB1328;F01.PB13623;F01.PB13884;F01.PB14178;F01.PB1492;F01.PB15114;F01.PB15513;F01.PB15854;F01.PB15908;F01.PB16191;F01.PB1643;F01.PB16601;F01.PB16616;F01.PB16647;F01.PB17550;F01.PB18435;F01.PB18438;F01.PB18499;F01.PB18512;F01.PB18912;F01.PB19018;F01.PB2040;F01.PB20870;F01.PB20899;F01.PB21404;F01.PB21455;F01.PB22969;F01.PB23352;F01.PB2…	K00261+K00284+K01915+K00261+K02575+K01673+K01915+K01674+K00366+K00261+K00264+K00366+K00262+K00284+K00366+K01674+K00264+K01915+K00284+K00366+K00366+K00264+K01674+K00262+K01673+K00366+K01915+K00366+K01673+K00261+K00284+K01915+K00284+K01673+K00284+K00262+K00284+K00284+K10534+K00264+K00284+K10534+K00284+K00284+K00284+K00284+K00262+K00284+K00264+K01915+K01725+K01915+K01455+K00262+K00261+K01915+K01673+…
Glycerolipid metabolism	ko00561	121	F01.PB10009;F01.PB10045;F01.PB10203;F01.PB10758;F01.PB10759;F01.PB11050;F01.PB1123;F01.PB11279;F01.PB11308;F01.PB11593;F01.PB11632;F01.PB11933;F01.PB12215;F01.PB1234;F01.PB12606;F01.PB12610;F01.PB12688;F01.PB12721;F01.PB13089;F01.PB13298;F01.PB13341;F01.PB13730;F01.PB14260;F01.PB15041;F01.PB15284;F01.PB15323;F01.PB15477;F01.PB15619;F01.PB15687;F01.PB15700;F01.PB15760;F01.PB15868;F01.PB16053;F01.P…	K00630+K00128+K09480+K15918+K00864+K00128+K00901+K00901+K09480+K14457+K13508+K14085+K11155+K00630+K13523+K06118+K00128+K14085+K00864+K00128+K00128+K00901+K00863+K00630+K00863+K00128+K15728+K03715+K09480+K00901+K07407+K14085+K00128+K11155+K14457+K00128+K00679+K00901+K13519+K14674+K00679+K14457+K00630+K13508+K14674+K15728+K00863+K14085+K00863+K14674+K00128+K00630+K00128+K14457+K00679+K00901+K00863+…
alpha-Linolenic acid metabolism	ko00592	121	F01.PB10417;F01.PB10757;F01.PB10846;F01.PB11076;F01.PB11226;F01.PB11711;F01.PB12351;F01.PB12589;F01.PB12969;F01.PB13135;F01.PB1346;F01.PB13899;F01.PB14232;F01.PB14772;F01.PB14920;F01.PB15119;F01.PB15427;F01.PB16019;F01.PB16121;F01.PB16261;F01.PB16390;F01.PB16771;F01.PB16820;F01.PB16841;F01.PB16959;F01.PB1704;F01.PB17396;F01.PB17611;F01.PB17966;F01.PB18540;F01.PB18933;F01.PB19079;F01.PB19506;F01.P…	K00454+K01723+K00454+K18857+K05894+K10528+K05894+K01723+K00232+K08241+K05894+K08241+K10529+K18857+K00232+K18857+K00232+K00454+K10527+K00232+K00232+K10527+K10529+K10529+K10529+K10525+K08241+K14674+K00232+K00232+K00232+K14674+K10529+K07513+K10527+K14674+K00454+K10527+K00232+K00232+K00232+K00454+K10527+K00232+K10529+K10527+K10529+K10529+K00232+K00232+K00454+K00232+K00232+K10527+K00232+K14674+K00454+…
Circadian rhythm - plant	ko04712	121	F01.PB10289;F01.PB10501;F01.PB10732;F01.PB10901;F01.PB11092;F01.PB12217;F01.PB12543;F01.PB13796;F01.PB13818;F01.PB14177;F01.PB14261;F01.PB14699;F01.PB14704;F01.PB14722;F01.PB15539;F01.PB15922;F01.PB16372;F01.PB16509;F01.PB17377;F01.PB18022;F01.PB18411;F01.PB18480;F01.PB18523;F01.PB18535;F01.PB18646;F01.PB18780;F01.PB18809;F01.PB18931;F01.PB19231;F01.PB20008;F01.PB20101;F01.PB20936;F01.PB20972;F01…	K03115+K12115+K03097+K12116+K00660+K12130+K12130+K00660+K00660+K12116+K12118+K12119+K12115+K12130+K10143+K12115+K12129+K12118+K12130+K12130+K12130+K12130+K03097+K12130+K12130+K12127+K12118+K12129+K12127+K12129+K12125+K12130+K12129+K12118+K00660+K12125+K12119+K12129+K12124+K12129+K12120+K12126+K12120+K12119+K12118+K12129+K12129+K12125+K12120+K12125+K12115+K12126+K12121+K12118+K12133+K12124+K12133+…
Phosphatidylinositol signaling system	ko04070	123	F01.PB10097;F01.PB10233;F01.PB10572;F01.PB11143;F01.PB1123;F01.PB11279;F01.PB11848;F01.PB12187;F01.PB12786;F01.PB1288;F01.PB13465;F01.PB13730;F01.PB13822;F01.PB13893;F01.PB14780;F01.PB15035;F01.PB15700;F01.PB15961;F01.PB16482;F01.PB17059;F01.PB17205;F01.PB17211;F01.PB17332;F01.PB17374;F01.PB17499;F01.PB1755;F01.PB17725;F01.PB18047;F01.PB18777;F01.PB19078;F01.PB19589;F01.PB19637;F01.PB19671;F01.PB…	K10047+K01110+K15422+K05857+K00901+K00901+K00981+K05857+K02183+K00913+K02183+K00901+K00981+K00999+K00889+K00921+K00901+K05857+K05857+K05857+K10572+K00889+K05857+K00901+K00889+K02183+K05857+K01110+K05857+K00889+K05857+K05857+K00889+K05857+K01110+K01110+K00889+K00889+K00889+K05857+K00889+K05857+K00901+K00889+K00889+K05857+K01110+K00889+K00889+K00889+K00901+K00901+K00921+K00888+K00913+K00888+K00888+…
Fatty acid degradation	ko00071	124	F01.PB10045;F01.PB10405;F01.PB11050;F01.PB11076;F01.PB11933;F01.PB12688;F01.PB12721;F01.PB12969;F01.PB13255;F01.PB13298;F01.PB13341;F01.PB13690;F01.PB14211;F01.PB14244;F01.PB14517;F01.PB14689;F01.PB14695;F01.PB14772;F01.PB14920;F01.PB15119;F01.PB15323;F01.PB15427;F01.PB15497;F01.PB15643;F01.PB15868;F01.PB16053;F01.PB16121;F01.PB16261;F01.PB16376;F01.PB16390;F01.PB16771;F01.PB16800;F01.PB17135;F01…	K00128+K00121+K00128+K18857+K14085+K00128+K14085+K00232+K01897+K00128+K00128+K00626+K01897+K01897+K01897+K01897+K01897+K18857+K00232+K18857+K00128+K00232+K01897+K00626+K14085+K00128+K10527+K00232+K01897+K00232+K10527+K00128+K01897+K01897+K01897+K00232+K01897+K01897+K00232+K00232+K14085+K07513+K01897+K10527+K00128+K00128+K01897+K10527+K00232+K00232+K00232+K10527+K00232+K01897+K10527+K00232+K00232+…
2-Oxocarboxylic acid metabolism	ko01210	124	F01.PB10134;F01.PB10318;F01.PB10605;F01.PB10708;F01.PB10842;F01.PB11151;F01.PB11438;F01.PB11443;F01.PB11448;F01.PB11528;F01.PB11768;F01.PB11777;F01.PB12097;F01.PB12305;F01.PB12469;F01.PB12504;F01.PB12556;F01.PB12972;F01.PB13037;F01.PB13161;F01.PB13373;F01.PB13467;F01.PB13469;F01.PB13487;F01.PB13595;F01.PB13612;F01.PB14154;F01.PB14198;F01.PB14204;F01.PB14354;F01.PB14371;F01.PB14557;F01.PB15606;F01…	K01649+K01649+K01653+K00031+K01703+K14454+K14454+K00030+K00928+K14272+K00030+K00811+K14455+K00031+K14272+K01647+K00031+K01647+K14454+K00620+K12153+K14454+K00814+K01687+K00818+K01647+K14682+K01647+K01652+K00053+K01687+K00814+K01681+K01652+K01647+K11820+K01652+K01647+K14682+K01647+K14682+K00928+K00814+K01653+K14682+K01647+K00814+K14454+K01647+K01703+K01647+K00826+K00031+K14454+K01652+K00031+K00928+…
Inositol phosphate metabolism	ko00562	125	F01.PB10097;F01.PB10147;F01.PB10233;F01.PB10365;F01.PB10572;F01.PB10831;F01.PB11143;F01.PB1176;F01.PB11918;F01.PB11921;F01.PB12187;F01.PB12233;F01.PB1288;F01.PB13028;F01.PB13352;F01.PB13386;F01.PB13893;F01.PB14780;F01.PB15035;F01.PB15961;F01.PB16007;F01.PB16394;F01.PB16482;F01.PB17059;F01.PB17205;F01.PB17211;F01.PB17332;F01.PB17499;F01.PB17693;F01.PB17725;F01.PB18011;F01.PB18047;F01.PB18777;F01.P…	K10047+K00140+K01110+K01803+K15422+K01858+K05857+K01803+K01803+K01803+K05857+K00140+K00913+K03103+K01858+K01114+K00999+K00889+K00921+K05857+K01858+K03103+K05857+K05857+K10572+K00889+K05857+K00889+K01114+K05857+K03103+K01110+K05857+K01114+K00889+K05857+K05857+K00889+K05857+K01110+K01110+K00889+K00889+K01858+K00889+K05857+K00889+K05857+K01858+K00889+K00889+K05857+K01110+K00889+K00889+K00889+K00921+…
Nucleotide excision repair	ko03420	126	F01.PB10295;F01.PB10789;F01.PB11774;F01.PB11782;F01.PB12106;F01.PB12211;F01.PB12826;F01.PB13601;F01.PB14271;F01.PB14516;F01.PB14521;F01.PB14643;F01.PB14819;F01.PB15296;F01.PB15459;F01.PB15472;F01.PB15795;F01.PB15991;F01.PB1731;F01.PB18043;F01.PB18676;F01.PB18805;F01.PB19104;F01.PB19209;F01.PB19213;F01.PB19239;F01.PB19867;F01.PB20838;F01.PB2084;F01.PB2099;F01.PB21381;F01.PB214;F01.PB21693;F01.PB22…	K02328+K10609+K10756+K07466+K10839+K10849+K10140+K03144+K07466+K02202+K10609+K03141+K10843+K03141+K10843+K07466+K03142+K10839+K03868+K10140+K10747+K10609+K07466+K10843+K06634+K02202+K03141+K07466+K10740+K10739+K10843+K03868+K10754+K10845+K10754+K10846+K10841+K10843+K10843+K10570+K02335+K03505+K10841+K07466+K10610+K10747+K02335+K10610+K02202+K10841+K03142+K10841+K03868+K10610+K10848+K10754+K10609+…
Proteasome	ko03050	129	F01.PB10098;F01.PB101;F01.PB10267;F01.PB1036;F01.PB10445;F01.PB10537;F01.PB10569;F01.PB10920;F01.PB10942;F01.PB10981;F01.PB11253;F01.PB11437;F01.PB11440;F01.PB11452;F01.PB1160;F01.PB11948;F01.PB12182;F01.PB12253;F01.PB12430;F01.PB12453;F01.PB12532;F01.PB12775;F01.PB13468;F01.PB13613;F01.PB13654;F01.PB13676;F01.PB13908;F01.PB13978;F01.PB14014;F01.PB1476;F01.PB14865;F01.PB16462;F01.PB1781;F01.PB199…	K02729+K02734+K02729+K02739+K02726+K02739+K02725+K03033+K03062+K03065+K03066+K03033+K11599+K03063+K11599+K03035+K03035+K03033+K03064+K03033+K02735+K03061+K03031+K06699+K03035+K03029+K02727+K02732+K02729+K10881+K03061+K03033+K03036+K03031+K06700+K03032+K03063+K03032+K03032+K03032+K03032+K03032+K03035+K03066+K02736+K03028+K02736+K03032+K06699+K02726+K06699+K03028+K03066+K03032+K02738+K03032+K03038+…
Protein export	ko03060	135	F01.PB1016;F01.PB10769;F01.PB11098;F01.PB11189;F01.PB11295;F01.PB11938;F01.PB12529;F01.PB12827;F01.PB12887;F01.PB12989;F01.PB1326;F01.PB13551;F01.PB13919;F01.PB13944;F01.PB13990;F01.PB14026;F01.PB14125;F01.PB14420;F01.PB14480;F01.PB14697;F01.PB1478;F01.PB14895;F01.PB15003;F01.PB15067;F01.PB15600;F01.PB15808;F01.PB15815;F01.PB16111;F01.PB16114;F01.PB16326;F01.PB1665;F01.PB16663;F01.PB1677;F01.PB16…	K03217+K10956+K03217+K03100+K03106+K10956+K03070+K10956+K03070+K03100+K03100+K09490+K03100+K10956+K03118+K13431+K03107+K03108+K03107+K03106+K09648+K13431+K03106+K09647+K09540+K03106+K03106+K09490+K09490+K09540+K13280+K03100+K03116+K12946+K03070+K03108+K03217+K09490+K09490+K03106+K10956+K03100+K03110+K03108+K09490+K03106+K03110+K13431+K03110+K03100+K09490+K03217+K12948+K03107+K09490+K03110+K03106+…
Fructose and mannose metabolism	ko00051	136	F01.PB10006;F01.PB10365;F01.PB10486;F01.PB10577;F01.PB10695;F01.PB1075;F01.PB10756;F01.PB10760;F01.PB11181;F01.PB11199;F01.PB11590;F01.PB11601;F01.PB11673;F01.PB11747;F01.PB1176;F01.PB11893;F01.PB11918;F01.PB11921;F01.PB12066;F01.PB12247;F01.PB12298;F01.PB12403;F01.PB12457;F01.PB12461;F01.PB12507;F01.PB12726;F01.PB12767;F01.PB13128;F01.PB13302;F01.PB13396;F01.PB13397;F01.PB13678;F01.PB13867;F01.P…	K01623+K01803+K01805+K01623+K00847+K00895+K00847+K00008+K00966+K00844+K01805+K00008+K03841+K01623+K01803+K03841+K01803+K01803+K00850+K00844+K00966+K00847+K01623+K00847+K00850+K01805+K00966+K01623+K01805+K00847+K00966+K00844+K01623+K01623+K01103+K00847+K01809+K00966+K00895+K01103+K00895+K00895+K00844+K00844+K01103+K01103+K00895+K00850+K00895+K00895+K00850+K01103+K00850+K01623+K01103+K00844+K00895+…
Cyanoamino acid metabolism	ko00460	138	F01.PB10024;F01.PB10028;F01.PB10160;F01.PB10895;F01.PB10975;F01.PB11022;F01.PB11235;F01.PB11427;F01.PB11707;F01.PB11745;F01.PB11785;F01.PB11950;F01.PB11965;F01.PB12070;F01.PB12073;F01.PB12226;F01.PB12277;F01.PB12360;F01.PB12389;F01.PB12592;F01.PB12741;F01.PB12805;F01.PB12816;F01.PB12901;F01.PB12902;F01.PB13016;F01.PB13109;F01.PB13129;F01.PB13147;F01.PB13211;F01.PB13261;F01.PB13316;F01.PB13373;F01…	K13034+K05350+K00600+K05350+K00600+K18592+K05349+K05350+K01188+K01188+K01188+K18592+K01188+K00600+K00600+K01188+K01188+K01188+K01188+K18592+K01188+K00600+K00600+K05350+K01188+K01188+K01188+K01188+K00600+K00600+K01188+K05350+K12153+K01188+K05349+K00600+K05349+K05349+K01188+K05349+K00600+K01188+K18592+K01188+K01188+K05350+K01188+K00600+K01188+K05349+K01188+K01188+K05349+K01188+K01188+K05349+K18592+…
Alanine, aspartate and glutamate metabolism	ko00250	147	F01.PB10275;F01.PB10553;F01.PB10625;F01.PB10668;F01.PB10705;F01.PB10798;F01.PB10956;F01.PB11147;F01.PB11151;F01.PB11236;F01.PB11438;F01.PB11528;F01.PB11683;F01.PB11777;F01.PB11790;F01.PB11819;F01.PB12097;F01.PB12107;F01.PB12138;F01.PB12408;F01.PB12469;F01.PB12522;F01.PB12687;F01.PB12947;F01.PB13000;F01.PB13037;F01.PB13375;F01.PB13467;F01.PB13469;F01.PB13557;F01.PB13623;F01.PB14115;F01.PB14557;F01…	K00294+K01755+K01956+K01580+K00261+K17761+K00830+K00764+K14454+K13566+K14454+K14272+K01940+K00811+K01915+K01939+K14455+K01953+K00827+K00261+K14272+K00830+K00827+K13566+K16871+K14454+K16871+K14454+K00814+K00827+K01915+K00764+K00814+K00261+K16871+K00264+K00830+K16871+K16871+K00820+K00262+K01580+K00264+K01915+K16871+K00820+K00764+K00814+K01940+K00264+K17761+K00262+K01953+K00820+K00814+K14454+K01580+…
Galactose metabolism	ko00052	150	F01.PB10958;F01.PB11199;F01.PB11467;F01.PB11520;F01.PB11812;F01.PB12066;F01.PB12223;F01.PB12243;F01.PB12247;F01.PB12342;F01.PB12507;F01.PB12564;F01.PB12761;F01.PB13100;F01.PB13231;F01.PB13306;F01.PB13416;F01.PB13459;F01.PB13626;F01.PB13678;F01.PB13918;F01.PB13966;F01.PB14111;F01.PB14188;F01.PB14292;F01.PB14295;F01.PB14955;F01.PB15669;F01.PB15672;F01.PB15760;F01.PB16109;F01.PB16357;F01.PB16405;F01…	K01835+K00844+K01193+K01193+K01187+K00850+K00965+K01193+K00844+K01785+K00850+K01784+K00963+K01193+K01784+K06617+K00963+K00963+K01785+K00844+K00963+K01193+K06617+K06617+K12309+K06617+K01193+K12447+K01193+K07407+K00844+K01193+K06617+K00963+K00844+K06617+K01187+K06617+K00850+K01835+K00963+K00963+K01835+K01193+K00850+K06617+K06617+K06617+K01193+K01193+K00850+K06617+K01835+K00844+K00965+K00844+K06617+…
Pentose phosphate pathway	ko00030	151	F01.PB10006;F01.PB10041;F01.PB10047;F01.PB10577;F01.PB10747;F01.PB10889;F01.PB10958;F01.PB10968;F01.PB11186;F01.PB11273;F01.PB11362;F01.PB11433;F01.PB11491;F01.PB11646;F01.PB11673;F01.PB11702;F01.PB11747;F01.PB11893;F01.PB11945;F01.PB11963;F01.PB12028;F01.PB12066;F01.PB12439;F01.PB12457;F01.PB12507;F01.PB12640;F01.PB12747;F01.PB13128;F01.PB13144;F01.PB13430;F01.PB13815;F01.PB13867;F01.PB13906;F01…	K01623+K00033+K00851+K01623+K01057+K00036+K01835+K01053+K00036+K00616+K01783+K01057+K00033+K01807+K03841+K01057+K01623+K03841+K00033+K00033+K00033+K00850+K00615+K01623+K00850+K00616+K01807+K01623+K00033+K00033+K00036+K01623+K01623+K01057+K00036+K00036+K00615+K00131+K00615+K00615+K00033+K00036+K00615+K00615+K00036+K00036+K00850+K01835+K01835+K00850+K00616+K00615+K01810+K00036+K00850+K01835+K01623+…
Photosynthesis - antenna proteins	ko00196	160	F01.PB1;F01.PB10056;F01.PB10277;F01.PB10378;F01.PB11036;F01.PB11255;F01.PB11885;F01.PB12235;F01.PB12308;F01.PB13805;F01.PB13824;F01.PB13927;F01.PB13945;F01.PB14740;F01.PB16322;F01.PB17973;F01.PB19170;F01.PB20083;F01.PB2527;F01.PB2556;F01.PB3;F01.PB30279;F01.PB30598;F01.PB30751;F01.PB30799;F01.PB30811;F01.PB30820;F01.PB30924;F01.PB30993;F01.PB31029;F01.PB31033;F01.PB31107;F01.PB31126;F01.PB31253;F…	K08912+K08912+K08912+K08912+K08912+K08915+K08908+K08912+K08909+K08909+K08912+K08909+K08912+K08912+K08916+K08912+K08912+K08912+K08911+K08912+K08912+K08912+K08911+K08911+K08912+K08913+K08912+K08913+K08912+K08912+K08912+K08912+K08913+K08912+K08912+K08913+K08912+K08912+K08912+K08910+K08912+K08913+K08912+K08912+K08912+K08912+K08912+K08912+K08908+K08912+K08912+K08912+K08916+K14172+K08912+K08912+K08909+…
Aminoacyl-tRNA biosynthesis	ko00970	167	F01.PB10101;F01.PB10251;F01.PB10500;F01.PB10591;F01.PB10655;F01.PB10783;F01.PB10951;F01.PB11614;F01.PB11722;F01.PB12075;F01.PB12079;F01.PB12313;F01.PB12375;F01.PB13650;F01.PB13777;F01.PB14057;F01.PB14080;F01.PB14099;F01.PB14131;F01.PB14155;F01.PB14248;F01.PB14291;F01.PB14653;F01.PB14672;F01.PB14751;F01.PB14775;F01.PB15046;F01.PB15354;F01.PB15702;F01.PB15849;F01.PB16103;F01.PB16225;F01.PB16358;F01…	K01881+K01866+K04567+K04567+K01889+K01893+K01889+K04567+K01885+K01893+K01881+K01889+K04567+K01889+K01874+K01868+K01890+K02434+K01876+K01876+K01874+K01885+K02433+K01868+K01868+K01885+K01881+K01874+K01881+K01886+K01881+K01880+K01881+K01880+K01889+K01875+K04567+K01887+K02434+K01876+K01868+K01883+K04567+K04567+K04567+K01893+K01887+K01893+K01875+K01885+K01880+K01867+K01893+K01893+K01874+K01874+K01893+…
Phagosome	ko04145	170	F01.PB10244;F01.PB10369;F01.PB1060;F01.PB10735;F01.PB10769;F01.PB109;F01.PB10919;F01.PB10928;F01.PB11270;F01.PB11303;F01.PB11304;F01.PB11397;F01.PB1147;F01.PB11677;F01.PB1184;F01.PB11926;F01.PB11938;F01.PB11977;F01.PB12044;F01.PB12056;F01.PB12102;F01.PB12324;F01.PB12690;F01.PB1282;F01.PB12822;F01.PB12827;F01.PB12888;F01.PB12889;F01.PB1334;F01.PB13593;F01.PB13768;F01.PB13808;F01.PB13914;F01.PB1394…	K02150+K07375+K07897+K04392+K10956+K07889+K04392+K08054+K07375+K08488+K02146+K08057+K02152+K02146+K02155+K02150+K10956+K07374+K07375+K07375+K02144+K04392+K07375+K07897+K07374+K10956+K07374+K02148+K02155+K07375+K07375+K02147+K07889+K10956+K02150+K02147+K08054+K00921+K08054+K02145+K02145+K02145+K10956+K02153+K07889+K02147+K02147+K02154+K02145+K07374+K04392+K02147+K07889+K02154+K02154+K02154+K02154+…
Fatty acid metabolism	ko01212	173	F01.PB10029;F01.PB10456;F01.PB11032;F01.PB11220;F01.PB11258;F01.PB11281;F01.PB11310;F01.PB11413;F01.PB11558;F01.PB11648;F01.PB1169;F01.PB12123;F01.PB12246;F01.PB1242;F01.PB12485;F01.PB12866;F01.PB12969;F01.PB13058;F01.PB13255;F01.PB13690;F01.PB14211;F01.PB14244;F01.PB14345;F01.PB14517;F01.PB14689;F01.PB14695;F01.PB14760;F01.PB14920;F01.PB14929;F01.PB15427;F01.PB15497;F01.PB15643;F01.PB15693;F01.P…	K10703+K10251+K10257+K02160+K01074+K10256+K10256+K10256+K10256+K10258+K03921+K09458+K09458+K10258+K10257+K00667+K00232+K00208+K01897+K00626+K01897+K01897+K09458+K01897+K01897+K01897+K09458+K00232+K00507+K00232+K01897+K00626+K01962+K01962+K00507+K10527+K00232+K01897+K00232+K09458+K10527+K09458+K09458+K01897+K09458+K01961+K01897+K01897+K00232+K01897+K01897+K00232+K10781+K00232+K10258+K10781+K07513+…
Citrate cycle (TCA cycle)	ko00020	178	F01.PB10119;F01.PB10708;F01.PB11090;F01.PB11344;F01.PB11421;F01.PB11443;F01.PB11768;F01.PB12216;F01.PB12305;F01.PB12409;F01.PB12489;F01.PB12504;F01.PB12556;F01.PB12581;F01.PB12706;F01.PB12972;F01.PB1322;F01.PB13358;F01.PB13484;F01.PB13520;F01.PB13612;F01.PB13774;F01.PB14097;F01.PB14198;F01.PB14229;F01.PB14457;F01.PB14702;F01.PB14733;F01.PB15101;F01.PB15276;F01.PB15424;F01.PB15456;F01.PB15476;F01.…	K00658+K00031+K01648+K00026+K00161+K00030+K00030+K01648+K00031+K00164+K01648+K01647+K00031+K00026+K01610+K01647+K00658+K01610+K00026+K00026+K01647+K01900+K00627+K01647+K01648+K00234+K00382+K00627+K00234+K01610+K00234+K00234+K01648+K01610+K01610+K01681+K01610+K01647+K00234+K01648+K01647+K01610+K01647+K01648+K00627+K00382+K00164+K00234+K01647+K01648+K01647+K01647+K01648+K01648+K00031+K00234+K00234+…
Glycerophospholipid metabolism	ko00564	179	F01.PB10009;F01.PB10118;F01.PB10213;F01.PB1026;F01.PB10286;F01.PB10526;F01.PB10596;F01.PB1123;F01.PB11279;F01.PB11423;F01.PB11557;F01.PB11567;F01.PB11632;F01.PB11786;F01.PB11848;F01.PB1189;F01.PB12250;F01.PB1234;F01.PB12606;F01.PB13049;F01.PB13326;F01.PB13386;F01.PB13730;F01.PB13822;F01.PB13893;F01.PB14449;F01.PB14529;F01.PB14985;F01.PB14996;F01.PB15041;F01.PB15477;F01.PB15700;F01.PB16179;F01.PB1…	K00630+K00995+K00968+K01115+K01126+K00993+K00967+K00901+K00901+K00894+K00968+K01517+K13508+K13511+K00981+K00550+K13510+K00630+K13523+K06130+K06130+K01114+K00901+K00981+K00999+K01115+K00111+K13510+K08730+K00630+K15728+K00901+K00111+K01613+K01613+K00901+K13519+K14674+K01114+K00111+K13510+K01613+K01613+K01114+K00630+K13508+K14674+K00967+K05929+K15728+K01613+K00967+K08730+K00111+K01115+K14674+K06130+…
Arginine and proline metabolism	ko00330	192	F01.PB10045;F01.PB10131;F01.PB10266;F01.PB10275;F01.PB10553;F01.PB10705;F01.PB11050;F01.PB11151;F01.PB11184;F01.PB11291;F01.PB11436;F01.PB11438;F01.PB11683;F01.PB11777;F01.PB11790;F01.PB11933;F01.PB12040;F01.PB12097;F01.PB12283;F01.PB1233;F01.PB12408;F01.PB12419;F01.PB12688;F01.PB12698;F01.PB12721;F01.PB13037;F01.PB13161;F01.PB13298;F01.PB13341;F01.PB13370;F01.PB13390;F01.PB13467;F01.PB13595;F01.…	K00128+K01259+K12251+K00294+K01755+K00261+K00128+K14454+K01259+K00797+K01611+K14454+K01940+K00811+K01915+K14085+K13427+K14455+K00318+K12657+K00261+K01259+K00128+K00819+K14085+K14454+K00620+K00128+K00128+K12657+K17839+K14454+K00818+K01915+K00819+K01476+K00472+K14682+K00318+K00261+K00128+K12657+K00262+K12657+K14085+K17839+K00128+K17839+K00472+K01915+K00128+K14682+K12657+K17839+K17839+K01476+K12657+…
Peroxisome	ko04146	194	F01.PB10241;F01.PB10444;F01.PB10634;F01.PB10708;F01.PB10744;F01.PB10792;F01.PB10956;F01.PB10971;F01.PB11201;F01.PB11501;F01.PB11713;F01.PB11729;F01.PB11872;F01.PB12305;F01.PB12316;F01.PB12522;F01.PB12556;F01.PB12578;F01.PB12753;F01.PB12969;F01.PB13255;F01.PB13903;F01.PB13935;F01.PB13955;F01.PB13976;F01.PB14211;F01.PB14244;F01.PB14517;F01.PB14689;F01.PB14695;F01.PB14920;F01.PB15194;F01.PB15427;F01…	K13237+K13348+K13348+K00031+K01640+K13344+K00830+K13354+K13346+K13237+K13348+K03781+K13337+K00031+K03781+K00830+K00031+K13343+K13356+K00232+K01897+K13343+K04564+K04564+K03781+K01897+K01897+K01897+K01897+K01897+K00232+K00830+K00232+K01897+K13342+K06664+K00232+K01897+K00232+K01897+K01897+K01897+K00232+K01897+K01897+K00232+K00232+K03781+K11517+K05677+K07513+K01640+K01897+K00830+K12261+K00031+K01897+…
Phenylalanine metabolism	ko00360	195	F01.PB10216;F01.PB10268;F01.PB10312;F01.PB10316;F01.PB10317;F01.PB10468;F01.PB10562;F01.PB11046;F01.PB11084;F01.PB11151;F01.PB11210;F01.PB11256;F01.PB11438;F01.PB11521;F01.PB11661;F01.PB11726;F01.PB11766;F01.PB11777;F01.PB11779;F01.PB11894;F01.PB11907;F01.PB12097;F01.PB12255;F01.PB12411;F01.PB12780;F01.PB12909;F01.PB12979;F01.PB13037;F01.PB13153;F01.PB13467;F01.PB13619;F01.PB13830;F01.PB13900;F01…	K00430+K00430+K10775+K00430+K00487+K00430+K00430+K00815+K00430+K14454+K00430+K00457+K14454+K00430+K00815+K00430+K00430+K00811+K00430+K00588+K00430+K14455+K01904+K10775+K01904+K00817+K00430+K14454+K01593+K14454+K00487+K00588+K00430+K00430+K00430+K00588+K10775+K00276+K00430+K01904+K01904+K10775+K10775+K00430+K00430+K01904+K00276+K01904+K00430+K10775+K01904+K10775+K00430+K00430+K00276+K10775+K01904+…
Glycine, serine and threonine metabolism	ko00260	197	F01.PB10001;F01.PB10160;F01.PB10240;F01.PB10758;F01.PB10773;F01.PB10956;F01.PB10975;F01.PB11244;F01.PB11448;F01.PB11528;F01.PB11538;F01.PB11620;F01.PB11933;F01.PB12013;F01.PB12070;F01.PB12073;F01.PB12138;F01.PB1226;F01.PB12292;F01.PB12469;F01.PB12522;F01.PB12597;F01.PB12613;F01.PB12687;F01.PB12721;F01.PB12805;F01.PB12816;F01.PB12996;F01.PB13147;F01.PB13211;F01.PB13549;F01.PB13557;F01.PB13573;F01.…	K00605+K00600+K15634+K15918+K15919+K00830+K00600+K01695+K00928+K14272+K15919+K00605+K14085+K01733+K00600+K00600+K00827+K00130+K00130+K14272+K00830+K00605+K00831+K00827+K14085+K00600+K00600+K00130+K00600+K00600+K06001+K00827+K01733+K00130+K00130+K15633+K00600+K00276+K00600+K00382+K15633+K15633+K00830+K00276+K14085+K15633+K01696+K15633+K00600+K01754+K00276+K12524+K15633+K00928+K00382+K00276+K12524+…
Cysteine and methionine metabolism	ko00270	218	F01.PB10013;F01.PB10024;F01.PB10179;F01.PB10322;F01.PB10357;F01.PB10607;F01.PB10637;F01.PB10719;F01.PB11046;F01.PB11151;F01.PB11286;F01.PB11291;F01.PB11344;F01.PB11436;F01.PB11438;F01.PB11448;F01.PB11458;F01.PB11523;F01.PB11551;F01.PB11661;F01.PB11697;F01.PB11777;F01.PB11973;F01.PB11983;F01.PB12097;F01.PB12273;F01.PB12581;F01.PB12617;F01.PB12895;F01.PB1290;F01.PB12940;F01.PB13037;F01.PB13243;F01.…	K00558+K13034+K05933+K01244+K00789+K00789+K01761+K01011+K00815+K14454+K00789+K00797+K00026+K01611+K14454+K00928+K01738+K05933+K00549+K00815+K00789+K00811+K16054+K00789+K14455+K05933+K00026+K00789+K00640+K05933+K01251+K14454+K01251+K14454+K00026+K01251+K00026+K01251+K00789+K00640+K00789+K00549+K01251+K01251+K00558+K01738+K00547+K12524+K00928+K12524+K00549+K14454+K08967+K01611+K00549+K00549+K14454+…
Glutathione metabolism	ko00480	220	F01.PB10041;F01.PB1029;F01.PB10394;F01.PB10474;F01.PB10587;F01.PB10708;F01.PB10870;F01.PB10878;F01.PB10889;F01.PB11022;F01.PB11112;F01.PB11175;F01.PB11186;F01.PB11269;F01.PB1127;F01.PB11291;F01.PB11366;F01.PB11386;F01.PB11491;F01.PB11676;F01.PB11773;F01.PB11875;F01.PB11945;F01.PB11950;F01.PB11963;F01.PB12028;F01.PB12034;F01.PB12305;F01.PB12556;F01.PB12575;F01.PB12592;F01.PB12794;F01.PB12849;F01.P…	K00033+K00799+K00434+K01919+K00799+K00031+K10808+K00799+K00036+K18592+K01255+K00434+K00036+K01920+K00799+K00797+K00434+K00434+K00033+K00799+K00799+K00799+K00033+K18592+K00033+K00033+K01919+K00031+K00031+K01255+K18592+K00432+K10808+K00799+K00033+K00799+K01920+K00383+K00033+K00432+K00799+K00036+K10808+K00036+K00036+K18592+K01919+K00033+K00036+K11204+K01919+K01919+K11204+K00036+K01255+K00036+K01920+…
Ribosome biogenesis in eukaryotes	ko03008	245	F01.PB10289;F01.PB10412;F01.PB10732;F01.PB10738;F01.PB10784;F01.PB11204;F01.PB11827;F01.PB11856;F01.PB12171;F01.PB12314;F01.PB12399;F01.PB12757;F01.PB12832;F01.PB12858;F01.PB13166;F01.PB13387;F01.PB13410;F01.PB13575;F01.PB13755;F01.PB14393;F01.PB14441;F01.PB14675;F01.PB14782;F01.PB14906;F01.PB15253;F01.PB1545;F01.PB15620;F01.PB15825;F01.PB16080;F01.PB16095;F01.PB16166;F01.PB16196;F01.PB16235;F01.…	K03115+K14538+K03097+K14565+K07936+K03538+K14564+K03264+K11131+K14545+K06943+K14559+K14538+K07562+K14564+K14538+K18532+K11131+K06943+K14538+K14546+K06943+K14563+K14557+K14565+K14566+K06943+K06943+K14570+K14537+K11883+K14565+K14571+K14570+K11131+K14559+K14537+K14558+K11883+K14537+K07178+K14572+K07178+K14546+K14553+K14538+K07178+K14537+K14546+K03097+K14557+K14537+K14552+K14570+K07178+K14537+K07562+…
Pyrimidine metabolism	ko00240	246	F01.PB10295;F01.PB10538;F01.PB10611;F01.PB10614;F01.PB10625;F01.PB10825;F01.PB10870;F01.PB10873;F01.PB10916;F01.PB11152;F01.PB11280;F01.PB11473;F01.PB11780;F01.PB1194;F01.PB12009;F01.PB12454;F01.PB12514;F01.PB12596;F01.PB12849;F01.PB13044;F01.PB13116;F01.PB13348;F01.PB13597;F01.PB1379;F01.PB13872;F01.PB13894;F01.PB14132;F01.PB14140;F01.PB14170;F01.PB14810;F01.PB15059;F01.PB15064;F01.PB15247;F01.P…	K02328+K03026+K01464+K03046+K01956+K00384+K10808+K16329+K03025+K13421+K01431+K03015+K13800+K01937+K14641+K00254+K00876+K00876+K10808+K00876+K01431+K14641+K00943+K03008+K00940+K10808+K00254+K01510+K01937+K14641+K00384+K01937+K14721+K01937+K03025+K01937+K01937+K14641+K00876+K01520+K09903+K01937+K03787+K03019+K01510+K14721+K01937+K01937+K00940+K01937+K09903+K03043+K01937+K13998+K01937+K14641+K14641+…
Glyoxylate and dicarboxylate metabolism	ko00630	246	F01.PB10160;F01.PB10257;F01.PB10313;F01.PB1070;F01.PB10758;F01.PB10773;F01.PB10956;F01.PB10975;F01.PB11082;F01.PB11344;F01.PB11495;F01.PB11528;F01.PB11538;F01.PB11662;F01.PB11729;F01.PB11790;F01.PB11813;F01.PB12070;F01.PB12073;F01.PB12154;F01.PB12316;F01.PB12469;F01.PB12504;F01.PB12522;F01.PB12581;F01.PB12805;F01.PB12816;F01.PB12972;F01.PB12975;F01.PB13033;F01.PB13147;F01.PB13211;F01.PB13484;F01.…	K00600+K01091+K01637+K01602+K15918+K15919+K00830+K00600+K00284+K00026+K01638+K14272+K15919+K00122+K03781+K01915+K01602+K00600+K00600+K01638+K03781+K14272+K01647+K00830+K00026+K00600+K00600+K01647+K01638+K01637+K00600+K00600+K00026+K00026+K01647+K01915+K00626+K01637+K00122+K00600+K03781+K01647+K00600+K01601+K00830+K01681+K00626+K00284+K01647+K01915+K00284+K00600+K01647+K01602+K01647+K01637+K01637+…
Photosynthesis	ko00195	256	F01.PB10038;F01.PB10145;F01.PB1042;F01.PB10843;F01.PB11860;F01.PB11871;F01.PB11900;F01.PB11924;F01.PB12599;F01.PB126;F01.PB127;F01.PB13014;F01.PB13212;F01.PB13354;F01.PB13860;F01.PB13879;F01.PB13887;F01.PB13941;F01.PB14531;F01.PB1488;F01.PB15244;F01.PB15824;F01.PB178;F01.PB18305;F01.PB18351;F01.PB18690;F01.PB18691;F01.PB18783;F01.PB189;F01.PB19023;F01.PB1937;F01.PB19908;F01.PB19993;F01.PB20080;F0…	K02636+K02705+K08906+K02717+K02639+K03542+K02641+K02717+K02113+K02723+K02639+K02634+K02706+K02694+K02716+K02716+K02641+K02641+K02712+K02723+K02112+K02704+K02109+K02637+K02712+K02108+K02704+K02112+K08902+K02112+K02692+K02112+K02641+K02112+K02635+K02635+K02709+K08903+K02111+K02723+K02712+K02639+K02634+K02704+K02635+K02690+K14332+K02634+K02690+K02707+K02689+K02109+K02635+K02690+K02707+K02707+K02634+…
Pyruvate metabolism	ko00620	266	F01.PB10045;F01.PB10134;F01.PB10318;F01.PB10483;F01.PB11050;F01.PB11220;F01.PB11344;F01.PB11421;F01.PB11495;F01.PB11555;F01.PB11912;F01.PB11933;F01.PB11942;F01.PB11964;F01.PB12154;F01.PB12433;F01.PB12540;F01.PB12581;F01.PB12688;F01.PB12706;F01.PB12721;F01.PB12736;F01.PB12739;F01.PB12748;F01.PB12919;F01.PB12975;F01.PB13226;F01.PB13298;F01.PB13303;F01.PB13341;F01.PB13358;F01.PB13484;F01.PB13520;F01…	K00128+K01649+K01649+K00028+K00128+K02160+K00026+K00161+K01638+K00873+K01759+K14085+K00873+K00873+K01638+K00873+K01759+K00026+K00128+K01610+K14085+K00873+K01895+K00873+K00873+K01638+K01069+K00128+K00873+K00128+K01610+K00026+K00026+K00626+K00873+K00873+K01759+K01069+K00627+K00873+K01895+K00873+K01895+K00382+K00627+K01895+K01610+K00128+K01895+K00029+K00873+K01610+K01610+K00626+K01610+K01962+K01962+…
Amino sugar and nucleotide sugar metabolism	ko00520	270	F01.PB10565;F01.PB10688;F01.PB10695;F01.PB10756;F01.PB10840;F01.PB10958;F01.PB11001;F01.PB11109;F01.PB11122;F01.PB11162;F01.PB11180;F01.PB11181;F01.PB11199;F01.PB11219;F01.PB11459;F01.PB11584;F01.PB11706;F01.PB11800;F01.PB11917;F01.PB12104;F01.PB12121;F01.PB12213;F01.PB12223;F01.PB12247;F01.PB12298;F01.PB12403;F01.PB12461;F01.PB12496;F01.PB12502;F01.PB12548;F01.PB12564;F01.PB12610;F01.PB12638;F01…	K01183+K10046+K00847+K00847+K12448+K01835+K10046+K00975+K12448+K00975+K12448+K00966+K00844+K01183+K00975+K00975+K12451+K00012+K01183+K12373+K08679+K00975+K00965+K00844+K00966+K00847+K00847+K12449+K01183+K00972+K01784+K06118+K00972+K00963+K00966+K12448+K00012+K00975+K08679+K01784+K12448+K00972+K13648+K00847+K00966+K00963+K00963+K00844+K00972+K00972+K00963+K00326+K13648+K12450+K13648+K12448+K13648+…
Glycolysis / Gluconeogenesis	ko00010	276	F01.PB10006;F01.PB10045;F01.PB10240;F01.PB10365;F01.PB10405;F01.PB10577;F01.PB10958;F01.PB11007;F01.PB11050;F01.PB11076;F01.PB11199;F01.PB11421;F01.PB11555;F01.PB11655;F01.PB11673;F01.PB11747;F01.PB1176;F01.PB11805;F01.PB11877;F01.PB11893;F01.PB11918;F01.PB11921;F01.PB11933;F01.PB11942;F01.PB11964;F01.PB12053;F01.PB12066;F01.PB12247;F01.PB12342;F01.PB12388;F01.PB12433;F01.PB12457;F01.PB12471;F01.…	K01623+K00128+K15634+K01803+K00121+K01623+K01835+K00134+K00128+K18857+K00844+K00161+K00873+K01568+K03841+K01623+K01803+K01689+K00134+K03841+K01803+K01803+K14085+K00873+K00873+K01792+K00850+K00844+K01785+K01689+K00873+K01623+K01568+K00850+K00927+K00128+K01610+K14085+K00873+K01895+K00873+K00873+K03103+K01623+K01792+K01792+K00128+K00873+K00128+K01610+K00927+K00927+K01785+K00844+K00873+K00873+K01623+…
Carbon fixation in photosynthetic organisms	ko00710	295	F01.PB10006;F01.PB10365;F01.PB10483;F01.PB10577;F01.PB1070;F01.PB10806;F01.PB11007;F01.PB11151;F01.PB11344;F01.PB11362;F01.PB11388;F01.PB11438;F01.PB11528;F01.PB11646;F01.PB11658;F01.PB11673;F01.PB11747;F01.PB1176;F01.PB11813;F01.PB11877;F01.PB11893;F01.PB11897;F01.PB11913;F01.PB11918;F01.PB11921;F01.PB11944;F01.PB12097;F01.PB12439;F01.PB12457;F01.PB12469;F01.PB12581;F01.PB12608;F01.PB12672;F01.P…	K01623+K01803+K00028+K01623+K01602+K05298+K00134+K14454+K00026+K01783+K01100+K14454+K14272+K01807+K00855+K03841+K01623+K01803+K01602+K00134+K03841+K05298+K01100+K01803+K01803+K05298+K14455+K00615+K01623+K14272+K00026+K00927+K05298+K01610+K01807+K14454+K01623+K01610+K00927+K14454+K00814+K00026+K00927+K00026+K00855+K01623+K01623+K00927+K00814+K00615+K00615+K01601+K00615+K01610+K00029+K01610+K01610+…
RNA degradation	ko03018	301	F01.PB10530;F01.PB1059;F01.PB11006;F01.PB11196;F01.PB11532;F01.PB11805;F01.PB12066;F01.PB12384;F01.PB12388;F01.PB12507;F01.PB1284;F01.PB13427;F01.PB1364;F01.PB13656;F01.PB14060;F01.PB14119;F01.PB14330;F01.PB14410;F01.PB14588;F01.PB14773;F01.PB14790;F01.PB14797;F01.PB14941;F01.PB15077;F01.PB15140;F01.PB15300;F01.PB15504;F01.PB1552;F01.PB15724;F01.PB15806;F01.PB16006;F01.PB16091;F01.PB16324;F01.PB1…	K12600+K12614+K11600+K12581+K12620+K01689+K00850+K03678+K01689+K00850+K07573+K13126+K12624+K13126+K04077+K12605+K04077+K04077+K12603+K12591+K04077+K13126+K03679+K12605+K04077+K12614+K13126+K12622+K04043+K03679+K12614+K03514+K04043+K13126+K01689+K01148+K12605+K12614+K12603+K12614+K04077+K00850+K12605+K12605+K13126+K12603+K13126+K00850+K04077+K01148+K12603+K04043+K00850+K13126+K01148+K04043+K12619+…
Purine metabolism	ko00230	326	F01.PB10295;F01.PB10344;F01.PB10538;F01.PB10568;F01.PB10614;F01.PB10870;F01.PB10886;F01.PB10916;F01.PB10958;F01.PB11147;F01.PB11473;F01.PB11535;F01.PB11555;F01.PB11567;F01.PB11742;F01.PB11819;F01.PB11942;F01.PB11964;F01.PB12009;F01.PB12029;F01.PB12433;F01.PB12456;F01.PB12480;F01.PB12670;F01.PB12736;F01.PB12748;F01.PB12849;F01.PB12919;F01.PB13146;F01.PB13303;F01.PB13348;F01.PB13410;F01.PB13709;F01…	K02328+K18151+K03026+K00942+K03046+K10808+K00088+K03025+K01835+K00764+K03015+K00365+K00873+K01517+K00602+K01939+K00873+K00873+K14641+K01466+K00873+K00856+K01933+K18151+K00873+K00873+K10808+K00873+K00602+K00873+K14641+K18532+K00856+K03008+K00873+K00873+K02083+K13484+K00940+K10808+K02083+K00764+K01510+K00873+K00939+K00873+K14641+K14721+K11808+K00873+K03025+K01466+K00873+K14641+K00759+K00860+K00602+…
Phenylpropanoid biosynthesis	ko00940	329	F01.PB10028;F01.PB10151;F01.PB10216;F01.PB10219;F01.PB10254;F01.PB10268;F01.PB10312;F01.PB10316;F01.PB10317;F01.PB10387;F01.PB10468;F01.PB10556;F01.PB10562;F01.PB10895;F01.PB11084;F01.PB11210;F01.PB11235;F01.PB11288;F01.PB11353;F01.PB11427;F01.PB11429;F01.PB11504;F01.PB11521;F01.PB11707;F01.PB11726;F01.PB11745;F01.PB11766;F01.PB11779;F01.PB11785;F01.PB11894;F01.PB11907;F01.PB11941;F01.PB11965;F01…	K05350+K13066+K00430+K13066+K00083+K00430+K10775+K00430+K00487+K12355+K00430+K13066+K00430+K05350+K00430+K00430+K05349+K09755+K12355+K05350+K13066+K12355+K00430+K01188+K00430+K01188+K00430+K00430+K01188+K00588+K00430+K09754+K01188+K12355+K12355+K01188+K01904+K01188+K01188+K01188+K10775+K09755+K13066+K01188+K01904+K05350+K01188+K00430+K01188+K13065+K01188+K09756+K01188+K01188+K05350+K13065+K01188+…
Ubiquitin mediated proteolysis	ko04120	333	F01.PB10225;F01.PB10292;F01.PB10491;F01.PB10495;F01.PB1050;F01.PB10505;F01.PB10599;F01.PB10638;F01.PB10662;F01.PB10736;F01.PB10789;F01.PB10907;F01.PB10948;F01.PB11116;F01.PB11217;F01.PB11359;F01.PB11363;F01.PB11474;F01.PB11505;F01.PB11615;F01.PB11807;F01.PB12191;F01.PB12194;F01.PB12220;F01.PB1225;F01.PB12363;F01.PB12787;F01.PB12826;F01.PB12853;F01.PB13018;F01.PB13125;F01.PB1350;F01.PB13501;F01.PB…	K10601+K10144+K10575+K10579+K06689+K04506+K10576+K10601+K09561+K10579+K10609+K10588+K03875+K06689+K06689+K10684+K04506+K03875+K10599+K10571+K10686+K10686+K03353+K03875+K10576+K10571+K10581+K10140+K10576+K04506+K10576+K10575+K04506+K03094+K10592+K10598+K10684+K10581+K10609+K03364+K03364+K10587+K03347+K10581+K10144+K10143+K10589+K10684+K03354+K10576+K10573+K03347+K06689+K03094+K10685+K03869+K03869+…
mRNA surveillance pathway	ko03015	360	F01.PB10069;F01.PB10072;F01.PB10520;F01.PB10832;F01.PB10841;F01.PB10945;F01.PB11021;F01.PB1115;F01.PB11153;F01.PB11254;F01.PB1128;F01.PB11385;F01.PB11398;F01.PB11442;F01.PB11574;F01.PB11652;F01.PB11794;F01.PB12007;F01.PB12015;F01.PB12244;F01.PB12533;F01.PB12707;F01.PB12930;F01.PB13097;F01.PB13136;F01.PB13336;F01.PB13427;F01.PB13504;F01.PB13656;F01.PB13841;F01.PB13850;F01.PB13858;F01.PB1396;F01.PB…	K12876+K03265+K14399+K14404+K04382+K06269+K14396+K14396+K14376+K14324+K14962+K06269+K14411+K14397+K04382+K03265+K12881+K06269+K14396+K03267+K04382+K14325+K14402+K12881+K14407+K03267+K13126+K03265+K13126+K12881+K14411+K14396+K14397+K14403+K03267+K11583+K11583+K03456+K11584+K14328+K13126+K03456+K11584+K04354+K12881+K14328+K15544+K14328+K14400+K11584+K14328+K03265+K13126+K04354+K03456+K14411+K14376+…
Plant-pathogen interaction	ko04626	364	F01.PB10050;F01.PB10175;F01.PB1028;F01.PB10343;F01.PB10425;F01.PB10432;F01.PB10560;F01.PB10759;F01.PB11035;F01.PB11465;F01.PB11475;F01.PB11483;F01.PB12040;F01.PB12293;F01.PB12348;F01.PB12466;F01.PB12648;F01.PB12679;F01.PB1269;F01.PB12781;F01.PB12786;F01.PB12824;F01.PB12913;F01.PB13073;F01.PB13089;F01.PB13111;F01.PB13285;F01.PB13465;F01.PB13476;F01.PB13567;F01.PB13568;F01.PB13794;F01.PB13897;F01.P…	K04368+K04079+K13448+K13412+K13448+K13448+K04079+K00864+K13416+K13448+K13412+K13436+K13427+K13414+K13424+K13412+K13412+K04368+K13456+K13416+K02183+K13412+K18834+K13430+K00864+K13412+K13424+K02183+K13416+K09487+K13412+K13424+K13448+K04079+K13412+K13412+K13412+K13416+K18835+K13412+K04079+K09487+K13448+K13414+K13412+K18875+K13412+K09487+K13436+K05391+K13416+K13412+K13448+K13412+K18875+K13412+K13448+…
Endocytosis	ko04144	366	F01.PB10081;F01.PB10113;F01.PB10124;F01.PB10190;F01.PB10232;F01.PB10237;F01.PB1026;F01.PB10418;F01.PB10437;F01.PB10519;F01.PB1060;F01.PB10601;F01.PB10703;F01.PB10742;F01.PB10868;F01.PB10877;F01.PB109;F01.PB11357;F01.PB11393;F01.PB11484;F01.PB11605;F01.PB11748;F01.PB11841;F01.PB11986;F01.PB12153;F01.PB12814;F01.PB1282;F01.PB12920;F01.PB13064;F01.PB13281;F01.PB13421;F01.PB13464;F01.PB13482;F01.PB13…	K12493+K11866+K07904+K11866+K15053+K07904+K01115+K11827+K12483+K12492+K07897+K07904+K11826+K12194+K07904+K07937+K07889+K11866+K07904+K12486+K07937+K12486+K07904+K03283+K12483+K12192+K07897+K12199+K12471+K04646+K12483+K12486+K12196+K12196+K07937+K12492+K12196+K12486+K03283+K12196+K07904+K07904+K07889+K12471+K03283+K01528+K01115+K03283+K03283+K03283+K00889+K04646+K12197+K12471+K03283+K12198+K12471+…
Oxidative phosphorylation	ko00190	383	F01.PB10;F01.PB10235;F01.PB10244;F01.PB10281;F01.PB10410;F01.PB10680;F01.PB10727;F01.PB1077;F01.PB10941;F01.PB11278;F01.PB11304;F01.PB11349;F01.PB1147;F01.PB11677;F01.PB11797;F01.PB1184;F01.PB11899;F01.PB11926;F01.PB12102;F01.PB1212;F01.PB12458;F01.PB12599;F01.PB1283;F01.PB12889;F01.PB13150;F01.PB13195;F01.PB1334;F01.PB13553;F01.PB1375;F01.PB13808;F01.PB13853;F01.PB13863;F01.PB13958;F01.PB13994;F…	K02138+K05577+K02150+K02133+K03942+K03953+K03942+K03941+K00413+K01507+K02146+K02266+K02152+K02146+K03953+K02155+K00411+K02150+K02144+K02265+K00412+K02113+K02265+K02148+K02133+K02132+K02155+K05579+K02260+K02147+K03942+K02137+K02150+K03942+K00411+K01507+K01507+K03934+K02147+K02132+K00234+K02133+K00234+K02112+K00234+K00234+K03949+K11353+K03934+K00234+K05575+K02145+K03883+K02145+K03934+K00411+K03883+…
RNA transport	ko03013	415	F01.PB10069;F01.PB10159;F01.PB10172;F01.PB10373;F01.PB10612;F01.PB10621;F01.PB10784;F01.PB10824;F01.PB10890;F01.PB10908;F01.PB11064;F01.PB11089;F01.PB11204;F01.PB1125;F01.PB11254;F01.PB11309;F01.PB11471;F01.PB11516;F01.PB11581;F01.PB11701;F01.PB11752;F01.PB11794;F01.PB11864;F01.PB11946;F01.PB12000;F01.PB12077;F01.PB12165;F01.PB12176;F01.PB12304;F01.PB12309;F01.PB12359;F01.PB12434;F01.PB12582;F01.…	K12876+K14004+K03231+K03259+K14319+K14298+K07936+K03231+K14298+K03236+K14313+K03231+K03538+K03113+K14324+K14004+K03242+K03257+K03253+K00784+K03241+K12881+K03249+K03231+K03257+K03257+K13137+K03262+K03251+K03231+K03260+K03250+K03260+K14325+K14320+K14292+K07562+K03257+K03231+K03231+K12881+K03242+K13126+K14291+K03231+K13126+K13151+K12881+K03248+K03231+K03250+K14328+K03253+K13126+K03680+K03236+K12881+…
Protein processing in endoplasmic reticulum	ko04141	486	F01.PB10010;F01.PB10159;F01.PB10175;F01.PB10225;F01.PB10263;F01.PB10396;F01.PB10491;F01.PB1050;F01.PB10560;F01.PB10638;F01.PB10662;F01.PB10769;F01.PB10928;F01.PB10929;F01.PB11069;F01.PB11116;F01.PB11217;F01.PB11309;F01.PB11325;F01.PB1136;F01.PB11397;F01.PB1144;F01.PB11704;F01.PB11938;F01.PB11986;F01.PB12106;F01.PB12190;F01.PB125;F01.PB12807;F01.PB12827;F01.PB12884;F01.PB12932;F01.PB13122;F01.PB13…	K09584+K14004+K04079+K10601+K07953+K10950+K10575+K06689+K04079+K10601+K09561+K10956+K08054+K12669+K09580+K06689+K06689+K14004+K13249+K13525+K08057+K13719+K10666+K10956+K03283+K10839+K09503+K12668+K07765+K10956+K12666+K12666+K13525+K04523+K10950+K09517+K10575+K09490+K09487+K03094+K03283+K10956+K09584+K13249+K04079+K04523+K12667+K12666+K14006+K03283+K12666+K07151+K14026+K14006+K10084+K14026+K04079+…
Spliceosome	ko03040	498	F01.PB10069;F01.PB10140;F01.PB10176;F01.PB10270;F01.PB10327;F01.PB10650;F01.PB10722;F01.PB10749;F01.PB11038;F01.PB11091;F01.PB11129;F01.PB11194;F01.PB11399;F01.PB11479;F01.PB11505;F01.PB1159;F01.PB11688;F01.PB11703;F01.PB11781;F01.PB11794;F01.PB11863;F01.PB11986;F01.PB12225;F01.PB12234;F01.PB12535;F01.PB12604;F01.PB12970;F01.PB12988;F01.PB13097;F01.PB13186;F01.PB13347;F01.PB13376;F01.PB13418;F01.…	K12876+K12900+K12741+K12896+K12897+K12885+K12831+K12819+K12863+K12836+K12900+K12844+K12872+K12893+K10599+K12840+K12741+K12900+K12862+K12881+K12893+K03283+K12857+K12893+K06063+K12897+K12896+K12893+K12881+K12850+K12849+K12857+K12819+K12823+K12837+K03283+K12624+K12862+K12881+K12816+K03283+K12662+K12819+K12829+K12837+K12900+K12872+K03283+K12829+K12820+K03283+K12844+K12858+K03283+K12858+K12896+K12823+…
Starch and sucrose metabolism	ko00500	518	F01.PB10028;F01.PB10054;F01.PB10062;F01.PB10269;F01.PB10337;F01.PB10454;F01.PB10463;F01.PB10554;F01.PB10695;F01.PB10756;F01.PB10895;F01.PB10958;F01.PB11093;F01.PB11109;F01.PB11115;F01.PB11162;F01.PB11164;F01.PB11199;F01.PB11235;F01.PB11416;F01.PB11427;F01.PB11430;F01.PB11459;F01.PB11467;F01.PB11520;F01.PB11584;F01.PB11707;F01.PB11745;F01.PB11785;F01.PB11800;F01.PB11812;F01.PB11965;F01.PB12069;F01…	K05350+K00703+K01176+K01051+K01051+K01051+K16055+K01087+K00847+K00847+K05350+K01835+K01051+K00975+K01087+K00975+K01051+K00844+K05349+K01051+K05350+K01087+K00975+K01193+K01193+K00975+K01188+K01188+K01188+K00012+K01187+K01188+K01051+K01051+K01177+K08679+K01177+K01051+K00975+K01188+K01193+K00844+K01188+K01177+K01188+K01188+K00847+K00847+K01179+K01051+K01051+K01188+K00963+K01051+K05350+K01188+K00012+…
Plant hormone signal transduction	ko04075	524	F01.PB1013;F01.PB10208;F01.PB10309;F01.PB10348;F01.PB10521;F01.PB10559;F01.PB10683;F01.PB10707;F01.PB10782;F01.PB10862;F01.PB10899;F01.PB10918;F01.PB11035;F01.PB11080;F01.PB11097;F01.PB11141;F01.PB11167;F01.PB11214;F01.PB11250;F01.PB11514;F01.PB11602;F01.PB11644;F01.PB11694;F01.PB11760;F01.PB1180;F01.PB11855;F01.PB11908;F01.PB1199;F01.PB12052;F01.PB12081;F01.PB12093;F01.PB12322;F01.PB12385;F01.PB…	K13464+K14488+K14484+K14431+K14498+K14510+K14431+K13946+K14503+K14431+K14432+K00737+K13416+K14493+K14484+K14484+K14512+K14498+K14484+K14486+K13422+K14497+K14495+K14493+K14431+K14492+K14484+K14498+K14431+K14487+K13946+K14431+K14431+K13946+K14431+K14484+K14432+K14432+K16189+K14497+K13416+K14432+K14497+K14484+K14498+K13946+K13464+K14498+K14484+K13416+K14502+K14497+K14502+K14488+K14497+K14484+K14484+…
Biosynthesis of amino acids	ko01230	578	F01.PB10006;F01.PB10024;F01.PB10134;F01.PB10160;F01.PB10240;F01.PB10318;F01.PB10357;F01.PB10365;F01.PB10553;F01.PB10577;F01.PB10605;F01.PB10607;F01.PB10708;F01.PB10842;F01.PB10847;F01.PB10884;F01.PB10975;F01.PB11007;F01.PB11046;F01.PB11151;F01.PB11244;F01.PB11273;F01.PB11286;F01.PB11362;F01.PB11438;F01.PB11443;F01.PB11448;F01.PB11458;F01.PB11528;F01.PB11551;F01.PB11555;F01.PB11594;F01.PB11646;F01…	K01623+K13034+K01649+K00600+K15634+K01649+K00789+K01803+K01755+K01623+K01653+K00789+K00031+K01703+K01736+K00766+K00600+K00134+K00815+K14454+K01695+K00616+K00789+K01783+K14454+K00030+K00928+K01738+K14272+K00549+K00873+K01626+K01807+K00815+K01940+K00789+K01623+K01803+K00030+K00811+K01915+K01689+K10206+K00134+K01803+K01803+K14085+K00873+K00873+K00789+K01626+K01733+K00850+K00600+K00600+K14455+K01586+…
Ribosome	ko03010	650	F01.PB10082;F01.PB10422;F01.PB105;F01.PB10508;F01.PB106;F01.PB1065;F01.PB10702;F01.PB1073;F01.PB10767;F01.PB10790;F01.PB10791;F01.PB1087;F01.PB10917;F01.PB10923;F01.PB10926;F01.PB10976;F01.PB11015;F01.PB11071;F01.PB111;F01.PB11212;F01.PB11267;F01.PB11299;F01.PB11360;F01.PB11415;F01.PB1145;F01.PB11454;F01.PB11492;F01.PB1154;F01.PB11544;F01.PB1157;F01.PB11586;F01.PB11588;F01.PB1168;F01.PB11793;F01.…	K02931+K02946+K02902+K02998+K02917+K02874+K02941+K02896+K02932+K02934+K02982+K02894+K02947+K02998+K02937+K02981+K02886+K02948+K02885+K02987+K02888+K02935+K02930+K02872+K02943+K02963+K02890+K02881+K02895+K02964+K02930+K02896+K02883+K02870+K02867+K02930+K02981+K02923+K02995+K02969+K02943+K02988+K02979+K02991+K02884+K02882+K02875+K02896+K02954+K02958+K02935+K02943+K02924+K02989+K02949+K02985+K02867+…
Carbon metabolism	ko01200	795	F01.PB10001;F01.PB10006;F01.PB10024;F01.PB10041;F01.PB10047;F01.PB10119;F01.PB10147;F01.PB10160;F01.PB10240;F01.PB10313;F01.PB10365;F01.PB10405;F01.PB10483;F01.PB10577;F01.PB1070;F01.PB10708;F01.PB10747;F01.PB10806;F01.PB10889;F01.PB10956;F01.PB10968;F01.PB10975;F01.PB11007;F01.PB11151;F01.PB11186;F01.PB11199;F01.PB11213;F01.PB11220;F01.PB11273;F01.PB11344;F01.PB11362;F01.PB11388;F01.PB11421;F01.…	K00605+K01623+K13034+K00033+K00851+K00658+K00140+K00600+K15634+K01637+K01803+K00121+K00028+K01623+K01602+K00031+K01057+K05298+K00036+K00830+K01053+K00600+K00134+K14454+K00036+K00844+K00297+K02160+K00616+K00026+K01783+K01100+K00161+K01057+K14454+K00030+K01738+K00033+K01638+K14272+K00873+K00605+K01807+K00855+K00122+K03841+K01057+K01623+K01803+K00030+K01689+K01602+K00134+K03841+K05298+K01100+K01803+…
