# Supplementary material for: Screening and identification of multiple abiotic stress responsive candidate genes based on hybrid-sequencing in Vicia sativa
Source: Heliyon. 2023 Feb 4;9(2):e13536. doi: 10.1016/j.heliyon.2023.e13536 (PMC9929474; doi:10.1016/j.heliyon.2023.e13536)
Supplement: Multimedia component 11 [file mmc11.xlsx]

## Sheet: Sheet1
Table S11 Statistical table of annotation results of 7 stress candidate genes in 8 databases.
Gene ID	COG class annotation	GO annotation	KEGG pathway	KOG class annotation	Pfam annotation	Swiss-Prot annotation	eggNOG class annotation	NR annotation
F01.PB10934	--	Cellular Component: integral component of membrane (GO:0016021); Biological Process: transmembrane transport (GO:0055085)	--	--	Membrane transport protein	Protein PIN-LIKES 7; OS=Arabidopsis thaliana; GN=PILS7	--	auxin efflux carrier family protein [Medicago truncatula]
F01.PB1499	--	--	--	--	Dirigent-like protein	Dirigent protein 19; OS=Arabidopsis thaliana; GN=DIR19	--	disease resistance response protein [Medicago truncatula]
F01.PB3279	Chromatin structure and dynamics	--	--	Transcription	Histone-like transcription factor (CBF/NF-Y) and archaeal histone; Core histone H2A/H2B/H3/H4	Nuclear transcription factor Y subunit B-3; OS=Arabidopsis thaliana; GN=NFYB3	Chromatin structure and dynamics	hypothetical protein TSUD_378580 [Trifolium subterraneum]
F01.PB1098	--	--	--	--	--	Late embryogenesis abundant protein 2; OS=Cicer arietinum	--	late embryogenesis abundant protein group 3, putative [Medicago truncatula]
F01.PB4783	--	Biological Process: defense response (GO:0006952); Biological Process: response to biotic stimulus (GO:0009607)	--	--	Pathogenesis-related protein Bet v I family	ABA-responsive protein ABR18; OS=Pisum sativum	--	RecName: Full=ABA-responsive protein ABR18
F01.PB1054	--	--	--	--	Glycine rich protein family	Dormancy-associated protein 2; OS=Pisum sativum; GN=DRM2	--	putative glycine rich protein precursor [Pisum sativum]
F01.PB33234	Energy production and conversion	Molecular Function: 1--pyrroline-5-carboxylate dehydrogenase activity (GO:0003842) Molecular Function: 3-chloroallyl aldehyde dehydrogenase activity (GO:0004028); Molecular Function: zinc ion binding (GO:0008270); Cellular Component: chloroplast (GO:0009507); Biological Process: proline catabolic process to glutamate (GO:0010133); Molecular Function: cobalt ion binding (GO:0050897); Biological Pr…	ko00250: Alanine, aspartate and glutamate metabolism; ko00330:Arginine and proline metabolism	Energy production and conversion	Aldehyde dehydrogenase family	Delta-1-pyrroline-5-carboxylate dehydrogenase 12A1, mitochondrial; OS=Arabidopsis thaliana; GN=ALDH12A1	Amino acid transport and metabolism	hypothetical protein TSUD_91030 [Trifolium subterraneum]
Note: OS=Organism species; GN=Gene name; RecName=Recommended name for database.
